# Supplementary material for: Digitizing Chemical Synthesis in 3D Printed Reactionware
Source: Angew Chem Int Ed Engl. 2022 Mar 25;61(24):e202116108. doi: 10.1002/anie.202116108 (PMC9186708; doi:10.1002/anie.202116108)
Supplement: Supplementary file 1 — Supporting Information [file ANIE-61-0-s002.zip]

Archive with 40 entries (19 files):
- Design Files/1.Ester Hydrolysis/
- Design Files/1.Ester Hydrolysis/CCAD/
- Design Files/1.Ester Hydrolysis/CCAD/ABU5-69 Ester hydrolysis.ccad
- Design Files/1.Ester Hydrolysis/CCAD/pH-titration-ccad.ccad
- Design Files/1.Ester Hydrolysis/CCAD/pH-titration-no-output-ccad.ccad
- Design Files/1.Ester Hydrolysis/GCODE/
- Design Files/1.Ester Hydrolysis/GCODE/UM2_ABU5-69 Ester hydrolysis.gcode
- Design Files/1.Ester Hydrolysis/STLs/
- Design Files/1.Ester Hydrolysis/STLs/ABU5-69 Ester hydrolysis.stl
- Design Files/2.Wittig Olefination/
- Design Files/2.Wittig Olefination/CCAD/
- Design Files/2.Wittig Olefination/CCAD/ABU3-17 Wittig Olefination.ccad
- Design Files/2.Wittig Olefination/GCODE/
- Design Files/2.Wittig Olefination/GCODE/ABU3-17 Wittig Olefination.gcode
- Design Files/2.Wittig Olefination/STLs/
- Design Files/2.Wittig Olefination/STLs/ABU3-17 Wittig Olefination.stl
- Design Files/3.MIDA Boronate Esters/
- Design Files/3.MIDA Boronate Esters/CCAD/
- Design Files/3.MIDA Boronate Esters/CCAD/ABU3-10 MIDA maker.ccad
- Design Files/3.MIDA Boronate Esters/GCODE/
- Design Files/3.MIDA Boronate Esters/GCODE/ABU3-10 MIDA maker.gcode
- Design Files/3.MIDA Boronate Esters/STLs/
- Design Files/3.MIDA Boronate Esters/STLs/ABU3-10 MIDA maker.stl
- Design Files/4.Suzuki-Miyaura Cross-Coupling/
- Design Files/4.Suzuki-Miyaura Cross-Coupling/CCAD/
- Design Files/4.Suzuki-Miyaura Cross-Coupling/CCAD/ABU3-25 Suzuki-Miyaura.ccad
- Design Files/4.Suzuki-Miyaura Cross-Coupling/GCODE/
- Design Files/4.Suzuki-Miyaura Cross-Coupling/GCODE/ABU3-25 Suzuki-Miyaura.gcode
- Design Files/4.Suzuki-Miyaura Cross-Coupling/STLs/
- Design Files/4.Suzuki-Miyaura Cross-Coupling/STLs/ABU3-25 Suzuki-Myiaura.stl
- Design Files/5.Batch Synthesis of Sulfanilamide/
- Design Files/5.Batch Synthesis of Sulfanilamide/CCAD/
- Design Files/5.Batch Synthesis of Sulfanilamide/CCAD/ABU3-35 sulfanilamide.ccad
- Design Files/5.Batch Synthesis of Sulfanilamide/GCODE/
- Design Files/5.Batch Synthesis of Sulfanilamide/GCODE/ABU3-35_sulfanilamide.gcode
- Design Files/5.Batch Synthesis of Sulfanilamide/STLs/
- Design Files/5.Batch Synthesis of Sulfanilamide/STLs/ABU3-35_sulfanilamide.stl
- Design Files/High-surface reflux condenser/
- Design Files/High-surface reflux condenser/Condenser.stl
- Design Files/Printer settings.curaprofile
