# Supplementary material for: Digitizing Chemical Synthesis in 3D Printed Reactionware
Source: Angew Chem Int Ed Engl. 2022 Mar 25;61(24):e202116108. doi: 10.1002/anie.202116108 (PMC9186708; doi:10.1002/anie.202116108)
Supplement: Supplementary file 1 — Supporting Information [file ANIE-61-0-s002.zip › Design Files/1.Ester Hydrolysis/GCODE/UM2_ABU5-69 Ester hydrolysis.gcode]

;FLAVOR:UltiGCode
;TIME:88542
;MATERIAL:170309
;MATERIAL2:0
;NOZZLE_DIAMETER:0.6
;MINX:45.299
;MINY:74.301
;MINZ:0.48
;MAXX:177.686
;MAXY:148.694
;MAXZ:88.78
;POSTPROCESSED
;Generated with Cura_SteamEngine 4.4.1
M82 ;absolute extrusion mode

G92 E0
G92 E0
G10
;LAYER_COUNT:437
;LAYER:-6
M107
M204 S5000
M205 X30 Y30
G0 F2400 X64.321 Y84.28 Z0.48
M204 S4000
M205 X25 Y25
;TYPE:SUPPORT-INTERFACE
G11
G1 F600 X65.334 Y83.579 E0.70957
G1 X66.817 Y82.64 E1.72061
G1 X67.865 Y82.037 E2.41705
G1 X69.397 Y81.237 E3.41255
G1 X70.503 Y80.717 E4.11651
G1 X72.086 Y80.05 E5.10595
G1 X73.278 Y79.608 E5.83823
G1 X74.931 Y79.074 E6.8388
G1 X76.075 Y78.755 E7.52289
G1 X77.805 Y78.35 E8.54631
G1 X79.022 Y78.121 E9.2596
G1 X80.723 Y77.871 E10.2499
G1 X81.987 Y77.74 E10.98187
G1 X83.649 Y77.636 E11.94105
G1 X84.897 Y77.611 E12.66004
G1 X86.626 Y77.648 E13.65618
G1 X87.853 Y77.726 E14.36436
G1 X89.585 Y77.91 E15.3676
G1 X90.796 Y78.089 E16.07272
G1 X92.509 Y78.417 E17.07733
G1 X93.72 Y78.703 E17.79405
G1 X95.368 Y79.164 E18.77974
G1 X96.555 Y79.551 E19.49887
G1 X98.205 Y80.167 E20.51335
G1 X99.312 Y80.635 E21.20562
G1 X100.881 Y81.375 E22.20484
G1 X101.937 Y81.926 E22.89091
G1 X103.478 Y82.817 E23.91622
G1 X104.515 Y83.478 E24.62456
G1 X105.951 Y84.48 E25.63315
G1 X106.909 Y85.208 E26.32621
G1 X108.276 Y86.343 E27.34963
G1 X109.167 Y87.148 E28.04128
G1 X109.594 Y87.565 E28.38506
G1 X110.116 Y88.015 E28.78204
G1 X110.707 Y88.406 E29.19021
G1 X111.342 Y88.719 E29.59799
G1 X112.011 Y88.95 E30.00566
G1 X112.704 Y89.094 E30.41335
G1 X113.411 Y89.149 E30.82182
G1 X114.118 Y89.116 E31.22949
G1 X114.816 Y88.992 E31.63783
G1 X115.491 Y88.783 E32.04485
G1 X116.136 Y88.489 E32.45314
G1 X116.742 Y88.114 E32.86362
G1 X117.4 Y87.564 E33.3576
G1 X117.73 Y87.245 E33.62197
G1 X119 Y86.103 E34.60574
G1 X119.952 Y85.32 E35.31574
G1 X121.321 Y84.28 E36.30602
G1 X122.334 Y83.579 E37.01559
G1 X123.817 Y82.64 E38.02663
G1 X124.865 Y82.037 E38.72307
G1 X126.397 Y81.237 E39.71857
G1 X127.521 Y80.708 E40.43412
G1 X128.477 Y80.306 E41.03148
G1 X129.095 Y79.998 E41.4292
G1 X129.688 Y79.601 E41.84025
G1 X129.882 Y79.426 E41.99074
G1 X129.913 Y79.457 E42.01599
G1 X130.548 Y78.807 E42.5394
G1 X131.248 Y78.158 E43.08923
G1 X131.377 Y78.047 E43.18726
G1 X132.047 Y77.51 E43.68184
G1 X132.209 Y77.389 E43.7983
G1 X132.907 Y76.908 E44.28657
G1 X133.064 Y76.808 E44.39379
G1 X133.948 Y76.295 E44.9825
G1 X134.913 Y75.826 E45.60051
G1 X135.736 Y75.494 E46.11167
G1 X135.909 Y75.432 E46.21753
G1 X136.741 Y75.165 E46.72083
G1 X136.89 Y75.123 E46.81
G1 X137.753 Y74.914 E47.32146
G1 X137.927 Y74.878 E47.4238
G1 X138.801 Y74.733 E47.93411
G1 X138.974 Y74.711 E48.03456
G1 X139.843 Y74.631 E48.53722
G1 X139.99 Y74.623 E48.62202
G1 X140.731 Y74.602 E49.04901
G1 X143.277 Y74.603 E50.5155
G1 X144.397 Y74.647 E51.16112
G1 X145.285 Y74.746 E51.67578
G1 X145.462 Y74.771 E51.77874
G1 X146.335 Y74.933 E52.29017
G1 X146.483 Y74.966 E52.37751
G1 X147.34 Y75.19 E52.88773
G1 X147.526 Y75.246 E52.99962
G1 X148.347 Y75.526 E53.49926
G1 X148.519 Y75.592 E53.60537
G1 X149.297 Y75.922 E54.09215
G1 X149.479 Y76.007 E54.20785
G1 X150.252 Y76.405 E54.70865
G1 X150.386 Y76.481 E54.79738
G1 X151.156 Y76.949 E55.3164
G1 X151.312 Y77.053 E55.42439
G1 X152.01 Y77.552 E55.91861
G1 X152.142 Y77.654 E56.0147
G1 X152.949 Y78.332 E56.62181
G1 X153.673 Y79.03 E57.20108
G1 X154.178 Y79.496 E57.59688
G1 X154.759 Y79.91 E58.0078
G1 X155.532 Y80.307 E58.50834
G1 X156.328 Y80.641 E59.00556
G1 X157.875 Y81.371 E59.99086
G1 X158.948 Y81.933 E60.68855
G1 X160.478 Y82.817 E61.70635
G1 X161.515 Y83.478 E62.41469
G1 X162.951 Y84.48 E63.42328
G1 X163.909 Y85.208 E64.11634
G1 X165.276 Y86.343 E65.13976
G1 X166.167 Y87.148 E65.83142
G1 X167.398 Y88.356 E66.82485
G1 X168.224 Y89.237 E67.52046
G1 X169.349 Y90.538 E68.51115
G1 X170.156 Y91.562 E69.26213
G1 X171.154 Y92.94 E70.24215
G1 X171.817 Y93.942 E70.93421
G1 X172.729 Y95.447 E71.94783
G1 X173.332 Y96.548 E72.67089
G1 X174.075 Y98.044 E73.63302
G1 X174.581 Y99.184 E74.35143
G1 X175.24 Y100.857 E75.38715
G1 X175.624 Y101.961 E76.06042
G1 X176.117 Y103.588 E77.03965
G1 X176.434 Y104.831 E77.77853
G1 X176.791 Y106.52 E78.77289
G1 X176.994 Y107.722 E79.47505
G1 X177.21 Y109.449 E80.47755
G1 X177.313 Y110.704 E81.20286
G1 X177.384 Y112.43 E82.19788
G1 X177.384 Y113.618 E82.88217
G1 X177.312 Y115.361 E83.88699
G1 X177.208 Y116.593 E84.59915
G1 X176.987 Y118.333 E85.60944
G1 X176.779 Y119.558 E86.32514
G1 X176.425 Y121.221 E87.30449
G1 X176.118 Y122.413 E88.01348
G1 X175.619 Y124.065 E89.0075
G1 X175.191 Y125.284 E89.75166
G1 X174.563 Y126.864 E90.731
G1 X174.077 Y127.957 E91.42
G1 X173.281 Y129.554 E92.4478
G1 X172.711 Y130.59 E93.12889
G1 X171.81 Y132.077 E94.13037
G1 X171.125 Y133.107 E94.84287
G1 X170.1 Y134.518 E95.84741
G1 X169.329 Y135.489 E96.56158
G1 X168.183 Y136.813 E97.5702
G1 X167.419 Y137.628 E98.21366
G1 X166.153 Y138.871 E99.2356
G1 X165.2 Y139.729 E99.97422
G1 X163.869 Y140.829 E100.96881
G1 X162.896 Y141.566 E101.67189
G1 X161.456 Y142.565 E102.68138
G1 X160.413 Y143.226 E103.39264
G1 X158.909 Y144.093 E104.39257
G1 X157.805 Y144.668 E105.10956
G1 X156.248 Y145.398 E106.10007
G1 X155.123 Y145.869 E106.80257
G1 X153.492 Y146.476 E107.80498
G1 X152.305 Y146.859 E108.5234
G1 X150.607 Y147.331 E109.53853
G1 X149.436 Y147.604 E110.23111
G1 X147.751 Y147.924 E111.21902
G1 X146.523 Y148.104 E111.93391
G1 X144.792 Y148.283 E112.93628
G1 X143.562 Y148.358 E113.64607
G1 X141.849 Y148.394 E114.63298
G1 X140.618 Y148.368 E115.34219
G1 X138.905 Y148.258 E116.33091
G1 X137.669 Y148.126 E117.0469
G1 X135.921 Y147.867 E118.06474
G1 X134.716 Y147.635 E118.77157
G1 X133.047 Y147.243 E119.75907
G1 X131.881 Y146.917 E120.45644
G1 X130.2 Y146.368 E121.47503
G1 X129.075 Y145.949 E122.16651
G1 X127.456 Y145.266 E123.17864
G1 X126.344 Y144.741 E123.88695
G1 X124.826 Y143.947 E124.87371
G1 X123.742 Y143.321 E125.59473
G1 X122.254 Y142.372 E126.61129
G1 X121.274 Y141.691 E127.29868
G1 X119.881 Y140.63 E128.30728
G1 X118.936 Y139.845 E129.01491
G1 X117.662 Y138.695 E130.00348
G1 X117.4 Y138.439 E130.21447
G1 X116.878 Y137.99 E130.61107
G1 X116.288 Y137.599 E131.01876
G1 X115.653 Y137.285 E131.42679
G1 X114.984 Y137.054 E131.83446
G1 X114.29 Y136.91 E132.24272
G1 X113.583 Y136.855 E132.65118
G1 X112.877 Y136.888 E133.05828
G1 X112.178 Y137.011 E133.46709
G1 X111.503 Y137.221 E133.87427
G1 X110.858 Y137.515 E134.28257
G1 X110.252 Y137.889 E134.69275
G1 X109.595 Y138.438 E135.18591
G1 X109.153 Y138.871 E135.54231
G1 X108.2 Y139.729 E136.28093
G1 X106.869 Y140.829 E137.27552
G1 X105.896 Y141.566 E137.9786
G1 X104.456 Y142.565 E138.98809
G1 X103.413 Y143.226 E139.69935
G1 X101.909 Y144.093 E140.69929
G1 X100.805 Y144.668 E141.41627
G1 X99.248 Y145.398 E142.40678
G1 X98.123 Y145.869 E143.10928
G1 X96.492 Y146.476 E144.11169
G1 X95.305 Y146.859 E144.83011
G1 X93.607 Y147.331 E145.84524
G1 X92.436 Y147.604 E146.53782
G1 X90.751 Y147.924 E147.52573
G1 X89.523 Y148.104 E148.24062
G1 X87.792 Y148.283 E149.24299
G1 X86.562 Y148.358 E149.95279
G1 X84.849 Y148.394 E150.93969
G1 X83.618 Y148.368 E151.64891
G1 X81.905 Y148.258 E152.63763
G1 X80.669 Y148.126 E153.35361
G1 X78.921 Y147.867 E154.37145
G1 X77.716 Y147.635 E155.07828
G1 X76.047 Y147.243 E156.06578
G1 X74.881 Y146.917 E156.76316
G1 X73.2 Y146.368 E157.78174
G1 X72.075 Y145.949 E158.47323
G1 X70.456 Y145.266 E159.48536
G1 X69.344 Y144.741 E160.19367
G1 X67.826 Y143.947 E161.18042
G1 X66.742 Y143.321 E161.90144
G1 X65.254 Y142.372 E162.918
G1 X64.274 Y141.691 E163.60539
G1 X62.881 Y140.63 E164.61399
G1 X61.936 Y139.845 E165.32162
G1 X60.615 Y138.651 E166.34727
G1 X59.75 Y137.799 E167.04661
G1 X58.589 Y136.561 E168.02421
G1 X57.779 Y135.619 E168.73981
G1 X56.689 Y134.238 E169.75319
G1 X55.993 Y133.276 E170.43712
G1 X55.034 Y131.831 E171.43606
G1 X54.402 Y130.785 E172.13999
G1 X53.727 Y129.56 E172.94562
G1 X53.357 Y128.978 E173.34286
G1 X52.904 Y128.433 E173.75106
G1 X52.393 Y127.957 E174.15331
G1 X52.099 Y127.73 E174.36726
G1 X51.432 Y127.253 E174.83959
G1 X51.319 Y127.166 E174.92173
G1 X50.509 Y126.485 E175.53127
G1 X49.799 Y125.802 E176.09874
G1 X49.146 Y125.097 E176.65225
G1 X49.044 Y124.978 E176.74253
G1 X48.508 Y124.309 E177.2363
G1 X48.387 Y124.147 E177.35276
G1 X47.909 Y123.452 E177.83863
G1 X47.794 Y123.272 E177.96166
G1 X47.293 Y122.408 E178.53694
G1 X46.824 Y121.443 E179.15495
G1 X46.484 Y120.601 E179.67799
G1 X46.43 Y120.448 E179.77144
G1 X46.16 Y119.606 E180.28076
G1 X46.121 Y119.466 E180.36447
G1 X45.912 Y118.603 E180.87593
G1 X45.876 Y118.429 E180.97828
G1 X45.73 Y117.547 E181.49322
G1 X45.709 Y117.382 E181.58903
G1 X45.628 Y116.502 E182.09805
G1 X45.621 Y116.366 E182.17649
G1 X45.6 Y115.639 E182.59542
G1 X45.6 Y110.389 E185.61942
G1 X45.644 Y109.262 E186.26906
G1 X45.744 Y108.364 E186.78951
G1 X45.771 Y108.176 E186.89891
G1 X45.931 Y107.314 E187.4039
G1 X45.964 Y107.166 E187.49124
G1 X46.188 Y106.309 E188.00146
G1 X46.244 Y106.123 E188.11334
G1 X46.524 Y105.302 E188.61298
G1 X46.59 Y105.13 E188.7191
G1 X46.92 Y104.352 E189.20587
G1 X47.008 Y104.163 E189.32596
G1 X47.473 Y103.272 E189.90486
G1 X47.947 Y102.493 E190.4301
G1 X48.051 Y102.337 E190.5381
G1 X48.546 Y101.645 E191.02817
G1 X48.652 Y101.507 E191.1284
G1 X49.328 Y100.702 E191.73388
G1 X50.011 Y99.992 E192.30135
G1 X50.707 Y99.347 E192.84793
G1 X50.836 Y99.236 E192.94595
G1 X51.505 Y98.7 E193.43972
G1 X51.649 Y98.593 E193.54306
G1 X52.015 Y98.34 E193.79934
G1 X52.557 Y97.914 E194.19642
G1 X53.053 Y97.41 E194.60372
G1 X53.479 Y96.852 E195.00809
G1 X53.727 Y96.444 E195.28311
G1 X54.447 Y95.141 E196.1406
G1 X55.073 Y94.111 E196.83485
G1 X56.028 Y92.676 E197.82772
G1 X56.771 Y91.66 E198.55273
G1 X57.817 Y90.34 E199.52283
G1 X58.635 Y89.395 E200.24275
G1 X59.811 Y88.143 E201.23214
G1 X60.702 Y87.273 E201.94943
G1 X61.992 Y86.112 E202.94909
G1 X62.934 Y85.333 E203.65318
G1 X64.321 Y84.28 E204.65624
M204 S5000
M205 X30 Y30
G0 F2400 X64.8 Y83.948
M204 S4000
M205 X25 Y25
G1 F600 X64.8 Y142.056 E238.12645
M204 S5000
M205 X30 Y30
G0 F2400 X67.2 Y143.585
M204 S4000
M205 X25 Y25
G1 F600 X67.2 Y82.419 E273.35807
M204 S5000
M205 X30 Y30
G0 F2400 X69.6 Y81.141
M204 S4000
M205 X25 Y25
G1 F600 X69.6 Y144.861 E310.06079
M204 S5000
M205 X30 Y30
G0 F2400 X72 Y145.917
M204 S4000
M205 X25 Y25
G1 F600 X72 Y80.086 E347.97944
M204 S5000
M205 X30 Y30
G0 F2400 X74.4 Y79.245
M204 S4000
M205 X25 Y25
G1 F600 X74.4 Y146.759 E386.86751
M204 S5000
M205 X30 Y30
G0 F2400 X76.8 Y147.419
M204 S4000
M205 X25 Y25
G1 F600 X76.8 Y78.585 E426.51589
M204 S5000
M205 X30 Y30
G0 F2400 X79.2 Y78.094
M204 S4000
M205 X25 Y25
G1 F600 X79.2 Y147.908 E466.72876
M204 S5000
M205 X30 Y30
G0 F2400 X81.6 Y148.225
M204 S4000
M205 X25 Y25
G1 F600 X81.6 Y77.78 E507.30508
M204 S5000
M205 X30 Y30
G0 F2400 X84 Y77.628
M204 S4000
M205 X25 Y25
G1 F600 X84 Y148.376 E548.05592
M204 S5000
M205 X30 Y30
G0 F2400 X86.4 Y148.362
M204 S4000
M205 X25 Y25
G1 F600 X86.4 Y77.644 E588.78949
M204 S5000
M205 X30 Y30
G0 F2400 X88.8 Y77.827
M204 S4000
M205 X25 Y25
G1 F600 X88.8 Y148.179 E629.31224
M204 S5000
M205 X30 Y30
G0 F2400 X91.2 Y147.839
M204 S4000
M205 X25 Y25
G1 F600 X91.2 Y78.167 E669.44332
M204 S5000
M205 X30 Y30
G0 F2400 X93.6 Y78.675
M204 S4000
M205 X25 Y25
G1 F600 X93.6 Y147.333 E708.99032
M204 S5000
M205 X30 Y30
G0 F2400 X96 Y146.635
M204 S4000
M205 X25 Y25
G1 F600 X96 Y79.371 E747.73439
M204 S5000
M205 X30 Y30
G0 F2400 X98.4 Y80.25
M204 S4000
M205 X25 Y25
G1 F600 X98.4 Y145.754 E785.46469
M204 S5000
M205 X30 Y30
G0 F2400 X100.8 Y144.671
M204 S4000
M205 X25 Y25
G1 F600 X100.8 Y81.337 E821.94508
M204 S5000
M205 X30 Y30
G0 F2400 X103.2 Y82.657
M204 S4000
M205 X25 Y25
G1 F600 X103.2 Y143.349 E856.90367
M204 S5000
M205 X30 Y30
G0 F2400 X105.6 Y141.772
M204 S4000
M205 X25 Y25
G1 F600 X105.6 Y84.236 E890.0444
M204 S5000
M205 X30 Y30
G0 F2400 X108 Y86.114
M204 S4000
M205 X25 Y25
G1 F600 X108 Y139.895 E921.02226
M204 S5000
M205 X30 Y30
G0 F2400 X110.4 Y137.798
M204 S4000
M205 X25 Y25
G1 F600 X110.4 Y88.203 E949.58898
M204 S5000
M205 X30 Y30
G0 F2400 X112.8 Y89.102
M204 S4000
M205 X25 Y25
G1 F600 X112.8 Y136.902 E977.12178
M204 S5000
M205 X30 Y30
G0 F2400 X115.2 Y137.128
M204 S4000
M205 X25 Y25
G1 F600 X115.2 Y88.873 E1004.91666
M204 S5000
M205 X30 Y30
G0 F2400 X117.6 Y87.37
M204 S4000
M205 X25 Y25
G1 F600 X117.6 Y138.634 E1034.44472
M204 S5000
M205 X30 Y30
G0 F2400 X120 Y140.72
M204 S4000
M205 X25 Y25
G1 F600 X120 Y85.283 E1066.37644
M204 S5000
M205 X30 Y30
G0 F2400 X122.4 Y83.537
M204 S4000
M205 X25 Y25
G1 F600 X122.4 Y142.465 E1100.31896
M204 S5000
M205 X30 Y30
G0 F2400 X124.8 Y143.931
M204 S4000
M205 X25 Y25
G1 F600 X124.8 Y82.074 E1135.9486
M204 S5000
M205 X30 Y30
G0 F2400 X127.2 Y80.859
M204 S4000
M205 X25 Y25
G1 F600 X127.2 Y145.145 E1172.97733
M204 S5000
M205 X30 Y30
G0 F2400 X129.6 Y146.144
M204 S4000
M205 X25 Y25
G1 F600 X129.6 Y79.659 E1211.27269
M204 S5000
M205 X30 Y30
G0 F2400 X132 Y77.547
M204 S4000
M205 X25 Y25
G1 F600 X132 Y146.95 E1251.24882
M204 S5000
M205 X30 Y30
G0 F2400 X134.4 Y147.56
M204 S4000
M205 X25 Y25
G1 F600 X134.4 Y76.075 E1292.42418
M204 S5000
M205 X30 Y30
G0 F2400 X136.8 Y75.148
M204 S4000
M205 X25 Y25
G1 F600 X136.8 Y147.997 E1334.3852
M204 S5000
M205 X30 Y30
G0 F2400 X139.2 Y148.276
M204 S4000
M205 X25 Y25
G1 F600 X139.2 Y74.69 E1376.77074
M204 S5000
M205 X30 Y30
G0 F2400 X141.6 Y74.603
M204 S4000
M205 X25 Y25
G1 F600 X141.6 Y148.388 E1419.2709
M204 S5000
M205 X30 Y30
G0 F2400 X144 Y148.332
M204 S4000
M205 X25 Y25
G1 F600 X144 Y74.632 E1461.7221
M204 S5000
M205 X30 Y30
G0 F2400 X146.4 Y74.948
M204 S4000
M205 X25 Y25
G1 F600 X146.4 Y148.117 E1503.86744
M204 S5000
M205 X30 Y30
G0 F2400 X148.8 Y147.725
M204 S4000
M205 X25 Y25
G1 F600 X148.8 Y75.712 E1545.34693
M204 S5000
M205 X30 Y30
G0 F2400 X151.2 Y76.979
M204 S4000
M205 X25 Y25
G1 F600 X151.2 Y147.167 E1585.77522
M204 S5000
M205 X30 Y30
G0 F2400 X153.6 Y146.436
M204 S4000
M205 X25 Y25
G1 F600 X153.6 Y78.96 E1624.6414
M204 S5000
M205 X30 Y30
G0 F2400 X156 Y80.504
M204 S4000
M205 X25 Y25
G1 F600 X156 Y145.502 E1662.08024
M204 S5000
M205 X30 Y30
G0 F2400 X158.4 Y144.359
M204 S4000
M205 X25 Y25
G1 F600 X158.4 Y81.646 E1698.20293
M204 S5000
M205 X30 Y30
G0 F2400 X160.8 Y83.023
M204 S4000
M205 X25 Y25
G1 F600 X160.8 Y142.981 E1732.73874
M204 S5000
M205 X30 Y30
G0 F2400 X163.2 Y141.336
M204 S4000
M205 X25 Y25
G1 F600 X163.2 Y84.67 E1765.37836
M204 S5000
M205 X30 Y30
G0 F2400 X165.6 Y86.636
M204 S4000
M205 X25 Y25
G1 F600 X165.6 Y139.369 E1795.75256
M204 S5000
M205 X30 Y30
G0 F2400 X168 Y137.009
M204 S4000
M205 X25 Y25
G1 F600 X168 Y88.999 E1823.40632
M204 S5000
M205 X30 Y30
G0 F2400 X170.4 Y91.899
M204 S4000
M205 X25 Y25
G1 F600 X170.4 Y134.106 E1847.71756
M204 S5000
M205 X30 Y30
G0 F2400 X172.8 Y130.429
M204 S4000
M205 X25 Y25
G1 F600 X172.8 Y95.577 E1867.79231
M204 S5000
M205 X30 Y30
G0 F2400 X175.2 Y100.756
M204 S4000
M205 X25 Y25
G1 F600 X175.2 Y125.259 E1881.90604
M204 S5000
M205 X30 Y30
G0 F2400 X62.4 Y140.23
M204 S4000
M205 X25 Y25
G1 F600 X62.4 Y85.774 E1913.27269
M204 S5000
M205 X30 Y30
G0 F2400 X60 Y87.958
M204 S4000
M205 X25 Y25
G1 F600 X60 Y138.045 E1942.1228
M204 S5000
M205 X30 Y30
G0 F2400 X57.6 Y135.392
M204 S4000
M205 X25 Y25
G1 F600 X57.6 Y90.613 E1967.91551
M204 S5000
M205 X30 Y30
G0 F2400 X55.2 Y93.92
M204 S4000
M205 X25 Y25
G1 F600 X55.2 Y132.081 E1989.89624
M204 S5000
M205 X30 Y30
G0 F2400 X52.8 Y128.336
M204 S4000
M205 X25 Y25
G1 F600 X52.8 Y97.667 E2007.56159
M204 S5000
M205 X30 Y30
G0 F2400 X50.4 Y99.631
M204 S4000
M205 X25 Y25
G1 F600 X50.4 Y126.38 E2022.96901
M204 S5000
M205 X30 Y30
G0 F2400 X48 Y123.584
M204 S4000
M205 X25 Y25
G1 F600 X48 Y102.413 E2035.16351
M204 S5000
M205 X30 Y30
G0 X48 Y102.413 Z0.78
G0 F2400 X55.861 Y133.077
;TIME_ELAPSED:365.264520
;LAYER:-5
M204 S4000
M205 X25 Y25
;TYPE:SUPPORT
G1 F600 X64.93 Y142.146 E2039.78069
G1 X64.273 Y141.69 E2040.0686
G1 X62.881 Y140.629 E2040.69869
G1 X61.936 Y139.843 E2041.14118
G1 X60.615 Y138.65 E2041.78197
G1 X59.75 Y137.798 E2042.21906
G1 X58.588 Y136.559 E2042.83057
G1 X57.779 Y135.618 E2043.27731
G1 X56.688 Y134.237 E2043.9109
G1 X55.992 Y133.275 E2044.33835
M204 S5000
M205 X30 Y30
G0 F2400 X64.93 Y142.146
M204 S4000
M205 X25 Y25
G1 F600 X65.253 Y142.371 E2044.48006
G1 X66.741 Y143.319 E2045.11522
G1 X67.826 Y143.946 E2045.56635
G1 X69.343 Y144.739 E2046.18259
G1 X69.646 Y144.882 E2046.3032
G1 X47.459 Y122.695 E2057.59898
G1 X47.292 Y122.407 E2057.71883
G1 X46.823 Y121.442 E2058.10509
G1 X46.483 Y120.599 E2058.43232
G1 X46.43 Y120.447 E2058.49027
G1 X46.159 Y119.605 E2058.8087
G1 X46.121 Y119.464 E2058.86127
G1 X46.092 Y119.349 E2058.90397
G1 X73.058 Y146.314 E2072.63256
G1 X73.2 Y146.367 E2072.68713
G1 X74.88 Y146.916 E2073.3234
G1 X75.934 Y147.21 E2073.71733
G1 X45.668 Y116.944 E2089.12626
G1 X45.628 Y116.501 E2089.28639
G1 X45.621 Y116.365 E2089.33541
G1 X45.599 Y115.638 E2089.59725
G1 X45.599 Y114.896 E2089.86437
G1 X78.486 Y147.782 E2106.60744
G1 X78.92 Y147.866 E2106.76658
G1 X80.668 Y148.125 E2107.40273
G1 X80.825 Y148.141 E2107.45954
G1 X45.599 Y112.916 E2125.39344
G1 X45.599 Y110.936 E2126.10624
G1 X82.989 Y148.326 E2145.14212
G1 X83.617 Y148.367 E2145.36868
G1 X84.848 Y148.393 E2145.81194
G1 X85.032 Y148.389 E2145.8782
G1 X45.669 Y109.026 E2165.91857
G1 X45.743 Y108.363 E2166.15873
G1 X45.771 Y108.174 E2166.22751
G1 X45.93 Y107.313 E2166.54271
G1 X45.931 Y107.308 E2166.54455
G1 X86.956 Y148.333 E2187.43107
G1 X87.792 Y148.282 E2187.73259
G1 X88.782 Y148.179 E2188.09091
G1 X46.366 Y105.763 E2209.68561
G1 X46.524 Y105.301 E2209.86139
G1 X46.589 Y105.129 E2209.92758
G1 X46.92 Y104.351 E2210.23196
G1 X46.924 Y104.341 E2210.23584
G1 X90.537 Y147.954 E2232.43995
G1 X90.75 Y147.923 E2232.51744
G1 X92.208 Y147.646 E2233.05171
G1 X47.609 Y103.046 E2255.75806
G1 X47.947 Y102.492 E2255.99169
G1 X48.051 Y102.336 E2256.05919
G1 X48.396 Y101.853 E2256.27287
G1 X93.814 Y147.271 E2279.39594
G1 X95.304 Y146.858 E2279.95257
G1 X95.361 Y146.839 E2279.9742
G1 X49.28 Y100.757 E2303.43507
G1 X49.328 Y100.701 E2303.46162
G1 X50.011 Y99.991 E2303.81628
G1 X50.261 Y99.759 E2303.93907
G1 X96.846 Y146.343 E2327.65602
G1 X98.123 Y145.868 E2328.14652
G1 X98.282 Y145.8 E2328.20877
G1 X51.325 Y98.842 E2352.11563
G1 X51.504 Y98.698 E2352.19833
G1 X51.649 Y98.592 E2352.26299
G1 X52.015 Y98.339 E2352.42317
G1 X52.456 Y97.993 E2352.62496
G1 X99.663 Y145.201 E2376.65909
G1 X100.805 Y144.666 E2377.11309
G1 X101.004 Y144.562 E2377.19393
G1 X53.398 Y96.956 E2401.43094
G1 X53.479 Y96.851 E2401.47868
G1 X53.726 Y96.443 E2401.65038
G1 X54.131 Y95.709 E2401.95218
G1 X102.292 Y143.87 E2426.47176
G1 X103.412 Y143.225 E2426.93704
G1 X103.544 Y143.142 E2426.99317
G1 X54.86 Y94.458 E2451.77902
G1 X55.073 Y94.11 E2451.9259
G1 X55.64 Y93.258 E2452.29433
G1 X104.745 Y142.363 E2477.29452
G1 X105.896 Y141.565 E2477.79872
G1 X105.913 Y141.552 E2477.80643
G1 X56.453 Y92.092 E2502.98735
G1 X56.77 Y91.659 E2503.18054
G1 X57.314 Y90.972 E2503.49601
G1 X107.033 Y140.691 E2528.80879
G1 X108.117 Y139.795 E2529.31508
G1 X58.208 Y89.886 E2554.7246
G1 X58.635 Y89.394 E2554.95912
G1 X59.148 Y88.847 E2555.22909
G1 X109.162 Y138.86 E2580.69181
G1 X109.594 Y138.437 E2580.90947
G1 X110.206 Y137.925 E2581.19672
G1 X60.121 Y87.84 E2606.69584
G1 X60.702 Y87.272 E2606.98835
G1 X61.139 Y86.878 E2607.20017
G1 X111.488 Y137.226 E2632.83344
G1 X111.502 Y137.22 E2632.83892
G1 X112.178 Y137.01 E2633.09376
G1 X112.876 Y136.887 E2633.34891
G1 X113.117 Y136.876 E2633.43576
G1 X62.19 Y85.948 E2659.36381
G1 X62.933 Y85.332 E2659.71126
G1 X63.286 Y85.064 E2659.87081
G1 X115.427 Y137.206 E2686.41693
G1 X115.652 Y137.284 E2686.50266
G1 X116.287 Y137.598 E2686.75768
G1 X116.877 Y137.989 E2687.01249
G1 X117.4 Y138.438 E2687.26064
G1 X117.661 Y138.694 E2687.39225
G1 X118.936 Y139.843 E2688.01013
G1 X119.881 Y140.629 E2688.45263
G1 X121.274 Y141.69 E2689.08301
G1 X122.253 Y142.371 E2689.51233
G1 X123.132 Y142.931 E2689.88753
G1 X64.415 Y84.214 E2719.78135
G1 X65.333 Y83.578 E2720.18339
G1 X65.594 Y83.413 E2720.29455
G1 X127.436 Y145.255 E2751.77936
G1 X127.455 Y145.265 E2751.78709
G1 X129.075 Y145.948 E2752.42
G1 X130.2 Y146.367 E2752.85218
G1 X130.687 Y146.526 E2753.03661
G1 X66.807 Y82.646 E2785.55899
G1 X66.817 Y82.639 E2785.56339
G1 X67.864 Y82.036 E2785.99835
G1 X68.07 Y81.929 E2786.08192
G1 X133.486 Y147.345 E2819.38631
G1 X134.715 Y147.634 E2819.84082
G1 X135.92 Y147.866 E2820.28258
G1 X135.998 Y147.877 E2820.31094
G1 X69.371 Y81.25 E2854.23187
G1 X69.396 Y81.236 E2854.24219
G1 X70.502 Y80.716 E2854.68216
G1 X70.724 Y80.623 E2854.76881
G1 X138.291 Y148.191 E2889.16856
G1 X138.904 Y148.256 E2889.39048
G1 X140.435 Y148.355 E2889.94279
G1 X72.118 Y80.038 E2924.72413
G1 X73.278 Y79.606 E2925.16975
G1 X73.572 Y79.512 E2925.28087
G1 X142.441 Y148.38 E2960.34298
G1 X143.561 Y148.357 E2960.74627
G1 X144.349 Y148.309 E2961.03047
G1 X75.073 Y79.033 E2996.30005
G1 X76.074 Y78.754 E2996.67415
G1 X76.642 Y78.622 E2996.88408
G1 X146.16 Y148.14 E3032.27687
G1 X146.523 Y148.102 E3032.40826
G1 X147.75 Y147.923 E3032.85466
G1 X147.895 Y147.895 E3032.90782
G1 X78.263 Y78.263 E3068.35865
G1 X79.021 Y78.12 E3068.63634
G1 X79.962 Y77.982 E3068.97872
G1 X149.555 Y147.575 E3104.4097
G1 X150.605 Y147.33 E3104.79785
G1 X151.141 Y147.181 E3104.99813
G1 X81.727 Y77.767 E3140.33796
G1 X81.986 Y77.74 E3140.43171
G1 X83.58 Y77.641 E3141.00666
G1 X152.677 Y146.738 E3176.1851
G1 X153.491 Y146.475 E3176.49306
G1 X154.149 Y146.23 E3176.74583
G1 X85.545 Y77.625 E3211.67354
G1 X86.625 Y77.648 E3212.06243
G1 X87.611 Y77.711 E3212.41811
G1 X155.577 Y145.678 E3247.021
G1 X156.247 Y145.397 E3247.28256
G1 X156.948 Y145.068 E3247.56133
G1 X89.825 Y77.945 E3281.73478
G1 X90.795 Y78.088 E3282.08775
G1 X92.221 Y78.362 E3282.61051
G1 X158.279 Y144.42 E3316.24175
G1 X158.908 Y144.092 E3316.49713
G1 X159.557 Y143.718 E3316.76678
G1 X94.862 Y79.023 E3349.7041
G1 X95.366 Y79.164 E3349.89251
G1 X96.554 Y79.55 E3350.3422
G1 X97.857 Y80.038 E3350.8431
G1 X160.799 Y142.98 E3382.88793
G1 X161.455 Y142.565 E3383.16738
G1 X161.991 Y142.192 E3383.40246
G1 X101.495 Y81.696 E3414.202
G1 X101.935 Y81.926 E3414.38073
G1 X103.477 Y82.817 E3415.02186
G1 X104.514 Y83.478 E3415.46457
G1 X105.95 Y84.48 E3416.09494
G1 X106.908 Y85.208 E3416.5281
G1 X107.375 Y85.596 E3416.74668
G1 X163.15 Y141.371 E3445.14267
G1 X163.868 Y140.829 E3445.46653
G1 X164.262 Y140.503 E3445.65063
G1 X112.865 Y89.106 E3471.81771
G1 X113.41 Y89.149 E3472.01452
G1 X114.117 Y89.115 E3472.26933
G1 X114.744 Y89.005 E3472.4985
G1 X165.339 Y139.601 E3498.25752
G1 X166.152 Y138.87 E3498.65112
G1 X166.372 Y138.653 E3498.76236
G1 X116.18 Y88.461 E3524.31595
G1 X116.741 Y88.113 E3524.55362
G1 X117.325 Y87.626 E3524.82736
G1 X167.371 Y137.672 E3550.30663
G1 X167.418 Y137.627 E3550.33005
G1 X168.181 Y136.813 E3550.7317
G1 X168.326 Y136.647 E3550.81105
G1 X118.358 Y86.679 E3576.2506
G1 X118.999 Y86.102 E3576.56108
G1 X119.417 Y85.759 E3576.75574
G1 X169.244 Y135.586 E3602.12351
G1 X169.328 Y135.488 E3602.16997
G1 X170.099 Y134.517 E3602.61633
G1 X170.123 Y134.485 E3602.63073
G1 X120.523 Y84.885 E3627.88292
G1 X121.319 Y84.28 E3628.24286
G1 X121.661 Y84.043 E3628.39265
G1 X170.956 Y133.338 E3653.48957
G1 X171.124 Y133.107 E3653.5924
G1 X171.756 Y132.158 E3654.00286
G1 X122.85 Y83.252 E3678.90173
G1 X123.816 Y82.64 E3679.31341
G1 X124.071 Y82.493 E3679.41937
G1 X172.506 Y130.928 E3704.07845
G1 X172.71 Y130.589 E3704.22088
G1 X173.22 Y129.662 E3704.60177
G1 X125.344 Y81.786 E3728.97625
G1 X126.396 Y81.237 E3729.40344
G1 X126.654 Y81.116 E3729.50603
G1 X173.883 Y128.345 E3753.55111
G1 X174.076 Y127.957 E3753.70712
G1 X174.507 Y126.99 E3754.08825
G1 X128.017 Y80.499 E3777.75735
G1 X128.476 Y80.305 E3777.93674
G1 X129.094 Y79.998 E3778.18516
G1 X129.334 Y79.837 E3778.2892
G1 X175.073 Y125.576 E3801.5757
G1 X175.189 Y125.283 E3801.68914
G1 X175.598 Y124.121 E3802.13262
G1 X130.417 Y78.939 E3825.13528
G1 X130.547 Y78.807 E3825.20198
G1 X131.247 Y78.157 E3825.54587
G1 X131.376 Y78.046 E3825.60713
G1 X131.447 Y77.99 E3825.63969
G1 X176.06 Y122.603 E3848.35292
G1 X176.117 Y122.412 E3848.42468
G1 X176.424 Y121.22 E3848.8678
G1 X176.465 Y121.028 E3848.93848
G1 X132.574 Y77.137 E3871.28413
G1 X132.906 Y76.907 E3871.42953
G1 X133.062 Y76.808 E3871.49604
G1 X133.798 Y76.381 E3871.80236
G1 X176.807 Y119.39 E3893.69897
G1 X176.985 Y118.332 E3894.0852
G1 X177.07 Y117.673 E3894.32441
G1 X135.133 Y75.736 E3915.67524
G1 X135.735 Y75.494 E3915.90882
G1 X135.908 Y75.432 E3915.97498
G1 X136.59 Y75.213 E3916.23285
G1 X177.266 Y115.889 E3936.94168
G1 X177.311 Y115.361 E3937.13245
G1 X177.367 Y114.011 E3937.61887
G1 X138.191 Y74.834 E3957.56429
G1 X138.8 Y74.733 E3957.78652
G1 X138.973 Y74.711 E3957.8493
G1 X139.842 Y74.631 E3958.16347
G1 X139.961 Y74.625 E3958.20636
G1 X177.367 Y112.03 E3977.25013
G1 X177.311 Y110.703 E3977.72828
G1 X177.249 Y109.932 E3978.00673
G1 X141.919 Y74.602 E3995.99383
G1 X143.276 Y74.603 E3996.48235
G1 X143.925 Y74.628 E3996.71617
G1 X176.988 Y107.691 E4013.5491
G1 X176.79 Y106.519 E4013.977
G1 X176.52 Y105.244 E4014.44618
G1 X146.181 Y74.905 E4029.89227
G1 X146.334 Y74.933 E4029.94827
G1 X146.482 Y74.966 E4030.00286
G1 X147.339 Y75.19 E4030.32174
G1 X147.525 Y75.246 E4030.39167
G1 X148.346 Y75.526 E4030.70395
G1 X148.518 Y75.591 E4030.77014
G1 X149.092 Y75.835 E4030.99468
G1 X175.8 Y102.543 E4044.59217
G1 X175.623 Y101.961 E4044.81116
G1 X175.239 Y100.857 E4045.23196
G1 X174.684 Y99.448 E4045.77713
G1 X155.551 Y80.315 E4055.51806
G1 X156.327 Y80.641 E4055.82108
G1 X157.874 Y81.371 E4056.43689
G1 X158.946 Y81.933 E4056.87262
G1 X159.426 Y82.21 E4057.07213
G1 X172.807 Y95.591 E4063.88463
M204 S5000
M205 X30 Y30
G0 F2400 X172.728 Y95.447
M204 S4000
M205 X25 Y25
G1 F600 X171.815 Y93.941 E4064.51864
G1 X171.153 Y92.939 E4064.95097
G1 X170.155 Y91.561 E4065.56349
G1 X169.347 Y90.537 E4066.03307
G1 X168.223 Y89.236 E4066.65202
G1 X167.397 Y88.355 E4067.08678
G1 X166.165 Y87.148 E4067.70768
G1 X165.275 Y86.342 E4068.13994
G1 X163.908 Y85.207 E4068.77957
G1 X162.95 Y84.48 E4069.21252
G1 X161.514 Y83.478 E4069.84289
G1 X160.477 Y82.817 E4070.2856
G1 X159.426 Y82.21 E4070.72253
M204 S5000
M205 X30 Y30
G0 X159.426 Y82.21 Z0.98
G0 F2400 X153.032 Y78.003
;TIME_ELAPSED:931.298226
;LAYER:-4
M204 S4000
M205 X25 Y25
;TYPE:SUPPORT-INTERFACE
G1 F600 X153.651 Y78.582 E4070.82424
G1 X153.67 Y78.6 E4070.82738
G1 X130.33 Y78.6 E4073.62818
G1 X130.303 Y78.625 E4073.63259
G1 X129.893 Y79.011 E4073.70017
G1 X129.684 Y79.2 E4073.73398
G1 X154.303 Y79.2 E4076.68826
G1 X154.367 Y79.261 E4076.69887
G1 X154.916 Y79.652 E4076.77975
G1 X155.205 Y79.8 E4076.81871
G1 X128.818 Y79.8 E4079.98515
G1 X128.352 Y80.032 E4080.04762
G1 X127.482 Y80.4 E4080.16098
G1 X156.516 Y80.4 E4083.64506
G1 X157.797 Y81 E4083.8148
G1 X126.199 Y81 E4087.60656
G1 X126.184 Y81.007 E4087.60855
G1 X125.055 Y81.6 E4087.76158
G1 X158.964 Y81.6 E4091.83066
G1 X159.039 Y81.639 E4091.8408
G1 X160.013 Y82.2 E4091.97569
G1 X123.981 Y82.2 E4096.29953
G1 X123.565 Y82.441 E4096.35722
G1 X123.001 Y82.8 E4096.43745
G1 X161.01 Y82.8 E4100.99853
G1 X161.604 Y83.176 E4101.08289
G1 X161.928 Y83.4 E4101.13015
G1 X122.061 Y83.4 E4105.91419
G1 X121.203 Y84 E4106.03983
G1 X162.794 Y84 E4111.03075
G1 X163.017 Y84.155 E4111.06334
G1 X163.607 Y84.6 E4111.15202
G1 X120.404 Y84.6 E4116.33638
G1 X119.683 Y85.148 E4116.44505
G1 X119.621 Y85.2 E4116.45476
G1 X164.37 Y85.2 E4121.82464
G1 X165.098 Y85.8 E4121.93785
G1 X118.9 Y85.8 E4127.48161
G1 X118.74 Y85.933 E4127.50658
G1 X118.23 Y86.4 E4127.58956
G1 X165.788 Y86.4 E4133.29652
G1 X166.286 Y86.847 E4133.37682
G1 X166.443 Y87 E4133.40313
G1 X117.574 Y87 E4139.26741
G1 X117.199 Y87.342 E4139.32831
G1 X116.89 Y87.6 E4139.37662
G1 X167.058 Y87.6 E4145.39678
G1 X167.522 Y88.053 E4145.47459
G1 X167.661 Y88.2 E4145.49887
G1 X116.034 Y88.2 E4151.69411
G1 X115.995 Y88.224 E4151.69961
G1 X115.384 Y88.502 E4151.78016
G1 X114.745 Y88.7 E4151.86044
G1 X114.181 Y88.8 E4151.92917
G1 X168.228 Y88.8 E4158.41481
G1 X168.392 Y88.974 E4158.4435
G1 X168.762 Y89.4 E4158.51121
G1 X58.232 Y89.4 E4171.77481
G1 X57.717 Y90 E4171.8697
G1 X169.282 Y90 E4185.2575
G1 X169.543 Y90.301 E4185.30531
G1 X169.781 Y90.6 E4185.35117
G1 X57.228 Y90.6 E4198.85753
G1 X56.754 Y91.2 E4198.94928
G1 X170.258 Y91.2 E4212.56976
G1 X170.286 Y91.236 E4212.57524
G1 X170.698 Y91.8 E4212.65905
G1 X56.295 Y91.8 E4226.38741
G1 X55.86 Y92.4 E4226.47634
G1 X171.136 Y92.4 E4240.30946
G1 X171.314 Y92.645 E4240.3458
G1 X171.552 Y93 E4240.39709
G1 X55.452 Y93 E4254.32909
G1 X55.053 Y93.6 E4254.41556
G1 X171.954 Y93.6 E4268.44368
G1 X172.02 Y93.7 E4268.45806
G1 X172.325 Y94.2 E4268.52834
G1 X54.665 Y94.2 E4282.64754
G1 X54.304 Y94.8 E4282.73157
G1 X172.691 Y94.8 E4296.93801
G1 X172.916 Y95.171 E4296.99007
G1 X173.044 Y95.4 E4297.02155
G1 X53.953 Y95.4 E4311.31247
G1 X53.615 Y96 E4311.39511
G1 X173.376 Y96 E4325.76643
G1 X173.529 Y96.276 E4325.8043
G1 X173.691 Y96.6 E4325.84777
G1 X53.277 Y96.6 E4340.29745
G1 X53.23 Y96.682 E4340.30879
G1 X52.835 Y97.2 E4340.38696
G1 X173.991 Y97.2 E4354.92568
G1 X174.29 Y97.8 E4355.00613
G1 X52.216 Y97.8 E4369.65501
G1 X51.836 Y98.099 E4369.71303
G1 X51.409 Y98.4 E4369.77572
G1 X174.562 Y98.4 E4384.55408
G1 X174.829 Y99 E4384.63289
G1 X50.658 Y99 E4399.53341
G1 X50.501 Y99.127 E4399.55764
G1 X50.001 Y99.6 E4399.64024
G1 X175.069 Y99.6 E4414.6484
G1 X175.307 Y100.2 E4414.72585
G1 X49.392 Y100.2 E4429.83565
G1 X49.001 Y100.618 E4429.90434
G1 X48.852 Y100.8 E4429.93256
G1 X175.536 Y100.8 E4445.13464
G1 X175.747 Y101.4 E4445.21096
G1 X48.359 Y101.4 E4460.49752
G1 X48.312 Y101.456 E4460.5063
G1 X47.928 Y102 E4460.5862
G1 X175.948 Y102 E4475.9486
G1 X176.131 Y102.6 E4476.02388
G1 X47.531 Y102.6 E4491.45588
G1 X47.17 Y103.2 E4491.53991
G1 X176.313 Y103.2 E4507.03707
G1 X176.404 Y103.501 E4507.0748
G1 X176.481 Y103.8 E4507.11185
G1 X46.863 Y103.8 E4522.66601
G1 X46.647 Y104.226 E4522.72333
G1 X46.575 Y104.4 E4522.74592
G1 X176.635 Y104.4 E4538.35312
G1 X176.703 Y104.666 E4538.38607
G1 X176.775 Y105 E4538.42707
G1 X46.325 Y105 E4554.08107
G1 X46.239 Y105.205 E4554.10775
G1 X46.107 Y105.6 E4554.15772
G1 X176.904 Y105.6 E4569.85336
G1 X177.033 Y106.2 E4569.92701
G1 X45.907 Y106.2 E4585.66213
G1 X45.899 Y106.222 E4585.66494
G1 X45.752 Y106.8 E4585.73651
G1 X177.142 Y106.8 E4601.50331
G1 X177.245 Y107.4 E4601.57636
G1 X45.61 Y107.4 E4617.37256
G1 X45.504 Y108 E4617.44567
G1 X177.33 Y108 E4633.26479
G1 X177.406 Y108.6 E4633.33737
G1 X45.417 Y108.6 E4649.17605
G1 X45.353 Y109.2 E4649.24846
G1 X177.483 Y109.2 E4665.10406
G1 X177.502 Y109.356 E4665.12292
G1 X177.54 Y109.8 E4665.17639
G1 X45.32 Y109.8 E4681.04279
G1 X45.299 Y110.378 E4681.1122
G1 X45.299 Y110.4 E4681.11484
G1 X177.592 Y110.4 E4696.99
G1 X177.604 Y110.55 E4697.00805
G1 X177.624 Y111 E4697.06211
G1 X45.299 Y111 E4712.94111
G1 X45.299 Y111.6 E4713.01311
G1 X177.651 Y111.6 E4728.89535
G1 X177.678 Y112.2 E4728.96742
G1 X45.299 Y112.2 E4744.8529
G1 X45.299 Y112.8 E4744.9249
G1 X177.683 Y112.8 E4760.81098
G1 X177.686 Y113.4 E4760.88298
G1 X45.299 Y113.4 E4776.76942
G1 X45.299 Y114 E4776.84142
G1 X177.668 Y114 E4792.7257
G1 X177.644 Y114.6 E4792.79776
G1 X45.299 Y114.6 E4808.67916
G1 X45.299 Y115.2 E4808.75116
G1 X177.621 Y115.2 E4824.6298
G1 X177.618 Y115.278 E4824.63917
G1 X177.575 Y115.8 E4824.70202
G1 X45.304 Y115.8 E4840.57454
G1 X45.324 Y116.4 E4840.64658
G1 X177.526 Y116.4 E4856.51082
G1 X177.516 Y116.535 E4856.52706
G1 X177.458 Y117 E4856.5833
G1 X45.375 Y117 E4872.43326
G1 X45.434 Y117.6 E4872.5056
G1 X177.383 Y117.6 E4888.33948
G1 X177.308 Y118.2 E4888.41204
G1 X45.536 Y118.2 E4904.22468
G1 X45.615 Y118.654 E4904.27998
G1 X45.651 Y118.8 E4904.29803
G1 X177.211 Y118.8 E4920.08523
G1 X177.111 Y119.4 E4920.15822
G1 X45.8 Y119.4 E4935.91554
G1 X45.874 Y119.697 E4935.95227
G1 X45.973 Y120 E4935.99052
G1 X176.989 Y120 E4951.71244
G1 X176.863 Y120.6 E4951.78601
G1 X46.169 Y120.6 E4967.46929
G1 X46.21 Y120.725 E4967.48508
G1 X46.404 Y121.2 E4967.54665
G1 X176.738 Y121.2 E4983.18673
G1 X176.736 Y121.21 E4983.18795
G1 X176.585 Y121.8 E4983.26103
G1 X46.658 Y121.8 E4998.85227
G1 X46.957 Y122.4 E4998.93272
G1 X176.431 Y122.4 E5014.4696
G1 X176.43 Y122.407 E5014.47045
G1 X176.252 Y123 E5014.54474
G1 X47.289 Y123 E5030.0203
G1 X47.647 Y123.6 E5030.10415
G1 X176.072 Y123.6 E5045.51515
G1 X175.922 Y124.104 E5045.57825
G1 X175.888 Y124.2 E5045.59047
G1 X48.064 Y124.2 E5060.92935
G1 X48.26 Y124.48 E5060.97036
G1 X48.519 Y124.8 E5061.01976
G1 X175.68 Y124.8 E5076.27908
G1 X175.54 Y125.206 E5076.33062
G1 X175.463 Y125.4 E5076.35567
G1 X49.018 Y125.4 E5091.52907
G1 X49.584 Y126 E5091.62805
G1 X175.228 Y126 E5106.70533
G1 X174.992 Y126.6 E5106.7827
G1 X50.196 Y126.6 E5121.75822
G1 X50.418 Y126.807 E5121.79464
G1 X50.895 Y127.2 E5121.86881
G1 X174.738 Y127.2 E5136.72997
G1 X174.474 Y127.8 E5136.80863
G1 X51.67 Y127.8 E5151.54511
G1 X52.198 Y128.186 E5151.62359
G1 X52.427 Y128.4 E5151.6612
G1 X174.189 Y128.4 E5166.27264
G1 X173.891 Y129 E5166.35304
G1 X52.984 Y129 E5180.86188
G1 X53.113 Y129.155 E5180.88608
G1 X53.396 Y129.6 E5180.94936
G1 X173.594 Y129.6 E5195.37312
G1 X173.266 Y130.2 E5195.45518
G1 X53.737 Y130.2 E5209.79866
G1 X54.069 Y130.8 E5209.88094
G1 X172.932 Y130.8 E5224.1445
G1 X172.57 Y131.4 E5224.22859
G1 X54.421 Y131.4 E5238.40647
G1 X54.787 Y132 E5238.49081
G1 X172.207 Y132 E5252.58121
G1 X172.09 Y132.195 E5252.6085
G1 X171.822 Y132.6 E5252.66678
G1 X55.182 Y132.6 E5266.66358
G1 X55.583 Y133.2 E5266.75018
G1 X171.425 Y133.2 E5280.65122
G1 X170.991 Y133.8 E5280.74008
G1 X56 Y133.8 E5294.539
G1 X56.437 Y134.4 E5294.62807
G1 X170.558 Y134.4 E5308.32259
G1 X170.402 Y134.616 E5308.35456
G1 X170.099 Y135 E5308.41326
G1 X56.905 Y135 E5321.99654
G1 X57.383 Y135.6 E5322.0886
G1 X169.626 Y135.6 E5335.55776
G1 X169.618 Y135.611 E5335.55939
G1 X169.11 Y136.2 E5335.65273
G1 X57.881 Y136.2 E5349.00021
G1 X58.401 Y136.8 E5349.09548
G1 X168.593 Y136.8 E5362.31852
G1 X168.481 Y136.931 E5362.3392
G1 X168.042 Y137.4 E5362.41629
G1 X115.064 Y137.4 E5368.77365
G1 X114.903 Y137.344 E5368.79411
G1 X114.246 Y137.207 E5368.87464
G1 X113.578 Y137.155 E5368.95505
G1 X112.909 Y137.187 E5369.03542
G1 X112.248 Y137.303 E5369.11595
M204 S5000
M205 X30 Y30
G0 F2400 X111.936 Y137.4
M204 S4000
M205 X25 Y25
G1 F600 X58.965 Y137.4 E5375.47247
G1 X59.532 Y138 E5375.57153
G1 X110.642 Y138 E5381.70473
G1 X110.427 Y138.133 E5381.73507
G1 X109.867 Y138.6 E5381.82257
G1 X60.136 Y138.6 E5387.79029
G1 X60.528 Y138.982 E5387.85597
G1 X60.77 Y139.2 E5387.89506
G1 X109.235 Y139.2 E5393.71086
G1 X108.569 Y139.8 E5393.81843
G1 X61.438 Y139.8 E5399.47415
G1 X61.822 Y140.144 E5399.53601
G1 X62.132 Y140.4 E5399.58426
G1 X107.857 Y140.4 E5405.07126
G1 X107.132 Y141 E5405.18419
G1 X62.867 Y141 E5410.49599
G1 X63.66 Y141.6 E5410.61532
G1 X106.348 Y141.6 E5415.73788
G1 X106.116 Y141.777 E5415.77289
G1 X105.508 Y142.2 E5415.86177
G1 X64.478 Y142.2 E5420.78537
G1 X65.192 Y142.693 E5420.88949
G1 X65.361 Y142.8 E5420.9135
G1 X104.641 Y142.8 E5425.6271
G1 X103.701 Y143.4 E5425.76092
G1 X66.309 Y143.4 E5430.24796
G1 X66.654 Y143.618 E5430.29693
G1 X67.318 Y144 E5430.38886
G1 X102.67 Y144 E5434.6311
G1 X102.128 Y144.314 E5434.70626
G1 X101.583 Y144.6 E5434.78012
G1 X68.427 Y144.6 E5438.75884
G1 X69.312 Y145.06 E5438.87853
G1 X69.61 Y145.2 E5438.91804
G1 X100.375 Y145.2 E5442.60984
G1 X99.456 Y145.634 E5442.7318
G1 X99.062 Y145.8 E5442.7831
G1 X70.947 Y145.8 E5446.1569
G1 X72.031 Y146.254 E5446.29793
G1 X72.425 Y146.4 E5446.34835
G1 X97.554 Y146.4 E5449.36383
G1 X96.698 Y146.72 E5449.4735
G1 X95.846 Y147 E5449.58111
G1 X74.166 Y147 E5452.18271
G1 X74.823 Y147.213 E5452.26559
G1 X76.08 Y147.561 E5452.42211
G1 X76.248 Y147.6 E5452.4428
G1 X93.756 Y147.6 E5454.54376
G1 X92.608 Y147.873 E5454.68537
G1 X90.903 Y148.2 E5454.8937
G1 X79.111 Y148.2 E5456.30874
M204 S5000
M205 X30 Y30
G0 F2400 X80.718 Y148.436
M204 S4000
M205 X25 Y25
G1 F600 X81.932 Y148.561 E5456.45519
G1 X83.661 Y148.669 E5456.66307
G1 X84.922 Y148.694 E5456.81442
G1 X86.709 Y148.653 E5457.02892
G1 X87.953 Y148.571 E5457.17852
G1 X89.636 Y148.391 E5457.38163
G1 X90.857 Y148.209 E5457.52977
G1 X90.903 Y148.2 E5457.5354
M204 S5000
M205 X30 Y30
G0 F2400 X111.74 Y137.839
G0 X113.032 Y137.578
G0 X115.064 Y137.4
M204 S4000
M205 X25 Y25
G1 F600 X115.536 Y137.563 E5457.59532
G1 X116.137 Y137.859 E5457.67571
G1 X116.349 Y138 E5457.70626
G1 X167.467 Y138 E5463.84042
G1 X166.856 Y138.6 E5463.94318
G1 X117.107 Y138.6 E5469.91306
G1 X117.773 Y139.2 E5470.02063
G1 X166.236 Y139.2 E5475.83619
G1 X165.57 Y139.8 E5475.94376
G1 X118.439 Y139.8 E5481.59948
G1 X118.822 Y140.144 E5481.66126
G1 X119.132 Y140.4 E5481.7095
G1 X164.858 Y140.4 E5487.19662
G1 X164.133 Y141 E5487.30955
G1 X119.867 Y141 E5492.62147
G1 X120.66 Y141.6 E5492.7408
G1 X163.349 Y141.6 E5497.86348
G1 X163.117 Y141.777 E5497.8985
G1 X162.509 Y142.2 E5497.98738
G1 X121.478 Y142.2 E5502.9111
G1 X122.192 Y142.693 E5503.01522
G1 X122.361 Y142.8 E5503.03922
G1 X161.642 Y142.8 E5507.75294
G1 X160.702 Y143.4 E5507.88676
G1 X123.309 Y143.4 E5512.37392
G1 X123.654 Y143.618 E5512.4229
G1 X124.318 Y144 E5512.51482
G1 X159.671 Y144 E5516.75718
G1 X159.129 Y144.314 E5516.83235
G1 X158.584 Y144.6 E5516.90621
G1 X125.427 Y144.6 E5520.88505
G1 X126.312 Y145.06 E5521.00473
G1 X126.61 Y145.2 E5521.04424
G1 X157.376 Y145.2 E5524.73616
G1 X156.457 Y145.634 E5524.85812
G1 X156.063 Y145.8 E5524.90943
G1 X127.947 Y145.8 E5528.28335
G1 X129.031 Y146.254 E5528.42438
G1 X129.425 Y146.4 E5528.4748
G1 X154.555 Y146.4 E5531.4904
G1 X153.699 Y146.72 E5531.60006
G1 X152.847 Y147 E5531.70768
G1 X131.167 Y147 E5534.30928
G1 X131.824 Y147.213 E5534.39216
G1 X133.081 Y147.561 E5534.54867
G1 X133.249 Y147.6 E5534.56937
G1 X150.757 Y147.6 E5536.67033
G1 X149.609 Y147.873 E5536.81193
G1 X147.904 Y148.2 E5537.02026
G1 X136.112 Y148.2 E5538.4353
M204 S5000
M205 X30 Y30
G0 F2400 X137.719 Y148.436
M204 S4000
M205 X25 Y25
G1 F600 X138.933 Y148.561 E5538.58175
G1 X140.662 Y148.669 E5538.78964
G1 X141.923 Y148.694 E5538.94099
G1 X143.71 Y148.653 E5539.15548
G1 X144.954 Y148.571 E5539.30509
G1 X146.637 Y148.391 E5539.5082
G1 X147.858 Y148.209 E5539.65634
G1 X147.904 Y148.2 E5539.66196
M204 S5000
M205 X30 Y30
G0 F2400 X114.084 Y88.817
M204 S4000
M205 X25 Y25
G1 F600 X113.415 Y88.849 E5539.74233
G1 X112.786 Y88.8 E5539.81804
G1 X58.783 Y88.8 E5546.2984
G1 X59.344 Y88.2 E5546.39697
G1 X110.966 Y88.2 E5552.59161
G1 X110.856 Y88.146 E5552.60632
G1 X110.298 Y87.776 E5552.68666
G1 X110.094 Y87.6 E5552.71899
G1 X59.937 Y87.6 E5558.73783
G1 X60.393 Y87.151 E5558.81462
G1 X60.56 Y87 E5558.84164
G1 X109.443 Y87 E5564.7076
G1 X109.286 Y86.848 E5564.73382
G1 X108.787 Y86.4 E5564.8143
G1 X61.223 Y86.4 E5570.52198
G1 X61.735 Y85.936 E5570.60489
G1 X61.899 Y85.8 E5570.63046
G1 X108.097 Y85.8 E5576.17422
G1 X107.368 Y85.2 E5576.28752
G1 X62.623 Y85.2 E5581.65692
G1 X62.698 Y85.137 E5581.66867
G1 X63.404 Y84.6 E5581.77512
G1 X106.606 Y84.6 E5586.95936
G1 X106.017 Y84.156 E5587.04787
G1 X105.792 Y84 E5587.08072
G1 X64.204 Y84 E5592.07128
G1 X65.062 Y83.4 E5592.19692
G1 X104.926 Y83.4 E5596.9806
G1 X104.604 Y83.177 E5597.0276
G1 X104.008 Y82.8 E5597.11223
G1 X66.003 Y82.8 E5601.67283
G1 X66.565 Y82.442 E5601.75279
G1 X66.983 Y82.2 E5601.81075
G1 X103.011 Y82.2 E5606.13411
G1 X102.045 Y81.643 E5606.26792
G1 X101.963 Y81.6 E5606.27903
G1 X68.057 Y81.6 E5610.34775
G1 X69.184 Y81.008 E5610.50051
G1 X69.201 Y81 E5610.50277
G1 X100.793 Y81 E5614.29381
G1 X99.513 Y80.4 E5614.46345
G1 X70.486 Y80.4 E5617.94669
G1 X71.904 Y79.8 E5618.13145
G1 X98.087 Y79.8 E5621.27341
G1 X96.562 Y79.235 E5621.46857
G1 X96.454 Y79.2 E5621.48219
G1 X73.567 Y79.2 E5624.22863
G1 X74.765 Y78.81 E5624.37982
G1 X75.515 Y78.6 E5624.47328
G1 X94.465 Y78.6 E5626.74728
G1 X93.695 Y78.386 E5626.84318
G1 X92.469 Y78.102 E5626.9942
G1 X91.93 Y78 E5627.06002
G1 X78.052 Y78 E5628.72538
G1 X78.852 Y77.845 E5628.82317
G1 X80.61 Y77.582 E5629.03648
G1 X81.792 Y77.456 E5629.17912
G1 X82.641 Y77.4 E5629.28122
G1 X87.456 Y77.4 E5629.85902
M204 S5000
M205 X30 Y30
G0 F2400 X86.588 Y77.346
M204 S4000
M205 X25 Y25
G1 F600 X84.82 Y77.311 E5630.07122
G1 X83.58 Y77.338 E5630.22006
G1 X82.641 Y77.4 E5630.33298
M204 S5000
M205 X30 Y30
G0 F2400 X112.192 Y88.312
G0 X113.423 Y88.487
G0 X114.653 Y88.35
G0 X144.292 Y74.338
M204 S4000
M205 X25 Y25
G1 F600 X143.253 Y74.301 E5630.45774
G1 X140.722 Y74.301 E5630.76146
G1 X139.827 Y74.331 E5630.86892
G1 X139.126 Y74.4 E5630.95345
G1 X144.876 Y74.4 E5631.64345
G1 X145.327 Y74.448 E5631.69788
G1 X146.405 Y74.64 E5631.82927
G1 X147.437 Y74.904 E5631.9571
G1 X147.724 Y75 E5631.99341
G1 X136.278 Y75 E5633.36693
G1 X135.646 Y75.206 E5633.4467
G1 X134.684 Y75.6 E5633.57145
G1 X149.306 Y75.6 E5635.32609
G1 X149.423 Y75.649 E5635.34131
G1 X150.41 Y76.148 E5635.47403
G1 X150.497 Y76.2 E5635.48619
G1 X133.51 Y76.2 E5637.52463
G1 X132.738 Y76.659 E5637.63241
G1 X132.537 Y76.8 E5637.66187
G1 X151.465 Y76.8 E5639.93323
G1 X152.193 Y77.314 E5640.04017
G1 X152.298 Y77.4 E5640.05646
G1 X131.706 Y77.4 E5642.5275
G1 X131.043 Y77.937 E5642.62988
G1 X130.976 Y78 E5642.64092
G1 X153.029 Y78 E5645.28728
M204 S5000
M205 X30 Y30
G0 X153.029 Y78 Z1.18
G0 F2400 X177.618 Y115.278
;TIME_ELAPSED:2248.822449
;LAYER:-3
M204 S4000
M205 X25 Y25
;TYPE:SUPPORT-INTERFACE
G1 F600 X177.686 Y113.542 E5645.49576
G1 X177.68 Y112.266 E5645.64888
G1 X177.604 Y110.55 E5645.855
G1 X177.6 Y110.504 E5645.86054
G1 X177.6 Y115.5 E5646.46006
G1 X177.516 Y116.535 E5646.58467
G1 X177.302 Y118.253 E5646.79242
G1 X177.095 Y119.494 E5646.9434
G1 X176.999 Y119.952 E5646.99955
G1 X177 Y106.049 E5648.66791
G1 X176.703 Y104.666 E5648.83766
G1 X176.404 Y103.501 E5648.98199
G1 X176.4 Y103.488 E5648.98362
G1 X176.399 Y122.508 E5651.26602
G1 X175.921 Y124.104 E5651.46595
G1 X175.799 Y124.456 E5651.51065
G1 X175.8 Y101.552 E5654.25913
G1 X175.454 Y100.57 E5654.38407
G1 X175.2 Y99.932 E5654.46648
G1 X175.199 Y126.073 E5657.6034
G1 X174.903 Y126.826 E5657.70049
G1 X174.599 Y127.515 E5657.79086
G1 X174.6 Y98.487 E5661.27422
G1 X174.328 Y97.877 E5661.35436
G1 X174 Y97.22 E5661.44248
G1 X173.999 Y128.783 E5665.23004
G1 X173.593 Y129.6 E5665.33952
G1 X173.399 Y129.956 E5665.38817
G1 X173.4 Y96.044 E5669.45761
G1 X172.916 Y95.171 E5669.5774
G1 X172.8 Y94.981 E5669.60411
G1 X172.799 Y131.02 E5673.92879
G1 X172.199 Y132.013 E5674.06801
G1 X172.2 Y93.996 E5678.63005
G1 X172.02 Y93.7 E5678.67162
G1 X171.6 Y93.073 E5678.76218
G1 X171.599 Y132.935 E5683.54562
G1 X171.427 Y133.195 E5683.58303
G1 X170.999 Y133.788 E5683.67079
G1 X171 Y92.215 E5688.65955
G1 X170.4 Y91.393 E5688.78167
G1 X170.399 Y134.618 E5693.96867
G1 X169.799 Y135.38 E5694.08506
G1 X169.8 Y90.625 E5699.45566
G1 X169.543 Y90.301 E5699.50529
G1 X169.2 Y89.906 E5699.56806
G1 X169.199 Y136.096 E5705.11086
G1 X168.599 Y136.792 E5705.22113
G1 X168.6 Y89.214 E5710.93049
G1 X168.392 Y88.974 E5710.9686
G1 X168 Y88.56 E5711.03702
G1 X167.999 Y137.444 E5716.9031
G1 X167.633 Y137.835 E5716.96737
G1 X167.399 Y138.065 E5717.00674
G1 X167.4 Y87.934 E5723.02246
G1 X166.8 Y87.349 E5723.12302
G1 X166.799 Y138.655 E5729.27974
G1 X166.355 Y139.091 E5729.35441
G1 X166.199 Y139.232 E5729.37965
G1 X166.2 Y86.77 E5735.67509
G1 X165.6 Y86.232 E5735.77179
G1 X165.599 Y139.773 E5742.19671
G1 X165.438 Y139.918 E5742.22271
G1 X164.999 Y140.282 E5742.29115
G1 X165 Y85.72 E5748.83859
G1 X164.4 Y85.226 E5748.93185
G1 X164.399 Y140.779 E5755.59821
G1 X164.105 Y141.022 E5755.64398
G1 X163.799 Y141.256 E5755.69021
G1 X163.8 Y84.746 E5762.47141
G1 X163.2 Y84.294 E5762.56155
G1 X163.199 Y141.713 E5769.45183
G1 X163.116 Y141.776 E5769.46434
G1 X162.599 Y142.136 E5769.53993
G1 X162.6 Y83.867 E5776.53221
G1 X162 Y83.451 E5776.61983
G1 X161.999 Y142.554 E5783.71219
G1 X161.71 Y142.755 E5783.75443
G1 X161.399 Y142.954 E5783.79874
G1 X161.4 Y83.048 E5790.98746
G1 X160.8 Y82.668 E5791.07268
G1 X160.799 Y143.337 E5798.35296
G1 X160.65 Y143.432 E5798.37417
G1 X160.199 Y143.694 E5798.43676
G1 X160.2 Y82.309 E5805.80296
G1 X159.6 Y81.963 E5805.88607
G1 X159.599 Y144.041 E5813.33543
G1 X159.128 Y144.313 E5813.4007
G1 X158.999 Y144.381 E5813.4182
G1 X159 Y81.619 E5820.94964
G1 X158.4 Y81.308 E5821.03073
G1 X158.399 Y144.697 E5828.63741
G1 X158.032 Y144.889 E5828.68712
G1 X157.799 Y144.999 E5828.71804
G1 X157.8 Y81.002 E5836.39768
G1 X157.2 Y80.721 E5836.47718
G1 X157.199 Y145.283 E5844.22462
G1 X156.599 Y145.566 E5844.30423
G1 X156.6 Y80.44 E5852.11935
G1 X156.317 Y80.307 E5852.15687
G1 X156 Y80.175 E5852.19808
G1 X155.999 Y145.826 E5860.0762
G1 X155.399 Y146.079 E5860.15434
G1 X155.4 Y79.901 E5868.0957
G1 X154.916 Y79.652 E5868.16101
G1 X154.8 Y79.57 E5868.17806
G1 X154.799 Y146.308 E5876.18662
G1 X154.199 Y146.532 E5876.26347
G1 X154.2 Y79.103 E5884.35495
G1 X153.651 Y78.582 E5884.44578
G1 X153.6 Y78.535 E5884.4541
G1 X153.599 Y146.752 E5892.64014
G1 X152.999 Y146.949 E5892.71592
G1 X153 Y77.977 E5900.99256
G1 X152.4 Y77.484 E5901.08575
G1 X152.399 Y147.141 E5909.44459
G1 X151.799 Y147.31 E5909.51939
G1 X151.8 Y77.037 E5917.95215
G1 X151.302 Y76.685 E5918.02533
G1 X151.2 Y76.624 E5918.03959
G1 X151.199 Y147.479 E5926.54219
G1 X150.841 Y147.579 E5926.5868
G1 X150.599 Y147.637 E5926.61666
G1 X150.6 Y76.263 E5935.18154
G1 X150.41 Y76.148 E5935.20819
G1 X150 Y75.941 E5935.26331
G1 X149.999 Y147.78 E5943.88399
G1 X149.608 Y147.872 E5943.93219
G1 X149.399 Y147.913 E5943.95775
G1 X149.4 Y75.64 E5952.63051
G1 X148.8 Y75.39 E5952.70851
G1 X148.799 Y148.028 E5961.42507
G1 X148.199 Y148.143 E5961.49838
G1 X148.2 Y75.16 E5970.25634
G1 X147.6 Y74.959 E5970.33227
G1 X147.599 Y148.247 E5979.12683
G1 X146.999 Y148.336 E5979.19962
G1 X147 Y74.793 E5988.02478
G1 X146.405 Y74.64 E5988.0985
G1 X146.4 Y74.64 E5988.0991
G1 X146.399 Y148.416 E5996.95222
G1 X145.799 Y148.48 E5997.02463
G1 X145.8 Y74.533 E6005.89827
G1 X145.327 Y74.448 E6005.95594
G1 X145.2 Y74.435 E6005.97126
G1 X145.199 Y148.544 E6014.86434
G1 X144.953 Y148.57 E6014.89402
G1 X144.599 Y148.594 E6014.9366
G1 X144.6 Y74.371 E6023.84336
G1 X144.292 Y74.338 E6023.88053
G1 X144 Y74.328 E6023.91559
G1 X143.999 Y148.633 E6032.83219
G1 X143.709 Y148.652 E6032.86707
G1 X143.399 Y148.66 E6032.90428
G1 X143.4 Y74.307 E6041.82664
G1 X143.253 Y74.301 E6041.84429
G1 X142.8 Y74.301 E6041.89865
G1 X142.799 Y148.673 E6050.82329
G1 X142.199 Y148.687 E6050.89531
G1 X142.2 Y74.301 E6059.82163
G1 X141.6 Y74.301 E6059.89363
G1 X141.599 Y148.686 E6068.81983
G1 X140.999 Y148.674 E6068.89185
G1 X141 Y74.301 E6077.81661
G1 X140.722 Y74.301 E6077.84997
G1 X140.4 Y74.311 E6077.88863
G1 X140.399 Y148.651 E6086.80943
G1 X139.799 Y148.614 E6086.88156
G1 X139.8 Y74.333 E6095.79528
G1 X139.2 Y74.392 E6095.86763
G1 X139.199 Y148.576 E6104.76971
G1 X138.932 Y148.56 E6104.80181
G1 X138.599 Y148.525 E6104.84199
G1 X138.6 Y74.462 E6113.72955
G1 X138 Y74.565 E6113.8026
G1 X137.999 Y148.463 E6122.67036
G1 X137.718 Y148.435 E6122.70425
G1 X137.399 Y148.388 E6122.74294
G1 X137.4 Y74.691 E6131.58658
G1 X136.8 Y74.84 E6131.66077
G1 X136.799 Y148.299 E6140.47585
G1 X136.199 Y148.211 E6140.54862
G1 X136.2 Y75.025 E6149.33094
G1 X135.646 Y75.206 E6149.40088
G1 X135.6 Y75.224 E6149.4068
G1 X135.599 Y148.108 E6158.15288
G1 X134.999 Y147.995 E6158.22615
G1 X135 Y75.47 E6166.92915
G1 X134.652 Y75.613 E6166.9743
G1 X134.4 Y75.738 E6167.00805
G1 X134.399 Y147.865 E6175.66329
G1 X133.799 Y147.726 E6175.7372
G1 X133.8 Y76.038 E6184.33976
G1 X133.684 Y76.096 E6184.35532
G1 X133.2 Y76.384 E6184.42291
G1 X133.199 Y147.587 E6192.96727
G1 X133.08 Y147.56 E6192.98191
G1 X132.599 Y147.426 E6193.04183
G1 X132.6 Y76.755 E6201.52235
G1 X132 Y77.175 E6201.61024
G1 X131.999 Y147.26 E6210.02044
G1 X131.823 Y147.212 E6210.04233
G1 X131.399 Y147.074 E6210.09583
G1 X131.4 Y77.647 E6218.42707
G1 X131.042 Y77.937 E6218.48236
G1 X130.799 Y78.162 E6218.5221
G1 X130.799 Y146.879 E6226.76814
G1 X130.199 Y146.685 E6226.84381
G1 X130.199 Y78.721 E6234.99949
G1 X129.892 Y79.011 E6235.05017
G1 X129.599 Y79.275 E6235.0975
G1 X129.599 Y146.463 E6243.16006
G1 X129.031 Y146.253 E6243.23273
G1 X128.999 Y146.239 E6243.23692
G1 X128.999 Y79.699 E6251.22172
G1 X128.943 Y79.737 E6251.22984
G1 X128.399 Y80.008 E6251.30277
G1 X128.399 Y145.988 E6259.22037
G1 X127.799 Y145.736 E6259.29846
G1 X127.799 Y80.265 E6267.15498
G1 X127.308 Y80.473 E6267.21897
G1 X127.199 Y80.524 E6267.23341
G1 X127.199 Y145.474 E6275.02741
G1 X126.599 Y145.193 E6275.10692
G1 X126.599 Y80.809 E6282.833
G1 X126.183 Y81.007 E6282.88828
G1 X125.999 Y81.103 E6282.91319
G1 X125.999 Y144.896 E6290.56835
G1 X125.399 Y144.584 E6290.6495
G1 X125.399 Y81.418 E6298.22942
G1 X124.799 Y81.733 E6298.31074
G1 X124.799 Y144.272 E6305.81542
G1 X124.741 Y144.242 E6305.82326
G1 X124.199 Y143.93 E6305.8983
G1 X124.199 Y82.072 E6313.32126
G1 X123.599 Y82.42 E6313.4045
G1 X123.599 Y143.582 E6320.74394
G1 X122.999 Y143.202 E6320.82916
G1 X122.999 Y82.8 E6328.0774
G1 X122.399 Y83.181 E6328.16269
G1 X122.399 Y142.822 E6335.31961
G1 X122.192 Y142.692 E6335.34894
G1 X121.799 Y142.42 E6335.4063
G1 X121.799 Y83.582 E6342.46686
G1 X121.199 Y84.001 E6342.55468
G1 X121.199 Y142.006 E6349.51528
G1 X121.19 Y142 E6349.51657
G1 X120.599 Y141.552 E6349.60557
G1 X120.599 Y84.45 E6356.45781
G1 X119.999 Y84.906 E6356.54824
G1 X119.999 Y141.098 E6363.29128
G1 X119.78 Y140.933 E6363.32418
G1 X119.399 Y140.619 E6363.38343
G1 X119.399 Y85.383 E6370.01175
G1 X118.799 Y85.882 E6370.1054
G1 X118.799 Y140.123 E6376.61432
G1 X118.199 Y139.583 E6376.71118
G1 X118.199 Y86.425 E6383.09014
G1 X117.599 Y86.974 E6383.18773
G1 X117.599 Y139.042 E6389.43589
G1 X116.999 Y138.502 E6389.53276
G1 X116.999 Y87.506 E6395.65228
G1 X116.565 Y87.869 E6395.72018
G1 X116.399 Y87.971 E6395.74356
G1 X116.399 Y138.032 E6401.75088
G1 X116.137 Y137.859 E6401.78855
G1 X115.799 Y137.692 E6401.83379
G1 X115.799 Y88.311 E6407.75951
G1 X115.383 Y88.501 E6407.81439
G1 X115.199 Y88.558 E6407.83751
G1 X115.199 Y137.446 E6413.70407
G1 X114.903 Y137.344 E6413.74164
G1 X114.599 Y137.28 E6413.77892
G1 X114.599 Y88.724 E6419.60564
G1 X114.083 Y88.816 E6419.66853
G1 X113.999 Y88.82 E6419.67863
G1 X113.999 Y137.187 E6425.48267
G1 X113.578 Y137.155 E6425.53333
G1 X113.399 Y137.164 E6425.55484
G1 X113.399 Y88.847 E6431.35288
G1 X112.799 Y88.801 E6431.42509
G1 X112.799 Y137.207 E6437.23381
G1 X112.248 Y137.303 E6437.30093
G1 X112.199 Y137.319 E6437.30711
G1 X112.199 Y88.682 E6443.14355
G1 X112.09 Y88.659 E6443.15692
G1 X111.599 Y88.491 E6443.21919
G1 X111.599 Y137.507 E6449.10111
G1 X110.999 Y137.78 E6449.18021
G1 X110.999 Y88.216 E6455.12789
G1 X110.855 Y88.145 E6455.14716
G1 X110.399 Y87.843 E6455.21279
G1 X110.399 Y138.157 E6461.25047
G1 X109.799 Y138.658 E6461.34427
G1 X109.799 Y87.346 E6467.50171
M204 S5000
M205 X30 Y30
G0 F2400 X109.796 Y87.343
M204 S4000
M205 X25 Y25
G1 F600 X109.285 Y86.847 E6467.58717
G1 X109.199 Y86.77 E6467.60102
G1 X109.199 Y139.233 E6473.89658
G1 X108.599 Y139.774 E6473.99353
G1 X108.599 Y86.232 E6480.41857
G1 X108.355 Y86.013 E6480.45791
G1 X107.999 Y85.72 E6480.51324
G1 X107.999 Y140.283 E6487.0608
G1 X107.399 Y140.78 E6487.15429
G1 X107.399 Y85.226 E6493.82077
G1 X107.015 Y84.909 E6493.88053
G1 X106.799 Y84.746 E6493.913
G1 X106.799 Y141.257 E6500.69432
G1 X106.199 Y141.714 E6500.78483
G1 X106.199 Y84.294 E6507.67523
G1 X106.016 Y84.155 E6507.7028
G1 X105.599 Y83.867 E6507.76362
G1 X105.599 Y142.137 E6514.75602
G1 X104.999 Y142.555 E6514.84377
G1 X104.999 Y83.451 E6521.93625
G1 X104.603 Y83.176 E6521.9941
G1 X104.399 Y83.048 E6522.023
G1 X104.399 Y142.955 E6529.21184
G1 X103.799 Y143.338 E6529.29726
G1 X103.799 Y82.668 E6536.57766
G1 X103.554 Y82.513 E6536.61245
G1 X103.199 Y82.309 E6536.66158
G1 X103.199 Y143.695 E6544.0279
G1 X102.599 Y144.042 E6544.11108
G1 X102.599 Y81.963 E6551.56056
G1 X102.044 Y81.642 E6551.63749
G1 X101.999 Y81.619 E6551.64356
G1 X101.999 Y144.382 E6559.17512
G1 X101.399 Y144.698 E6559.25649
G1 X101.399 Y81.308 E6566.86329
G1 X100.924 Y81.061 E6566.92754
G1 X100.799 Y81.003 E6566.94407
G1 X100.799 Y145 E6574.62371
G1 X100.199 Y145.284 E6574.70337
G1 X100.199 Y80.722 E6582.45081
G1 X99.599 Y80.441 E6582.53032
G1 X99.599 Y145.567 E6590.34544
G1 X99.456 Y145.634 E6590.36439
G1 X98.999 Y145.827 E6590.42392
G1 X98.999 Y80.177 E6598.30192
G1 X98.399 Y79.926 E6598.37996
G1 X98.399 Y146.08 E6606.31844
G1 X98.306 Y146.119 E6606.33055
G1 X97.799 Y146.309 E6606.39552
G1 X97.799 Y79.693 E6614.38944
G1 X97.199 Y79.471 E6614.46621
G1 X97.199 Y146.533 E6622.51365
G1 X96.698 Y146.72 E6622.57782
G1 X96.599 Y146.753 E6622.59034
G1 X96.599 Y79.249 E6630.69082
G1 X96.561 Y79.234 E6630.69572
G1 X95.999 Y79.053 E6630.76658
G1 X95.999 Y146.95 E6638.91422
G1 X95.518 Y147.108 E6638.97497
G1 X95.399 Y147.142 E6638.98982
G1 X95.399 Y78.86 E6647.18366
G1 X95.392 Y78.857 E6647.18457
G1 X94.799 Y78.693 E6647.25841
G1 X94.799 Y147.311 E6655.49257
G1 X94.199 Y147.48 E6655.56737
G1 X94.199 Y78.526 E6663.84185
G1 X93.694 Y78.385 E6663.90477
G1 X93.599 Y78.363 E6663.91647
G1 X93.599 Y147.638 E6672.22947
G1 X92.999 Y147.781 E6672.30348
G1 X92.999 Y78.225 E6680.6502
G1 X92.468 Y78.101 E6680.71564
G1 X92.399 Y78.088 E6680.72406
G1 X92.399 Y147.914 E6689.10318
G1 X91.799 Y148.029 E6689.17649
G1 X91.799 Y77.975 E6697.58297
G1 X91.199 Y77.862 E6697.65624
G1 X91.199 Y148.144 E6706.09008
G1 X90.857 Y148.209 E6706.13185
G1 X90.599 Y148.248 E6706.16317
G1 X90.599 Y77.756 E6714.62221
G1 X89.999 Y77.668 E6714.69498
G1 X89.999 Y148.337 E6723.17526
G1 X89.636 Y148.391 E6723.2193
G1 X89.399 Y148.417 E6723.24791
G1 X89.399 Y77.586 E6731.74763
G1 X88.799 Y77.523 E6731.82002
G1 X88.799 Y148.481 E6740.33498
G1 X88.199 Y148.545 E6740.40739
G1 X88.199 Y77.461 E6748.93747
G1 X87.824 Y77.422 E6748.98271
G1 X87.599 Y77.408 E6749.00977
G1 X87.599 Y148.595 E6757.55221
G1 X86.999 Y148.634 E6757.62436
G1 X86.999 Y77.371 E6766.17592
G1 X86.587 Y77.345 E6766.22546
G1 X86.399 Y77.342 E6766.24802
G1 X86.399 Y148.661 E6774.8063
G1 X85.799 Y148.674 E6774.87832
G1 X85.799 Y77.33 E6783.4396
G1 X85.199 Y77.318 E6783.51161
G1 X85.199 Y148.688 E6792.07601
G1 X84.922 Y148.694 E6792.10926
G1 X84.599 Y148.687 E6792.14803
G1 X84.599 Y77.314 E6800.71279
G1 X83.999 Y77.327 E6800.7848
G1 X83.999 Y148.675 E6809.34656
G1 X83.661 Y148.669 E6809.38713
G1 X83.399 Y148.652 E6809.41864
G1 X83.399 Y77.348 E6817.97512
G1 X82.799 Y77.388 E6818.04728
G1 X82.799 Y148.615 E6826.59452
G1 X82.199 Y148.577 E6826.66666
G1 X82.199 Y77.428 E6835.20454
G1 X81.791 Y77.455 E6835.25361
G1 X81.599 Y77.475 E6835.27677
G1 X81.599 Y148.526 E6843.80289
G1 X80.999 Y148.464 E6843.87528
G1 X80.999 Y77.539 E6852.38628
G1 X80.609 Y77.581 E6852.43335
G1 X80.399 Y77.612 E6852.45882
G1 X80.399 Y148.389 E6860.95206
G1 X79.799 Y148.3 E6861.02485
G1 X79.799 Y77.702 E6869.49661
G1 X79.199 Y77.791 E6869.5694
G1 X79.199 Y148.212 E6878.01992
G1 X78.969 Y148.179 E6878.0478
G1 X78.599 Y148.109 E6878.09299
G1 X78.599 Y77.892 E6886.51903
G1 X77.999 Y78.008 E6886.59236
G1 X77.999 Y147.996 E6894.99092
G1 X77.795 Y147.958 E6895.01582
G1 X77.399 Y147.866 E6895.06461
G1 X77.399 Y78.134 E6903.43245
G1 X76.799 Y78.276 E6903.50643
G1 X76.799 Y147.727 E6911.84055
G1 X76.199 Y147.588 E6911.91446
G1 X76.199 Y78.417 E6920.21498
G1 X75.956 Y78.475 E6920.24496
G1 X75.599 Y78.575 E6920.28945
G1 X75.599 Y147.427 E6928.55169
G1 X74.999 Y147.261 E6928.62639
G1 X74.999 Y78.743 E6936.84855
G1 X74.764 Y78.809 E6936.87784
G1 X74.399 Y78.927 E6936.92388
G1 X74.399 Y147.075 E6945.10164
G1 X73.799 Y146.88 E6945.17734
G1 X73.799 Y79.123 E6953.30818
G1 X73.199 Y79.318 E6953.38389
G1 X73.199 Y146.686 E6961.46805
M204 S5000
M205 X30 Y30
G0 F2400 X73.195 Y146.685
M204 S4000
M205 X25 Y25
G1 F600 X72.599 Y146.464 E6961.54433
G1 X72.599 Y79.537 E6969.57557
G1 X71.999 Y79.761 E6969.65242
G1 X71.999 Y146.24 E6977.6299
G1 X71.399 Y145.989 E6977.70795
G1 X71.399 Y80.011 E6985.62531
G1 X70.799 Y80.265 E6985.7035
G1 X70.799 Y145.737 E6993.56014
G1 X70.417 Y145.578 E6993.60979
G1 X70.199 Y145.475 E6993.63872
G1 X70.199 Y80.524 E7001.43284
G1 X69.599 Y80.809 E7001.51255
G1 X69.599 Y145.194 E7009.23875
G1 X69.312 Y145.06 E7009.27676
G1 X68.999 Y144.897 E7009.31911
G1 X68.999 Y81.103 E7016.97439
G1 X68.399 Y81.418 E7017.05571
G1 X68.399 Y144.585 E7024.63575
G1 X67.799 Y144.273 E7024.7169
G1 X67.799 Y81.733 E7032.2217
G1 X67.631 Y81.822 E7032.24451
G1 X67.199 Y82.072 E7032.30441
G1 X67.199 Y143.931 E7039.72749
G1 X66.654 Y143.618 E7039.80291
G1 X66.599 Y143.583 E7039.81073
G1 X66.599 Y82.42 E7047.15029
G1 X66.564 Y82.441 E7047.15519
G1 X65.999 Y82.8 E7047.23552
G1 X65.999 Y143.203 E7054.48388
G1 X65.399 Y142.823 E7054.5691
G1 X65.399 Y83.181 E7061.72614
G1 X65.097 Y83.374 E7061.76915
G1 X64.799 Y83.582 E7061.81276
G1 X64.799 Y142.421 E7068.87344
G1 X64.199 Y142.007 E7068.96092
G1 X64.199 Y84.001 E7075.92164
G1 X64.073 Y84.09 E7075.94015
G1 X63.599 Y84.45 E7076.01157
G1 X63.599 Y141.553 E7082.86393
G1 X62.999 Y141.099 E7082.95422
G1 X62.999 Y84.907 E7089.69726
G1 X62.698 Y85.136 E7089.74265
G1 X62.399 Y85.384 E7089.78926
G1 X62.399 Y140.619 E7096.41746
G1 X61.822 Y140.144 E7096.50715
G1 X61.799 Y140.123 E7096.51088
G1 X61.799 Y85.881 E7103.01992
G1 X61.735 Y85.935 E7103.02997
G1 X61.199 Y86.42 E7103.11672
G1 X61.199 Y139.584 E7109.4964
G1 X60.599 Y139.045 E7109.59318
G1 X60.599 Y86.963 E7115.84302
G1 X60.393 Y87.15 E7115.87641
G1 X59.999 Y87.537 E7115.94268
G1 X59.999 Y138.465 E7122.05404
G1 X59.657 Y138.132 E7122.11132
G1 X59.399 Y137.859 E7122.1564
G1 X59.399 Y88.139 E7128.1228
G1 X58.799 Y88.782 E7128.22833
G1 X58.799 Y137.224 E7134.04137
G1 X58.447 Y136.852 E7134.10283
G1 X58.199 Y136.565 E7134.14834
G1 X58.199 Y89.437 E7139.8037
G1 X57.599 Y90.136 E7139.91425
G1 X57.599 Y135.871 E7145.40245
G1 X56.999 Y135.117 E7145.51808
G1 X56.999 Y90.889 E7150.82544
G1 X56.452 Y91.582 E7150.93138
G1 X56.399 Y91.655 E7150.94221
G1 X56.399 Y134.346 E7156.06513
G1 X55.814 Y133.545 E7156.18415
G1 X55.799 Y133.522 E7156.18745
G1 X55.799 Y92.483 E7161.11213
G1 X55.738 Y92.568 E7161.12468
G1 X55.199 Y93.379 E7161.24154
G1 X55.199 Y132.624 E7165.95094
G1 X54.846 Y132.096 E7166.02715
G1 X54.599 Y131.691 E7166.08408
G1 X54.599 Y94.309 E7170.56992
G1 X54.108 Y95.124 E7170.6841
G1 X53.999 Y95.317 E7170.71069
G1 X53.999 Y130.672 E7174.95329
G1 X53.468 Y129.713 E7175.08484
G1 X53.399 Y129.604 E7175.10032
G1 X53.399 Y96.382 E7179.08696
G1 X53.23 Y96.682 E7179.12828
G1 X52.825 Y97.213 E7179.20842
G1 X52.799 Y97.239 E7179.21283
G1 X52.799 Y128.777 E7182.99739
G1 X52.685 Y128.64 E7183.01878
G1 X52.199 Y128.186 E7183.09858
G1 X52.199 Y97.812 E7186.74346
G1 X51.836 Y98.099 E7186.79899
G1 X51.599 Y98.265 E7186.83372
G1 X51.599 Y127.747 E7190.37156
G1 X51.257 Y127.497 E7190.42239
G1 X50.999 Y127.284 E7190.46254
G1 X50.999 Y98.723 E7193.88986
G1 X50.501 Y99.127 E7193.96681
G1 X50.399 Y99.223 E7193.98362
G1 X50.399 Y126.789 E7197.29154
G1 X49.804 Y126.232 E7197.38934
G1 X49.799 Y126.226 E7197.39028
G1 X49.799 Y99.79 E7200.5626
G1 X49.58 Y99.998 E7200.59884
G1 X49.199 Y100.405 E7200.66574
G1 X49.199 Y125.591 E7203.68806
G1 X48.925 Y125.301 E7203.73594
G1 X48.599 Y124.898 E7203.79814
G1 X48.599 Y101.106 E7206.65318
G1 X48.312 Y101.456 E7206.7075
G1 X47.999 Y101.899 E7206.77259
G1 X47.999 Y124.105 E7209.43731
G1 X47.655 Y123.613 E7209.50935
G1 X47.399 Y123.183 E7209.5694
G1 X47.399 Y102.818 E7212.0132
G1 X47.146 Y103.239 E7212.07214
G1 X46.799 Y103.925 E7212.16439
G1 X46.799 Y122.081 E7214.34311
G1 X46.611 Y121.704 E7214.39367
G1 X46.21 Y120.725 E7214.52062
G1 X46.199 Y120.691 E7214.52491
G1 X46.199 Y105.324 E7216.36895
G1 X45.899 Y106.222 E7216.48256
G1 X45.637 Y107.248 E7216.60963
G1 X45.599 Y107.461 E7216.6356
G1 X45.599 Y118.56 E7217.96748
G1 X45.435 Y117.607 E7218.08352
G1 X45.328 Y116.519 E7218.21471
G1 X45.299 Y115.639 E7218.32036
G1 X45.299 Y110.378 E7218.95168
G1 X45.336 Y109.357 E7219.07428
G1 X45.446 Y108.322 E7219.19918
M204 S5000
M205 X30 Y30
G10
G0 X45.446 Y108.322 Z1.38
G0 F2400 X60.3 Y110.491
;TIME_ELAPSED:3561.306763
;LAYER:-2
M106 S255
M204 S2000
M205 X15 Y15
;TYPE:SUPPORT
G11
G1 F600 X62.349 Y110.492 E7219.54342
G1 X62.218 Y112.061 E7219.80793
G1 X62.219 Y113.965 E7220.1278
G1 X62.351 Y115.515 E7220.38914
G1 X60.3 Y115.515 E7220.73371
G1 X60.3 Y110.491 E7221.57774
M204 S5000
M205 X30 Y30
G0 F2400 X60.599 Y112
M204 S2000
M205 X15 Y15
G1 F600 X61.921 Y112 E7221.79984
M204 S5000
M205 X30 Y30
G0 X61.921 Y112 Z1.58
G0 F2400 X60.3 Y110.491
;TIME_ELAPSED:3563.037644
;LAYER:-1
M204 S2000
M205 X15 Y15
;TYPE:SUPPORT
G1 F600 X62.349 Y110.492 E7222.14407
G1 X62.218 Y112.061 E7222.40858
G1 X62.219 Y113.965 E7222.72845
G1 X62.351 Y115.515 E7222.98979
G1 X60.3 Y115.515 E7223.33436
G1 X60.3 Y110.491 E7224.17839
M204 S5000
M205 X30 Y30
G0 F2400 X60.599 Y112
M204 S2000
M205 X15 Y15
G1 F600 X61.921 Y112 E7224.40049
M204 S5000
M205 X30 Y30
G10
G0 X61.921 Y112 Z1.63
G0 F2400 X133.443 Y94.817
;TIME_ELAPSED:3566.980139
;LAYER:0
M106 S127.5
M204 S625
M205 X6 Y6
G1 F600 Z1.78
;MESH:[RUG]Model1.stl
G0 F1200 X133.443 Y94.817 Z1.78
M204 S500
M205 X5 Y5
;TYPE:WALL-INNER
G1 F600 Z1.63
G11
G1 X134.998 Y94.162 E7224.96743
G1 X136.597 Y93.643 E7225.53228
G1 X138.226 Y93.261 E7226.09448
G1 X139.784 Y93.032 E7226.62359
G1 X141.441 Y92.906 E7227.18195
G1 X141.441 Y89.902 E7228.19129
G1 X142.558 Y89.902 E7228.5666
G1 X142.558 Y92.868 E7229.56318
G1 X144.816 Y93.106 E7230.32607
G1 X146.354 Y93.389 E7230.85151
G1 X148.106 Y93.858 E7231.46091
G1 X149.788 Y94.473 E7232.06266
G1 X151.306 Y95.187 E7232.62631
G1 X152.778 Y96.037 E7233.19744
G1 X154.156 Y96.995 E7233.76134
G1 X155.44 Y98.057 E7234.32121
G1 X156.656 Y99.248 E7234.89312
G1 X157.741 Y100.503 E7235.45054
G1 X158.738 Y101.876 E7236.02067
G1 X159.614 Y103.322 E7236.58872
G1 X160.358 Y104.819 E7237.15041
G1 X160.98 Y106.392 E7237.71876
G1 X161.466 Y107.999 E7238.28286
G1 X161.815 Y109.638 E7238.84591
G1 X162.027 Y111.319 E7239.4152
G1 X162.097 Y112.986 E7239.97581
G1 X162.029 Y114.688 E7240.54814
G1 X161.819 Y116.352 E7241.11168
G1 X161.469 Y117.999 E7241.67743
G1 X160.987 Y119.6 E7242.23921
G1 X160.365 Y121.171 E7242.80693
G1 X159.614 Y122.682 E7243.37388
G1 X158.744 Y124.119 E7243.93831
G1 X157.753 Y125.486 E7244.50562
G1 X156.66 Y126.752 E7245.06759
G1 X155.44 Y127.947 E7245.6414
G1 X154.156 Y129.009 E7246.20127
G1 X152.778 Y129.967 E7246.76517
G1 X151.302 Y130.819 E7247.3378
G1 X149.789 Y131.531 E7247.89965
G1 X148.217 Y132.117 E7248.46335
G1 X146.586 Y132.572 E7249.03229
G1 X144.937 Y132.886 E7249.59631
G1 X143.266 Y133.062 E7250.16087
G1 X141.574 Y133.097 E7250.7295
G1 X139.91 Y132.992 E7251.28972
G1 X138.221 Y132.743 E7251.86336
G1 X136.602 Y132.364 E7252.42205
G1 X134.991 Y131.84 E7252.99126
G1 X133.447 Y131.19 E7253.55414
G1 X131.952 Y130.41 E7254.12072
G1 X130.524 Y129.503 E7254.68913
G1 X129.194 Y128.494 E7255.25005
G1 X127.931 Y127.356 E7255.82127
G1 X126.787 Y126.138 E7256.38273
G1 X125.746 Y124.824 E7256.946
G1 X124.814 Y123.424 E7257.5111
G1 X123.996 Y121.937 E7258.08134
G1 X123.319 Y120.413 E7258.64166
G1 X122.761 Y118.815 E7259.21038
G1 X122.162 Y116.485 E7260.01871
G1 X121.393 Y116.583 E7260.27919
G1 X106.331 Y116.601 E7265.34002
G1 X104.8 Y116.439 E7265.85731
G1 X104.47 Y117.996 E7266.39208
G1 X103.987 Y119.599 E7266.95461
G1 X103.363 Y121.176 E7267.52445
G1 X102.617 Y122.678 E7268.08795
G1 X101.744 Y124.119 E7268.65404
G1 X100.753 Y125.486 E7269.22135
G1 X99.66 Y126.752 E7269.78333
G1 X98.44 Y127.947 E7270.35713
G1 X97.156 Y129.009 E7270.91701
G1 X95.778 Y129.967 E7271.48091
G1 X94.302 Y130.819 E7272.05354
G1 X92.789 Y131.531 E7272.61538
G1 X91.217 Y132.117 E7273.17908
G1 X89.586 Y132.572 E7273.74802
G1 X87.937 Y132.886 E7274.31204
G1 X86.266 Y133.062 E7274.8766
G1 X84.574 Y133.097 E7275.44524
G1 X82.91 Y132.992 E7276.00545
G1 X81.221 Y132.743 E7276.57909
G1 X79.602 Y132.364 E7277.13778
G1 X77.991 Y131.84 E7277.70699
G1 X76.447 Y131.19 E7278.26987
G1 X74.952 Y130.41 E7278.83645
G1 X73.524 Y129.503 E7279.40486
G1 X72.194 Y128.494 E7279.96579
G1 X70.931 Y127.355 E7280.53723
G1 X69.787 Y126.139 E7281.0982
G1 X68.746 Y124.824 E7281.66173
G1 X67.814 Y123.424 E7282.22684
G1 X66.996 Y121.937 E7282.79708
G1 X66.314 Y120.402 E7283.36145
G1 X65.765 Y118.83 E7283.92093
G1 X65.34 Y117.179 E7284.49375
G1 X65.061 Y115.519 E7285.05933
G1 X64.918 Y113.841 E7285.62518
G1 X64.918 Y112.167 E7286.18765
G1 X65.058 Y110.497 E7286.75073
G1 X65.34 Y108.826 E7287.32013
G1 X65.755 Y107.201 E7287.88365
G1 X66.311 Y105.607 E7288.45088
G1 X66.99 Y104.078 E7289.01301
G1 X67.806 Y102.593 E7289.58233
G1 X68.74 Y101.188 E7290.14921
G1 X69.774 Y99.883 E7290.70864
G1 X70.933 Y98.648 E7291.27772
G1 X72.194 Y97.511 E7291.84821
G1 X73.53 Y96.497 E7292.41176
G1 X74.946 Y95.599 E7292.97515
G1 X76.443 Y94.817 E7293.54263
G1 X77.998 Y94.162 E7294.10957
G1 X79.597 Y93.643 E7294.67443
G1 X81.224 Y93.261 E7295.23596
G1 X82.91 Y93.012 E7295.8086
G1 X84.574 Y92.908 E7296.3688
G1 X86.266 Y92.943 E7296.93743
G1 X87.937 Y93.119 E7297.50199
G1 X89.586 Y93.433 E7298.06601
G1 X91.217 Y93.888 E7298.63496
G1 X92.789 Y94.473 E7299.19854
G1 X94.302 Y95.185 E7299.76038
G1 X95.778 Y96.037 E7300.33301
G1 X97.156 Y96.995 E7300.89691
G1 X98.44 Y98.057 E7301.45679
G1 X99.656 Y99.248 E7302.02869
G1 X100.741 Y100.503 E7302.58611
G1 X101.738 Y101.876 E7303.15624
G1 X102.614 Y103.322 E7303.72429
G1 X103.355 Y104.815 E7304.28433
G1 X103.981 Y106.396 E7304.85567
G1 X104.467 Y108 E7305.41881
G1 X104.8 Y109.573 E7305.95905
G1 X106.412 Y109.402 E7306.50372
G1 X121.28 Y109.402 E7311.49937
G1 X122.163 Y109.513 E7311.7984
G1 X122.757 Y107.196 E7312.60208
G1 X123.311 Y105.606 E7313.16782
G1 X123.99 Y104.078 E7313.72964
G1 X124.806 Y102.593 E7314.29897
G1 X125.74 Y101.188 E7314.86584
G1 X126.779 Y99.877 E7315.4279
G1 X127.927 Y98.652 E7315.99199
G1 X129.194 Y97.511 E7316.56489
G1 X130.53 Y96.497 E7317.12843
G1 X131.946 Y95.599 E7317.69182
G1 X133.443 Y94.817 E7318.2593
M204 S625
M205 X6 Y6
G0 F1200 X134.923 Y93.975
G0 X134.79 Y93.598
M204 S500
M205 X5 Y5
;TYPE:WALL-OUTER
G1 F600 X136.431 Y93.066 E7318.83893
G1 X138.119 Y92.67 E7319.4215
G1 X139.708 Y92.436 E7319.96116
G1 X140.841 Y92.35 E7320.34294
G1 X140.841 Y89.302 E7321.36707
G1 X143.158 Y89.302 E7322.14558
G1 X143.158 Y92.328 E7323.16232
G1 X144.898 Y92.511 E7323.75018
G1 X146.491 Y92.804 E7324.29441
G1 X148.278 Y93.282 E7324.91595
G1 X150.028 Y93.922 E7325.54204
G1 X151.585 Y94.655 E7326.12027
G1 X153.097 Y95.528 E7326.7069
G1 X154.514 Y96.513 E7327.28674
G1 X155.85 Y97.618 E7327.86928
G1 X157.089 Y98.832 E7328.45212
G1 X158.218 Y100.138 E7329.03217
G1 X159.233 Y101.536 E7329.61265
G1 X160.139 Y103.031 E7330.20001
G1 X160.909 Y104.58 E7330.78123
G1 X161.546 Y106.19 E7331.36299
G1 X162.049 Y107.854 E7331.94708
G1 X162.406 Y109.532 E7332.52351
G1 X162.625 Y111.266 E7333.11076
G1 X162.698 Y112.997 E7333.6929
G1 X162.628 Y114.729 E7334.27532
G1 X162.41 Y116.457 E7334.86053
G1 X162.053 Y118.14 E7335.4386
G1 X161.551 Y119.805 E7336.02292
G1 X160.916 Y121.41 E7336.60287
G1 X160.139 Y122.973 E7337.18935
G1 X159.243 Y124.453 E7337.77066
G1 X158.226 Y125.856 E7338.35289
G1 X157.093 Y127.168 E7338.93535
G1 X155.85 Y128.386 E7339.52008
G1 X154.514 Y129.491 E7340.10263
G1 X153.097 Y130.476 E7340.68247
G1 X151.585 Y131.349 E7341.2691
G1 X150.025 Y132.083 E7341.84838
G1 X148.398 Y132.689 E7342.43174
G1 X146.728 Y133.155 E7343.0143
G1 X145.016 Y133.481 E7343.59987
G1 X143.306 Y133.661 E7344.1776
G1 X141.561 Y133.698 E7344.76405
G1 X139.844 Y133.589 E7345.34213
G1 X138.116 Y133.334 E7345.92902
G1 X136.433 Y132.94 E7346.5098
G1 X134.791 Y132.406 E7347.08996
G1 X133.185 Y131.731 E7347.6753
G1 X131.648 Y130.928 E7348.25796
G1 X130.185 Y129.999 E7348.84026
G1 X128.809 Y128.955 E7349.42061
G1 X127.515 Y127.789 E7350.00587
G1 X126.332 Y126.529 E7350.58658
G1 X125.261 Y125.178 E7351.16585
G1 X124.299 Y123.733 E7351.74913
G1 X123.46 Y122.207 E7352.33425
G1 X122.757 Y120.626 E7352.91561
G1 X122.189 Y118.998 E7353.49496
G1 X121.713 Y117.147 E7354.13713
G1 X121.43 Y117.183 E7354.23298
G1 X105.812 Y117.202 E7359.48063
G1 X105.812 Y117.15 E7359.49811
G1 X105.275 Y117.093 E7359.67955
G1 X105.053 Y118.14 E7360.03917
G1 X104.551 Y119.804 E7360.62316
G1 X103.914 Y121.415 E7361.20523
G1 X103.142 Y122.969 E7361.78826
G1 X102.243 Y124.453 E7362.37124
G1 X101.226 Y125.856 E7362.95347
G1 X100.093 Y127.168 E7363.53593
G1 X98.85 Y128.386 E7364.12066
G1 X97.514 Y129.491 E7364.70321
G1 X96.097 Y130.476 E7365.28305
G1 X94.585 Y131.349 E7365.86968
G1 X93.025 Y132.083 E7366.44896
G1 X91.398 Y132.689 E7367.03232
G1 X89.728 Y133.155 E7367.61488
G1 X88.016 Y133.481 E7368.20045
G1 X86.306 Y133.661 E7368.77818
G1 X84.561 Y133.698 E7369.36463
G1 X82.844 Y133.589 E7369.94271
G1 X81.116 Y133.334 E7370.5296
G1 X79.433 Y132.94 E7371.11038
G1 X77.791 Y132.406 E7371.69053
G1 X76.185 Y131.731 E7372.27587
G1 X74.648 Y130.928 E7372.85854
G1 X73.185 Y129.999 E7373.44084
G1 X71.809 Y128.955 E7374.02119
G1 X70.515 Y127.789 E7374.60644
G1 X69.332 Y126.53 E7375.18691
G1 X68.261 Y125.178 E7375.76645
G1 X67.299 Y123.733 E7376.34972
G1 X66.46 Y122.207 E7376.93484
G1 X65.757 Y120.626 E7377.51621
G1 X65.189 Y118.999 E7378.09524
G1 X64.752 Y117.302 E7378.68403
G1 X64.465 Y115.595 E7379.26563
G1 X64.318 Y113.869 E7379.84767
G1 X64.318 Y112.141 E7380.42828
G1 X64.462 Y110.418 E7381.00922
G1 X64.751 Y108.708 E7381.59193
G1 X65.182 Y107.023 E7382.17632
G1 X65.751 Y105.39 E7382.75736
G1 X66.454 Y103.808 E7383.33903
G1 X67.292 Y102.282 E7383.92399
G1 X68.253 Y100.837 E7384.50708
G1 X69.324 Y99.485 E7385.08661
G1 X70.511 Y98.22 E7385.66947
G1 X71.809 Y97.05 E7386.25663
G1 X73.186 Y96.005 E7386.83745
G1 X74.648 Y95.078 E7387.4191
G1 X76.185 Y94.274 E7388.00192
G1 X77.79 Y93.598 E7388.58709
G1 X79.431 Y93.066 E7389.16671
G1 X81.119 Y92.67 E7389.74928
G1 X82.844 Y92.415 E7390.33518
G1 X84.561 Y92.307 E7390.91323
G1 X86.306 Y92.344 E7391.49968
G1 X88.016 Y92.524 E7392.07742
G1 X89.728 Y92.85 E7392.66298
G1 X91.398 Y93.316 E7393.24554
G1 X93.025 Y93.921 E7393.82878
G1 X94.585 Y94.655 E7394.40807
G1 X96.097 Y95.528 E7394.9947
G1 X97.514 Y96.513 E7395.57454
G1 X98.85 Y97.618 E7396.15708
G1 X100.089 Y98.832 E7396.73992
G1 X101.218 Y100.138 E7397.31997
G1 X102.233 Y101.536 E7397.90045
G1 X103.139 Y103.031 E7398.48781
G1 X103.906 Y104.576 E7399.06738
G1 X104.547 Y106.194 E7399.65213
G1 X105.049 Y107.853 E7400.23452
G1 X105.275 Y108.919 E7400.60066
G1 X105.812 Y108.862 E7400.7821
G1 X105.812 Y108.802 E7400.80226
G1 X121.315 Y108.802 E7406.01127
G1 X121.713 Y108.852 E7406.14605
G1 X122.184 Y107.017 E7406.7826
G1 X122.751 Y105.389 E7407.36183
G1 X123.454 Y103.808 E7407.94319
G1 X124.292 Y102.282 E7408.52815
G1 X125.253 Y100.837 E7409.11124
G1 X126.324 Y99.485 E7409.69078
G1 X127.511 Y98.219 E7410.27388
G1 X128.809 Y97.05 E7410.86081
G1 X130.186 Y96.005 E7411.44163
G1 X131.648 Y95.078 E7412.02329
G1 X133.185 Y94.274 E7412.60611
G1 X134.79 Y93.598 E7413.19127
M204 S625
M205 X6 Y6
G0 F1200 X135.075 Y93.506
G0 X135.195 Y94.719
M204 S500
M205 X5 Y5
;TYPE:SKIN
G1 F600 X136.763 Y94.209 E7413.74528
G1 X138.326 Y93.843 E7414.28466
G1 X139.857 Y93.618 E7414.8046
G1 X142.031 Y93.453 E7415.53716
G1 X142.031 Y93.406 E7415.55296
G1 X144.723 Y93.688 E7416.46242
G1 X146.219 Y93.964 E7416.97356
G1 X147.933 Y94.423 E7417.56975
G1 X149.562 Y95.018 E7418.15247
G1 X151.027 Y95.708 E7418.69657
G1 X152.464 Y96.537 E7419.25399
G1 X153.802 Y97.467 E7419.80149
G1 X155.042 Y98.493 E7420.34226
G1 X156.226 Y99.652 E7420.89896
G1 X157.277 Y100.867 E7421.43874
G1 X158.247 Y102.204 E7421.99375
G1 X159.09 Y103.596 E7422.54054
G1 X159.821 Y105.064 E7423.09156
G1 X160.423 Y106.587 E7423.64181
G1 X160.896 Y108.152 E7424.19114
G1 X161.231 Y109.725 E7424.73152
G1 X161.439 Y111.37 E7425.28865
G1 X161.506 Y112.987 E7425.83242
G1 X161.441 Y114.637 E7426.38725
G1 X161.235 Y116.264 E7426.93829
G1 X160.898 Y117.849 E7427.48275
G1 X160.43 Y119.402 E7428.02774
G1 X159.83 Y120.921 E7428.5765
G1 X159.092 Y122.404 E7429.13308
G1 X158.253 Y123.792 E7429.67803
G1 X157.289 Y125.122 E7430.22995
G1 X156.229 Y126.348 E7430.7745
G1 X155.042 Y127.511 E7431.33286
G1 X153.802 Y128.537 E7431.87363
G1 X152.464 Y129.467 E7432.42113
G1 X151.023 Y130.298 E7432.98005
G1 X149.567 Y130.984 E7433.52084
G1 X148.031 Y131.557 E7434.07168
G1 X146.457 Y131.995 E7434.62064
G1 X144.837 Y132.304 E7435.17477
G1 X143.241 Y132.472 E7435.71399
G1 X141.575 Y132.507 E7436.27389
G1 X139.985 Y132.406 E7436.80921
G1 X138.321 Y132.161 E7437.37434
G1 X136.768 Y131.798 E7437.91021
G1 X135.188 Y131.283 E7438.46858
G1 X133.706 Y130.659 E7439.00887
G1 X132.246 Y129.897 E7439.56223
G1 X130.858 Y129.017 E7440.11443
G1 X129.572 Y128.041 E7440.65688
G1 X128.346 Y126.936 E7441.21144
G1 X127.229 Y125.746 E7441.75983
G1 X126.227 Y124.482 E7442.30179
G1 X125.321 Y123.122 E7442.85086
G1 X124.523 Y121.671 E7443.40727
G1 X123.868 Y120.194 E7443.95015
G1 X123.328 Y118.649 E7444.50006
G1 X122.604 Y115.834 E7445.47669
G1 X121.35 Y115.993 E7445.9014
G1 X106.356 Y116.011 E7450.93939
G1 X104.333 Y115.796 E7451.62295
G1 X103.901 Y117.839 E7452.32457
G1 X103.43 Y119.404 E7452.87371
G1 X102.824 Y120.936 E7453.42727
G1 X102.097 Y122.397 E7453.97558
G1 X101.253 Y123.791 E7454.52313
G1 X100.289 Y125.122 E7455.07532
G1 X99.229 Y126.348 E7455.61988
G1 X98.042 Y127.511 E7456.17824
G1 X96.802 Y128.537 E7456.71901
G1 X95.464 Y129.467 E7457.26651
G1 X94.023 Y130.298 E7457.82542
G1 X92.567 Y130.984 E7458.36622
G1 X91.031 Y131.557 E7458.91706
G1 X89.457 Y131.995 E7459.46601
G1 X87.837 Y132.304 E7460.02015
G1 X86.241 Y132.472 E7460.55937
G1 X84.575 Y132.507 E7461.11927
G1 X82.985 Y132.406 E7461.65458
G1 X81.321 Y132.161 E7462.21971
G1 X79.768 Y131.798 E7462.75559
G1 X78.188 Y131.283 E7463.31396
G1 X76.706 Y130.659 E7463.85425
G1 X75.246 Y129.897 E7464.4076
G1 X73.858 Y129.017 E7464.9598
G1 X72.572 Y128.041 E7465.50225
G1 X71.351 Y126.94 E7466.05467
G1 X70.223 Y125.74 E7466.60804
G1 X69.227 Y124.482 E7467.14716
G1 X68.321 Y123.122 E7467.69624
G1 X67.523 Y121.671 E7468.25264
G1 X66.863 Y120.183 E7468.79958
G1 X66.332 Y118.664 E7469.34025
G1 X65.917 Y117.052 E7469.89955
G1 X65.647 Y115.444 E7470.4474
G1 X65.508 Y113.815 E7470.99673
G1 X65.508 Y112.192 E7471.54206
G1 X65.644 Y110.572 E7472.08829
G1 X65.918 Y108.95 E7472.64101
G1 X66.322 Y107.367 E7473.18994
G1 X66.861 Y105.823 E7473.73943
G1 X67.519 Y104.338 E7474.28518
G1 X68.31 Y102.899 E7474.83691
G1 X69.221 Y101.53 E7475.38944
G1 X70.221 Y100.268 E7475.93045
G1 X71.342 Y99.074 E7476.48074
G1 X72.572 Y97.964 E7477.03743
G1 X73.864 Y96.983 E7477.5825
G1 X75.24 Y96.112 E7478.12967
G1 X76.702 Y95.348 E7478.68393
G1 X78.195 Y94.719 E7479.22828
G1 X79.761 Y94.21 E7479.78156
G1 X81.327 Y93.843 E7480.32199
G1 X82.985 Y93.598 E7480.88513
G1 X84.575 Y93.498 E7481.42042
G1 X86.241 Y93.533 E7481.98032
G1 X87.837 Y93.701 E7482.51954
G1 X89.457 Y94.01 E7483.07367
G1 X91.031 Y94.448 E7483.62263
G1 X92.571 Y95.022 E7484.17485
G1 X94.016 Y95.702 E7484.71144
G1 X95.464 Y96.537 E7485.27307
G1 X96.802 Y97.467 E7485.82056
G1 X98.042 Y98.493 E7486.36133
G1 X99.226 Y99.652 E7486.91803
G1 X100.277 Y100.867 E7487.45782
G1 X101.247 Y102.204 E7488.01282
G1 X102.094 Y103.603 E7488.56233
G1 X102.816 Y105.055 E7489.10718
G1 X103.424 Y106.591 E7489.66224
G1 X103.897 Y108.153 E7490.21061
G1 X104.333 Y110.216 E7490.91909
G1 X106.437 Y109.992 E7491.63003
G1 X121.239 Y109.992 E7496.6035
G1 X122.605 Y110.164 E7497.0661
G1 X123.326 Y107.355 E7498.04052
G1 X123.864 Y105.815 E7498.58863
G1 X124.519 Y104.338 E7499.13151
G1 X125.31 Y102.899 E7499.68324
G1 X126.222 Y101.53 E7500.23595
G1 X127.221 Y100.268 E7500.77676
G1 X128.336 Y99.077 E7501.32493
G1 X129.579 Y97.959 E7501.88667
G1 X130.864 Y96.983 E7502.42884
G1 X132.24 Y96.112 E7502.97602
G1 X133.702 Y95.348 E7503.53028
G1 X135.195 Y94.719 E7504.07463
M204 S625
M205 X6 Y6
G0 F1200 X157.383 Y100.532
M204 S500
M205 X5 Y5
G1 F600 X154.545 Y97.694 E7505.42318
M204 S625
M205 X6 Y6
G0 F1200 X151.825 Y95.822
M204 S500
M205 X5 Y5
G1 F600 X159.195 Y103.192 E7508.92523
M204 S625
M205 X6 Y6
G0 F1200 X160.093 Y104.938
M204 S500
M205 X5 Y5
G1 F600 X150.089 Y94.934 E7513.67889
M204 S625
M205 X6 Y6
G0 F1200 X148.684 Y94.378
M204 S500
M205 X5 Y5
G1 F600 X160.648 Y106.342 E7519.36389
M204 S625
M205 X6 Y6
G0 F1200 X161.037 Y107.579
M204 S500
M205 X5 Y5
G1 F600 X147.438 Y93.98 E7525.8258
M204 S625
M205 X6 Y6
G0 F1200 X146.279 Y93.67
M204 S500
M205 X5 Y5
G1 F600 X161.322 Y108.714 E7532.97411
M204 S625
M205 X6 Y6
G0 F1200 X161.538 Y109.778
M204 S500
M205 X5 Y5
G1 F600 X145.238 Y93.478 E7540.71947
M204 S625
M205 X6 Y6
G0 F1200 X144.248 Y93.336
M204 S500
M205 X5 Y5
G1 F600 X161.661 Y110.749 E7548.99371
M204 S625
M205 X6 Y6
G0 F1200 X161.751 Y111.688
M204 S500
M205 X5 Y5
G1 F600 X143.3 Y93.237 E7557.76118
M204 S625
M205 X6 Y6
G0 F1200 X142.353 Y93.138
M204 S500
M205 X5 Y5
G1 F600 X161.788 Y112.573 E7566.99622
M204 S625
M205 X6 Y6
G0 F1200 X161.788 Y113.422
M204 S500
M205 X5 Y5
G1 F600 X141.554 Y93.188 E7576.61093
M204 S625
M205 X6 Y6
G0 F1200 X140.765 Y93.248
M204 S500
M205 X5 Y5
G1 F600 X161.757 Y114.239 E7586.58558
M204 S625
M205 X6 Y6
G0 F1200 X161.694 Y115.025
M204 S500
M205 X5 Y5
G1 F600 X139.977 Y93.308 E7596.90497
M204 S625
M205 X6 Y6
G0 F1200 X139.228 Y93.408
M204 S500
M205 X5 Y5
G1 F600 X161.598 Y115.778 E7607.53465
M204 S625
M205 X6 Y6
G0 F1200 X161.488 Y116.516
M204 S500
M205 X5 Y5
G1 F600 X138.488 Y93.516 E7618.46369
M204 S625
M205 X6 Y6
G0 F1200 X137.785 Y93.661
M204 S500
M205 X5 Y5
G1 F600 X161.339 Y117.216 E7629.65622
M204 S625
M205 X6 Y6
G0 F1200 X161.191 Y117.916
M204 S500
M205 X5 Y5
G1 F600 X137.097 Y93.822 E7641.10511
M204 S625
M205 X6 Y6
G0 F1200 X136.428 Y94.002
M204 S500
M205 X5 Y5
G1 F600 X160.994 Y118.567 E7652.77804
M204 S625
M205 X6 Y6
G0 F1200 X160.797 Y119.219
M204 S500
M205 X5 Y5
G1 F600 X135.787 Y94.209 E7664.66218
M204 S625
M205 X6 Y6
G0 F1200 X135.147 Y94.418
M204 S500
M205 X5 Y5
G1 F600 X160.576 Y119.846 E7676.74519
M204 S625
M205 X6 Y6
G0 F1200 X160.335 Y120.454
M204 S500
M205 X5 Y5
G1 F600 X134.546 Y94.666 E7688.99926
M204 S625
M205 X6 Y6
G0 F1200 X133.95 Y94.917
M204 S500
M205 X5 Y5
G1 F600 X160.094 Y121.062 E7701.42249
M204 S625
M205 X6 Y6
G0 F1200 X159.811 Y121.628
M204 S500
M205 X5 Y5
G1 F600 X133.368 Y95.185 E7713.98756
M204 S625
M205 X6 Y6
G0 F1200 X132.81 Y95.475
M204 S500
M205 X5 Y5
G1 F600 X159.529 Y122.194 E7726.68378
M204 S625
M205 X6 Y6
G0 F1200 X159.234 Y122.747
M204 S500
M205 X5 Y5
G1 F600 X132.253 Y95.767 E7739.50426
M204 S625
M205 X6 Y6
G0 F1200 X131.721 Y96.083
M204 S500
M205 X5 Y5
G1 F600 X158.914 Y123.276 E7752.42572
M204 S625
M205 X6 Y6
G0 F1200 X158.594 Y123.805
M204 S500
M205 X5 Y5
G1 F600 X131.202 Y96.412 E7765.44197
M204 S625
M205 X6 Y6
G0 F1200 X130.683 Y96.742
M204 S500
M205 X5 Y5
G1 F600 X158.249 Y124.307 E7778.54043
M204 S625
M205 X6 Y6
G0 F1200 X157.892 Y124.8
M204 S500
M205 X5 Y5
G1 F600 X130.2 Y97.108 E7791.69899
M204 S625
M205 X6 Y6
G0 F1200 X129.718 Y97.474
M204 S500
M205 X5 Y5
G1 F600 X157.536 Y125.292 E7804.91743
M204 S625
M205 X6 Y6
G0 F1200 X157.143 Y125.748
M204 S500
M205 X5 Y5
G1 F600 X129.247 Y97.852 E7818.17294
M204 S625
M205 X6 Y6
G0 F1200 X128.801 Y98.254
M204 S500
M205 X5 Y5
G1 F600 X156.75 Y126.203 E7831.45362
M204 S625
M205 X6 Y6
G0 F1200 X156.348 Y126.649
M204 S500
M205 X5 Y5
G1 F600 X128.354 Y98.656 E7844.75546
M204 S625
M205 X6 Y6
G0 F1200 X127.924 Y99.074
M204 S500
M205 X5 Y5
G1 F600 X155.919 Y127.069 E7858.058
M204 S625
M205 X6 Y6
G0 F1200 X155.49 Y127.489
M204 S500
M205 X5 Y5
G1 F600 X127.514 Y99.513 E7871.35152
M204 S625
M205 X6 Y6
G0 F1200 X127.104 Y99.951
M204 S500
M205 X5 Y5
G1 F600 X155.047 Y127.894 E7884.62935
M204 S625
M205 X6 Y6
G0 F1200 X154.582 Y128.278
M204 S500
M205 X5 Y5
G1 F600 X126.719 Y100.415 E7897.86918
M204 S625
M205 X6 Y6
G0 F1200 X126.345 Y100.889
M204 S500
M205 X5 Y5
G1 F600 X154.118 Y128.662 E7911.06623
M204 S625
M205 X6 Y6
G0 F1200 X153.628 Y129.021
M204 S500
M205 X5 Y5
G1 F600 X125.971 Y101.363 E7924.20841
M204 S625
M205 X6 Y6
G0 F1200 X125.631 Y101.872
M204 S500
M205 X5 Y5
G1 F600 X153.128 Y129.37 E7937.27455
M204 S625
M205 X6 Y6
G0 F1200 X152.628 Y129.718
M204 S500
M205 X5 Y5
G1 F600 X125.292 Y102.381 E7950.26419
M204 S625
M205 X6 Y6
G0 F1200 X124.964 Y102.903
M204 S500
M205 X5 Y5
G1 F600 X152.09 Y130.028 E7963.15357
M204 S625
M205 X6 Y6
G0 F1200 X151.551 Y130.338
M204 S500
M205 X5 Y5
G1 F600 X124.663 Y103.45 E7975.9301
M204 S625
M205 X6 Y6
G0 F1200 X124.362 Y103.997
M204 S500
M205 X5 Y5
G1 F600 X151.002 Y130.637 E7988.58878
M204 S625
M205 X6 Y6
G0 F1200 X150.426 Y130.91
M204 S500
M205 X5 Y5
G1 F600 X124.086 Y104.57 E8001.10491
M204 S625
M205 X6 Y6
G0 F1200 X123.826 Y105.158
M204 S500
M205 X5 Y5
G1 F600 X149.849 Y131.181 E8013.47041
M204 S625
M205 X6 Y6
G0 F1200 X149.243 Y131.424
M204 S500
M205 X5 Y5
G1 F600 X123.569 Y105.749 E8025.67031
M204 S625
M205 X6 Y6
G0 F1200 X123.348 Y106.377
M204 S500
M205 X5 Y5
G1 F600 X148.625 Y131.654 E8037.68133
M204 S625
M205 X6 Y6
G0 F1200 X147.998 Y131.876
M204 S500
M205 X5 Y5
G1 F600 X123.128 Y107.006 E8049.49895
M204 S625
M205 X6 Y6
G0 F1200 X122.936 Y107.663
M204 S500
M205 X5 Y5
G1 F600 X147.334 Y132.061 E8061.09229
M204 S625
M205 X6 Y6
G0 F1200 X146.67 Y132.245
M204 S500
M205 X5 Y5
G1 F600 X122.762 Y108.337 E8072.45279
M204 S625
M205 X6 Y6
G0 F1200 X122.589 Y109.013
M204 S500
M205 X5 Y5
G1 F600 X145.968 Y132.392 E8083.56192
M204 S625
M205 X6 Y6
G0 F1200 X145.256 Y132.528
M204 S500
M205 X5 Y5
G1 F600 X122.416 Y109.688 E8094.41494
M204 S625
M205 X6 Y6
G0 F1200 X121.617 Y109.738
M204 S500
M205 X5 Y5
G1 F600 X144.518 Y132.639 E8105.29694
M204 S625
M205 X6 Y6
G0 F1200 X143.75 Y132.719
M204 S500
M205 X5 Y5
G1 F600 X120.722 Y109.692 E8116.23905
M204 S625
M205 X6 Y6
G0 F1200 X119.874 Y109.692
M204 S500
M205 X5 Y5
G1 F600 X142.959 Y132.776 E8127.20824
M204 S625
M205 X6 Y6
G0 F1200 X142.128 Y132.794
M204 S500
M205 X5 Y5
G1 F600 X119.025 Y109.692 E8138.18599
M204 S625
M205 X6 Y6
G0 F1200 X118.177 Y109.692
M204 S500
M205 X5 Y5
G1 F600 X141.273 Y132.788 E8149.16065
M204 S625
M205 X6 Y6
G0 F1200 X140.367 Y132.73
M204 S500
M205 X5 Y5
G1 F600 X117.328 Y109.692 E8160.10799
M204 S625
M205 X6 Y6
G0 F1200 X116.48 Y109.692
M204 S500
M205 X5 Y5
G1 F600 X139.412 Y132.624 E8171.00472
M204 S625
M205 X6 Y6
G0 F1200 X138.418 Y132.478
M204 S500
M205 X5 Y5
G1 F600 X122.474 Y116.534 E8178.58092
M204 S625
M205 X6 Y6
G0 F1200 X122.134 Y116.194
M204 S500
M205 X5 Y5
G1 F600 X115.631 Y109.692 E8181.67075
M204 S625
M205 X6 Y6
G0 F1200 X114.783 Y109.692
M204 S500
M205 X5 Y5
G1 F600 X121.381 Y116.29 E8184.80596
M204 S625
M205 X6 Y6
G0 F1200 X120.536 Y116.293
M204 S500
M205 X5 Y5
G1 F600 X113.934 Y109.692 E8187.94283
M204 S625
M205 X6 Y6
G0 F1200 X113.086 Y109.692
M204 S500
M205 X5 Y5
G1 F600 X119.688 Y116.294 E8191.07994
M204 S625
M205 X6 Y6
G0 F1200 X118.841 Y116.295
M204 S500
M205 X5 Y5
G1 F600 X112.237 Y109.692 E8194.21776
M204 S625
M205 X6 Y6
G0 F1200 X111.389 Y109.692
M204 S500
M205 X5 Y5
G1 F600 X117.993 Y116.296 E8197.35582
M204 S625
M205 X6 Y6
G0 F1200 X117.145 Y116.297
M204 S500
M205 X5 Y5
G1 F600 X110.54 Y109.692 E8200.49436
M204 S625
M205 X6 Y6
G0 F1200 X109.692 Y109.692
M204 S500
M205 X5 Y5
G1 F600 X116.298 Y116.298 E8203.63337
M204 S625
M205 X6 Y6
G0 F1200 X115.45 Y116.299
M204 S500
M205 X5 Y5
G1 F600 X108.843 Y109.692 E8206.77286
M204 S625
M205 X6 Y6
G0 F1200 X107.995 Y109.692
M204 S500
M205 X5 Y5
G1 F600 X114.602 Y116.299 E8209.91234
M204 S625
M205 X6 Y6
G0 F1200 X113.755 Y116.301
M204 S500
M205 X5 Y5
G1 F600 X107.146 Y109.692 E8213.05278
M204 S625
M205 X6 Y6
G0 F1200 X106.309 Y109.703
M204 S500
M205 X5 Y5
G1 F600 X112.907 Y116.302 E8216.18823
M204 S625
M205 X6 Y6
G0 F1200 X112.06 Y116.302
M204 S500
M205 X5 Y5
G1 F600 X105.542 Y109.785 E8219.28519
M204 S625
M205 X6 Y6
G0 F1200 X104.775 Y109.866
M204 S500
M205 X5 Y5
G1 F600 X111.213 Y116.304 E8222.34437
M204 S625
M205 X6 Y6
G0 F1200 X110.365 Y116.304
M204 S500
M205 X5 Y5
G1 F600 X87.414 Y93.354 E8233.24989
M204 S625
M205 X6 Y6
G0 F1200 X86.466 Y93.254
M204 S500
M205 X5 Y5
G1 F600 X109.517 Y116.305 E8244.20317
M204 S625
M205 X6 Y6
G0 F1200 X108.67 Y116.307
M204 S500
M205 X5 Y5
G1 F600 X85.582 Y93.219 E8255.17402
M204 S625
M205 X6 Y6
G0 F1200 X84.715 Y93.2
M204 S500
M205 X5 Y5
G1 F600 X107.822 Y116.307 E8266.15391
M204 S625
M205 X6 Y6
G0 F1200 X106.974 Y116.308
M204 S500
M205 X5 Y5
G1 F600 X83.905 Y93.239 E8277.11574
M204 S625
M205 X6 Y6
G0 F1200 X83.106 Y93.289
M204 S500
M205 X5 Y5
G1 F600 X106.102 Y116.284 E8288.04264
M204 S625
M205 X6 Y6
G0 F1200 X105.153 Y116.184
M204 S500
M205 X5 Y5
G1 F600 X82.356 Y93.387 E8298.87522
M204 S625
M205 X6 Y6
G0 F1200 X81.617 Y93.496
M204 S500
M205 X5 Y5
G1 F600 X104.513 Y116.392 E8309.75485
M204 S625
M205 X6 Y6
G0 F1200 X104.365 Y117.093
M204 S500
M205 X5 Y5
G1 F600 X80.905 Y93.632 E8320.90271
M204 S625
M205 X6 Y6
G0 F1200 X80.217 Y93.794
M204 S500
M205 X5 Y5
G1 F600 X104.217 Y117.794 E8332.30693
M204 S625
M205 X6 Y6
G0 F1200 X104.03 Y118.455
M204 S500
M205 X5 Y5
G1 F600 X79.54 Y93.965 E8343.94398
M204 S625
M205 X6 Y6
G0 F1200 X78.9 Y94.173
M204 S500
M205 X5 Y5
G1 F600 X103.833 Y119.107 E8355.79178
M204 S625
M205 X6 Y6
G0 F1200 X103.62 Y119.742
M204 S500
M205 X5 Y5
G1 F600 X78.259 Y94.381 E8367.84271
M204 S625
M205 X6 Y6
G0 F1200 X77.65 Y94.621
M204 S500
M205 X5 Y5
G1 F600 X103.379 Y120.35 E8380.06851
M204 S625
M205 X6 Y6
G0 F1200 X103.139 Y120.958
M204 S500
M205 X5 Y5
G1 F600 X77.054 Y94.873 E8392.46347
M204 S625
M205 X6 Y6
G0 F1200 X76.465 Y95.133
M204 S500
M205 X5 Y5
G1 F600 X102.863 Y121.531 E8405.00716
M204 S625
M205 X6 Y6
G0 F1200 X102.58 Y122.096
M204 S500
M205 X5 Y5
G1 F600 X75.908 Y95.424 E8417.68104
M204 S625
M205 X6 Y6
G0 F1200 X75.35 Y95.715
M204 S500
M205 X5 Y5
G1 F600 X102.29 Y122.655 E8430.48228
M204 S625
M205 X6 Y6
G0 F1200 X101.971 Y123.184
M204 S500
M205 X5 Y5
G1 F600 X74.812 Y96.025 E8443.38758
M204 S625
M205 X6 Y6
G0 F1200 X74.293 Y96.355
M204 S500
M205 X5 Y5
G1 F600 X101.651 Y123.713 E8456.38743
M204 S625
M205 X6 Y6
G0 F1200 X101.312 Y124.222
M204 S500
M205 X5 Y5
G1 F600 X73.773 Y96.684 E8469.47306
M204 S625
M205 X6 Y6
G0 F1200 X73.285 Y97.044
M204 S500
M205 X5 Y5
G1 F600 X100.955 Y124.714 E8482.62118
M204 S625
M205 X6 Y6
G0 F1200 X100.598 Y125.205
M204 S500
M205 X5 Y5
G1 F600 X72.803 Y97.411 E8495.82845
M204 S625
M205 X6 Y6
G0 F1200 X72.325 Y97.781
M204 S500
M205 X5 Y5
G1 F600 X100.213 Y125.669 E8509.08015
M204 S625
M205 X6 Y6
G0 F1200 X99.819 Y126.123
M204 S500
M205 X5 Y5
G1 F600 X71.88 Y98.184 E8522.35609
M204 S625
M205 X6 Y6
G0 F1200 X71.434 Y98.586
M204 S500
M205 X5 Y5
G1 F600 X99.423 Y126.576 E8535.65602
M204 S625
M205 X6 Y6
G0 F1200 X98.994 Y126.996
M204 S500
M205 X5 Y5
G1 F600 X70.998 Y98.999 E8548.95928
M204 S625
M205 X6 Y6
G0 F1200 X70.587 Y99.437
M204 S500
M205 X5 Y5
G1 F600 X98.565 Y127.415 E8562.25374
M204 S625
M205 X6 Y6
G0 F1200 X98.128 Y127.827
M204 S500
M205 X5 Y5
G1 F600 X70.176 Y99.875 E8575.53586
M204 S625
M205 X6 Y6
G0 F1200 X69.785 Y100.332
M204 S500
M205 X5 Y5
G1 F600 X97.664 Y128.211 E8588.78328
M204 S625
M205 X6 Y6
G0 F1200 X97.199 Y128.595
M204 S500
M205 X5 Y5
G1 F600 X69.41 Y100.805 E8601.98818
M204 S625
M205 X6 Y6
G0 F1200 X69.035 Y101.279
M204 S500
M205 X5 Y5
G1 F600 X96.716 Y128.96 E8615.14152
M204 S625
M205 X6 Y6
G0 F1200 X96.216 Y129.308
M204 S500
M205 X5 Y5
G1 F600 X68.691 Y101.783 E8628.22073
M204 S625
M205 X6 Y6
G0 F1200 X68.352 Y102.293
M204 S500
M205 X5 Y5
G1 F600 X95.716 Y129.657 E8641.22344
M204 S625
M205 X6 Y6
G0 F1200 X95.184 Y129.974
M204 S500
M205 X5 Y5
G1 F600 X68.018 Y102.807 E8654.1323
M204 S625
M205 X6 Y6
G0 F1200 X67.716 Y103.354
M204 S500
M205 X5 Y5
G1 F600 X94.645 Y130.283 E8666.92831
M204 S625
M205 X6 Y6
G0 F1200 X94.103 Y130.59
M204 S500
M205 X5 Y5
G1 F600 X67.415 Y103.902 E8679.6098
M204 S625
M205 X6 Y6
G0 F1200 X67.132 Y104.467
M204 S500
M205 X5 Y5
G1 F600 X93.526 Y130.862 E8692.15183
M204 S625
M205 X6 Y6
G0 F1200 X92.949 Y131.133
M204 S500
M205 X5 Y5
G1 F600 X66.872 Y105.056 E8704.54298
M204 S625
M205 X6 Y6
G0 F1200 X66.611 Y105.643
M204 S500
M205 X5 Y5
G1 F600 X92.35 Y131.383 E8716.77377
M204 S625
M205 X6 Y6
G0 F1200 X91.732 Y131.613
M204 S500
M205 X5 Y5
G1 F600 X66.387 Y106.268 E8728.8171
M204 S625
M205 X6 Y6
G0 F1200 X66.167 Y106.896
M204 S500
M205 X5 Y5
G1 F600 X91.114 Y131.844 E8740.67155
M204 S625
M205 X6 Y6
G0 F1200 X90.45 Y132.028
M204 S500
M205 X5 Y5
G1 F600 X65.966 Y107.544 E8752.30575
M204 S625
M205 X6 Y6
G0 F1200 X65.794 Y108.221
M204 S500
M205 X5 Y5
G1 F600 X89.787 Y132.213 E8763.70641
M204 S625
M205 X6 Y6
G0 F1200 X89.093 Y132.368
M204 S500
M205 X5 Y5
G1 F600 X65.623 Y108.897 E8774.85902
M204 S625
M205 X6 Y6
G0 F1200 X65.5 Y109.623
M204 S500
M205 X5 Y5
G1 F600 X88.38 Y132.504 E8785.73128
M204 S625
M205 X6 Y6
G0 F1200 X87.652 Y132.624
M204 S500
M205 X5 Y5
G1 F600 X65.376 Y110.348 E8796.31629
M204 S625
M205 X6 Y6
G0 F1200 X65.296 Y111.116
M204 S500
M205 X5 Y5
G1 F600 X86.884 Y132.704 E8806.57439
M204 S625
M205 X6 Y6
G0 F1200 X86.104 Y132.773
M204 S500
M205 X5 Y5
G1 F600 X65.231 Y111.9 E8816.49273
M204 S625
M205 X6 Y6
G0 F1200 X65.207 Y112.725
M204 S500
M205 X5 Y5
G1 F600 X85.273 Y132.791 E8826.02761
M204 S625
M205 X6 Y6
G0 F1200 X84.431 Y132.797
M204 S500
M205 X5 Y5
G1 F600 X65.207 Y113.574 E8835.16215
M204 S625
M205 X6 Y6
G0 F1200 X65.263 Y114.477
M204 S500
M205 X5 Y5
G1 F600 X83.524 Y132.739 E8843.83957
M204 S625
M205 X6 Y6
G0 F1200 X82.585 Y132.648
M204 S500
M205 X5 Y5
G1 F600 X65.343 Y115.406 E8852.03255
M204 S625
M205 X6 Y6
G0 F1200 X65.506 Y116.418
M204 S500
M205 X5 Y5
G1 F600 X81.59 Y132.502 E8859.67528
M204 S625
M205 X6 Y6
G0 F1200 X80.521 Y132.282
M204 S500
M205 X5 Y5
G1 F600 X65.717 Y117.477 E8866.71002
M204 S625
M205 X6 Y6
G0 F1200 X66.01 Y118.619
M204 S500
M205 X5 Y5
G1 F600 X79.376 Y131.985 E8873.06122
M204 S625
M205 X6 Y6
G0 F1200 X78.117 Y131.574
M204 S500
M205 X5 Y5
G1 F600 X66.448 Y119.905 E8878.60604
M204 S625
M205 X6 Y6
G0 F1200 X67.059 Y121.364
M204 S500
M205 X5 Y5
G1 F600 X76.656 Y130.962 E8883.16654
M204 S625
M205 X6 Y6
G0 F1200 X74.838 Y129.992
M204 S500
M205 X5 Y5
G1 F600 X67.993 Y123.147 E8886.41912
M204 S625
M205 X6 Y6
G0 F1200 X70.983 Y126.986
M204 S500
M205 X5 Y5
G1 F600 X71.239 Y127.242 E8886.54076
M204 S625
M205 X6 Y6
G0 F1200 X104.508 Y109.6
M204 S500
M205 X5 Y5
G1 F600 X88.415 Y93.506 E8894.18801
M204 S625
M205 X6 Y6
G0 F1200 X89.463 Y93.706
M204 S500
M205 X5 Y5
G1 F600 X104.282 Y108.525 E8901.22963
M204 S625
M205 X6 Y6
G0 F1200 X103.973 Y107.367
M204 S500
M205 X5 Y5
G1 F600 X90.63 Y94.024 E8907.5699
M204 S625
M205 X6 Y6
G0 F1200 X91.909 Y94.454
M204 S500
M205 X5 Y5
G1 F600 X103.552 Y106.097 E8913.10238
M204 S625
M205 X6 Y6
G0 F1200 X102.946 Y104.643
M204 S500
M205 X5 Y5
G1 F600 X93.367 Y95.064 E8917.65408
M204 S625
M205 X6 Y6
G0 F1200 X95.174 Y96.022
M204 S500
M205 X5 Y5
G1 F600 X101.97 Y102.818 E8920.88338
M204 S625
M205 X6 Y6
G0 F1200 X105.014 Y109.278
G0 X121.96 Y116.783
G0 X122.767 Y117.676
M204 S500
M205 X5 Y5
G1 F600 X137.328 Y132.237 E8927.80241
M204 S625
M205 X6 Y6
G0 F1200 X136.157 Y131.915
M204 S500
M205 X5 Y5
G1 F600 X123.071 Y118.829 E8934.02056
M204 S625
M205 X6 Y6
G0 F1200 X123.528 Y120.134
M204 S500
M205 X5 Y5
G1 F600 X134.868 Y131.474 E8939.40906
M204 S625
M205 X6 Y6
G0 F1200 X133.363 Y130.817
M204 S500
M205 X5 Y5
G1 F600 X124.175 Y121.63 E8943.77473
M204 S625
M205 X6 Y6
G0 F1200 X125.239 Y123.542
M204 S500
M205 X5 Y5
G1 F600 X131.436 Y129.739 E8946.7194
M204 S625
M205 X6 Y6
G0 F1200 X141.588 Y93.646
M204 S500
M205 X5 Y5
;TYPE:SKIN
G1 F600 X141.139 Y93.198 E8946.82596
M204 S625
M205 X6 Y6
G0 F1200 X141.139 Y92.773
M204 S500
M205 X5 Y5
G1 F600 X142.061 Y93.695 E8947.04501
M204 S625
M205 X6 Y6
G0 F1200 X142.535 Y93.744
M204 S500
M205 X5 Y5
G1 F600 X141.139 Y92.349 E8947.37657
M204 S625
M205 X6 Y6
G0 F1200 X141.139 Y91.925
M204 S500
M205 X5 Y5
G1 F600 X142.857 Y93.642 E8947.78462
M204 S625
M205 X6 Y6
G0 F1200 X142.857 Y93.218
M204 S500
M205 X5 Y5
G1 F600 X141.139 Y91.501 E8948.19268
M204 S625
M205 X6 Y6
G0 F1200 X141.139 Y91.076
M204 S500
M205 X5 Y5
G1 F600 X142.857 Y92.794 E8948.60086
M204 S625
M205 X6 Y6
G0 F1200 X142.857 Y92.37
M204 S500
M205 X5 Y5
G1 F600 X141.139 Y90.652 E8949.00903
M204 S625
M205 X6 Y6
G0 F1200 X141.139 Y90.228
M204 S500
M205 X5 Y5
G1 F600 X142.857 Y91.945 E8949.41709
M204 S625
M205 X6 Y6
G0 F1200 X142.857 Y91.521
M204 S500
M205 X5 Y5
G1 F600 X141.139 Y89.803 E8949.82527
M204 S625
M205 X6 Y6
G0 F1200 X141.362 Y89.602
M204 S500
M205 X5 Y5
G1 F600 X142.857 Y91.097 E8950.18046
M204 S625
M205 X6 Y6
G0 F1200 X142.857 Y90.673
M204 S500
M205 X5 Y5
G1 F600 X141.786 Y89.602 E8950.43492
M204 S625
M205 X6 Y6
G0 F1200 X142.211 Y89.602
M204 S500
M205 X5 Y5
G1 F600 X142.857 Y90.248 E8950.5884
M204 S625
M205 X6 Y6
G0 F1200 X142.857 Y89.824
M204 S500
M205 X5 Y5
G1 F600 X142.635 Y89.602 E8950.64114
M204 S625
M205 X6 Y6
G0 F1200 X142.258 Y90.202
G10
;MESH:NONMESH
G0 F600 X142.258 Y90.202 Z1.78
G0 F1200 X141.17 Y92.655
G0 X121.96 Y109.216
G0 X106.709 Y109.271
G0 X65.066 Y108.769
G0 X60.3 Y110.491
;TIME_ELAPSED:4104.761787
;LAYER:1
M204 S1250
M205 X10 Y10
;TYPE:SUPPORT
G11
G1 F900 X62.349 Y110.492 E8950.98537
G1 X62.218 Y112.061 E8951.24988
G1 X62.219 Y113.965 E8951.56976
G1 X62.351 Y115.515 E8951.8311
G1 X60.3 Y115.515 E8952.17567
G1 X60.3 Y110.491 E8953.0197
M204 S2812
M205 X18 Y18
G10
;MESH:[RUG]Model1.stl
G0 F1800 X64.778 Y110.474
G0 X121.96 Y109.218
G0 X131.946 Y95.599
M204 S750
M205 X7.5 Y7.5
;TYPE:WALL-INNER
G11
G1 F600 X133.443 Y94.817 E8953.30344
G1 X134.998 Y94.162 E8953.58691
G1 X136.597 Y93.643 E8953.86934
G1 X138.226 Y93.261 E8954.15043
G1 X140.612 Y92.909 E8954.55562
G1 X140.612 Y89.902 E8955.0608
G1 X143.387 Y89.902 E8955.527
G1 X143.388 Y91.755 E8955.8383
G1 X143.386 Y92.955 E8956.0399
G1 X144.924 Y93.117 E8956.29971
G1 X146.564 Y93.429 E8956.58018
G1 X147.916 Y93.803 E8956.81584
G1 X149.794 Y94.476 E8957.15099
G1 X151.302 Y95.185 E8957.43094
G1 X152.778 Y96.037 E8957.71726
G1 X154.156 Y96.995 E8957.99921
G1 X155.44 Y98.057 E8958.27914
G1 X156.656 Y99.248 E8958.5651
G1 X157.742 Y100.506 E8958.8443
G1 X158.735 Y101.872 E8959.12801
G1 X159.601 Y103.3 E8959.40859
G1 X160.355 Y104.815 E8959.69289
G1 X160.979 Y106.389 E8959.97734
G1 X161.463 Y107.99 E8960.25833
G1 X161.814 Y109.63 E8960.54009
G1 X162.027 Y111.313 E8960.82509
G1 X162.097 Y112.979 E8961.10522
G1 X162.029 Y114.681 E8961.39139
G1 X161.818 Y116.348 E8961.67368
G1 X161.473 Y117.982 E8961.95424
G1 X160.984 Y119.605 E8962.23901
G1 X160.368 Y121.165 E8962.52079
G1 X159.62 Y122.672 E8962.80343
G1 X158.748 Y124.113 E8963.0864
G1 X157.757 Y125.481 E8963.37019
G1 X156.658 Y126.754 E8963.65272
G1 X155.447 Y127.942 E8963.93772
G1 X154.156 Y129.009 E8964.2191
G1 X152.778 Y129.967 E8964.50105
G1 X151.302 Y130.819 E8964.78737
G1 X149.789 Y131.531 E8965.06829
G1 X148.217 Y132.117 E8965.35014
G1 X146.586 Y132.572 E8965.63461
G1 X144.937 Y132.886 E8965.91662
G1 X143.266 Y133.062 E8966.1989
G1 X141.574 Y133.097 E8966.48322
G1 X139.91 Y132.992 E8966.76332
G1 X138.221 Y132.743 E8967.05014
G1 X136.602 Y132.364 E8967.32949
G1 X134.991 Y131.84 E8967.61409
G1 X133.447 Y131.19 E8967.89553
G1 X131.952 Y130.41 E8968.17882
G1 X130.524 Y129.503 E8968.46303
G1 X129.194 Y128.494 E8968.74349
G1 X127.931 Y127.355 E8969.02922
G1 X126.797 Y126.149 E8969.30732
G1 X125.745 Y124.822 E8969.59182
G1 X124.817 Y123.43 E8969.87288
G1 X123.997 Y121.937 E8970.15904
G1 X123.321 Y120.419 E8970.43821
G1 X122.763 Y118.822 E8970.72241
G1 X122.162 Y116.484 E8971.12797
G1 X121.237 Y116.602 E8971.28463
G1 X106.337 Y116.602 E8973.78783
G1 X104.8 Y116.439 E8974.04749
G1 X104.476 Y117.972 E8974.31072
G1 X103.984 Y119.603 E8974.59693
G1 X103.365 Y121.169 E8974.87982
G1 X102.617 Y122.677 E8975.16262
G1 X101.751 Y124.108 E8975.44362
G1 X100.757 Y125.48 E8975.72825
G1 X99.658 Y126.754 E8976.01092
G1 X98.447 Y127.942 E8976.29592
G1 X97.156 Y129.009 E8976.57729
G1 X95.778 Y129.967 E8976.85925
G1 X94.302 Y130.819 E8977.14556
G1 X92.789 Y131.531 E8977.42648
G1 X91.217 Y132.117 E8977.70833
G1 X89.586 Y132.572 E8977.9928
G1 X87.937 Y132.886 E8978.27481
G1 X86.266 Y133.062 E8978.55709
G1 X84.574 Y133.097 E8978.84141
G1 X82.91 Y132.992 E8979.12152
G1 X81.221 Y132.743 E8979.40834
G1 X79.602 Y132.364 E8979.68768
G1 X77.991 Y131.84 E8979.97229
G1 X76.447 Y131.19 E8980.25373
G1 X74.952 Y130.41 E8980.53702
G1 X73.524 Y129.503 E8980.82122
G1 X72.194 Y128.494 E8981.10168
G1 X70.931 Y127.355 E8981.38741
G1 X69.792 Y126.144 E8981.6667
G1 X68.75 Y124.829 E8981.94857
G1 X67.818 Y123.43 E8982.23099
G1 X67 Y121.944 E8982.51596
G1 X66.321 Y120.419 E8982.79641
G1 X65.764 Y118.825 E8983.08008
G1 X65.34 Y117.179 E8983.36563
G1 X65.061 Y115.519 E8983.64842
G1 X64.918 Y113.841 E8983.93135
G1 X64.918 Y112.173 E8984.21157
G1 X65.057 Y110.508 E8984.49227
G1 X65.339 Y108.833 E8984.77763
G1 X65.752 Y107.214 E8985.05833
G1 X66.311 Y105.608 E8985.34401
G1 X66.987 Y104.083 E8985.62426
G1 X67.799 Y102.605 E8985.90757
G1 X68.735 Y101.196 E8986.19175
G1 X69.777 Y99.879 E8986.47388
G1 X70.922 Y98.657 E8986.75521
G1 X72.194 Y97.511 E8987.04285
G1 X73.53 Y96.497 E8987.32462
G1 X74.946 Y95.599 E8987.60631
G1 X76.443 Y94.817 E8987.89006
G1 X77.998 Y94.162 E8988.17353
G1 X79.597 Y93.643 E8988.45595
G1 X81.224 Y93.261 E8988.73672
G1 X82.91 Y93.012 E8989.02304
G1 X84.574 Y92.908 E8989.30314
G1 X86.266 Y92.943 E8989.58746
G1 X87.937 Y93.119 E8989.86974
G1 X89.586 Y93.433 E8990.15175
G1 X91.217 Y93.888 E8990.43622
G1 X92.789 Y94.473 E8990.71801
G1 X94.302 Y95.185 E8990.99893
G1 X95.778 Y96.037 E8991.28525
G1 X97.156 Y96.995 E8991.5672
G1 X98.44 Y98.057 E8991.84713
G1 X99.656 Y99.248 E8992.13309
G1 X100.742 Y100.506 E8992.41229
G1 X101.729 Y101.862 E8992.69405
G1 X102.607 Y103.312 E8992.97883
G1 X103.354 Y104.814 E8993.26065
G1 X103.98 Y106.389 E8993.54539
G1 X104.465 Y107.993 E8993.82691
G1 X104.8 Y109.575 E8994.09858
G1 X106.412 Y109.404 E8994.37091
G1 X121.264 Y109.402 E8996.86605
G1 X122.163 Y109.515 E8997.01827
G1 X122.754 Y107.204 E8997.41901
G1 X123.311 Y105.608 E8997.703
G1 X123.987 Y104.083 E8997.98324
G1 X124.803 Y102.596 E8998.2682
G1 X125.73 Y101.204 E8998.54917
G1 X126.777 Y99.879 E8998.83287
G1 X127.928 Y98.65 E8999.11576
G1 X129.188 Y97.516 E8999.40054
G1 X130.53 Y96.497 E8999.68363
G1 X131.946 Y95.599 E8999.96532
M204 S2812
M205 X18 Y18
G0 F1800 X133.365 Y94.632
G0 X133.185 Y94.274
M204 S500
M205 X5 Y5
;TYPE:WALL-OUTER
G1 F600 X134.79 Y93.598 E9000.2579
G1 X136.431 Y93.066 E9000.54771
G1 X138.119 Y92.67 E9000.839
G1 X140.012 Y92.391 E9001.16046
G1 X140.012 Y89.302 E9001.67941
G1 X143.987 Y89.302 E9002.34721
G1 X143.988 Y91.756 E9002.75948
G1 X143.987 Y92.415 E9002.87019
G1 X145.003 Y92.522 E9003.04182
G1 X146.702 Y92.845 E9003.33237
G1 X148.101 Y93.232 E9003.57623
G1 X150.022 Y93.92 E9003.91903
G1 X151.585 Y94.655 E9004.2092
G1 X153.097 Y95.528 E9004.50251
G1 X154.514 Y96.513 E9004.79244
G1 X155.85 Y97.618 E9005.08371
G1 X157.089 Y98.832 E9005.37512
G1 X158.213 Y100.133 E9005.66396
G1 X159.235 Y101.54 E9005.95612
G1 X160.126 Y103.008 E9006.24461
G1 X160.906 Y104.575 E9006.53868
G1 X161.545 Y106.187 E9006.83
G1 X162.046 Y107.845 E9007.12098
G1 X162.405 Y109.526 E9007.40976
G1 X162.625 Y111.259 E9007.70324
G1 X162.698 Y112.99 E9007.9943
G1 X162.628 Y114.722 E9008.28552
G1 X162.41 Y116.451 E9008.57829
G1 X162.053 Y118.137 E9008.86782
G1 X161.554 Y119.795 E9009.1587
G1 X160.917 Y121.408 E9009.45005
G1 X160.145 Y122.963 E9009.74172
G1 X159.247 Y124.447 E9010.03312
G1 X158.23 Y125.851 E9010.32437
G1 X157.097 Y127.163 E9010.6156
G1 X155.85 Y128.386 E9010.90904
G1 X154.514 Y129.491 E9011.20031
G1 X153.097 Y130.476 E9011.49023
G1 X151.585 Y131.349 E9011.78354
G1 X150.025 Y132.083 E9012.07318
G1 X148.398 Y132.689 E9012.36487
G1 X146.728 Y133.155 E9012.65614
G1 X145.016 Y133.481 E9012.94893
G1 X143.306 Y133.661 E9013.23779
G1 X141.561 Y133.698 E9013.53102
G1 X139.844 Y133.589 E9013.82006
G1 X138.116 Y133.334 E9014.11351
G1 X136.433 Y132.94 E9014.40389
G1 X134.791 Y132.406 E9014.69397
G1 X133.185 Y131.731 E9014.98664
G1 X131.648 Y130.928 E9015.27797
G1 X130.185 Y129.999 E9015.56912
G1 X128.809 Y128.955 E9015.8593
G1 X127.515 Y127.789 E9016.15193
G1 X126.342 Y126.54 E9016.43979
G1 X125.26 Y125.177 E9016.73215
G1 X124.302 Y123.739 E9017.02244
G1 X123.461 Y122.207 E9017.31604
G1 X122.759 Y120.633 E9017.60558
G1 X122.191 Y119.005 E9017.89525
G1 X121.713 Y117.146 E9018.21772
G1 X121.274 Y117.202 E9018.29207
G1 X105.812 Y117.202 E9020.88969
G1 X105.812 Y117.15 E9020.89843
G1 X105.275 Y117.093 E9020.98915
G1 X105.056 Y118.127 E9021.16671
G1 X104.553 Y119.797 E9021.45972
G1 X103.916 Y121.408 E9021.75076
G1 X103.145 Y122.962 E9022.0422
G1 X102.247 Y124.447 E9022.33375
G1 X101.23 Y125.85 E9022.62486
G1 X100.097 Y127.163 E9022.91622
G1 X98.85 Y128.386 E9023.20965
G1 X97.514 Y129.491 E9023.50093
G1 X96.097 Y130.476 E9023.79085
G1 X94.585 Y131.349 E9024.08416
G1 X93.025 Y132.083 E9024.3738
G1 X91.398 Y132.689 E9024.66548
G1 X89.728 Y133.155 E9024.95676
G1 X88.016 Y133.481 E9025.24955
G1 X86.306 Y133.661 E9025.53841
G1 X84.561 Y133.698 E9025.83164
G1 X82.844 Y133.589 E9026.12068
G1 X81.116 Y133.334 E9026.41412
G1 X79.433 Y132.94 E9026.70451
G1 X77.791 Y132.406 E9026.99459
G1 X76.185 Y131.731 E9027.28726
G1 X74.648 Y130.928 E9027.57859
G1 X73.185 Y129.999 E9027.86974
G1 X71.809 Y128.955 E9028.15992
G1 X70.515 Y127.789 E9028.45254
G1 X69.337 Y126.535 E9028.74159
G1 X68.265 Y125.183 E9029.03146
G1 X67.303 Y123.739 E9029.32296
G1 X66.464 Y122.214 E9029.61538
G1 X65.759 Y120.633 E9029.90619
G1 X65.191 Y119.005 E9030.19587
G1 X64.752 Y117.302 E9030.49132
G1 X64.465 Y115.595 E9030.78212
G1 X64.318 Y113.869 E9031.07314
G1 X64.318 Y112.147 E9031.36244
G1 X64.461 Y110.43 E9031.65189
G1 X64.749 Y108.719 E9031.94338
G1 X65.179 Y107.033 E9032.2357
G1 X65.749 Y105.396 E9032.52691
G1 X66.453 Y103.809 E9032.81858
G1 X67.285 Y102.294 E9033.10896
G1 X68.249 Y100.843 E9033.40162
G1 X69.32 Y99.489 E9033.69165
G1 X70.506 Y98.224 E9033.98297
G1 X71.809 Y97.05 E9034.27762
G1 X73.186 Y96.005 E9034.56803
G1 X74.648 Y95.078 E9034.85885
G1 X76.185 Y94.274 E9035.15026
G1 X77.79 Y93.598 E9035.44285
G1 X79.431 Y93.066 E9035.73266
G1 X81.119 Y92.67 E9036.02394
G1 X82.844 Y92.415 E9036.31689
G1 X84.561 Y92.307 E9036.60592
G1 X86.306 Y92.344 E9036.89914
G1 X88.016 Y92.524 E9037.18801
G1 X89.728 Y92.85 E9037.48079
G1 X91.398 Y93.316 E9037.77207
G1 X93.025 Y93.921 E9038.06369
G1 X94.585 Y94.655 E9038.35334
G1 X96.097 Y95.528 E9038.64665
G1 X97.514 Y96.513 E9038.93657
G1 X98.85 Y97.618 E9039.22784
G1 X100.089 Y98.832 E9039.51926
G1 X101.213 Y100.133 E9039.8081
G1 X102.229 Y101.53 E9040.0983
G1 X103.132 Y103.02 E9040.391
G1 X103.905 Y104.574 E9040.68259
G1 X104.545 Y106.187 E9040.97413
G1 X105.047 Y107.846 E9041.26532
G1 X105.275 Y108.921 E9041.44994
G1 X105.812 Y108.864 E9041.54066
G1 X105.812 Y108.802 E9041.55108
G1 X121.299 Y108.802 E9044.15289
G1 X121.713 Y108.854 E9044.22299
G1 X122.181 Y107.026 E9044.54
G1 X122.749 Y105.396 E9044.82999
G1 X123.453 Y103.809 E9045.12166
G1 X124.285 Y102.293 E9045.41218
G1 X125.25 Y100.843 E9045.7048
G1 X126.32 Y99.489 E9045.99473
G1 X127.506 Y98.223 E9046.28616
G1 X128.809 Y97.05 E9046.5807
G1 X130.186 Y96.005 E9046.87111
G1 X131.648 Y95.078 E9047.16194
G1 X133.185 Y94.274 E9047.45335
M204 S2812
M205 X18 Y18
G0 F1800 X133.461 Y94.158
G0 X133.702 Y95.348
M204 S500
M205 X5 Y5
;TYPE:SKIN
G1 F750 X135.195 Y94.719 E9047.72552
G1 X136.763 Y94.209 E9048.00253
G1 X138.326 Y93.843 E9048.27222
G1 X141.202 Y93.418 E9048.76063
G1 X141.202 Y90.492 E9049.2522
G1 X142.797 Y90.492 E9049.52016
G1 X142.798 Y91.755 E9049.73235
G1 X142.796 Y93.486 E9050.02315
G1 X144.824 Y93.699 E9050.36573
G1 X146.431 Y94.005 E9050.64056
G1 X147.747 Y94.368 E9050.8699
G1 X149.572 Y95.023 E9051.19565
G1 X151.019 Y95.704 E9051.46433
G1 X152.464 Y96.537 E9051.74453
G1 X153.802 Y97.467 E9052.01828
G1 X155.042 Y98.493 E9052.28867
G1 X156.225 Y99.652 E9052.5669
G1 X157.271 Y100.862 E9052.8356
G1 X158.246 Y102.203 E9053.11415
G1 X159.081 Y103.582 E9053.38498
G1 X159.816 Y105.056 E9053.66169
G1 X160.423 Y106.588 E9053.93853
G1 X160.891 Y108.139 E9054.2107
G1 X161.23 Y109.72 E9054.48235
G1 X161.439 Y111.364 E9054.76076
G1 X161.506 Y112.98 E9055.03248
G1 X161.441 Y114.63 E9055.3099
G1 X161.236 Y116.248 E9055.5839
G1 X160.9 Y117.836 E9055.85659
G1 X160.424 Y119.415 E9056.13365
G1 X159.832 Y120.916 E9056.40472
G1 X159.1 Y122.391 E9056.68136
G1 X158.257 Y123.786 E9056.95519
G1 X157.293 Y125.117 E9057.23128
G1 X156.226 Y126.35 E9057.50522
G1 X155.056 Y127.5 E9057.78083
G1 X153.794 Y128.542 E9058.05578
G1 X152.464 Y129.467 E9058.32795
G1 X151.023 Y130.298 E9058.6074
G1 X149.567 Y130.984 E9058.8778
G1 X148.031 Y131.557 E9059.15322
G1 X146.457 Y131.995 E9059.4277
G1 X144.837 Y132.304 E9059.70477
G1 X143.241 Y132.472 E9059.97438
G1 X141.575 Y132.507 E9060.25433
G1 X139.985 Y132.406 E9060.52198
G1 X138.321 Y132.161 E9060.80455
G1 X136.768 Y131.798 E9061.07249
G1 X135.188 Y131.283 E9061.35167
G1 X133.706 Y130.659 E9061.62182
G1 X132.246 Y129.897 E9061.89849
G1 X130.858 Y129.017 E9062.17459
G1 X129.572 Y128.041 E9062.44582
G1 X128.352 Y126.941 E9062.72179
G1 X127.233 Y125.75 E9062.99634
G1 X126.221 Y124.474 E9063.26994
G1 X125.321 Y123.123 E9063.54266
G1 X124.526 Y121.677 E9063.81988
G1 X123.87 Y120.203 E9064.09093
G1 X123.33 Y118.656 E9064.36621
G1 X122.604 Y115.833 E9064.8559
G1 X121.194 Y116.012 E9065.09468
G1 X106.362 Y116.012 E9067.58646
G1 X104.332 Y115.796 E9067.92942
G1 X103.903 Y117.826 E9068.278
G1 X103.426 Y119.408 E9068.55559
G1 X102.826 Y120.929 E9068.83028
G1 X102.097 Y122.397 E9069.10564
G1 X101.264 Y123.775 E9069.37616
G1 X100.293 Y125.116 E9069.6543
G1 X99.226 Y126.35 E9069.92837
G1 X98.056 Y127.5 E9070.20398
G1 X96.794 Y128.542 E9070.47892
G1 X95.464 Y129.467 E9070.75109
G1 X94.023 Y130.298 E9071.03055
G1 X92.567 Y130.984 E9071.30095
G1 X91.031 Y131.557 E9071.57637
G1 X89.457 Y131.995 E9071.85085
G1 X87.837 Y132.304 E9072.12791
G1 X86.241 Y132.472 E9072.39752
G1 X84.575 Y132.507 E9072.67747
G1 X82.985 Y132.406 E9072.94513
G1 X81.321 Y132.161 E9073.2277
G1 X79.768 Y131.798 E9073.49563
G1 X78.188 Y131.283 E9073.77482
G1 X76.706 Y130.659 E9074.04496
G1 X75.246 Y129.897 E9074.32164
G1 X73.858 Y129.017 E9074.59774
G1 X72.572 Y128.041 E9074.86896
G1 X71.352 Y126.941 E9075.14493
G1 X70.227 Y125.744 E9075.42091
G1 X69.228 Y124.482 E9075.69131
G1 X68.325 Y123.127 E9075.96487
G1 X67.527 Y121.677 E9076.24292
G1 X66.87 Y120.203 E9076.51404
G1 X66.331 Y118.659 E9076.78878
G1 X65.917 Y117.052 E9077.06757
G1 X65.647 Y115.444 E9077.3415
G1 X65.508 Y113.815 E9077.61617
G1 X65.508 Y112.198 E9077.88782
G1 X65.643 Y110.583 E9078.16009
G1 X65.917 Y108.957 E9078.43711
G1 X66.319 Y107.379 E9078.71068
G1 X66.864 Y105.816 E9078.98877
G1 X67.514 Y104.347 E9079.25864
G1 X68.303 Y102.913 E9079.53361
G1 X69.219 Y101.534 E9079.81174
G1 X70.219 Y100.27 E9080.08251
G1 X71.337 Y99.076 E9080.35731
G1 X72.572 Y97.964 E9080.6365
G1 X73.864 Y96.983 E9080.90903
G1 X75.24 Y96.112 E9081.18262
G1 X76.702 Y95.348 E9081.45975
G1 X78.195 Y94.719 E9081.73193
G1 X79.761 Y94.21 E9082.00856
G1 X81.327 Y93.843 E9082.27878
G1 X82.985 Y93.598 E9082.56035
G1 X84.575 Y93.498 E9082.828
G1 X86.241 Y93.533 E9083.10795
G1 X87.837 Y93.701 E9083.37756
G1 X89.457 Y94.01 E9083.65462
G1 X91.031 Y94.448 E9083.9291
G1 X92.567 Y95.02 E9084.20446
G1 X94.023 Y95.706 E9084.47486
G1 X95.464 Y96.537 E9084.75432
G1 X96.802 Y97.467 E9085.02807
G1 X98.042 Y98.493 E9085.29845
G1 X99.217 Y99.643 E9085.57467
G1 X100.279 Y100.873 E9085.84767
G1 X101.24 Y102.193 E9086.12198
G1 X102.084 Y103.589 E9086.39603
G1 X102.811 Y105.047 E9086.66974
G1 X103.424 Y106.588 E9086.94836
G1 X103.895 Y108.146 E9087.2218
G1 X104.333 Y110.218 E9087.57759
G1 X106.437 Y109.994 E9087.93306
G1 X121.223 Y109.992 E9090.41711
G1 X122.606 Y110.166 E9090.65128
G1 X123.32 Y107.373 E9091.1356
G1 X123.864 Y105.816 E9091.41268
G1 X124.514 Y104.347 E9091.68255
G1 X125.307 Y102.902 E9091.95947
G1 X126.204 Y101.556 E9092.23121
G1 X127.225 Y100.263 E9092.50799
G1 X128.337 Y99.075 E9092.78136
G1 X129.573 Y97.964 E9093.06057
G1 X130.864 Y96.983 E9093.33297
G1 X132.24 Y96.112 E9093.60656
G1 X133.702 Y95.348 E9093.88369
M204 S2812
M205 X18 Y18
G0 F1800 X158.243 Y124.316
M204 S500
M205 X5 Y5
G1 F750 X153.329 Y129.23 E9095.05119
M204 S2812
M205 X18 Y18
G0 F1800 X151.134 Y130.577
M204 S500
M205 X5 Y5
G1 F750 X159.545 Y122.166 E9097.04955
M204 S2812
M205 X18 Y18
G0 F1800 X160.288 Y120.574
M204 S500
M205 X5 Y5
G1 F750 X149.553 Y131.309 E9099.60005
M204 S2812
M205 X18 Y18
G0 F1800 X148.2 Y131.813
M204 S500
M205 X5 Y5
G1 F750 X160.794 Y119.219 E9102.59223
M204 S2812
M205 X18 Y18
G0 F1800 X161.161 Y118.004
M204 S500
M205 X5 Y5
G1 F750 X147.014 Y132.151 E9105.95339
M204 S2812
M205 X18 Y18
G0 F1800 X145.913 Y132.403
M204 S500
M205 X5 Y5
G1 F750 X161.399 Y116.917 E9109.63268
M204 S2812
M205 X18 Y18
G0 F1800 X161.583 Y115.885
M204 S500
M205 X5 Y5
G1 F750 X144.865 Y132.603 E9113.60467
M204 S2812
M205 X18 Y18
G0 F1800 X143.917 Y132.702
M204 S500
M205 X5 Y5
G1 F750 X161.707 Y114.912 E9117.83136
M204 S2812
M205 X18 Y18
G0 F1800 X161.765 Y114.006
M204 S500
M205 X5 Y5
G1 F750 X142.994 Y132.776 E9122.291
M204 S2812
M205 X18 Y18
G0 F1800 X142.127 Y132.795
M204 S500
M205 X5 Y5
G1 F750 X161.799 Y113.123 E9126.96483
M204 S2812
M205 X18 Y18
G0 F1800 X161.776 Y112.297
M204 S500
M205 X5 Y5
G1 F750 X141.284 Y132.789 E9131.83348
M204 S2812
M205 X18 Y18
G0 F1800 X140.487 Y132.738
M204 S500
M205 X5 Y5
G1 F750 X161.743 Y111.482 E9136.88365
M204 S2812
M205 X18 Y18
G0 F1800 X161.658 Y110.719
M204 S500
M205 X5 Y5
G1 F750 X139.708 Y132.668 E9142.09858
M204 S2812
M205 X18 Y18
G0 F1800 X138.969 Y132.559
M204 S500
M205 X5 Y5
G1 F750 X161.561 Y109.967 E9147.46617
M204 S2812
M205 X18 Y18
G0 F1800 X161.434 Y109.245
M204 S500
M205 X5 Y5
G1 F750 X138.231 Y132.448 E9152.97892
M204 S2812
M205 X18 Y18
G0 F1800 X137.543 Y132.288
M204 S500
M205 X5 Y5
G1 F750 X161.283 Y108.547 E9158.61938
M204 S2812
M205 X18 Y18
G0 F1800 X161.119 Y107.863
M204 S500
M205 X5 Y5
G1 F750 X136.855 Y132.127 E9164.38421
M204 S2812
M205 X18 Y18
G0 F1800 X136.203 Y131.931
M204 S500
M205 X5 Y5
G1 F750 X160.923 Y107.211 E9170.25738
M204 S2812
M205 X18 Y18
G0 F1800 X160.726 Y106.559
M204 S500
M205 X5 Y5
G1 F750 X135.564 Y131.721 E9176.23557
M204 S2812
M205 X18 Y18
G0 F1800 X134.934 Y131.503
M204 S500
M205 X5 Y5
G1 F750 X160.49 Y105.947 E9182.30736
M204 S2812
M205 X18 Y18
G0 F1800 X160.249 Y105.339
M204 S500
M205 X5 Y5
G1 F750 X134.337 Y131.251 E9188.46374
M204 S2812
M205 X18 Y18
G0 F1800 X133.74 Y131
M204 S500
M205 X5 Y5
G1 F750 X159.995 Y104.745 E9194.70161
M204 S2812
M205 X18 Y18
G0 F1800 X159.712 Y104.179
M204 S500
M205 X5 Y5
G1 F750 X133.172 Y130.719 E9201.00719
M204 S2812
M205 X18 Y18
G0 F1800 X132.615 Y130.427
M204 S500
M205 X5 Y5
G1 F750 X159.43 Y103.613 E9207.37799
M204 S2812
M205 X18 Y18
G0 F1800 X159.122 Y103.072
M204 S500
M205 X5 Y5
G1 F750 X132.059 Y130.135 E9213.80783
M204 S2812
M205 X18 Y18
G0 F1800 X131.54 Y129.805
M204 S500
M205 X5 Y5
G1 F750 X158.802 Y102.544 E9220.28483
M204 S2812
M205 X18 Y18
G0 F1800 X158.48 Y102.017
M204 S500
M205 X5 Y5
G1 F750 X131.021 Y129.476 E9226.80876
M204 S2812
M205 X18 Y18
G0 F1800 X130.514 Y129.134
M204 S500
M205 X5 Y5
G1 F750 X158.123 Y101.526 E9233.36821
M204 S2812
M205 X18 Y18
G0 F1800 X157.766 Y101.034
M204 S500
M205 X5 Y5
G1 F750 X130.031 Y128.769 E9239.9577
M204 S2812
M205 X18 Y18
G0 F1800 X129.549 Y128.402
M204 S500
M205 X5 Y5
G1 F750 X157.399 Y100.553 E9246.57441
M204 S2812
M205 X18 Y18
G0 F1800 X157.005 Y100.098
M204 S500
M205 X5 Y5
G1 F750 X129.09 Y128.013 E9253.20667
M204 S2812
M205 X18 Y18
G0 F1800 X128.644 Y127.61
M204 S500
M205 X5 Y5
G1 F750 X156.612 Y99.642 E9259.85153
M204 S2812
M205 X18 Y18
G0 F1800 X156.199 Y99.207
M204 S500
M205 X5 Y5
G1 F750 X128.199 Y127.207 E9266.50399
M204 S2812
M205 X18 Y18
G0 F1800 X127.784 Y126.774
M204 S500
M205 X5 Y5
G1 F750 X155.77 Y98.787 E9273.15325
M204 S2812
M205 X18 Y18
G0 F1800 X155.342 Y98.367
M204 S500
M205 X5 Y5
G1 F750 X127.373 Y126.336 E9279.79834
M204 S2812
M205 X18 Y18
G0 F1800 X126.965 Y125.895
M204 S500
M205 X5 Y5
G1 F750 X154.886 Y97.975 E9286.43191
M204 S2812
M205 X18 Y18
G0 F1800 X154.421 Y97.591
M204 S500
M205 X5 Y5
G1 F750 X126.589 Y125.423 E9293.04446
M204 S2812
M205 X18 Y18
G0 F1800 X126.214 Y124.95
M204 S500
M205 X5 Y5
G1 F750 X153.955 Y97.208 E9299.6355
M204 S2812
M205 X18 Y18
G0 F1800 X153.455 Y96.86
M204 S500
M205 X5 Y5
G1 F750 X125.852 Y124.462 E9306.19352
M204 S2812
M205 X18 Y18
G0 F1800 X125.513 Y123.953
M204 S500
M205 X5 Y5
G1 F750 X152.954 Y96.512 E9312.71317
M204 S2812
M205 X18 Y18
G0 F1800 X152.441 Y96.177
M204 S500
M205 X5 Y5
G1 F750 X125.174 Y123.443 E9319.19136
M204 S2812
M205 X18 Y18
G0 F1800 X124.86 Y122.909
M204 S500
M205 X5 Y5
G1 F750 X151.902 Y95.867 E9325.61621
M204 S2812
M205 X18 Y18
G0 F1800 X151.364 Y95.556
M204 S500
M205 X5 Y5
G1 F750 X124.56 Y122.361 E9331.98464
M204 S2812
M205 X18 Y18
G0 F1800 X124.259 Y121.813
M204 S500
M205 X5 Y5
G1 F750 X150.803 Y95.269 E9338.29117
M204 S2812
M205 X18 Y18
G0 F1800 X150.226 Y94.998
M204 S500
M205 X5 Y5
G1 F750 X123.997 Y121.227 E9344.52286
M204 S2812
M205 X18 Y18
G0 F1800 X123.736 Y120.639
M204 S500
M205 X5 Y5
G1 F750 X149.646 Y94.729 E9350.67876
M204 S2812
M205 X18 Y18
G0 F1800 X149.022 Y94.505
M204 S500
M205 X5 Y5
G1 F750 X123.493 Y120.034 E9356.74415
M204 S2812
M205 X18 Y18
G0 F1800 X123.273 Y119.405
M204 S500
M205 X5 Y5
G1 F750 X148.396 Y94.282 E9362.71307
M204 S2812
M205 X18 Y18
G0 F1800 X147.768 Y94.062
M204 S500
M205 X5 Y5
G1 F750 X123.053 Y118.776 E9368.58493
M204 S2812
M205 X18 Y18
G0 F1800 X122.878 Y118.103
M204 S500
M205 X5 Y5
G1 F750 X147.103 Y93.878 E9374.3405
M204 S2812
M205 X18 Y18
G0 F1800 X146.433 Y93.7
M204 S500
M205 X5 Y5
G1 F750 X122.704 Y117.428 E9379.9781
M204 S2812
M205 X18 Y18
G0 F1800 X122.531 Y116.753
M204 S500
M205 X5 Y5
G1 F750 X145.72 Y93.564 E9385.48753
M204 S2812
M205 X18 Y18
G0 F1800 X145.007 Y93.428
M204 S500
M205 X5 Y5
G1 F750 X122.256 Y116.179 E9390.89289
M204 S2812
M205 X18 Y18
G0 F1800 X121.285 Y116.302
M204 S500
M205 X5 Y5
G1 F750 X144.251 Y93.335 E9396.34945
M204 S2812
M205 X18 Y18
G0 F1800 X143.483 Y93.256
M204 S500
M205 X5 Y5
G1 F750 X120.427 Y116.311 E9401.82716
M204 S2812
M205 X18 Y18
G0 F1800 X119.578 Y116.311
M204 S500
M205 X5 Y5
G1 F750 X143.096 Y92.794 E9407.41463
M204 S2812
M205 X18 Y18
G0 F1800 X143.096 Y91.945
M204 S500
M205 X5 Y5
G1 F750 X118.73 Y116.311 E9413.2037
M204 S2812
M205 X18 Y18
G0 F1800 X117.881 Y116.311
M204 S500
M205 X5 Y5
G1 F750 X143.095 Y91.097 E9419.19424
M204 S2812
M205 X18 Y18
G0 F1800 X143.095 Y90.25
M204 S500
M205 X5 Y5
G1 F750 X140.901 Y92.443 E9419.71539
M204 S2812
M205 X18 Y18
G0 F1800 X140.901 Y91.595
M204 S500
M205 X5 Y5
G1 F750 X142.304 Y90.192 E9420.04872
M204 S2812
M205 X18 Y18
G0 F1800 X141.456 Y90.192
M204 S500
M205 X5 Y5
G1 F750 X140.901 Y90.746 E9420.18047
M204 S2812
M205 X18 Y18
G0 F1800 X140.449 Y92.309
G0 X140.062 Y93.282
M204 S500
M205 X5 Y5
G1 F750 X117.033 Y116.311 E9425.65188
M204 S2812
M205 X18 Y18
G0 F1800 X116.184 Y116.311
M204 S500
M205 X5 Y5
G1 F750 X139.065 Y93.43 E9431.08812
M204 S2812
M205 X18 Y18
G0 F1800 X138.048 Y93.599
M204 S500
M205 X5 Y5
G1 F750 X122.576 Y109.071 E9434.76408
M204 S2812
M205 X18 Y18
G0 F1800 X121.876 Y109.771
M204 S500
M205 X5 Y5
G1 F750 X115.336 Y116.311 E9436.31791
M204 S2812
M205 X18 Y18
G0 F1800 X114.487 Y116.311
M204 S500
M205 X5 Y5
G1 F750 X121.107 Y109.692 E9437.89062
M204 S2812
M205 X18 Y18
G0 F1800 X120.259 Y109.692
M204 S500
M205 X5 Y5
G1 F750 X113.639 Y116.311 E9439.46334
M204 S2812
M205 X18 Y18
G0 F1800 X112.79 Y116.311
M204 S500
M205 X5 Y5
G1 F750 X119.41 Y109.692 E9441.03605
M204 S2812
M205 X18 Y18
G0 F1800 X118.562 Y109.692
M204 S500
M205 X5 Y5
G1 F750 X111.942 Y116.311 E9442.60876
M204 S2812
M205 X18 Y18
G0 F1800 X111.093 Y116.311
M204 S500
M205 X5 Y5
G1 F750 X117.713 Y109.692 E9444.18147
M204 S2812
M205 X18 Y18
G0 F1800 X116.864 Y109.692
M204 S500
M205 X5 Y5
G1 F750 X110.245 Y116.311 E9445.75407
M204 S2812
M205 X18 Y18
G0 F1800 X109.396 Y116.311
M204 S500
M205 X5 Y5
G1 F750 X116.016 Y109.692 E9447.32678
M204 S2812
M205 X18 Y18
G0 F1800 X115.167 Y109.692
M204 S500
M205 X5 Y5
G1 F750 X108.547 Y116.311 E9448.89949
M204 S2812
M205 X18 Y18
G0 F1800 X107.699 Y116.311
M204 S500
M205 X5 Y5
G1 F750 X114.319 Y109.692 E9450.47221
M204 S2812
M205 X18 Y18
G0 F1800 X113.47 Y109.692
M204 S500
M205 X5 Y5
G1 F750 X106.85 Y116.311 E9452.04492
M204 S2812
M205 X18 Y18
G0 F1800 X106.035 Y116.278
M204 S500
M205 X5 Y5
G1 F750 X112.621 Y109.692 E9453.60967
M204 S2812
M205 X18 Y18
G0 F1800 X111.773 Y109.692
M204 S500
M205 X5 Y5
G1 F750 X105.269 Y116.196 E9455.15495
M204 S2812
M205 X18 Y18
G0 F1800 X104.361 Y117.104
M204 S500
M205 X5 Y5
G1 F750 X89.097 Y132.368 E9458.78149
M204 S2812
M205 X18 Y18
G0 F1800 X88.048 Y132.568
M204 S500
M205 X5 Y5
G1 F750 X110.924 Y109.692 E9464.21655
M204 S2812
M205 X18 Y18
G0 F1800 X110.076 Y109.692
M204 S500
M205 X5 Y5
G1 F750 X87.083 Y132.685 E9469.67941
M204 S2812
M205 X18 Y18
G0 F1800 X86.146 Y132.773
M204 S500
M205 X5 Y5
G1 F750 X109.227 Y109.692 E9475.16317
M204 S2812
M205 X18 Y18
G0 F1800 X108.378 Y109.692
M204 S500
M205 X5 Y5
G1 F750 X85.28 Y132.791 E9480.65109
M204 S2812
M205 X18 Y18
G0 F1800 X84.425 Y132.797
M204 S500
M205 X5 Y5
G1 F750 X107.53 Y109.692 E9486.14056
M204 S2812
M205 X18 Y18
G0 F1800 X106.681 Y109.692
M204 S500
M205 X5 Y5
G1 F750 X83.628 Y132.746 E9491.61779
M204 S2812
M205 X18 Y18
G0 F1800 X82.839 Y132.686
M204 S500
M205 X5 Y5
G1 F750 X105.763 Y109.762 E9497.06426
M204 S2812
M205 X18 Y18
G0 F1800 X104.813 Y109.863
M204 S500
M205 X5 Y5
G1 F750 X82.099 Y132.578 E9502.46095
M204 S2812
M205 X18 Y18
G0 F1800 X81.359 Y132.469
M204 S500
M205 X5 Y5
G1 F750 X104.459 Y109.369 E9507.94923
M204 S2812
M205 X18 Y18
G0 F1800 X104.31 Y108.669
M204 S500
M205 X5 Y5
G1 F750 X80.664 Y132.315 E9513.56723
M204 S2812
M205 X18 Y18
G0 F1800 X79.976 Y132.155
M204 S500
M205 X5 Y5
G1 F750 X104.156 Y107.975 E9519.31211
M204 S2812
M205 X18 Y18
G0 F1800 X103.959 Y107.323
M204 S500
M205 X5 Y5
G1 F750 X79.316 Y131.966 E9525.16699
M204 S2812
M205 X18 Y18
G0 F1800 X78.676 Y131.758
M204 S500
M205 X5 Y5
G1 F750 X103.762 Y106.672 E9531.12711
M204 S2812
M205 X18 Y18
G0 F1800 X103.533 Y106.052
M204 S500
M205 X5 Y5
G1 F750 X78.039 Y131.546 E9537.18418
M204 S2812
M205 X18 Y18
G0 F1800 X77.443 Y131.294
M204 S500
M205 X5 Y5
G1 F750 X103.292 Y105.445 E9543.32559
M204 S2812
M205 X18 Y18
G0 F1800 X103.045 Y104.844
M204 S500
M205 X5 Y5
G1 F750 X76.846 Y131.043 E9549.55015
M204 S2812
M205 X18 Y18
G0 F1800 X76.271 Y130.769
M204 S500
M205 X5 Y5
G1 F750 X102.763 Y104.277 E9555.84433
M204 S2812
M205 X18 Y18
G0 F1800 X102.48 Y103.712
M204 S500
M205 X5 Y5
G1 F750 X75.714 Y130.478 E9562.20361
M204 S2812
M205 X18 Y18
G0 F1800 X75.156 Y130.187
M204 S500
M205 X5 Y5
G1 F750 X102.178 Y103.165 E9568.62371
M204 S2812
M205 X18 Y18
G0 F1800 X101.858 Y102.636
M204 S500
M205 X5 Y5
G1 F750 X74.632 Y129.862 E9575.09228
M204 S2812
M205 X18 Y18
G0 F1800 X74.113 Y129.533
M204 S500
M205 X5 Y5
G1 F750 X101.538 Y102.108 E9581.60812
M204 S2812
M205 X18 Y18
G0 F1800 X101.186 Y101.611
M204 S500
M205 X5 Y5
G1 F750 X73.599 Y129.198 E9588.16246
M204 S2812
M205 X18 Y18
G0 F1800 X73.117 Y128.832
M204 S500
M205 X5 Y5
G1 F750 X100.829 Y101.12 E9594.7465
M204 S2812
M205 X18 Y18
G0 F1800 X100.468 Y100.632
M204 S500
M205 X5 Y5
G1 F750 X72.634 Y128.466 E9601.35952
M204 S2812
M205 X18 Y18
G0 F1800 X72.17 Y128.082
M204 S500
M205 X5 Y5
G1 F750 X100.075 Y100.177 E9607.98941
M204 S2812
M205 X18 Y18
G0 F1800 X99.682 Y99.721
M204 S500
M205 X5 Y5
G1 F750 X71.723 Y127.68 E9614.63213
M204 S2812
M205 X18 Y18
G0 F1800 X71.277 Y127.277
M204 S500
M205 X5 Y5
G1 F750 X99.276 Y99.279 E9621.28423
M204 S2812
M205 X18 Y18
G0 F1800 X98.847 Y98.859
M204 S500
M205 X5 Y5
G1 F750 X70.856 Y126.85 E9627.93455
M204 S2812
M205 X18 Y18
G0 F1800 X70.445 Y126.413
M204 S500
M205 X5 Y5
G1 F750 X98.417 Y98.44 E9634.58048
M204 S2812
M205 X18 Y18
G0 F1800 X97.968 Y98.041
M204 S500
M205 X5 Y5
G1 F750 X70.034 Y125.975 E9641.21726
M204 S2812
M205 X18 Y18
G0 F1800 X69.656 Y125.505
M204 S500
M205 X5 Y5
G1 F750 X97.503 Y97.657 E9647.83349
M204 S2812
M205 X18 Y18
G0 F1800 X97.039 Y97.273
M204 S500
M205 X5 Y5
G1 F750 X69.281 Y125.031 E9654.42845
M204 S2812
M205 X18 Y18
G0 F1800 X68.914 Y124.549
M204 S500
M205 X5 Y5
G1 F750 X96.543 Y96.921 E9660.99265
M204 S2812
M205 X18 Y18
G0 F1800 X96.043 Y96.572
M204 S500
M205 X5 Y5
G1 F750 X68.575 Y124.04 E9667.51871
M204 S2812
M205 X18 Y18
G0 F1800 X68.235 Y123.531
M204 S500
M205 X5 Y5
G1 F750 X95.536 Y96.23 E9674.0051
M204 S2812
M205 X18 Y18
G0 F1800 X94.998 Y95.92
M204 S500
M205 X5 Y5
G1 F750 X67.916 Y123.002 E9680.43945
M204 S2812
M205 X18 Y18
G0 F1800 X67.614 Y122.455
M204 S500
M205 X5 Y5
G1 F750 X94.459 Y95.61 E9686.8175
M204 S2812
M205 X18 Y18
G0 F1800 X93.904 Y95.317
M204 S500
M205 X5 Y5
G1 F750 X67.313 Y121.908 E9693.1352
M204 S2812
M205 X18 Y18
G0 F1800 X67.044 Y121.328
M204 S500
M205 X5 Y5
G1 F750 X93.328 Y95.045 E9699.37984
M204 S2812
M205 X18 Y18
G0 F1800 X92.751 Y94.772
M204 S500
M205 X5 Y5
G1 F750 X66.782 Y120.742 E9705.54988
M204 S2812
M205 X18 Y18
G0 F1800 X66.531 Y120.144
M204 S500
M205 X5 Y5
G1 F750 X92.137 Y94.538 E9711.63355
M204 S2812
M205 X18 Y18
G0 F1800 X91.519 Y94.308
M204 S500
M205 X5 Y5
G1 F750 X66.312 Y119.515 E9717.62243
M204 S2812
M205 X18 Y18
G0 F1800 X66.092 Y118.886
M204 S500
M205 X5 Y5
G1 F750 X90.884 Y94.094 E9723.51271
M204 S2812
M205 X18 Y18
G0 F1800 X90.22 Y93.91
M204 S500
M205 X5 Y5
G1 F750 X65.909 Y118.221 E9729.28871
M204 S2812
M205 X18 Y18
G0 F1800 X65.735 Y117.546
M204 S500
M205 X5 Y5
G1 F750 X89.556 Y93.725 E9734.94829
M204 S2812
M205 X18 Y18
G0 F1800 X88.845 Y93.587
M204 S500
M205 X5 Y5
G1 F750 X65.58 Y116.852 E9740.47577
M204 S2812
M205 X18 Y18
G0 F1800 X65.458 Y116.126
M204 S500
M205 X5 Y5
G1 F750 X88.133 Y93.451 E9745.86308
M204 S2812
M205 X18 Y18
G0 F1800 X87.385 Y93.35
M204 S500
M205 X5 Y5
G1 F750 X65.342 Y115.394 E9751.10035
M204 S2812
M205 X18 Y18
G0 F1800 X65.275 Y114.612
M204 S500
M205 X5 Y5
G1 F750 X86.617 Y93.27 E9756.17095
M204 S2812
M205 X18 Y18
G0 F1800 X85.815 Y93.223
M204 S500
M205 X5 Y5
G1 F750 X65.208 Y113.83 E9761.06692
M204 S2812
M205 X18 Y18
G0 F1800 X65.207 Y112.982
M204 S500
M205 X5 Y5
G1 F750 X84.985 Y93.205 E9765.76581
M204 S2812
M205 X18 Y18
G0 F1800 X84.117 Y93.224
M204 S500
M205 X5 Y5
G1 F750 X65.212 Y112.129 E9770.25741
M204 S2812
M205 X18 Y18
G0 F1800 X65.29 Y111.203
M204 S500
M205 X5 Y5
G1 F750 X83.211 Y93.282 E9774.51523
M204 S2812
M205 X18 Y18
G0 F1800 X82.241 Y93.403
M204 S500
M205 X5 Y5
G1 F750 X65.395 Y110.249 E9778.51763
M204 S2812
M205 X18 Y18
G0 F1800 X65.567 Y109.229
M204 S500
M205 X5 Y5
G1 F750 X81.243 Y93.553 E9782.24206
M204 S2812
M205 X18 Y18
G0 F1800 X80.135 Y93.812
M204 S500
M205 X5 Y5
G1 F750 X65.818 Y108.13 E9785.64372
M204 S2812
M205 X18 Y18
G0 F1800 X66.151 Y106.948
M204 S500
M205 X5 Y5
G1 F750 X78.939 Y94.16 E9788.682
M204 S2812
M205 X18 Y18
G0 F1800 X77.614 Y94.636
M204 S500
M205 X5 Y5
G1 F750 X66.615 Y105.636 E9791.29535
M204 S2812
M205 X18 Y18
G0 F1800 X67.315 Y104.086
M204 S500
M205 X5 Y5
G1 F750 X76.055 Y95.346 E9793.37186
M204 S2812
M205 X18 Y18
G0 F1800 X74.037 Y96.516
M204 S500
M205 X5 Y5
G1 F750 X68.537 Y102.017 E9794.67872
M204 S2812
M205 X18 Y18
G0 F1800 X90.221 Y132.093
M204 S500
M205 X5 Y5
G1 F750 X104.098 Y118.216 E9797.97572
M204 S2812
M205 X18 Y18
G0 F1800 X103.732 Y119.43
M204 S500
M205 X5 Y5
G1 F750 X91.438 Y131.724 E9800.89663
M204 S2812
M205 X18 Y18
G0 F1800 X92.811 Y131.2
M204 S500
M205 X5 Y5
G1 F750 X103.189 Y120.821 E9803.36243
M204 S2812
M205 X18 Y18
G0 F1800 X102.4 Y122.459
M204 S500
M205 X5 Y5
G1 F750 X94.48 Y130.379 E9805.24413
M204 S2812
M205 X18 Y18
G0 F1800 X96.819 Y128.888
M204 S500
M205 X5 Y5
G1 F750 X100.85 Y124.858 E9806.20173
M204 S2812
M205 X18 Y18
G0 F1800 X105.014 Y116.734
G0 X121.96 Y109.218
G0 X122.867 Y107.932
M204 S500
M205 X5 Y5
G1 F750 X136.941 Y93.858 E9809.54554
M204 S2812
M205 X18 Y18
G0 F1800 X135.719 Y94.231
M204 S500
M205 X5 Y5
G1 F750 X123.229 Y106.721 E9812.51301
M204 S2812
M205 X18 Y18
G0 F1800 X123.732 Y105.37
M204 S500
M205 X5 Y5
G1 F750 X134.357 Y94.745 E9815.03738
M204 S2812
M205 X18 Y18
G0 F1800 X132.744 Y95.509
M204 S500
M205 X5 Y5
G1 F750 X124.491 Y103.762 E9816.9982
M204 S2812
M205 X18 Y18
G0 F1800 X125.827 Y101.578
M204 S500
M205 X5 Y5
G1 F750 X130.596 Y96.808 E9818.13137
M204 S2812
M205 X18 Y18
G0 F1800 X130.602 Y96.818
G10
;MESH:NONMESH
G0 F600 X130.602 Y96.818 Z1.98
G0 F1800 X121.96 Y109.218
G0 X64.778 Y110.474
G0 X60.3 Y110.491
;TIME_ELAPSED:4545.241216
;LAYER:2
M204 S2000
M205 X15 Y15
;TYPE:SUPPORT
G11
G1 F1200 X62.349 Y110.492 E9818.4756
G1 X62.218 Y112.061 E9818.74011
G1 X62.219 Y113.965 E9819.05998
G1 X62.351 Y115.515 E9819.32133
G1 X60.3 Y115.515 E9819.66589
G1 X60.3 Y110.491 E9820.50993
M204 S5000
M205 X30 Y30
G10
;MESH:[RUG]Model1.stl
G0 F2400 X64.637 Y112.165
G0 X121.96 Y116.783
G0 X130.524 Y129.503
M204 S1000
M205 X10 Y10
;TYPE:WALL-INNER
G11
G1 F600 X129.194 Y128.494 E9820.79039
G1 X127.931 Y127.355 E9821.07611
G1 X126.8 Y126.152 E9821.35351
G1 X125.744 Y124.821 E9821.63895
G1 X124.823 Y123.439 E9821.91796
G1 X123.999 Y121.941 E9822.20518
G1 X123.318 Y120.413 E9822.48623
G1 X122.767 Y118.837 E9822.76671
G1 X122.162 Y116.485 E9823.17471
G1 X121.245 Y116.602 E9823.33001
G1 X106.364 Y116.602 E9825.83002
G1 X104.799 Y116.439 E9826.09436
G1 X104.471 Y117.988 E9826.36037
G1 X103.987 Y119.596 E9826.64248
G1 X103.371 Y121.154 E9826.92394
G1 X102.618 Y122.673 E9827.20877
G1 X101.748 Y124.113 E9827.49141
G1 X100.76 Y125.476 E9827.77423
G1 X99.661 Y126.75 E9828.05689
G1 X98.447 Y127.942 E9828.34272
G1 X97.156 Y129.009 E9828.6241
G1 X95.778 Y129.967 E9828.90605
G1 X94.302 Y130.819 E9829.19237
G1 X92.789 Y131.531 E9829.47329
G1 X91.217 Y132.117 E9829.75514
G1 X89.586 Y132.572 E9830.03961
G1 X87.937 Y132.886 E9830.32162
G1 X86.266 Y133.062 E9830.6039
G1 X84.574 Y133.097 E9830.88822
G1 X82.91 Y132.992 E9831.16832
G1 X81.221 Y132.743 E9831.45514
G1 X79.602 Y132.364 E9831.73449
G1 X77.991 Y131.84 E9832.01909
G1 X76.447 Y131.19 E9832.30053
G1 X74.952 Y130.41 E9832.58382
G1 X73.524 Y129.503 E9832.86803
G1 X72.194 Y128.494 E9833.14849
G1 X70.931 Y127.356 E9833.4341
G1 X69.801 Y126.152 E9833.71151
G1 X68.744 Y124.821 E9833.99705
G1 X67.823 Y123.439 E9834.27606
G1 X67.002 Y121.947 E9834.56216
G1 X66.318 Y120.413 E9834.84433
G1 X65.765 Y118.83 E9835.12603
G1 X65.342 Y117.192 E9835.41024
G1 X65.061 Y115.517 E9835.69557
G1 X64.918 Y113.841 E9835.97817
G1 X64.918 Y112.177 E9836.25772
G1 X65.057 Y110.512 E9836.53841
G1 X65.335 Y108.848 E9836.82184
G1 X65.753 Y107.212 E9837.10551
G1 X66.307 Y105.616 E9837.38934
G1 X66.985 Y104.087 E9837.67033
G1 X67.797 Y102.609 E9837.95364
G1 X68.733 Y101.199 E9838.23796
G1 X69.774 Y99.883 E9838.51986
G1 X70.919 Y98.66 E9838.80131
G1 X72.194 Y97.511 E9839.08966
G1 X73.53 Y96.497 E9839.37143
G1 X74.946 Y95.599 E9839.65313
G1 X76.443 Y94.817 E9839.93687
G1 X77.998 Y94.162 E9840.22034
G1 X79.597 Y93.643 E9840.50277
G1 X81.224 Y93.261 E9840.78354
G1 X82.91 Y93.012 E9841.06986
G1 X84.574 Y92.908 E9841.34995
G1 X86.266 Y92.943 E9841.63427
G1 X87.937 Y93.119 E9841.91655
G1 X89.586 Y93.433 E9842.19856
G1 X91.217 Y93.888 E9842.48303
G1 X92.789 Y94.473 E9842.76482
G1 X94.302 Y95.185 E9843.04574
G1 X95.778 Y96.037 E9843.33206
G1 X97.156 Y96.995 E9843.61401
G1 X98.44 Y98.057 E9843.89395
G1 X99.656 Y99.248 E9844.1799
G1 X100.739 Y100.502 E9844.45826
G1 X101.726 Y101.858 E9844.74003
G1 X102.604 Y103.308 E9845.02481
G1 X103.353 Y104.81 E9845.30678
G1 X103.977 Y106.384 E9845.59123
G1 X104.461 Y107.985 E9845.87222
G1 X104.801 Y109.578 E9846.14587
G1 X106.412 Y109.407 E9846.41804
G1 X106.412 Y109.402 E9846.41888
G1 X121.256 Y109.402 E9848.91267
G1 X122.163 Y109.516 E9849.06625
G1 X122.753 Y107.21 E9849.46613
G1 X123.306 Y105.622 E9849.74863
G1 X123.991 Y104.077 E9850.03256
G1 X124.797 Y102.608 E9850.31406
G1 X125.733 Y101.199 E9850.59824
G1 X126.774 Y99.883 E9850.88014
G1 X127.92 Y98.66 E9851.16171
G1 X129.194 Y97.511 E9851.44993
G1 X130.53 Y96.497 E9851.7317
G1 X131.946 Y95.599 E9852.0134
G1 X133.443 Y94.817 E9852.29714
G1 X134.998 Y94.162 E9852.58061
G1 X136.597 Y93.643 E9852.86304
G1 X138.224 Y93.261 E9853.1438
G1 X140.216 Y92.967 E9853.48209
G1 X140.216 Y89.902 E9853.99701
G1 X143.783 Y89.902 E9854.59626
G1 X143.784 Y91.914 E9854.93428
G1 X143.78 Y92.973 E9855.11219
G1 X145.137 Y93.157 E9855.34225
G1 X146.326 Y93.383 E9855.54558
G1 X147.827 Y93.778 E9855.80634
G1 X148.228 Y93.892 E9855.87637
G1 X149.785 Y94.471 E9856.15545
G1 X151.302 Y95.185 E9856.43712
G1 X152.778 Y96.037 E9856.72344
G1 X154.156 Y96.995 E9857.00539
G1 X155.44 Y98.057 E9857.28533
G1 X156.656 Y99.248 E9857.57128
G1 X157.739 Y100.503 E9857.84977
G1 X158.728 Y101.863 E9858.13227
G1 X159.599 Y103.297 E9858.41414
G1 X160.355 Y104.815 E9858.69904
G1 X160.977 Y106.385 E9858.98275
G1 X161.461 Y107.983 E9859.26326
G1 X161.813 Y109.628 E9859.54587
G1 X162.026 Y111.309 E9859.83054
G1 X162.096 Y112.975 E9860.11068
G1 X162.03 Y114.678 E9860.39699
G1 X161.82 Y116.344 E9860.6791
G1 X161.474 Y117.977 E9860.95953
G1 X160.986 Y119.601 E9861.24441
G1 X160.37 Y121.161 E9861.52619
G1 X159.619 Y122.672 E9861.80966
G1 X158.753 Y124.104 E9862.09081
G1 X157.76 Y125.477 E9862.37548
G1 X156.661 Y126.751 E9862.65814
G1 X155.447 Y127.942 E9862.94385
G1 X154.156 Y129.009 E9863.22523
G1 X152.778 Y129.967 E9863.50718
G1 X151.302 Y130.819 E9863.7935
G1 X149.789 Y131.531 E9864.07442
G1 X148.217 Y132.117 E9864.35627
G1 X146.586 Y132.572 E9864.64074
G1 X144.937 Y132.886 E9864.92275
G1 X143.266 Y133.062 E9865.20503
G1 X141.574 Y133.097 E9865.48935
G1 X139.91 Y132.992 E9865.76945
G1 X138.221 Y132.743 E9866.05627
G1 X136.602 Y132.364 E9866.33562
G1 X134.991 Y131.84 E9866.62022
G1 X133.447 Y131.19 E9866.90166
G1 X131.952 Y130.41 E9867.18495
G1 X130.524 Y129.503 E9867.46916
M204 S5000
M205 X30 Y30
G0 F2400 X121.96 Y116.783
G0 X69.619 Y99.754
G0 X69.317 Y99.493
M204 S500
M205 X5 Y5
;TYPE:WALL-OUTER
G1 F600 X70.502 Y98.227 E9867.76048
G1 X71.809 Y97.05 E9868.05597
G1 X73.186 Y96.005 E9868.34638
G1 X74.648 Y95.078 E9868.63721
G1 X76.185 Y94.274 E9868.92862
G1 X77.79 Y93.598 E9869.2212
G1 X79.431 Y93.066 E9869.51101
G1 X81.119 Y92.67 E9869.80229
G1 X82.844 Y92.415 E9870.09524
G1 X84.561 Y92.307 E9870.38427
G1 X86.306 Y92.344 E9870.67749
G1 X88.016 Y92.524 E9870.96636
G1 X89.728 Y92.85 E9871.25915
G1 X91.398 Y93.316 E9871.55042
G1 X93.025 Y93.921 E9871.84205
G1 X94.585 Y94.655 E9872.13169
G1 X96.097 Y95.528 E9872.425
G1 X97.514 Y96.513 E9872.71492
G1 X98.85 Y97.618 E9873.0062
G1 X100.089 Y98.832 E9873.29761
G1 X101.21 Y100.129 E9873.58562
G1 X102.226 Y101.526 E9873.87582
G1 X103.129 Y103.016 E9874.16852
G1 X103.903 Y104.57 E9874.46018
G1 X104.543 Y106.182 E9874.75156
G1 X105.044 Y107.84 E9875.04254
G1 X105.275 Y108.924 E9875.22874
G1 X105.812 Y108.867 E9875.31947
G1 X105.812 Y108.802 E9875.33039
G1 X121.291 Y108.802 E9877.93086
G1 X121.713 Y108.855 E9878.00231
G1 X122.18 Y107.032 E9878.31846
G1 X122.748 Y105.4 E9878.60877
G1 X123.451 Y103.813 E9878.90038
G1 X124.283 Y102.297 E9879.1909
G1 X125.247 Y100.846 E9879.48356
G1 X126.317 Y99.493 E9879.77335
G1 X127.503 Y98.227 E9880.06479
G1 X128.809 Y97.05 E9880.36016
G1 X130.186 Y96.005 E9880.65057
G1 X131.648 Y95.078 E9880.94139
G1 X133.185 Y94.274 E9881.2328
G1 X134.79 Y93.598 E9881.52538
G1 X136.431 Y93.066 E9881.8152
G1 X138.119 Y92.67 E9882.10648
G1 X139.616 Y92.449 E9882.3607
G1 X139.616 Y89.302 E9882.8894
G1 X144.383 Y89.302 E9883.69025
G1 X144.384 Y91.916 E9884.12941
G1 X144.382 Y92.449 E9884.21895
G1 X145.217 Y92.562 E9884.36051
G1 X146.463 Y92.799 E9884.57359
G1 X147.991 Y93.201 E9884.83903
G1 X148.412 Y93.321 E9884.91258
G1 X150.021 Y93.919 E9885.20095
G1 X151.585 Y94.655 E9885.49134
G1 X153.097 Y95.528 E9885.78466
G1 X154.514 Y96.513 E9886.07458
G1 X155.85 Y97.618 E9886.36585
G1 X157.089 Y98.832 E9886.65727
G1 X158.21 Y100.13 E9886.9454
G1 X159.232 Y101.536 E9887.23742
G1 X160.124 Y103.004 E9887.526
G1 X160.904 Y104.57 E9887.81992
G1 X161.543 Y106.183 E9888.11139
G1 X162.044 Y107.84 E9888.40221
G1 X162.404 Y109.521 E9888.69102
G1 X162.624 Y111.255 E9888.98467
G1 X162.697 Y112.986 E9889.27574
G1 X162.629 Y114.718 E9889.56694
G1 X162.411 Y116.447 E9889.85971
G1 X162.054 Y118.132 E9890.14907
G1 X161.556 Y119.79 E9890.43991
G1 X160.919 Y121.404 E9890.73142
G1 X160.147 Y122.958 E9891.02293
G1 X159.249 Y124.443 E9891.31448
G1 X158.233 Y125.847 E9891.60563
G1 X157.1 Y127.16 E9891.89699
G1 X155.85 Y128.386 E9892.19113
G1 X154.514 Y129.491 E9892.48241
G1 X153.097 Y130.476 E9892.77233
G1 X151.585 Y131.349 E9893.06564
G1 X150.025 Y132.083 E9893.35528
G1 X148.398 Y132.689 E9893.64696
G1 X146.728 Y133.155 E9893.93824
G1 X145.016 Y133.481 E9894.23103
G1 X143.306 Y133.661 E9894.51989
G1 X141.561 Y133.698 E9894.81312
G1 X139.844 Y133.589 E9895.10216
G1 X138.116 Y133.334 E9895.3956
G1 X136.433 Y132.94 E9895.68599
G1 X134.791 Y132.406 E9895.97607
G1 X133.185 Y131.731 E9896.26874
G1 X131.648 Y130.928 E9896.56007
G1 X130.185 Y129.999 E9896.85122
G1 X128.809 Y128.955 E9897.1414
G1 X127.515 Y127.789 E9897.43403
G1 X126.345 Y126.544 E9897.72105
G1 X125.263 Y125.181 E9898.01341
G1 X124.305 Y123.742 E9898.30384
G1 X123.463 Y122.211 E9898.59738
G1 X122.761 Y120.637 E9898.88692
G1 X122.192 Y119.009 E9899.17665
G1 X121.713 Y117.147 E9899.49965
G1 X121.282 Y117.202 E9899.57264
G1 X105.812 Y117.202 E9902.1716
G1 X105.812 Y117.148 E9902.18068
G1 X105.274 Y117.092 E9902.27155
G1 X105.052 Y118.143 E9902.45201
G1 X104.556 Y119.79 E9902.74098
G1 X103.918 Y121.403 E9903.03239
G1 X103.147 Y122.958 E9903.32398
G1 X102.25 Y124.443 E9903.61544
G1 X101.233 Y125.846 E9903.90656
G1 X100.1 Y127.159 E9904.19791
G1 X98.85 Y128.386 E9904.49218
G1 X97.514 Y129.491 E9904.78345
G1 X96.097 Y130.476 E9905.07337
G1 X94.585 Y131.349 E9905.36669
G1 X93.025 Y132.083 E9905.65633
G1 X91.398 Y132.689 E9905.94801
G1 X89.728 Y133.155 E9906.23929
G1 X88.016 Y133.481 E9906.53207
G1 X86.306 Y133.661 E9906.82094
G1 X84.561 Y133.698 E9907.11417
G1 X82.844 Y133.589 E9907.4032
G1 X81.116 Y133.334 E9907.69665
G1 X79.433 Y132.94 E9907.98704
G1 X77.791 Y132.406 E9908.27712
G1 X76.185 Y131.731 E9908.56979
G1 X74.648 Y130.928 E9908.86112
G1 X73.185 Y129.999 E9909.15227
G1 X71.809 Y128.955 E9909.44244
G1 X70.515 Y127.789 E9909.73507
G1 X69.346 Y126.544 E9910.02198
G1 X68.263 Y125.181 E9910.31445
G1 X67.305 Y123.742 E9910.60487
G1 X66.466 Y122.218 E9910.89714
G1 X65.761 Y120.637 E9911.18796
G1 X65.189 Y118.999 E9911.47944
G1 X64.754 Y117.313 E9911.77196
G1 X64.465 Y115.595 E9912.06464
G1 X64.318 Y113.869 E9912.35566
G1 X64.318 Y112.151 E9912.64429
G1 X64.461 Y110.436 E9912.9334
G1 X64.746 Y108.729 E9913.22415
G1 X65.179 Y107.034 E9913.51806
G1 X65.745 Y105.404 E9913.80793
G1 X66.451 Y103.813 E9914.10036
G1 X67.283 Y102.298 E9914.39073
G1 X68.247 Y100.846 E9914.68353
G1 X69.317 Y99.493 E9914.97333
M204 S5000
M205 X30 Y30
G0 F2400 X69.522 Y99.274
G0 X70.216 Y100.274
M204 S500
M205 X5 Y5
;TYPE:SKIN
G1 F900 X71.334 Y99.079 E9915.24825
G1 X72.572 Y97.964 E9915.52816
G1 X73.864 Y96.983 E9915.80069
G1 X75.24 Y96.112 E9916.07428
G1 X76.702 Y95.348 E9916.35141
G1 X78.195 Y94.719 E9916.62358
G1 X79.761 Y94.21 E9916.90022
G1 X81.327 Y93.843 E9917.17044
G1 X82.985 Y93.598 E9917.452
G1 X84.575 Y93.498 E9917.71965
G1 X86.241 Y93.533 E9917.9996
G1 X87.837 Y93.701 E9918.26921
G1 X89.457 Y94.01 E9918.54628
G1 X91.031 Y94.448 E9918.82076
G1 X92.567 Y95.02 E9919.09612
G1 X94.023 Y95.706 E9919.36652
G1 X95.464 Y96.537 E9919.64597
G1 X96.802 Y97.467 E9919.91972
G1 X98.042 Y98.493 E9920.19011
G1 X99.225 Y99.652 E9920.46834
G1 X100.27 Y100.86 E9920.73668
G1 X101.233 Y102.183 E9921.01159
G1 X102.087 Y103.593 E9921.28853
G1 X102.804 Y105.028 E9921.55803
G1 X103.421 Y106.583 E9921.83908
G1 X103.89 Y108.136 E9922.11162
G1 X104.335 Y110.221 E9922.46979
G1 X106.488 Y109.992 E9922.83354
G1 X121.215 Y109.992 E9925.30767
G1 X122.606 Y110.167 E9925.5432
G1 X123.32 Y107.375 E9926.02735
G1 X123.856 Y105.837 E9926.30098
G1 X124.521 Y104.336 E9926.57679
G1 X125.294 Y102.927 E9926.84678
G1 X126.221 Y101.532 E9927.12817
G1 X127.216 Y100.274 E9927.39763
G1 X128.335 Y99.079 E9927.67267
G1 X129.572 Y97.964 E9927.95245
G1 X130.864 Y96.983 E9928.22498
G1 X132.24 Y96.112 E9928.49857
G1 X133.702 Y95.348 E9928.7757
G1 X135.195 Y94.719 E9929.04787
G1 X136.761 Y94.21 E9929.32451
G1 X138.327 Y93.843 E9929.59473
G1 X140.806 Y93.476 E9930.01574
G1 X140.806 Y90.492 E9930.51705
G1 X143.193 Y90.492 E9930.91807
G1 X143.194 Y91.912 E9931.15663
G1 X143.188 Y93.488 E9931.4214
G1 X145.027 Y93.737 E9931.73317
G1 X146.208 Y93.961 E9931.93511
G1 X147.608 Y94.329 E9932.1783
G1 X148.048 Y94.454 E9932.25515
G1 X149.567 Y95.02 E9932.52748
G1 X151.019 Y95.703 E9932.79705
G1 X152.464 Y96.537 E9933.07735
G1 X153.802 Y97.467 E9933.3511
G1 X155.042 Y98.493 E9933.62148
G1 X156.225 Y99.651 E9933.89959
G1 X157.271 Y100.863 E9934.16855
G1 X158.24 Y102.196 E9934.44542
G1 X159.076 Y103.572 E9934.7159
G1 X159.82 Y105.065 E9934.99615
G1 X160.42 Y106.58 E9935.2699
G1 X160.889 Y108.132 E9935.54228
G1 X161.229 Y109.716 E9935.81445
G1 X161.438 Y111.362 E9936.0932
G1 X161.505 Y112.976 E9936.36459
G1 X161.442 Y114.627 E9936.64216
G1 X161.237 Y116.253 E9936.91749
G1 X160.903 Y117.828 E9937.18797
G1 X160.431 Y119.4 E9937.46372
G1 X159.832 Y120.916 E9937.73757
G1 X159.096 Y122.396 E9938.01525
G1 X158.262 Y123.775 E9938.286
G1 X157.295 Y125.112 E9938.56321
G1 X156.228 Y126.348 E9938.83753
G1 X155.056 Y127.5 E9939.11361
G1 X153.794 Y128.542 E9939.38856
G1 X152.464 Y129.467 E9939.66072
G1 X151.023 Y130.298 E9939.94018
G1 X149.567 Y130.984 E9940.21058
G1 X148.031 Y131.557 E9940.486
G1 X146.457 Y131.995 E9940.76048
G1 X144.837 Y132.304 E9941.03755
G1 X143.241 Y132.472 E9941.30716
G1 X141.575 Y132.507 E9941.58711
G1 X139.985 Y132.406 E9941.85476
G1 X138.321 Y132.161 E9942.13733
G1 X136.768 Y131.798 E9942.40527
G1 X135.188 Y131.283 E9942.68445
G1 X133.706 Y130.659 E9942.9546
G1 X132.246 Y129.897 E9943.23127
G1 X130.858 Y129.017 E9943.50737
G1 X129.572 Y128.041 E9943.7786
G1 X128.346 Y126.935 E9944.05599
G1 X127.242 Y125.76 E9944.32685
G1 X126.224 Y124.479 E9944.60174
G1 X125.33 Y123.136 E9944.87279
G1 X124.523 Y121.669 E9945.15407
G1 X123.867 Y120.197 E9945.42481
G1 X123.333 Y118.667 E9945.69706
G1 X122.604 Y115.834 E9946.18851
G1 X121.202 Y116.012 E9946.42593
G1 X106.387 Y116.012 E9948.91485
G1 X104.331 Y115.798 E9949.26213
G1 X103.9 Y117.838 E9949.61241
G1 X103.433 Y119.392 E9949.88502
G1 X102.833 Y120.911 E9950.1594
G1 X102.098 Y122.393 E9950.43731
G1 X101.256 Y123.786 E9950.71077
G1 X100.296 Y125.112 E9950.98579
G1 X99.229 Y126.347 E9951.25998
G1 X98.056 Y127.5 E9951.5363
G1 X96.794 Y128.542 E9951.81125
G1 X95.464 Y129.467 E9952.08342
G1 X94.023 Y130.298 E9952.36287
G1 X92.567 Y130.984 E9952.63327
G1 X91.031 Y131.557 E9952.90869
G1 X89.457 Y131.995 E9953.18317
G1 X87.837 Y132.304 E9953.46024
G1 X86.241 Y132.472 E9953.72985
G1 X84.575 Y132.507 E9954.0098
G1 X82.985 Y132.406 E9954.27746
G1 X81.321 Y132.161 E9954.56002
G1 X79.768 Y131.798 E9954.82796
G1 X78.188 Y131.283 E9955.10714
G1 X76.706 Y130.659 E9955.37729
G1 X75.246 Y129.897 E9955.65397
G1 X73.858 Y129.017 E9955.93007
G1 X72.572 Y128.041 E9956.20129
G1 X71.346 Y126.936 E9956.47857
G1 X70.248 Y125.766 E9956.74813
G1 X69.217 Y124.468 E9957.02661
G1 X68.33 Y123.136 E9957.29547
G1 X67.529 Y121.68 E9957.57465
G1 X66.867 Y120.197 E9957.84749
G1 X66.329 Y118.656 E9958.1217
G1 X65.92 Y117.073 E9958.39638
G1 X65.647 Y115.444 E9958.67386
G1 X65.508 Y113.814 E9958.9487
G1 X65.508 Y112.202 E9959.21951
G1 X65.643 Y110.585 E9959.49212
G1 X65.912 Y108.974 E9959.76651
G1 X66.322 Y107.369 E9960.04481
G1 X66.857 Y105.829 E9960.3187
G1 X67.513 Y104.349 E9960.59067
G1 X68.3 Y102.918 E9960.86503
G1 X69.217 Y101.537 E9961.14353
G1 X70.216 Y100.274 E9961.41407
M204 S5000
M205 X30 Y30
G0 F2400 X71.235 Y127.238
M204 S500
M205 X5 Y5
G1 F900 X70.981 Y126.984 E9961.47441
M204 S5000
M205 X30 Y30
G0 F2400 X67.995 Y123.149
M204 S500
M205 X5 Y5
G1 F900 X74.838 Y129.992 E9963.10023
M204 S5000
M205 X30 Y30
G0 F2400 X76.656 Y130.962
M204 S500
M205 X5 Y5
G1 F900 X67.06 Y121.366 E9965.38012
M204 S5000
M205 X30 Y30
G0 F2400 X66.446 Y119.904
M204 S500
M205 X5 Y5
G1 F900 X78.117 Y131.574 E9968.15289
M204 S5000
M205 X30 Y30
G0 F2400 X79.376 Y131.985
M204 S500
M205 X5 Y5
G1 F900 X66.008 Y118.617 E9971.32897
M204 S5000
M205 X30 Y30
G0 F2400 X65.713 Y117.473
M204 S500
M205 X5 Y5
G1 F900 X80.521 Y132.282 E9974.84729
M204 S5000
M205 X30 Y30
G0 F2400 X81.59 Y132.502
M204 S500
M205 X5 Y5
G1 F900 X65.506 Y116.418 E9978.66865
M204 S5000
M205 X30 Y30
G0 F2400 X65.343 Y115.406
M204 S500
M205 X5 Y5
G1 F900 X82.585 Y132.648 E9982.76514
M204 S5000
M205 X30 Y30
G0 F2400 X83.524 Y132.739
M204 S500
M205 X5 Y5
G1 F900 X65.263 Y114.477 E9987.10385
M204 S5000
M205 X30 Y30
G0 F2400 X65.207 Y113.574
M204 S500
M205 X5 Y5
G1 F900 X84.431 Y132.797 E9991.67112
M204 S5000
M205 X30 Y30
G0 F2400 X85.273 Y132.791
M204 S500
M205 X5 Y5
G1 F900 X65.207 Y112.725 E9996.43856
M204 S5000
M205 X30 Y30
G0 F2400 X65.232 Y111.901
M204 S500
M205 X5 Y5
G1 F900 X86.104 Y132.773 E10001.39749
M204 S5000
M205 X30 Y30
G0 F2400 X86.884 Y132.704
M204 S500
M205 X5 Y5
G92 E0
G1 F900 X65.297 Y111.117 E5.12881
M204 S5000
M205 X30 Y30
G0 F2400 X65.377 Y110.349
M204 S500
M205 X5 Y5
G1 F900 X87.652 Y132.624 E10.42108
M204 S5000
M205 X30 Y30
G0 F2400 X88.38 Y132.504
M204 S500
M205 X5 Y5
G1 F900 X65.498 Y109.622 E15.85757
M204 S5000
M205 X30 Y30
G0 F2400 X65.62 Y108.895
M204 S500
M205 X5 Y5
G1 F900 X89.093 Y132.368 E21.43447
M204 S5000
M205 X30 Y30
G0 F2400 X89.787 Y132.213
M204 S500
M205 X5 Y5
G1 F900 X65.794 Y108.22 E27.13491
M204 S5000
M205 X30 Y30
G0 F2400 X65.967 Y107.545
M204 S500
M205 X5 Y5
G1 F900 X90.45 Y132.028 E32.95178
M204 S5000
M205 X30 Y30
G0 F2400 X91.114 Y131.844
M204 S500
M205 X5 Y5
G1 F900 X66.166 Y106.896 E38.87912
M204 S5000
M205 X30 Y30
G0 F2400 X66.386 Y106.266
M204 S500
M205 X5 Y5
G1 F900 X91.732 Y131.613 E44.90114
M204 S5000
M205 X30 Y30
G0 F2400 X92.35 Y131.383
M204 S500
M205 X5 Y5
G1 F900 X66.61 Y105.642 E51.01677
M204 S5000
M205 X30 Y30
G0 F2400 X66.871 Y105.054
M204 S500
M205 X5 Y5
G1 F900 X92.949 Y131.133 E57.21271
M204 S5000
M205 X30 Y30
G0 F2400 X93.526 Y130.862
M204 S500
M205 X5 Y5
G1 F900 X67.131 Y104.466 E63.48396
M204 S5000
M205 X30 Y30
G0 F2400 X67.415 Y103.902
M204 S500
M205 X5 Y5
G1 F900 X94.103 Y130.59 E69.8247
M204 S5000
M205 X30 Y30
G0 F2400 X94.645 Y130.283
M204 S500
M205 X5 Y5
G1 F900 X67.716 Y103.354 E76.22271
M204 S5000
M205 X30 Y30
G0 F2400 X68.017 Y102.806
M204 S500
M205 X5 Y5
G1 F900 X95.184 Y129.974 E82.67737
M204 S5000
M205 X30 Y30
G0 F2400 X95.716 Y129.657
M204 S500
M205 X5 Y5
G1 F900 X68.352 Y102.293 E89.17873
M204 S5000
M205 X30 Y30
G0 F2400 X68.691 Y101.783
M204 S500
M205 X5 Y5
G1 F900 X96.216 Y129.308 E95.71834
M204 S5000
M205 X30 Y30
G0 F2400 X96.715 Y128.96
M204 S500
M205 X5 Y5
G1 F900 X69.035 Y101.279 E102.29489
M204 S5000
M205 X30 Y30
G0 F2400 X69.41 Y100.805
M204 S500
M205 X5 Y5
G1 F900 X97.198 Y128.594 E108.8971
M204 S5000
M205 X30 Y30
G0 F2400 X97.664 Y128.211
M204 S500
M205 X5 Y5
G1 F900 X69.785 Y100.332 E115.52081
M204 S5000
M205 X30 Y30
G0 F2400 X70.176 Y99.874
M204 S500
M205 X5 Y5
G1 F900 X98.128 Y127.827 E122.16199
M204 S5000
M205 X30 Y30
G0 F2400 X98.566 Y127.416
M204 S500
M205 X5 Y5
G1 F900 X70.586 Y99.436 E128.80969
M204 S5000
M205 X30 Y30
G0 F2400 X70.996 Y98.997
M204 S500
M205 X5 Y5
G1 F900 X98.994 Y126.996 E135.4618
M204 S5000
M205 X30 Y30
G0 F2400 X99.422 Y126.575
M204 S500
M205 X5 Y5
G1 F900 X71.432 Y98.585 E142.11188
M204 S5000
M205 X30 Y30
G0 F2400 X71.878 Y98.183
M204 S500
M205 X5 Y5
G1 F900 X99.818 Y126.123 E148.75009
M204 S5000
M205 X30 Y30
G0 F2400 X100.212 Y125.668
M204 S500
M205 X5 Y5
G1 F900 X72.325 Y97.781 E155.3757
M204 S5000
M205 X30 Y30
G0 F2400 X72.803 Y97.411
M204 S500
M205 X5 Y5
G1 F900 X100.598 Y125.205 E161.97934
M204 S5000
M205 X30 Y30
G0 F2400 X100.955 Y124.713
M204 S500
M205 X5 Y5
G1 F900 X73.285 Y97.044 E168.55328
M204 S5000
M205 X30 Y30
G0 F2400 X73.773 Y96.684
M204 S500
M205 X5 Y5
G1 F900 X101.311 Y124.221 E175.09585
M204 S5000
M205 X30 Y30
G0 F2400 X101.65 Y123.712
M204 S500
M205 X5 Y5
G1 F900 X74.293 Y96.355 E181.59554
M204 S5000
M205 X30 Y30
G0 F2400 X74.812 Y96.025
M204 S500
M205 X5 Y5
G1 F900 X101.97 Y123.183 E188.04795
M204 S5000
M205 X30 Y30
G0 F2400 X102.29 Y122.654
M204 S500
M205 X5 Y5
G1 F900 X75.35 Y95.715 E194.44845
M204 S5000
M205 X30 Y30
G0 F2400 X75.908 Y95.424
M204 S500
M205 X5 Y5
G1 F900 X102.579 Y122.096 E200.78528
M204 S5000
M205 X30 Y30
G0 F2400 X102.861 Y121.529
M204 S500
M205 X5 Y5
G1 F900 X76.465 Y95.133 E207.05665
M204 S5000
M205 X30 Y30
G0 F2400 X77.054 Y94.873
M204 S500
M205 X5 Y5
G1 F900 X103.137 Y120.956 E213.25365
M204 S5000
M205 X30 Y30
G0 F2400 X103.378 Y120.348
M204 S500
M205 X5 Y5
G1 F900 X77.65 Y94.621 E219.36619
M204 S5000
M205 X30 Y30
G0 F2400 X78.259 Y94.381
M204 S500
M205 X5 Y5
G1 F900 X103.618 Y119.74 E225.39119
M204 S5000
M205 X30 Y30
G0 F2400 X103.832 Y119.105
M204 S500
M205 X5 Y5
G1 F900 X78.9 Y94.173 E231.31473
M204 S5000
M205 X30 Y30
G0 F2400 X79.54 Y93.965
M204 S500
M205 X5 Y5
G1 F900 X104.028 Y118.453 E237.13278
M204 S5000
M205 X30 Y30
G0 F2400 X104.216 Y117.792
M204 S500
M205 X5 Y5
G1 F900 X80.217 Y93.794 E242.83453
M204 S5000
M205 X30 Y30
G0 F2400 X80.905 Y93.632
M204 S500
M205 X5 Y5
G1 F900 X104.364 Y117.091 E248.40811
M204 S5000
M205 X30 Y30
G0 F2400 X104.511 Y116.391
M204 S500
M205 X5 Y5
G1 F900 X81.617 Y93.496 E253.84756
M204 S5000
M205 X30 Y30
G0 F2400 X82.356 Y93.387
M204 S500
M205 X5 Y5
G1 F900 X105.154 Y116.185 E259.26409
M204 S5000
M205 X30 Y30
G0 F2400 X106.1 Y116.283
M204 S500
M205 X5 Y5
G1 F900 X83.106 Y93.289 E264.72719
M204 S5000
M205 X30 Y30
G0 F2400 X83.905 Y93.239
M204 S500
M205 X5 Y5
G1 F900 X106.977 Y116.311 E270.20881
M204 S5000
M205 X30 Y30
G0 F2400 X107.826 Y116.311
M204 S500
M205 X5 Y5
G1 F900 X84.715 Y93.2 E275.69971
M204 S5000
M205 X30 Y30
G0 F2400 X85.582 Y93.219
M204 S500
M205 X5 Y5
G1 F900 X108.674 Y116.311 E281.18609
M204 S5000
M205 X30 Y30
G0 F2400 X109.523 Y116.311
M204 S500
M205 X5 Y5
G1 F900 X86.466 Y93.254 E286.66415
M204 S5000
M205 X30 Y30
G0 F2400 X87.414 Y93.354
M204 S500
M205 X5 Y5
G1 F900 X110.371 Y116.311 E292.11845
M204 S5000
M205 X30 Y30
G0 F2400 X111.22 Y116.311
M204 S500
M205 X5 Y5
G1 F900 X104.78 Y109.871 E293.64852
M204 S5000
M205 X30 Y30
G0 F2400 X104.509 Y109.6
M204 S500
M205 X5 Y5
G1 F900 X88.415 Y93.506 E297.47226
M204 S5000
M205 X30 Y30
G0 F2400 X89.463 Y93.706
M204 S500
M205 X5 Y5
G1 F900 X104.279 Y108.522 E300.99236
M204 S5000
M205 X30 Y30
G0 F2400 X103.971 Y107.365
M204 S500
M205 X5 Y5
G1 F900 X90.63 Y94.024 E304.16202
M204 S5000
M205 X30 Y30
G0 F2400 X91.908 Y94.453
M204 S500
M205 X5 Y5
G1 F900 X103.55 Y106.096 E306.92814
M204 S5000
M205 X30 Y30
G0 F2400 X102.95 Y104.647
M204 S500
M205 X5 Y5
G1 F900 X93.367 Y95.064 E309.20494
M204 S5000
M205 X30 Y30
G0 F2400 X95.174 Y96.022
M204 S500
M205 X5 Y5
G1 F900 X101.967 Y102.816 E310.819
M204 S5000
M205 X30 Y30
G0 F2400 X105.015 Y109.283
G0 X105.547 Y109.789
M204 S500
M205 X5 Y5
G1 F900 X112.068 Y116.311 E312.36843
M204 S5000
M205 X30 Y30
G0 F2400 X112.917 Y116.311
M204 S500
M205 X5 Y5
G1 F900 X106.314 Y109.708 E313.93722
M204 S5000
M205 X30 Y30
G0 F2400 X107.145 Y109.691
M204 S500
M205 X5 Y5
G1 F900 X113.765 Y116.311 E315.51005
M204 S5000
M205 X30 Y30
G0 F2400 X114.614 Y116.311
M204 S500
M205 X5 Y5
G1 F900 X107.994 Y109.691 E317.08288
M204 S5000
M205 X30 Y30
G0 F2400 X108.842 Y109.691
M204 S500
M205 X5 Y5
G1 F900 X115.462 Y116.311 E318.65571
M204 S5000
M205 X30 Y30
G0 F2400 X116.311 Y116.311
M204 S500
M205 X5 Y5
G1 F900 X109.691 Y109.691 E320.22855
M204 S5000
M205 X30 Y30
G0 F2400 X110.539 Y109.691
M204 S500
M205 X5 Y5
G1 F900 X117.159 Y116.311 E321.80138
M204 S5000
M205 X30 Y30
G0 F2400 X118.008 Y116.311
M204 S500
M205 X5 Y5
G1 F900 X111.388 Y109.691 E323.37421
M204 S5000
M205 X30 Y30
G0 F2400 X112.236 Y109.691
M204 S500
M205 X5 Y5
G1 F900 X118.856 Y116.311 E324.94704
M204 S5000
M205 X30 Y30
G0 F2400 X119.705 Y116.311
M204 S500
M205 X5 Y5
G1 F900 X113.085 Y109.691 E326.51987
M204 S5000
M205 X30 Y30
G0 F2400 X113.933 Y109.691
M204 S500
M205 X5 Y5
G1 F900 X120.553 Y116.311 E328.0927
M204 S5000
M205 X30 Y30
G0 F2400 X121.381 Y116.29
M204 S500
M205 X5 Y5
G1 F900 X114.782 Y109.691 E329.66055
M204 S5000
M205 X30 Y30
G0 F2400 X115.631 Y109.691
M204 S500
M205 X5 Y5
G1 F900 X122.135 Y116.195 E331.20582
M204 S5000
M205 X30 Y30
G0 F2400 X122.473 Y116.534
M204 S500
M205 X5 Y5
G1 F900 X138.418 Y132.478 E334.99404
M204 S5000
M205 X30 Y30
G0 F2400 X139.412 Y132.624
M204 S500
M205 X5 Y5
G1 F900 X116.479 Y109.691 E340.44264
M204 S5000
M205 X30 Y30
G0 F2400 X117.328 Y109.691
M204 S500
M205 X5 Y5
G1 F900 X140.367 Y132.73 E345.91643
M204 S5000
M205 X30 Y30
G0 F2400 X141.273 Y132.788
M204 S500
M205 X5 Y5
G1 F900 X118.176 Y109.691 E351.404
M204 S5000
M205 X30 Y30
G0 F2400 X119.025 Y109.691
M204 S500
M205 X5 Y5
G1 F900 X142.128 Y132.794 E356.89299
M204 S5000
M205 X30 Y30
G0 F2400 X142.959 Y132.776
M204 S500
M205 X5 Y5
G1 F900 X119.873 Y109.691 E362.37782
M204 S5000
M205 X30 Y30
G0 F2400 X120.722 Y109.691
M204 S500
M205 X5 Y5
G1 F900 X143.75 Y132.719 E367.849
M204 S5000
M205 X30 Y30
G0 F2400 X144.518 Y132.639
M204 S500
M205 X5 Y5
G1 F900 X121.62 Y109.74 E373.2894
M204 S5000
M205 X30 Y30
G0 F2400 X122.417 Y109.689
M204 S500
M205 X5 Y5
G1 F900 X145.256 Y132.528 E378.71567
M204 S5000
M205 X30 Y30
G0 F2400 X145.968 Y132.392
M204 S500
M205 X5 Y5
G1 F900 X122.589 Y109.013 E384.27024
M204 S5000
M205 X30 Y30
G0 F2400 X122.762 Y108.337
M204 S500
M205 X5 Y5
G1 F900 X146.67 Y132.245 E389.95049
M204 S5000
M205 X30 Y30
G0 F2400 X147.334 Y132.061
M204 S500
M205 X5 Y5
G1 F900 X122.936 Y107.662 E395.74728
M204 S5000
M205 X30 Y30
G0 F2400 X123.129 Y107.007
M204 S500
M205 X5 Y5
G1 F900 X147.998 Y131.876 E401.65585
M204 S5000
M205 X30 Y30
G0 F2400 X148.625 Y131.654
M204 S500
M205 X5 Y5
G1 F900 X123.349 Y106.378 E407.66112
M204 S5000
M205 X30 Y30
G0 F2400 X123.569 Y105.749
M204 S500
M205 X5 Y5
G1 F900 X149.243 Y131.424 E413.76107
M204 S5000
M205 X30 Y30
G0 F2400 X149.849 Y131.181
M204 S500
M205 X5 Y5
G1 F900 X123.827 Y105.16 E419.94347
M204 S5000
M205 X30 Y30
G0 F2400 X124.088 Y104.571
M204 S500
M205 X5 Y5
G1 F900 X150.426 Y130.91 E426.20117
M204 S5000
M205 X30 Y30
G0 F2400 X151.002 Y130.637
M204 S500
M205 X5 Y5
G1 F900 X124.363 Y103.999 E432.53016
M204 S5000
M205 X30 Y30
G0 F2400 X124.663 Y103.45
M204 S500
M205 X5 Y5
G1 F900 X151.551 Y130.338 E438.91842
M204 S5000
M205 X30 Y30
G0 F2400 X152.09 Y130.028
M204 S500
M205 X5 Y5
G1 F900 X124.964 Y102.902 E445.36323
M204 S5000
M205 X30 Y30
G0 F2400 X125.293 Y102.383
M204 S500
M205 X5 Y5
G1 F900 X152.628 Y129.718 E451.85769
M204 S5000
M205 X30 Y30
G0 F2400 X153.128 Y129.369
M204 S500
M205 X5 Y5
G1 F900 X125.632 Y101.873 E458.39041
M204 S5000
M205 X30 Y30
G0 F2400 X125.971 Y101.363
M204 S500
M205 X5 Y5
G1 F900 X153.628 Y129.021 E464.9615
M204 S5000
M205 X30 Y30
G0 F2400 X154.117 Y128.661
M204 S500
M205 X5 Y5
G1 F900 X126.344 Y100.888 E471.56003
M204 S5000
M205 X30 Y30
G0 F2400 X126.719 Y100.414
M204 S500
M205 X5 Y5
G1 F900 X154.582 Y128.278 E478.18006
M204 S5000
M205 X30 Y30
G0 F2400 X155.048 Y127.895
M204 S500
M205 X5 Y5
G1 F900 X127.104 Y99.951 E484.81921
M204 S5000
M205 X30 Y30
G0 F2400 X127.514 Y99.513
M204 S500
M205 X5 Y5
G1 F900 X155.492 Y127.49 E491.46633
M204 S5000
M205 X30 Y30
G0 F2400 X155.919 Y127.069
M204 S500
M205 X5 Y5
G1 F900 X127.924 Y99.074 E498.1176
M204 S5000
M205 X30 Y30
G0 F2400 X128.354 Y98.656
M204 S500
M205 X5 Y5
G1 F900 X156.347 Y126.649 E504.7684
M204 S5000
M205 X30 Y30
G0 F2400 X156.75 Y126.203
M204 S500
M205 X5 Y5
G1 F900 X128.8 Y98.253 E511.40898
M204 S5000
M205 X30 Y30
G0 F2400 X129.247 Y97.852
M204 S500
M205 X5 Y5
G1 F900 X157.143 Y125.747 E518.03661
M204 S5000
M205 X30 Y30
G0 F2400 X157.536 Y125.292
M204 S500
M205 X5 Y5
G1 F900 X129.719 Y97.475 E524.64559
M204 S5000
M205 X30 Y30
G0 F2400 X130.201 Y97.109
M204 S500
M205 X5 Y5
G1 F900 X157.891 Y124.799 E531.2244
M204 S5000
M205 X30 Y30
G0 F2400 X158.247 Y124.306
M204 S500
M205 X5 Y5
G1 F900 X130.683 Y96.742 E537.77327
M204 S5000
M205 X30 Y30
G0 F2400 X131.202 Y96.412
M204 S500
M205 X5 Y5
G1 F900 X158.594 Y123.804 E544.28128
M204 S5000
M205 X30 Y30
G0 F2400 X158.913 Y123.275
M204 S500
M205 X5 Y5
G1 F900 X131.721 Y96.083 E550.74177
M204 S5000
M205 X30 Y30
G0 F2400 X132.253 Y95.767
M204 S500
M205 X5 Y5
G1 F900 X159.233 Y122.746 E557.15177
M204 S5000
M205 X30 Y30
G0 F2400 X159.529 Y122.194
M204 S500
M205 X5 Y5
G1 F900 X132.81 Y95.475 E563.49988
M204 S5000
M205 X30 Y30
G0 F2400 X133.368 Y95.185
M204 S500
M205 X5 Y5
G1 F900 X159.811 Y121.628 E569.78242
M204 S5000
M205 X30 Y30
G0 F2400 X160.093 Y121.061
M204 S500
M205 X5 Y5
G1 F900 X133.95 Y94.917 E575.9938
M204 S5000
M205 X30 Y30
G0 F2400 X134.546 Y94.666
M204 S500
M205 X5 Y5
G1 F900 X160.336 Y120.455 E582.12107
M204 S5000
M205 X30 Y30
G0 F2400 X160.576 Y119.847
M204 S500
M205 X5 Y5
G1 F900 X135.147 Y94.418 E588.16269
M204 S5000
M205 X30 Y30
G0 F2400 X135.787 Y94.209
M204 S500
M205 X5 Y5
G1 F900 X160.798 Y119.22 E594.105
M204 S5000
M205 X30 Y30
G0 F2400 X160.994 Y118.567
M204 S500
M205 X5 Y5
G1 F900 X136.428 Y94.002 E599.94147
M204 S5000
M205 X30 Y30
G0 F2400 X137.098 Y93.823
M204 S500
M205 X5 Y5
G1 F900 X161.189 Y117.915 E605.66532
M204 S5000
M205 X30 Y30
G0 F2400 X161.339 Y117.216
M204 S500
M205 X5 Y5
G1 F900 X137.785 Y93.661 E611.26158
M204 S5000
M205 X30 Y30
G0 F2400 X138.488 Y93.516
M204 S500
M205 X5 Y5
G1 F900 X161.488 Y116.516 E616.7261
M204 S5000
M205 X30 Y30
G0 F2400 X161.598 Y115.778
M204 S500
M205 X5 Y5
G1 F900 X139.227 Y93.407 E622.04118
M204 S5000
M205 X30 Y30
G0 F2400 X139.966 Y93.297
M204 S500
M205 X5 Y5
G1 F900 X161.694 Y115.025 E627.20349
M204 S5000
M205 X30 Y30
G0 F2400 X161.757 Y114.239
M204 S500
M205 X5 Y5
G1 F900 X140.505 Y92.988 E632.25259
M204 S5000
M205 X30 Y30
G0 F2400 X140.505 Y92.139
M204 S500
M205 X5 Y5
G1 F900 X161.787 Y113.421 E637.30893
M204 S5000
M205 X30 Y30
G0 F2400 X161.788 Y112.573
M204 S500
M205 X5 Y5
G1 F900 X140.505 Y91.291 E642.3654
M204 S5000
M205 X30 Y30
G0 F2400 X140.505 Y90.442
M204 S500
M205 X5 Y5
G1 F900 X161.75 Y111.687 E647.41295
M204 S5000
M205 X30 Y30
G0 F2400 X161.661 Y110.749
M204 S500
M205 X5 Y5
G1 F900 X144.239 Y93.328 E651.55209
M204 S5000
M205 X30 Y30
G0 F2400 X145.231 Y93.471
M204 S500
M205 X5 Y5
G1 F900 X161.538 Y109.778 E655.42643
M204 S5000
M205 X30 Y30
G0 F2400 X161.32 Y108.711
M204 S500
M205 X5 Y5
G1 F900 X146.277 Y93.669 E659.00035
M204 S5000
M205 X30 Y30
G0 F2400 X147.428 Y93.971
M204 S500
M205 X5 Y5
G1 F900 X161.034 Y107.577 E662.23297
M204 S5000
M205 X30 Y30
G0 F2400 X160.649 Y106.343
M204 S500
M205 X5 Y5
G1 F900 X148.672 Y94.366 E665.07856
M204 S5000
M205 X30 Y30
G0 F2400 X150.087 Y94.933
M204 S500
M205 X5 Y5
G1 F900 X160.088 Y104.934 E667.45468
M204 S5000
M205 X30 Y30
G0 F2400 X159.199 Y103.196
M204 S500
M205 X5 Y5
G1 F900 X151.825 Y95.822 E669.20665
M204 S5000
M205 X30 Y30
G0 F2400 X154.545 Y97.694
M204 S500
M205 X5 Y5
G1 F900 X157.371 Y100.52 E669.87807
M204 S5000
M205 X30 Y30
G0 F2400 X143.491 Y92.579
M204 S500
M205 X5 Y5
G1 F900 X141.103 Y90.192 E670.44531
M204 S5000
M205 X30 Y30
G0 F2400 X141.952 Y90.192
M204 S500
M205 X5 Y5
G1 F900 X143.493 Y91.732 E670.81132
M204 S5000
M205 X30 Y30
G0 F2400 X143.492 Y90.883
M204 S500
M205 X5 Y5
G1 F900 X142.8 Y90.192 E670.97561
M204 S5000
M205 X30 Y30
G0 F2400 X122.767 Y117.676
M204 S500
M205 X5 Y5
G1 F900 X137.328 Y132.237 E674.43513
M204 S5000
M205 X30 Y30
G0 F2400 X136.157 Y131.915
M204 S500
M205 X5 Y5
G1 F900 X123.071 Y118.828 E677.54432
M204 S5000
M205 X30 Y30
G0 F2400 X123.525 Y120.131
M204 S500
M205 X5 Y5
G1 F900 X134.868 Y131.474 E680.23928
M204 S5000
M205 X30 Y30
G0 F2400 X133.363 Y130.817
M204 S500
M205 X5 Y5
G1 F900 X124.177 Y121.631 E682.42176
M204 S5000
M205 X30 Y30
G0 F2400 X125.236 Y123.539
M204 S500
M205 X5 Y5
G1 F900 X131.436 Y129.739 E683.89481
M204 S5000
M205 X30 Y30
G0 F2400 X131.441 Y129.731
G10
;MESH:NONMESH
G0 F600 X131.441 Y129.731 Z2.18
G0 F2400 X121.96 Y116.783
G0 X64.637 Y112.165
G0 X60.3 Y110.491
;TIME_ELAPSED:4955.241318
;LAYER:3
M204 S2000
M205 X15 Y15
;TYPE:SUPPORT
G11
G1 F1200 X62.349 Y110.492 E684.23904
G1 X62.218 Y112.061 E684.50355
G1 X62.219 Y113.965 E684.82342
G1 X62.351 Y115.515 E685.08476
G1 X60.3 Y115.515 E685.42933
G1 X60.3 Y110.491 E686.27336
M204 S5000
M205 X30 Y30
G10
;MESH:[RUG]Model1.stl
G0 F2400 X64.777 Y110.485
G0 X121.96 Y109.224
G0 X131.946 Y95.599
M204 S1000
M205 X10 Y10
;TYPE:WALL-INNER
G11
G1 F600 X133.443 Y94.817 E686.55711
G1 X134.998 Y94.162 E686.84058
G1 X136.597 Y93.643 E687.123
G1 X138.226 Y93.261 E687.4041
G1 X139.886 Y93.016 E687.686
G1 X139.887 Y89.902 E688.20915
G1 X144.113 Y89.902 E688.91912
G1 X144.113 Y92.97 E689.43454
G1 X146.26 Y93.372 E689.80151
G1 X147.702 Y93.744 E690.0517
G1 X148.223 Y93.891 E690.14264
G1 X149.789 Y94.473 E690.42331
G1 X151.302 Y95.185 E690.70423
G1 X152.778 Y96.037 E690.99055
G1 X154.156 Y96.995 E691.2725
G1 X155.44 Y98.057 E691.55244
G1 X156.656 Y99.248 E691.83839
G1 X157.729 Y100.491 E692.11426
G1 X158.735 Y101.872 E692.40129
G1 X159.601 Y103.299 E692.68172
G1 X160.347 Y104.797 E692.96287
G1 X160.976 Y106.381 E693.24919
G1 X161.46 Y107.979 E693.5297
G1 X161.812 Y109.624 E693.81232
G1 X162.025 Y111.304 E694.09682
G1 X162.096 Y112.971 E694.37713
G1 X162.03 Y114.673 E694.66328
G1 X161.82 Y116.339 E694.94538
G1 X161.474 Y117.973 E695.22598
G1 X160.987 Y119.597 E695.51081
G1 X160.371 Y121.157 E695.79259
G1 X159.626 Y122.659 E696.07426
G1 X158.75 Y124.109 E696.35886
G1 X157.762 Y125.473 E696.64181
G1 X156.664 Y126.747 E696.92437
G1 X155.447 Y127.942 E697.21091
G1 X154.156 Y129.009 E697.49229
G1 X152.778 Y129.967 E697.77424
G1 X151.302 Y130.819 E698.06055
G1 X149.789 Y131.531 E698.34148
G1 X148.217 Y132.117 E698.62332
G1 X146.586 Y132.572 E698.90779
G1 X144.937 Y132.886 E699.1898
G1 X143.266 Y133.062 E699.47208
G1 X141.574 Y133.097 E699.7564
G1 X139.91 Y132.992 E700.03651
G1 X138.221 Y132.743 E700.32333
G1 X136.602 Y132.364 E700.60267
G1 X134.991 Y131.84 E700.88728
G1 X133.447 Y131.19 E701.16872
G1 X131.952 Y130.41 E701.45201
G1 X130.524 Y129.503 E701.73621
G1 X129.194 Y128.494 E702.01668
G1 X127.931 Y127.355 E702.3024
G1 X126.803 Y126.155 E702.57908
G1 X125.747 Y124.824 E702.86452
G1 X124.829 Y123.447 E703.14255
G1 X124.001 Y121.943 E703.43098
G1 X123.317 Y120.412 E703.7127
G1 X122.77 Y118.845 E703.99153
G1 X122.162 Y116.485 E704.40096
G1 X121.245 Y116.602 E704.55626
G1 X106.364 Y116.602 E707.05627
G1 X104.799 Y116.439 E707.32061
G1 X104.472 Y117.983 E707.58576
G1 X103.988 Y119.591 E707.86787
G1 X103.37 Y121.155 E708.15039
G1 X102.622 Y122.668 E708.43394
G1 X101.753 Y124.104 E708.71593
G1 X100.767 Y125.465 E708.99827
G1 X99.657 Y126.753 E709.28392
G1 X98.447 Y127.942 E709.56892
G1 X97.156 Y129.009 E709.8503
G1 X95.778 Y129.967 E710.13225
G1 X94.302 Y130.819 E710.41857
G1 X92.789 Y131.531 E710.69949
G1 X91.217 Y132.117 E710.98134
G1 X89.586 Y132.572 E711.26581
G1 X87.937 Y132.886 E711.54782
G1 X86.266 Y133.062 E711.8301
G1 X84.574 Y133.097 E712.11441
G1 X82.91 Y132.992 E712.39452
G1 X81.221 Y132.743 E712.68134
G1 X79.602 Y132.364 E712.96069
G1 X77.991 Y131.84 E713.24529
G1 X76.447 Y131.19 E713.52673
G1 X74.952 Y130.41 E713.81002
G1 X73.524 Y129.503 E714.09423
G1 X72.194 Y128.494 E714.37469
G1 X70.931 Y127.355 E714.66041
G1 X69.804 Y126.156 E714.93686
G1 X68.747 Y124.825 E715.2224
G1 X67.824 Y123.439 E715.50216
G1 X67.006 Y121.956 E715.78669
G1 X66.32 Y120.418 E716.06961
G1 X65.766 Y118.834 E716.35153
G1 X65.342 Y117.192 E716.63643
G1 X65.061 Y115.517 E716.92176
G1 X64.918 Y113.841 E717.20436
G1 X64.918 Y112.181 E717.48324
G1 X65.056 Y110.52 E717.76324
G1 X65.334 Y108.853 E718.04717
G1 X65.752 Y107.218 E718.33068
G1 X66.301 Y105.633 E718.61248
G1 X66.989 Y104.082 E718.89754
G1 X67.795 Y102.613 E719.17904
G1 X68.73 Y101.203 E719.46327
G1 X69.771 Y99.887 E719.74516
G1 X70.916 Y98.664 E720.02662
G1 X72.194 Y97.511 E720.31579
G1 X73.53 Y96.497 E720.59756
G1 X74.946 Y95.599 E720.87925
G1 X76.443 Y94.817 E721.163
G1 X77.998 Y94.162 E721.44647
G1 X79.597 Y93.643 E721.7289
G1 X81.224 Y93.261 E722.00966
G1 X82.91 Y93.012 E722.29598
G1 X84.574 Y92.908 E722.57608
G1 X86.266 Y92.943 E722.8604
G1 X87.937 Y93.119 E723.14268
G1 X89.586 Y93.433 E723.42469
G1 X91.217 Y93.888 E723.70916
G1 X92.789 Y94.473 E723.99095
G1 X94.302 Y95.185 E724.27187
G1 X95.778 Y96.037 E724.55819
G1 X97.156 Y96.995 E724.84014
G1 X98.44 Y98.057 E725.12007
G1 X99.656 Y99.248 E725.40603
G1 X100.729 Y100.491 E725.68189
G1 X101.734 Y101.871 E725.9687
G1 X102.6 Y103.299 E726.24927
G1 X103.346 Y104.797 E726.53041
G1 X103.977 Y106.385 E726.81749
G1 X104.46 Y107.981 E727.09763
G1 X104.801 Y109.578 E727.37197
G1 X106.412 Y109.407 E727.64414
G1 X106.412 Y109.402 E727.64498
G1 X121.217 Y109.402 E730.13222
G1 X122.163 Y109.521 E730.2924
G1 X122.755 Y107.206 E730.69383
G1 X123.306 Y105.62 E730.9759
G1 X123.987 Y104.086 E731.25787
G1 X124.792 Y102.617 E731.53929
G1 X125.73 Y101.202 E731.8245
G1 X126.771 Y99.886 E732.10639
G1 X127.917 Y98.663 E732.38796
G1 X129.194 Y97.511 E732.6769
G1 X130.53 Y96.497 E732.95867
G1 X131.946 Y95.599 E733.24036
M204 S5000
M205 X30 Y30
G0 F2400 X144.959 Y133.086
G0 X145.016 Y133.481
M204 S500
M205 X5 Y5
;TYPE:WALL-OUTER
G1 F600 X143.306 Y133.661 E733.52923
G1 X141.561 Y133.698 E733.82246
G1 X139.844 Y133.589 E734.11149
G1 X138.116 Y133.334 E734.40494
G1 X136.433 Y132.94 E734.69533
G1 X134.791 Y132.406 E734.98541
G1 X133.185 Y131.731 E735.27808
G1 X131.648 Y130.928 E735.56941
G1 X130.185 Y129.999 E735.86056
G1 X128.809 Y128.955 E736.15073
G1 X127.515 Y127.789 E736.44336
G1 X126.348 Y126.547 E736.72967
G1 X125.266 Y125.184 E737.02204
G1 X124.308 Y123.745 E737.31246
G1 X123.465 Y122.215 E737.60594
G1 X122.762 Y120.641 E737.89555
G1 X122.194 Y119.014 E738.18506
G1 X121.713 Y117.147 E738.50896
G1 X121.282 Y117.202 E738.58195
G1 X105.812 Y117.202 E741.18091
G1 X105.812 Y117.148 E741.18998
G1 X105.274 Y117.092 E741.28086
G1 X105.053 Y118.138 E741.46046
G1 X104.557 Y119.785 E741.74944
G1 X103.919 Y121.399 E742.041
G1 X103.15 Y122.954 E742.33244
G1 X102.252 Y124.438 E742.62385
G1 X101.235 Y125.842 E742.9151
G1 X100.103 Y127.156 E743.20647
G1 X98.85 Y128.386 E743.50145
G1 X97.514 Y129.491 E743.79272
G1 X96.097 Y130.476 E744.08264
G1 X94.585 Y131.349 E744.37596
G1 X93.025 Y132.083 E744.6656
G1 X91.398 Y132.689 E744.95728
G1 X89.728 Y133.155 E745.24856
G1 X88.016 Y133.481 E745.54134
G1 X86.306 Y133.661 E745.83021
G1 X84.561 Y133.698 E746.12343
G1 X82.844 Y133.589 E746.41247
G1 X81.116 Y133.334 E746.70592
G1 X79.433 Y132.94 E746.99631
G1 X77.791 Y132.406 E747.28638
G1 X76.185 Y131.731 E747.57906
G1 X74.648 Y130.928 E747.87039
G1 X73.185 Y129.999 E748.16154
G1 X71.809 Y128.955 E748.45171
G1 X70.515 Y127.789 E748.74434
G1 X69.349 Y126.548 E749.03042
G1 X68.266 Y125.185 E749.32288
G1 X67.308 Y123.746 E749.61331
G1 X66.468 Y122.222 E749.90566
G1 X65.763 Y120.642 E750.19632
G1 X65.19 Y119.003 E750.48802
G1 X64.754 Y117.313 E750.78123
G1 X64.465 Y115.595 E751.07391
G1 X64.318 Y113.869 E751.36493
G1 X64.318 Y112.155 E751.65288
G1 X64.46 Y110.444 E751.94132
G1 X64.745 Y108.737 E752.23206
G1 X65.178 Y107.041 E752.52613
G1 X65.744 Y105.408 E752.81649
G1 X66.449 Y103.818 E753.10869
G1 X67.281 Y102.302 E753.39921
G1 X68.244 Y100.85 E753.69192
G1 X69.314 Y99.497 E753.98171
G1 X70.499 Y98.231 E754.27304
G1 X71.809 Y97.05 E754.56935
G1 X73.186 Y96.005 E754.85976
G1 X74.648 Y95.078 E755.15059
G1 X76.185 Y94.274 E755.442
G1 X77.79 Y93.598 E755.73458
G1 X79.431 Y93.066 E756.02439
G1 X81.119 Y92.67 E756.31567
G1 X82.844 Y92.415 E756.60862
G1 X84.561 Y92.307 E756.89765
G1 X86.306 Y92.344 E757.19087
G1 X88.016 Y92.524 E757.47974
G1 X89.728 Y92.85 E757.77253
G1 X91.398 Y93.316 E758.0638
G1 X93.025 Y93.921 E758.35543
G1 X94.585 Y94.655 E758.64507
G1 X96.097 Y95.528 E758.93838
G1 X97.514 Y96.513 E759.2283
G1 X98.85 Y97.618 E759.51958
G1 X100.089 Y98.832 E759.81099
G1 X101.2 Y100.118 E760.0965
G1 X102.234 Y101.539 E760.39174
G1 X103.125 Y103.007 E760.68024
G1 X103.898 Y104.561 E760.97182
G1 X104.541 Y106.178 E761.26417
G1 X105.043 Y107.835 E761.55504
G1 X105.275 Y108.924 E761.7421
G1 X105.812 Y108.867 E761.83282
G1 X105.812 Y108.802 E761.84374
G1 X121.252 Y108.802 E764.43766
G1 X121.713 Y108.86 E764.51572
G1 X122.181 Y107.028 E764.83338
G1 X122.744 Y105.408 E765.12151
G1 X123.45 Y103.817 E765.41393
G1 X124.281 Y102.301 E765.70437
G1 X125.244 Y100.849 E765.99708
G1 X126.314 Y99.496 E766.28687
G1 X127.5 Y98.23 E766.57831
G1 X128.809 Y97.05 E766.87439
G1 X130.186 Y96.005 E767.1648
G1 X131.648 Y95.078 E767.45562
G1 X133.185 Y94.274 E767.74703
G1 X134.79 Y93.598 E768.03961
G1 X136.431 Y93.066 E768.32943
G1 X138.119 Y92.67 E768.62071
G1 X139.286 Y92.498 E768.81889
G1 X139.287 Y89.302 E769.35581
G1 X144.713 Y89.302 E770.26738
G1 X144.713 Y92.472 E770.79994
G1 X146.389 Y92.785 E771.08638
G1 X147.865 Y93.166 E771.34247
G1 X148.398 Y93.316 E771.4355
G1 X150.025 Y93.921 E771.72712
G1 X151.585 Y94.655 E772.01676
G1 X153.097 Y95.528 E772.31007
G1 X154.514 Y96.513 E772.6
G1 X155.85 Y97.618 E772.89127
G1 X157.089 Y98.832 E773.18268
G1 X158.2 Y100.118 E773.46819
G1 X159.235 Y101.54 E773.76367
G1 X160.128 Y103.012 E774.05291
G1 X160.896 Y104.552 E774.34202
G1 X161.541 Y106.179 E774.63605
G1 X162.043 Y107.836 E774.92692
G1 X162.403 Y109.517 E775.21573
G1 X162.623 Y111.25 E775.50921
G1 X162.697 Y112.981 E775.80029
G1 X162.629 Y114.713 E776.09149
G1 X162.412 Y116.442 E776.38424
G1 X162.055 Y118.128 E776.67377
G1 X161.557 Y119.786 E776.9646
G1 X160.92 Y121.4 E777.25611
G1 X160.149 Y122.954 E777.54755
G1 X159.252 Y124.439 E777.83901
G1 X158.235 Y125.843 E778.13026
G1 X157.103 Y127.156 E778.42151
G1 X155.85 Y128.386 E778.71648
G1 X154.514 Y129.491 E779.00775
G1 X153.097 Y130.476 E779.29768
G1 X151.585 Y131.349 E779.59099
G1 X150.025 Y132.083 E779.88063
G1 X148.398 Y132.689 E780.17231
G1 X146.728 Y133.155 E780.46359
G1 X145.016 Y133.481 E780.75638
M204 S5000
M205 X30 Y30
G0 F2400 X144.718 Y133.512
G0 X144.837 Y132.304
M204 S500
M205 X5 Y5
;TYPE:SKIN
G1 F900 X143.241 Y132.472 E781.02599
G1 X141.575 Y132.507 E781.30593
G1 X139.985 Y132.406 E781.57359
G1 X138.321 Y132.161 E781.85616
G1 X136.768 Y131.798 E782.1241
G1 X135.188 Y131.283 E782.40328
G1 X133.706 Y130.659 E782.67343
G1 X132.246 Y129.897 E782.9501
G1 X130.858 Y129.017 E783.2262
G1 X129.572 Y128.041 E783.49743
G1 X128.346 Y126.935 E783.77482
G1 X127.245 Y125.763 E784.04497
G1 X126.227 Y124.481 E784.31999
G1 X125.336 Y123.144 E784.58992
G1 X124.528 Y121.676 E784.87143
G1 X123.863 Y120.188 E785.14524
G1 X123.336 Y118.676 E785.41425
G1 X122.604 Y115.834 E785.90728
G1 X121.202 Y116.012 E786.14471
G1 X106.387 Y116.012 E788.63363
G1 X104.331 Y115.798 E788.9809
G1 X103.901 Y117.833 E789.33033
G1 X103.431 Y119.393 E789.60405
G1 X102.828 Y120.92 E789.87986
G1 X102.105 Y122.383 E790.15402
G1 X101.266 Y123.771 E790.4265
G1 X100.305 Y125.097 E790.70162
G1 X99.224 Y126.352 E790.97989
G1 X98.056 Y127.5 E791.25503
G1 X96.794 Y128.542 E791.52997
G1 X95.464 Y129.467 E791.80214
G1 X94.023 Y130.298 E792.0816
G1 X92.567 Y130.984 E792.35199
G1 X91.031 Y131.557 E792.62741
G1 X89.457 Y131.995 E792.90189
G1 X87.837 Y132.304 E793.17896
G1 X86.241 Y132.472 E793.44857
G1 X84.575 Y132.507 E793.72852
G1 X82.985 Y132.406 E793.99618
G1 X81.321 Y132.161 E794.27874
G1 X79.768 Y131.798 E794.54668
G1 X78.188 Y131.283 E794.82586
G1 X76.706 Y130.659 E795.09601
G1 X75.246 Y129.897 E795.37269
G1 X73.858 Y129.017 E795.64879
G1 X72.572 Y128.041 E795.92001
G1 X71.346 Y126.935 E796.19741
G1 X70.251 Y125.77 E796.46601
G1 X69.223 Y124.477 E796.74352
G1 X68.331 Y123.136 E797.0141
G1 X67.532 Y121.687 E797.29208
G1 X66.869 Y120.201 E797.56545
G1 X66.33 Y118.66 E797.83972
G1 X65.92 Y117.073 E798.11509
G1 X65.647 Y115.444 E798.39258
G1 X65.508 Y113.814 E798.66741
G1 X65.508 Y112.206 E798.93756
G1 X65.642 Y110.593 E799.20947
G1 X65.911 Y108.979 E799.48437
G1 X66.321 Y107.375 E799.7625
G1 X66.849 Y105.853 E800.03315
G1 X67.518 Y104.342 E800.31076
G1 X68.298 Y102.922 E800.58295
G1 X69.214 Y101.541 E800.86135
G1 X70.213 Y100.278 E801.13189
G1 X71.331 Y99.083 E801.40681
G1 X72.572 Y97.964 E801.68754
G1 X73.864 Y96.983 E801.96007
G1 X75.24 Y96.112 E802.23366
G1 X76.702 Y95.348 E802.51079
G1 X78.195 Y94.719 E802.78296
G1 X79.761 Y94.21 E803.0596
G1 X81.327 Y93.843 E803.32982
G1 X82.985 Y93.598 E803.61139
G1 X84.575 Y93.498 E803.87903
G1 X86.241 Y93.533 E804.15898
G1 X87.837 Y93.701 E804.42859
G1 X89.457 Y94.01 E804.70566
G1 X91.031 Y94.448 E804.98014
G1 X92.567 Y95.02 E805.2555
G1 X94.023 Y95.706 E805.5259
G1 X95.464 Y96.537 E805.80536
G1 X96.802 Y97.467 E806.0791
G1 X98.042 Y98.493 E806.34949
G1 X99.217 Y99.643 E806.6257
G1 X100.266 Y100.858 E806.89537
G1 X101.241 Y102.199 E807.17391
G1 X102.08 Y103.581 E807.44553
G1 X102.807 Y105.039 E807.71923
G1 X103.421 Y106.584 E807.99854
G1 X103.888 Y108.13 E808.26986
G1 X104.335 Y110.221 E808.62908
G1 X106.488 Y109.992 E808.99283
G1 X121.176 Y109.992 E811.46041
G1 X122.606 Y110.172 E811.70255
G1 X123.324 Y107.363 E812.18963
G1 X123.853 Y105.843 E812.46001
G1 X124.519 Y104.341 E812.73604
G1 X125.289 Y102.935 E813.00535
G1 X126.214 Y101.54 E813.28655
G1 X127.213 Y100.277 E813.55709
G1 X128.332 Y99.082 E813.83213
G1 X129.572 Y97.964 E814.11262
G1 X130.864 Y96.983 E814.38515
G1 X132.24 Y96.112 E814.65874
G1 X133.702 Y95.348 E814.93587
G1 X135.195 Y94.719 E815.20805
G1 X136.763 Y94.209 E815.48505
G1 X138.326 Y93.843 E815.75474
G1 X140.476 Y93.525 E816.11987
G1 X140.477 Y90.492 E816.62941
G1 X143.523 Y90.492 E817.14114
G1 X143.523 Y93.46 E817.63977
G1 X146.137 Y93.95 E818.08657
G1 X147.495 Y94.299 E818.32213
G1 X148.04 Y94.452 E818.41722
G1 X149.567 Y95.02 E818.69093
G1 X151.023 Y95.706 E818.96133
G1 X152.464 Y96.537 E819.24079
G1 X153.802 Y97.467 E819.51454
G1 X155.042 Y98.493 E819.78492
G1 X156.225 Y99.652 E820.06315
G1 X157.26 Y100.849 E820.329
G1 X158.245 Y102.203 E820.6103
G1 X159.078 Y103.574 E820.8798
G1 X159.808 Y105.038 E821.15464
G1 X160.42 Y106.58 E821.43335
G1 X160.886 Y108.119 E821.7035
G1 X161.226 Y109.702 E821.9755
G1 X161.437 Y111.357 E822.2558
G1 X161.505 Y112.973 E822.52752
G1 X161.442 Y114.622 E822.80476
G1 X161.236 Y116.251 E823.08061
G1 X160.903 Y117.823 E823.35057
G1 X160.432 Y119.396 E823.62642
G1 X159.831 Y120.917 E823.90117
G1 X159.106 Y122.379 E824.17533
G1 X158.258 Y123.782 E824.45075
G1 X157.299 Y125.107 E824.72553
G1 X156.231 Y126.344 E825.00009
G1 X155.056 Y127.5 E825.27701
G1 X153.794 Y128.542 E825.55195
G1 X152.464 Y129.467 E825.82412
G1 X151.023 Y130.298 E826.10358
G1 X149.567 Y130.984 E826.37397
G1 X148.031 Y131.557 E826.64939
G1 X146.457 Y131.995 E826.92387
G1 X144.837 Y132.304 E827.20094
M204 S5000
M205 X30 Y30
G0 F2400 X158.236 Y124.323
M204 S500
M205 X5 Y5
G1 F900 X153.329 Y129.23 E828.36678
M204 S5000
M205 X30 Y30
G0 F2400 X151.134 Y130.577
M204 S500
M205 X5 Y5
G1 F900 X159.545 Y122.166 E830.36513
M204 S5000
M205 X30 Y30
G0 F2400 X160.288 Y120.574
M204 S500
M205 X5 Y5
G1 F900 X149.553 Y131.309 E832.91564
M204 S5000
M205 X30 Y30
G0 F2400 X148.2 Y131.813
M204 S500
M205 X5 Y5
G1 F900 X160.798 Y119.216 E835.90865
M204 S5000
M205 X30 Y30
G0 F2400 X161.16 Y118.004
M204 S500
M205 X5 Y5
G1 F900 X147.014 Y132.151 E839.26969
M204 S5000
M205 X30 Y30
G0 F2400 X145.913 Y132.403
M204 S500
M205 X5 Y5
G1 F900 X161.4 Y116.916 E842.94921
M204 S5000
M205 X30 Y30
G0 F2400 X161.582 Y115.886
M204 S500
M205 X5 Y5
G1 F900 X144.865 Y132.603 E846.92097
M204 S5000
M205 X30 Y30
G0 F2400 X143.917 Y132.702
M204 S500
M205 X5 Y5
G1 F900 X161.706 Y114.913 E851.14742
M204 S5000
M205 X30 Y30
G0 F2400 X161.765 Y114.006
M204 S500
M205 X5 Y5
G1 F900 X142.994 Y132.776 E855.60706
M204 S5000
M205 X30 Y30
G0 F2400 X142.127 Y132.795
M204 S500
M205 X5 Y5
G1 F900 X161.798 Y113.124 E860.28066
M204 S5000
M205 X30 Y30
G0 F2400 X161.775 Y112.299
M204 S500
M205 X5 Y5
G1 F900 X141.284 Y132.789 E865.14895
M204 S5000
M205 X30 Y30
G0 F2400 X140.487 Y132.738
M204 S500
M205 X5 Y5
G1 F900 X161.741 Y111.484 E870.19864
M204 S5000
M205 X30 Y30
G0 F2400 X161.656 Y110.72
M204 S500
M205 X5 Y5
G1 F900 X139.708 Y132.668 E875.41322
M204 S5000
M205 X30 Y30
G0 F2400 X138.969 Y132.559
M204 S500
M205 X5 Y5
G1 F900 X161.561 Y109.967 E880.78081
M204 S5000
M205 X30 Y30
G0 F2400 X161.434 Y109.245
M204 S500
M205 X5 Y5
G1 F900 X138.231 Y132.448 E886.29356
M204 S5000
M205 X30 Y30
G0 F2400 X137.543 Y132.288
M204 S500
M205 X5 Y5
G1 F900 X161.283 Y108.547 E891.93401
M204 S5000
M205 X30 Y30
G0 F2400 X161.119 Y107.863
M204 S500
M205 X5 Y5
G1 F900 X136.855 Y132.127 E897.69885
M204 S5000
M205 X30 Y30
G0 F2400 X136.203 Y131.931
M204 S500
M205 X5 Y5
G1 F900 X160.923 Y107.211 E903.57202
M204 S5000
M205 X30 Y30
G0 F2400 X160.726 Y106.559
M204 S500
M205 X5 Y5
G1 F900 X135.564 Y131.721 E909.5502
M204 S5000
M205 X30 Y30
G0 F2400 X134.934 Y131.503
M204 S500
M205 X5 Y5
G1 F900 X160.49 Y105.947 E915.622
M204 S5000
M205 X30 Y30
G0 F2400 X160.249 Y105.339
M204 S500
M205 X5 Y5
G1 F900 X134.337 Y131.251 E921.77838
M204 S5000
M205 X30 Y30
G0 F2400 X133.74 Y131
M204 S500
M205 X5 Y5
G1 F900 X159.996 Y104.744 E928.01648
M204 S5000
M205 X30 Y30
G0 F2400 X159.714 Y104.178
M204 S500
M205 X5 Y5
G1 F900 X133.172 Y130.719 E934.32242
M204 S5000
M205 X30 Y30
G0 F2400 X132.615 Y130.427
M204 S500
M205 X5 Y5
G1 F900 X159.431 Y103.612 E940.69346
M204 S5000
M205 X30 Y30
G0 F2400 X159.123 Y103.072
M204 S500
M205 X5 Y5
G1 F900 X132.059 Y130.135 E947.12342
M204 S5000
M205 X30 Y30
G0 F2400 X131.54 Y129.805
M204 S500
M205 X5 Y5
G1 F900 X158.802 Y102.543 E953.60054
M204 S5000
M205 X30 Y30
G0 F2400 X158.48 Y102.017
M204 S500
M205 X5 Y5
G1 F900 X131.021 Y129.476 E960.12447
M204 S5000
M205 X30 Y30
G0 F2400 X130.514 Y129.134
M204 S500
M205 X5 Y5
G1 F900 X158.122 Y101.527 E966.68367
M204 S5000
M205 X30 Y30
G0 F2400 X157.765 Y101.035
M204 S500
M205 X5 Y5
G1 F900 X130.032 Y128.768 E973.2727
M204 S5000
M205 X30 Y30
G0 F2400 X129.55 Y128.402
M204 S500
M205 X5 Y5
G1 F900 X157.399 Y100.553 E979.88928
M204 S5000
M205 X30 Y30
G0 F2400 X157.005 Y100.098
M204 S500
M205 X5 Y5
G1 F900 X129.091 Y128.012 E986.52131
M204 S5000
M205 X30 Y30
G0 F2400 X128.645 Y127.61
M204 S500
M205 X5 Y5
G1 F900 X156.612 Y99.642 E993.16605
M204 S5000
M205 X30 Y30
G0 F2400 X156.199 Y99.207
M204 S500
M205 X5 Y5
G1 F900 X128.199 Y127.207 E999.81851
M204 S5000
M205 X30 Y30
G0 F2400 X127.783 Y126.775
M204 S500
M205 X5 Y5
G1 F900 X155.77 Y98.787 E1006.468
M204 S5000
M205 X30 Y30
G0 F2400 X155.342 Y98.367
M204 S500
M205 X5 Y5
G1 F900 X127.372 Y126.337 E1013.11334
M204 S5000
M205 X30 Y30
G0 F2400 X126.966 Y125.894
M204 S500
M205 X5 Y5
G1 F900 X154.886 Y97.975 E1019.74667
M204 S5000
M205 X30 Y30
G0 F2400 X154.421 Y97.591
M204 S500
M205 X5 Y5
G1 F900 X126.591 Y125.421 E1026.35874
M204 S5000
M205 X30 Y30
G0 F2400 X126.215 Y124.948
M204 S500
M205 X5 Y5
G1 F900 X153.955 Y97.208 E1032.94943
M204 S5000
M205 X30 Y30
G0 F2400 X153.455 Y96.86
M204 S500
M205 X5 Y5
G1 F900 X125.853 Y124.462 E1039.50733
M204 S5000
M205 X30 Y30
G0 F2400 X125.514 Y123.952
M204 S500
M205 X5 Y5
G1 F900 X152.954 Y96.512 E1046.02674
M204 S5000
M205 X30 Y30
G0 F2400 X152.441 Y96.177
M204 S500
M205 X5 Y5
G1 F900 X125.174 Y123.443 E1052.50493
M204 S5000
M205 X30 Y30
G0 F2400 X124.863 Y122.907
M204 S500
M205 X5 Y5
G1 F900 X151.902 Y95.867 E1058.92919
M204 S5000
M205 X30 Y30
G0 F2400 X151.364 Y95.556
M204 S500
M205 X5 Y5
G1 F900 X124.561 Y122.359 E1065.29726
M204 S5000
M205 X30 Y30
G0 F2400 X124.26 Y121.812
M204 S500
M205 X5 Y5
G1 F900 X150.802 Y95.27 E1071.60331
M204 S5000
M205 X30 Y30
G0 F2400 X150.226 Y94.998
M204 S500
M205 X5 Y5
G1 F900 X123.997 Y121.227 E1077.83501
M204 S5000
M205 X30 Y30
G0 F2400 X123.735 Y120.64
M204 S500
M205 X5 Y5
G1 F900 X149.647 Y94.728 E1083.99138
M204 S5000
M205 X30 Y30
G0 F2400 X149.028 Y94.499
M204 S500
M205 X5 Y5
G1 F900 X123.491 Y120.036 E1090.05866
M204 S5000
M205 X30 Y30
G0 F2400 X123.272 Y119.407
M204 S500
M205 X5 Y5
G1 F900 X148.41 Y94.268 E1096.03127
M204 S5000
M205 X30 Y30
G0 F2400 X147.766 Y94.063
M204 S500
M205 X5 Y5
G1 F900 X123.052 Y118.777 E1101.90301
M204 S5000
M205 X30 Y30
G0 F2400 X122.878 Y118.103
M204 S500
M205 X5 Y5
G1 F900 X147.095 Y93.886 E1107.65668
M204 S5000
M205 X30 Y30
G0 F2400 X146.42 Y93.712
M204 S500
M205 X5 Y5
G1 F900 X122.704 Y117.428 E1113.29131
M204 S5000
M205 X30 Y30
G0 F2400 X122.53 Y116.753
M204 S500
M205 X5 Y5
G1 F900 X145.719 Y93.565 E1118.80062
M204 S5000
M205 X30 Y30
G0 F2400 X145.004 Y93.432
M204 S500
M205 X5 Y5
G1 F900 X122.255 Y116.181 E1124.20551
M204 S5000
M205 X30 Y30
G0 F2400 X121.283 Y116.304
M204 S500
M205 X5 Y5
G1 F900 X144.29 Y93.297 E1129.67169
M204 S5000
M205 X30 Y30
G0 F2400 X143.821 Y92.917
M204 S500
M205 X5 Y5
G1 F900 X120.427 Y116.311 E1135.22982
M204 S5000
M205 X30 Y30
G0 F2400 X119.578 Y116.311
M204 S500
M205 X5 Y5
G1 F900 X143.821 Y92.068 E1140.98967
M204 S5000
M205 X30 Y30
G0 F2400 X143.821 Y91.22
M204 S500
M205 X5 Y5
G1 F900 X118.73 Y116.311 E1146.95098
M204 S5000
M205 X30 Y30
G0 F2400 X117.881 Y116.311
M204 S500
M205 X5 Y5
G1 F900 X143.821 Y90.371 E1153.11401
M204 S5000
M205 X30 Y30
G0 F2400 X143.153 Y90.192
M204 S500
M205 X5 Y5
G1 F900 X140.176 Y93.169 E1153.82131
M204 S5000
M205 X30 Y30
G0 F2400 X140.063 Y93.282
M204 S500
M205 X5 Y5
G1 F900 X117.033 Y116.311 E1159.29284
M204 S5000
M205 X30 Y30
G0 F2400 X116.184 Y116.311
M204 S500
M205 X5 Y5
G1 F900 X139.066 Y93.43 E1164.72921
M204 S5000
M205 X30 Y30
G0 F2400 X138.048 Y93.599
M204 S500
M205 X5 Y5
G1 F900 X122.577 Y109.07 E1168.40493
M204 S5000
M205 X30 Y30
G0 F2400 X121.87 Y109.777
M204 S500
M205 X5 Y5
G1 F900 X115.336 Y116.311 E1169.95733
M204 S5000
M205 X30 Y30
G0 F2400 X114.487 Y116.311
M204 S500
M205 X5 Y5
G1 F900 X121.108 Y109.691 E1171.53028
M204 S5000
M205 X30 Y30
G0 F2400 X120.259 Y109.691
M204 S500
M205 X5 Y5
G1 F900 X113.639 Y116.311 E1173.10311
M204 S5000
M205 X30 Y30
G0 F2400 X112.79 Y116.311
M204 S500
M205 X5 Y5
G1 F900 X119.411 Y109.691 E1174.67606
M204 S5000
M205 X30 Y30
G0 F2400 X118.562 Y109.691
M204 S500
M205 X5 Y5
G1 F900 X111.942 Y116.311 E1176.24889
M204 S5000
M205 X30 Y30
G0 F2400 X111.093 Y116.311
M204 S500
M205 X5 Y5
G1 F900 X117.714 Y109.691 E1177.82184
M204 S5000
M205 X30 Y30
G0 F2400 X116.865 Y109.691
M204 S500
M205 X5 Y5
G1 F900 X110.245 Y116.311 E1179.39468
M204 S5000
M205 X30 Y30
G0 F2400 X109.396 Y116.311
M204 S500
M205 X5 Y5
G1 F900 X116.017 Y109.691 E1180.96763
M204 S5000
M205 X30 Y30
G0 F2400 X115.168 Y109.691
M204 S500
M205 X5 Y5
G1 F900 X108.547 Y116.311 E1182.54058
M204 S5000
M205 X30 Y30
G0 F2400 X107.699 Y116.311
M204 S500
M205 X5 Y5
G1 F900 X114.32 Y109.691 E1184.11353
M204 S5000
M205 X30 Y30
G0 F2400 X113.471 Y109.691
M204 S500
M205 X5 Y5
G1 F900 X106.85 Y116.311 E1185.68648
M204 S5000
M205 X30 Y30
G0 F2400 X106.037 Y116.277
M204 S500
M205 X5 Y5
G1 F900 X112.623 Y109.691 E1187.25123
M204 S5000
M205 X30 Y30
G0 F2400 X111.774 Y109.691
M204 S500
M205 X5 Y5
G1 F900 X105.268 Y116.197 E1188.79698
M204 S5000
M205 X30 Y30
G0 F2400 X104.36 Y117.105
M204 S500
M205 X5 Y5
G1 F900 X89.097 Y132.368 E1192.42328
M204 S5000
M205 X30 Y30
G0 F2400 X88.048 Y132.568
M204 S500
M205 X5 Y5
G1 F900 X110.925 Y109.691 E1197.85858
M204 S5000
M205 X30 Y30
G0 F2400 X110.077 Y109.691
M204 S500
M205 X5 Y5
G1 F900 X87.083 Y132.685 E1203.32168
M204 S5000
M205 X30 Y30
G0 F2400 X86.146 Y132.773
M204 S500
M205 X5 Y5
G1 F900 X109.228 Y109.691 E1208.80568
M204 S5000
M205 X30 Y30
G0 F2400 X108.38 Y109.691
M204 S500
M205 X5 Y5
G1 F900 X85.28 Y132.791 E1214.29396
M204 S5000
M205 X30 Y30
G0 F2400 X84.425 Y132.797
M204 S500
M205 X5 Y5
G1 F900 X107.531 Y109.691 E1219.78367
M204 S5000
M205 X30 Y30
G0 F2400 X106.683 Y109.691
M204 S500
M205 X5 Y5
G1 F900 X83.628 Y132.746 E1225.26125
M204 S5000
M205 X30 Y30
G0 F2400 X82.839 Y132.686
M204 S500
M205 X5 Y5
G1 F900 X105.759 Y109.766 E1230.70677
M204 S5000
M205 X30 Y30
G0 F2400 X104.809 Y109.868
M204 S500
M205 X5 Y5
G1 F900 X82.099 Y132.578 E1236.10239
M204 S5000
M205 X30 Y30
G0 F2400 X81.359 Y132.469
M204 S500
M205 X5 Y5
G1 F900 X104.459 Y109.369 E1241.59067
M204 S5000
M205 X30 Y30
G0 F2400 X104.31 Y108.669
M204 S500
M205 X5 Y5
G1 F900 X80.664 Y132.315 E1247.20867
M204 S5000
M205 X30 Y30
G0 F2400 X79.976 Y132.155
M204 S500
M205 X5 Y5
G1 F900 X104.156 Y107.975 E1252.95355
M204 S5000
M205 X30 Y30
G0 F2400 X103.958 Y107.324
M204 S500
M205 X5 Y5
G1 F900 X79.316 Y131.966 E1258.80819
M204 S5000
M205 X30 Y30
G0 F2400 X78.676 Y131.758
M204 S500
M205 X5 Y5
G1 F900 X103.761 Y106.673 E1264.76808
M204 S5000
M205 X30 Y30
G0 F2400 X103.533 Y106.053
M204 S500
M205 X5 Y5
G1 F900 X78.039 Y131.546 E1270.82503
M204 S5000
M205 X30 Y30
G0 F2400 X77.443 Y131.294
M204 S500
M205 X5 Y5
G1 F900 X103.291 Y105.446 E1276.9662
M204 S5000
M205 X30 Y30
G0 F2400 X103.045 Y104.844
M204 S500
M205 X5 Y5
G1 F900 X76.846 Y131.043 E1283.19076
M204 S5000
M205 X30 Y30
G0 F2400 X76.271 Y130.769
M204 S500
M205 X5 Y5
G1 F900 X102.763 Y104.277 E1289.48494
M204 S5000
M205 X30 Y30
G0 F2400 X102.48 Y103.712
M204 S500
M205 X5 Y5
G1 F900 X75.714 Y130.478 E1295.84422
M204 S5000
M205 X30 Y30
G0 F2400 X75.156 Y130.187
M204 S500
M205 X5 Y5
G1 F900 X102.178 Y103.165 E1302.26432
M204 S5000
M205 X30 Y30
G0 F2400 X101.858 Y102.637
M204 S500
M205 X5 Y5
G1 F900 X74.632 Y129.862 E1308.73277
M204 S5000
M205 X30 Y30
G0 F2400 X74.113 Y129.533
M204 S500
M205 X5 Y5
G1 F900 X101.537 Y102.109 E1315.24838
M204 S5000
M205 X30 Y30
G0 F2400 X101.185 Y101.612
M204 S500
M205 X5 Y5
G1 F900 X73.599 Y129.198 E1321.80247
M204 S5000
M205 X30 Y30
G0 F2400 X73.117 Y128.832
M204 S500
M205 X5 Y5
G1 F900 X100.828 Y101.121 E1328.38627
M204 S5000
M205 X30 Y30
G0 F2400 X100.468 Y100.632
M204 S500
M205 X5 Y5
G1 F900 X72.635 Y128.465 E1334.99906
M204 S5000
M205 X30 Y30
G0 F2400 X72.17 Y128.081
M204 S500
M205 X5 Y5
G1 F900 X100.075 Y100.177 E1341.62883
M204 S5000
M205 X30 Y30
G0 F2400 X99.682 Y99.721
M204 S500
M205 X5 Y5
G1 F900 X71.724 Y127.679 E1348.27131
M204 S5000
M205 X30 Y30
G0 F2400 X71.278 Y127.277
M204 S500
M205 X5 Y5
G1 F900 X99.276 Y99.279 E1354.92329
M204 S5000
M205 X30 Y30
G0 F2400 X98.847 Y98.859
M204 S500
M205 X5 Y5
G1 F900 X70.856 Y126.85 E1361.57362
M204 S5000
M205 X30 Y30
G0 F2400 X70.445 Y126.413
M204 S500
M205 X5 Y5
G1 F900 X98.417 Y98.44 E1368.21954
M204 S5000
M205 X30 Y30
G0 F2400 X97.968 Y98.041
M204 S500
M205 X5 Y5
G1 F900 X70.033 Y125.976 E1374.85656
M204 S5000
M205 X30 Y30
G0 F2400 X69.657 Y125.503
M204 S500
M205 X5 Y5
G1 F900 X97.503 Y97.657 E1381.47243
M204 S5000
M205 X30 Y30
G0 F2400 X97.039 Y97.273
M204 S500
M205 X5 Y5
G1 F900 X69.281 Y125.031 E1388.0674
M204 S5000
M205 X30 Y30
G0 F2400 X68.913 Y124.551
M204 S500
M205 X5 Y5
G1 F900 X96.543 Y96.921 E1394.63195
M204 S5000
M205 X30 Y30
G0 F2400 X96.043 Y96.572
M204 S500
M205 X5 Y5
G1 F900 X68.574 Y124.041 E1401.15825
M204 S5000
M205 X30 Y30
G0 F2400 X68.235 Y123.531
M204 S500
M205 X5 Y5
G1 F900 X95.536 Y96.23 E1407.64464
M204 S5000
M205 X30 Y30
G0 F2400 X94.998 Y95.92
M204 S500
M205 X5 Y5
G1 F900 X67.916 Y123.002 E1414.07899
M204 S5000
M205 X30 Y30
G0 F2400 X67.614 Y122.455
M204 S500
M205 X5 Y5
G1 F900 X94.459 Y95.61 E1420.45704
M204 S5000
M205 X30 Y30
G0 F2400 X93.904 Y95.317
M204 S500
M205 X5 Y5
G1 F900 X67.313 Y121.908 E1426.77474
M204 S5000
M205 X30 Y30
G0 F2400 X67.044 Y121.328
M204 S500
M205 X5 Y5
G1 F900 X93.328 Y95.045 E1433.01938
M204 S5000
M205 X30 Y30
G0 F2400 X92.751 Y94.772
M204 S500
M205 X5 Y5
G1 F900 X66.781 Y120.742 E1439.18954
M204 S5000
M205 X30 Y30
G0 F2400 X66.531 Y120.144
M204 S500
M205 X5 Y5
G1 F900 X92.137 Y94.538 E1445.27321
M204 S5000
M205 X30 Y30
G0 F2400 X91.519 Y94.308
M204 S500
M205 X5 Y5
G1 F900 X66.311 Y119.515 E1451.26221
M204 S5000
M205 X30 Y30
G0 F2400 X66.091 Y118.887
M204 S500
M205 X5 Y5
G1 F900 X90.884 Y94.094 E1457.15273
M204 S5000
M205 X30 Y30
G0 F2400 X90.22 Y93.91
M204 S500
M205 X5 Y5
G1 F900 X65.907 Y118.223 E1462.9292
M204 S5000
M205 X30 Y30
G0 F2400 X65.733 Y117.548
M204 S500
M205 X5 Y5
G1 F900 X89.556 Y93.725 E1468.58926
M204 S5000
M205 X30 Y30
G0 F2400 X88.845 Y93.587
M204 S500
M205 X5 Y5
G1 F900 X65.579 Y116.853 E1474.11698
M204 S5000
M205 X30 Y30
G0 F2400 X65.458 Y116.126
M204 S500
M205 X5 Y5
G1 F900 X88.133 Y93.451 E1479.50428
M204 S5000
M205 X30 Y30
G0 F2400 X87.385 Y93.35
M204 S500
M205 X5 Y5
G1 F900 X65.342 Y115.394 E1484.74155
M204 S5000
M205 X30 Y30
G0 F2400 X65.275 Y114.612
M204 S500
M205 X5 Y5
G1 F900 X86.617 Y93.27 E1489.81215
M204 S5000
M205 X30 Y30
G0 F2400 X85.815 Y93.223
M204 S500
M205 X5 Y5
G1 F900 X65.208 Y113.83 E1494.70812
M204 S5000
M205 X30 Y30
G0 F2400 X65.207 Y112.982
M204 S500
M205 X5 Y5
G1 F900 X84.985 Y93.205 E1499.40702
M204 S5000
M205 X30 Y30
G0 F2400 X84.117 Y93.224
M204 S500
M205 X5 Y5
G1 F900 X65.213 Y112.128 E1503.89838
M204 S5000
M205 X30 Y30
G0 F2400 X65.29 Y111.203
M204 S500
M205 X5 Y5
G1 F900 X83.211 Y93.282 E1508.15619
M204 S5000
M205 X30 Y30
G0 F2400 X82.241 Y93.403
M204 S500
M205 X5 Y5
G1 F900 X65.395 Y110.249 E1512.1586
M204 S5000
M205 X30 Y30
G0 F2400 X65.564 Y109.232
M204 S500
M205 X5 Y5
G1 F900 X81.243 Y93.553 E1515.88374
M204 S5000
M205 X30 Y30
G0 F2400 X80.135 Y93.812
M204 S500
M205 X5 Y5
G1 F900 X65.818 Y108.13 E1519.2854
M204 S5000
M205 X30 Y30
G0 F2400 X66.149 Y106.949
M204 S500
M205 X5 Y5
G1 F900 X78.939 Y94.16 E1522.32403
M204 S5000
M205 X30 Y30
G0 F2400 X77.614 Y94.636
M204 S500
M205 X5 Y5
G1 F900 X66.615 Y105.635 E1524.93726
M204 S5000
M205 X30 Y30
G0 F2400 X67.314 Y104.088
M204 S500
M205 X5 Y5
G1 F900 X76.055 Y95.346 E1527.01413
M204 S5000
M205 X30 Y30
G0 F2400 X74.037 Y96.516
M204 S500
M205 X5 Y5
G1 F900 X68.54 Y102.013 E1528.32016
M204 S5000
M205 X30 Y30
G0 F2400 X90.221 Y132.093
M204 S500
M205 X5 Y5
G1 F900 X104.098 Y118.215 E1531.61728
M204 S5000
M205 X30 Y30
G0 F2400 X103.731 Y119.431
M204 S500
M205 X5 Y5
G1 F900 X91.438 Y131.724 E1534.53795
M204 S5000
M205 X30 Y30
G0 F2400 X92.811 Y131.2
M204 S500
M205 X5 Y5
G1 F900 X103.187 Y120.824 E1537.00316
M204 S5000
M205 X30 Y30
G0 F2400 X102.403 Y122.456
M204 S500
M205 X5 Y5
G1 F900 X94.48 Y130.379 E1538.88557
M204 S5000
M205 X30 Y30
G0 F2400 X96.819 Y128.888
M204 S500
M205 X5 Y5
G1 F900 X100.838 Y124.87 E1539.84032
M204 S5000
M205 X30 Y30
G0 F2400 X105.013 Y116.733
G0 X121.96 Y109.224
G0 X122.868 Y107.93
M204 S500
M205 X5 Y5
G1 F900 X136.941 Y93.858 E1543.18377
M204 S5000
M205 X30 Y30
G0 F2400 X135.719 Y94.231
M204 S500
M205 X5 Y5
G1 F900 X123.228 Y106.722 E1546.15148
M204 S5000
M205 X30 Y30
G0 F2400 X123.736 Y105.365
M204 S500
M205 X5 Y5
G1 F900 X134.357 Y94.745 E1548.67478
M204 S5000
M205 X30 Y30
G0 F2400 X132.744 Y95.509
M204 S500
M205 X5 Y5
G1 F900 X124.496 Y103.757 E1550.63441
M204 S5000
M205 X30 Y30
G0 F2400 X125.831 Y101.573
M204 S500
M205 X5 Y5
G1 F900 X130.597 Y96.807 E1551.76675
M204 S5000
M205 X30 Y30
G0 F2400 X139.616 Y92.783
G0 X140.176 Y92.32
M204 S500
M205 X5 Y5
G1 F900 X142.304 Y90.192 E1552.27234
M204 S5000
M205 X30 Y30
G0 F2400 X141.456 Y90.192
M204 S500
M205 X5 Y5
G1 F900 X140.176 Y91.472 E1552.57645
M204 S5000
M205 X30 Y30
G0 F2400 X140.176 Y90.623
M204 S500
M205 X5 Y5
G1 F900 X140.607 Y90.192 E1552.67885
M204 S5000
M205 X30 Y30
G0 F2400 X140.607 Y90.202
G10
;MESH:NONMESH
G0 F600 X140.607 Y90.202 Z2.38
G0 F2400 X139.616 Y92.783
G0 X121.96 Y109.224
G0 X106.71 Y109.277
G0 X65.058 Y108.798
G0 X60.3 Y110.491
;TIME_ELAPSED:5332.774097
;LAYER:4
M204 S2000
M205 X15 Y15
;TYPE:SUPPORT
G11
G1 F1200 X62.349 Y110.492 E1553.02308
G1 X62.218 Y112.061 E1553.28759
G1 X62.219 Y113.965 E1553.60747
G1 X62.351 Y115.515 E1553.86881
G1 X60.3 Y115.515 E1554.21338
G1 X60.3 Y110.491 E1555.05741
M204 S5000
M205 X30 Y30
G10
;MESH:[RUG]Model1.stl
G0 F2400 X64.776 Y110.494
G0 X121.96 Y109.224
G0 X131.946 Y95.599
M204 S1000
M205 X10 Y10
;TYPE:WALL-INNER
G11
G1 F600 X133.443 Y94.817 E1555.34115
G1 X134.998 Y94.162 E1555.62462
G1 X136.597 Y93.643 E1555.90705
G1 X138.228 Y93.26 E1556.18851
G1 X139.607 Y93.061 E1556.42258
G1 X139.607 Y89.902 E1556.95329
G1 X144.392 Y89.902 E1557.75717
G1 X144.393 Y93.016 E1558.28033
G1 X146.389 Y93.395 E1558.62165
G1 X147.583 Y93.711 E1558.82914
G1 X148.22 Y93.889 E1558.94026
G1 X149.789 Y94.473 E1559.22152
G1 X151.302 Y95.185 E1559.50244
G1 X152.778 Y96.037 E1559.78876
G1 X154.156 Y96.995 E1560.07071
G1 X155.44 Y98.057 E1560.35064
G1 X156.656 Y99.248 E1560.6366
G1 X157.735 Y100.498 E1560.91401
G1 X158.726 Y101.858 E1561.19672
G1 X159.599 Y103.296 E1561.47933
G1 X160.341 Y104.783 E1561.75852
G1 X160.976 Y106.38 E1562.04725
G1 X161.459 Y107.975 E1562.32723
G1 X161.811 Y109.619 E1562.60968
G1 X162.025 Y111.3 E1562.89437
G1 X162.096 Y112.966 E1563.17451
G1 X162.03 Y114.668 E1563.46066
G1 X161.822 Y116.324 E1563.74105
G1 X161.471 Y117.984 E1564.0261
G1 X160.989 Y119.589 E1564.30764
G1 X160.374 Y121.147 E1564.58903
G1 X159.625 Y122.66 E1564.87266
G1 X158.752 Y124.105 E1565.15628
G1 X157.765 Y125.468 E1565.439
G1 X156.666 Y126.746 E1565.72217
G1 X155.447 Y127.942 E1566.00907
G1 X154.156 Y129.009 E1566.29045
G1 X152.778 Y129.967 E1566.5724
G1 X151.302 Y130.819 E1566.85872
G1 X149.789 Y131.531 E1567.13964
G1 X148.217 Y132.117 E1567.42149
G1 X146.586 Y132.572 E1567.70596
G1 X144.937 Y132.886 E1567.98797
G1 X143.266 Y133.062 E1568.27025
G1 X141.574 Y133.097 E1568.55457
G1 X139.91 Y132.992 E1568.83467
G1 X138.221 Y132.743 E1569.12149
G1 X136.602 Y132.364 E1569.40084
G1 X134.991 Y131.84 E1569.68544
G1 X133.447 Y131.19 E1569.96688
G1 X131.952 Y130.41 E1570.25017
G1 X130.524 Y129.503 E1570.53438
G1 X129.194 Y128.494 E1570.81484
G1 X127.931 Y127.355 E1571.10057
G1 X126.806 Y126.159 E1571.37641
G1 X125.754 Y124.833 E1571.66078
G1 X124.828 Y123.445 E1571.94109
G1 X124.003 Y121.947 E1572.2284
G1 X123.319 Y120.416 E1572.51011
G1 X122.771 Y118.849 E1572.789
G1 X122.162 Y116.486 E1573.19895
G1 X121.253 Y116.602 E1573.3529
G1 X106.383 Y116.602 E1575.85106
G1 X104.799 Y116.437 E1576.11861
G1 X104.472 Y117.983 E1576.38409
G1 X103.991 Y119.584 E1576.66493
G1 X103.372 Y121.15 E1576.94783
G1 X102.626 Y122.659 E1577.23063
G1 X101.753 Y124.104 E1577.51425
G1 X100.765 Y125.469 E1577.79734
G1 X99.667 Y126.743 E1578.07989
G1 X98.447 Y127.942 E1578.36727
G1 X97.156 Y129.009 E1578.64864
G1 X95.778 Y129.967 E1578.9306
G1 X94.302 Y130.819 E1579.21691
G1 X92.789 Y131.531 E1579.49783
G1 X91.217 Y132.117 E1579.77968
G1 X89.586 Y132.572 E1580.06415
G1 X87.937 Y132.886 E1580.34616
G1 X86.266 Y133.062 E1580.62844
G1 X84.574 Y133.097 E1580.91276
G1 X82.91 Y132.992 E1581.19287
G1 X81.221 Y132.743 E1581.47969
G1 X79.602 Y132.364 E1581.75903
G1 X77.991 Y131.84 E1582.04364
G1 X76.447 Y131.19 E1582.32508
G1 X74.952 Y130.41 E1582.60837
G1 X73.524 Y129.503 E1582.89257
G1 X72.194 Y128.494 E1583.17304
G1 X70.931 Y127.355 E1583.45876
G1 X69.807 Y126.159 E1583.73449
G1 X68.749 Y124.829 E1584.02001
G1 X67.827 Y123.443 E1584.29967
G1 X67.011 Y121.964 E1584.58345
G1 X66.32 Y120.417 E1584.86809
G1 X65.768 Y118.838 E1585.14911
G1 X65.342 Y117.192 E1585.43475
G1 X65.061 Y115.517 E1585.72008
G1 X64.918 Y113.841 E1586.00267
G1 X64.918 Y112.184 E1586.28105
G1 X65.055 Y110.529 E1586.56004
G1 X65.333 Y108.861 E1586.84413
G1 X65.749 Y107.23 E1587.12691
G1 X66.304 Y105.628 E1587.41174
G1 X66.99 Y104.081 E1587.69604
G1 X67.789 Y102.621 E1587.97565
G1 X68.727 Y101.207 E1588.26072
G1 X69.768 Y99.891 E1588.54261
G1 X70.913 Y98.667 E1588.82419
G1 X72.194 Y97.511 E1589.11407
G1 X73.53 Y96.497 E1589.39585
G1 X74.946 Y95.599 E1589.67754
G1 X76.443 Y94.817 E1589.96128
G1 X77.998 Y94.162 E1590.24475
G1 X79.597 Y93.643 E1590.52718
G1 X81.224 Y93.261 E1590.80795
G1 X82.91 Y93.012 E1591.09427
G1 X84.574 Y92.908 E1591.37437
G1 X86.266 Y92.943 E1591.65868
G1 X87.937 Y93.119 E1591.94096
G1 X89.586 Y93.433 E1592.22297
G1 X91.217 Y93.888 E1592.50745
G1 X92.789 Y94.473 E1592.78924
G1 X94.302 Y95.185 E1593.07016
G1 X95.778 Y96.037 E1593.35647
G1 X97.156 Y96.995 E1593.63842
G1 X98.44 Y98.057 E1593.91836
G1 X99.656 Y99.248 E1594.20431
G1 X100.733 Y100.495 E1594.48113
G1 X101.722 Y101.855 E1594.76363
G1 X102.593 Y103.288 E1595.04536
G1 X103.348 Y104.802 E1595.32958
G1 X103.975 Y106.38 E1595.61485
G1 X104.458 Y107.977 E1595.89515
G1 X104.801 Y109.58 E1596.17055
G1 X106.412 Y109.409 E1596.44271
G1 X106.412 Y109.402 E1596.44389
G1 X121.217 Y109.402 E1598.93113
G1 X122.163 Y109.521 E1599.09131
G1 X122.754 Y107.211 E1599.49189
G1 X123.305 Y105.624 E1599.77412
G1 X123.986 Y104.089 E1600.05624
G1 X124.79 Y102.62 E1600.33758
G1 X125.728 Y101.206 E1600.62264
G1 X126.768 Y99.89 E1600.90444
G1 X127.92 Y98.66 E1601.18756
G1 X129.187 Y97.516 E1601.47434
G1 X130.53 Y96.497 E1601.75756
G1 X131.946 Y95.599 E1602.03925
M204 S5000
M205 X30 Y30
G0 F2400 X144.959 Y133.086
G0 X145.016 Y133.481
M204 S500
M205 X5 Y5
;TYPE:WALL-OUTER
G1 F600 X143.306 Y133.661 E1602.32812
G1 X141.561 Y133.698 E1602.62134
G1 X139.844 Y133.589 E1602.91038
G1 X138.116 Y133.334 E1603.20383
G1 X136.433 Y132.94 E1603.49422
G1 X134.791 Y132.406 E1603.78429
G1 X133.185 Y131.731 E1604.07696
G1 X131.648 Y130.928 E1604.3683
G1 X130.185 Y129.999 E1604.65945
G1 X128.809 Y128.955 E1604.94962
G1 X127.515 Y127.789 E1605.24225
G1 X126.351 Y126.551 E1605.52773
G1 X125.269 Y125.188 E1605.82009
G1 X124.31 Y123.749 E1606.11061
G1 X123.467 Y122.219 E1606.40408
G1 X122.764 Y120.645 E1606.69369
G1 X122.195 Y119.018 E1606.98326
G1 X121.713 Y117.148 E1607.30769
G1 X121.29 Y117.202 E1607.37933
G1 X105.812 Y117.202 E1609.97963
G1 X105.812 Y117.146 E1609.98904
G1 X105.274 Y117.09 E1610.07991
G1 X105.053 Y118.134 E1610.25919
G1 X104.559 Y119.781 E1610.54807
G1 X103.921 Y121.394 E1610.83948
G1 X103.152 Y122.949 E1611.13092
G1 X102.255 Y124.434 E1611.42238
G1 X101.238 Y125.839 E1611.71377
G1 X100.106 Y127.152 E1612.00501
G1 X98.85 Y128.386 E1612.30082
G1 X97.514 Y129.491 E1612.59209
G1 X96.097 Y130.476 E1612.88201
G1 X94.585 Y131.349 E1613.17533
G1 X93.025 Y132.083 E1613.46497
G1 X91.398 Y132.689 E1613.75665
G1 X89.728 Y133.155 E1614.04793
G1 X88.016 Y133.481 E1614.34071
G1 X86.306 Y133.661 E1614.62958
G1 X84.561 Y133.698 E1614.92281
G1 X82.844 Y133.589 E1615.21184
G1 X81.116 Y133.334 E1615.50529
G1 X79.433 Y132.94 E1615.79568
G1 X77.791 Y132.406 E1616.08576
G1 X76.185 Y131.731 E1616.37843
G1 X74.648 Y130.928 E1616.66976
G1 X73.185 Y129.999 E1616.96091
G1 X71.809 Y128.955 E1617.25108
G1 X70.515 Y127.789 E1617.54371
G1 X69.352 Y126.551 E1617.82908
G1 X68.269 Y125.189 E1618.12141
G1 X67.311 Y123.75 E1618.41184
G1 X66.471 Y122.226 E1618.70418
G1 X65.765 Y120.646 E1618.99492
G1 X65.192 Y119.008 E1619.28645
G1 X64.754 Y117.313 E1619.58057
G1 X64.465 Y115.595 E1619.87325
G1 X64.318 Y113.869 E1620.16427
G1 X64.318 Y112.159 E1620.45155
G1 X64.459 Y110.452 E1620.7393
G1 X64.744 Y108.745 E1621.03004
G1 X65.174 Y107.057 E1621.32268
G1 X65.747 Y105.403 E1621.61676
G1 X66.448 Y103.822 E1621.9073
G1 X67.278 Y102.306 E1622.19766
G1 X68.241 Y100.854 E1622.49037
G1 X69.311 Y99.501 E1622.78017
G1 X70.496 Y98.234 E1623.07161
G1 X71.809 Y97.05 E1623.36864
G1 X73.186 Y96.005 E1623.65905
G1 X74.648 Y95.078 E1623.94988
G1 X76.185 Y94.274 E1624.24129
G1 X77.79 Y93.598 E1624.53387
G1 X79.431 Y93.066 E1624.82368
G1 X81.119 Y92.67 E1625.11496
G1 X82.844 Y92.415 E1625.40791
G1 X84.561 Y92.307 E1625.69694
G1 X86.306 Y92.344 E1625.99016
G1 X88.016 Y92.524 E1626.27903
G1 X89.728 Y92.85 E1626.57182
G1 X91.398 Y93.316 E1626.86309
G1 X93.025 Y93.921 E1627.15472
G1 X94.585 Y94.655 E1627.44436
G1 X96.097 Y95.528 E1627.73767
G1 X97.514 Y96.513 E1628.02759
G1 X98.85 Y97.618 E1628.31887
G1 X100.089 Y98.832 E1628.61028
G1 X101.204 Y100.122 E1628.89674
G1 X102.226 Y101.528 E1629.18875
G1 X103.118 Y102.995 E1629.47719
G1 X103.898 Y104.561 E1629.77111
G1 X104.539 Y106.173 E1630.06255
G1 X105.041 Y107.831 E1630.35358
G1 X105.275 Y108.926 E1630.5417
G1 X105.812 Y108.869 E1630.63242
G1 X105.812 Y108.802 E1630.64367
G1 X121.252 Y108.802 E1633.23759
G1 X121.713 Y108.86 E1633.31565
G1 X122.18 Y107.033 E1633.63246
G1 X122.743 Y105.412 E1633.92074
G1 X123.449 Y103.821 E1634.21317
G1 X124.279 Y102.305 E1634.50353
G1 X125.242 Y100.853 E1634.79624
G1 X126.311 Y99.5 E1635.08593
G1 X127.497 Y98.234 E1635.37736
G1 X128.809 Y97.05 E1635.67426
G1 X130.186 Y96.005 E1635.96467
G1 X131.648 Y95.078 E1636.2555
G1 X133.185 Y94.274 E1636.54691
G1 X134.79 Y93.598 E1636.83949
G1 X136.431 Y93.066 E1637.12931
G1 X138.12 Y92.669 E1637.42079
G1 X139.007 Y92.541 E1637.57135
G1 X139.007 Y89.302 E1638.1155
G1 X144.992 Y89.302 E1639.12098
G1 X144.993 Y92.519 E1639.66144
G1 X146.526 Y92.811 E1639.92361
G1 X147.745 Y93.133 E1640.13543
G1 X148.398 Y93.316 E1640.24936
G1 X150.025 Y93.921 E1640.54098
G1 X151.585 Y94.655 E1640.83062
G1 X153.097 Y95.528 E1641.12394
G1 X154.514 Y96.513 E1641.41386
G1 X155.85 Y97.618 E1641.70513
G1 X157.089 Y98.832 E1641.99655
G1 X158.206 Y100.125 E1642.2836
G1 X159.226 Y101.526 E1642.57474
G1 X160.126 Y103.009 E1642.86618
G1 X160.894 Y104.548 E1643.15513
G1 X161.54 Y106.174 E1643.44907
G1 X162.042 Y107.832 E1643.7401
G1 X162.402 Y109.512 E1644.02875
G1 X162.623 Y111.246 E1644.32242
G1 X162.697 Y112.976 E1644.61333
G1 X162.629 Y114.708 E1644.90453
G1 X162.414 Y116.426 E1645.1954
G1 X162.052 Y118.135 E1645.48888
G1 X161.558 Y119.782 E1645.77776
G1 X160.921 Y121.395 E1646.06911
G1 X160.151 Y122.95 E1646.36062
G1 X159.254 Y124.435 E1646.65208
G1 X158.237 Y125.839 E1646.94333
G1 X157.106 Y127.154 E1647.23472
G1 X155.85 Y128.386 E1647.5303
G1 X154.514 Y129.491 E1647.82157
G1 X153.097 Y130.476 E1648.11149
G1 X151.585 Y131.349 E1648.40481
G1 X150.025 Y132.083 E1648.69445
G1 X148.398 Y132.689 E1648.98613
G1 X146.728 Y133.155 E1649.27741
G1 X145.016 Y133.481 E1649.57019
M204 S5000
M205 X30 Y30
G0 F2400 X144.718 Y133.512
G0 X144.837 Y132.304
M204 S500
M205 X5 Y5
;TYPE:SKIN
G1 F900 X143.241 Y132.472 E1649.8398
G1 X141.575 Y132.507 E1650.11975
G1 X139.985 Y132.406 E1650.38741
G1 X138.321 Y132.161 E1650.66997
G1 X136.768 Y131.798 E1650.93791
G1 X135.188 Y131.283 E1651.21709
G1 X133.706 Y130.659 E1651.48724
G1 X132.246 Y129.897 E1651.76392
G1 X130.858 Y129.017 E1652.04002
G1 X129.572 Y128.041 E1652.31124
G1 X128.35 Y126.939 E1652.58769
G1 X127.242 Y125.76 E1652.8595
G1 X126.231 Y124.486 E1653.13274
G1 X125.335 Y123.142 E1653.4041
G1 X124.53 Y121.68 E1653.68449
G1 X123.868 Y120.199 E1653.95702
G1 X123.336 Y118.675 E1654.22821
G1 X122.603 Y115.835 E1654.72096
G1 X121.21 Y116.012 E1654.95687
G1 X106.406 Y116.012 E1657.44394
G1 X104.331 Y115.796 E1657.79442
G1 X103.897 Y117.849 E1658.14695
G1 X103.437 Y119.38 E1658.41552
G1 X102.83 Y120.915 E1658.69283
G1 X102.109 Y122.374 E1658.96624
G1 X101.261 Y123.777 E1659.24165
G1 X100.3 Y125.104 E1659.51691
G1 X99.234 Y126.342 E1659.79137
G1 X98.056 Y127.5 E1660.06888
G1 X96.794 Y128.542 E1660.34383
G1 X95.464 Y129.467 E1660.61599
G1 X94.023 Y130.298 E1660.89545
G1 X92.567 Y130.984 E1661.16585
G1 X91.031 Y131.557 E1661.44127
G1 X89.457 Y131.995 E1661.71575
G1 X87.837 Y132.304 E1661.99282
G1 X86.241 Y132.472 E1662.26242
G1 X84.575 Y132.507 E1662.54237
G1 X82.985 Y132.406 E1662.81003
G1 X81.321 Y132.161 E1663.0926
G1 X79.768 Y131.798 E1663.36054
G1 X78.188 Y131.283 E1663.63972
G1 X76.706 Y130.659 E1663.90987
G1 X75.246 Y129.897 E1664.18654
G1 X73.858 Y129.017 E1664.46264
G1 X72.572 Y128.041 E1664.73387
G1 X71.346 Y126.935 E1665.01126
G1 X70.254 Y125.773 E1665.27915
G1 X69.219 Y124.471 E1665.55858
G1 X68.334 Y123.14 E1665.82711
G1 X67.537 Y121.696 E1666.1042
G1 X66.869 Y120.2 E1666.37944
G1 X66.332 Y118.664 E1666.6528
G1 X65.92 Y117.073 E1666.92891
G1 X65.647 Y115.444 E1667.2064
G1 X65.508 Y113.814 E1667.48123
G1 X65.508 Y112.209 E1667.75087
G1 X65.641 Y110.602 E1668.02177
G1 X65.91 Y108.987 E1668.29683
G1 X66.318 Y107.387 E1668.57423
G1 X66.851 Y105.85 E1668.84753
G1 X67.525 Y104.331 E1669.12672
G1 X68.289 Y102.935 E1669.39407
G1 X69.211 Y101.545 E1669.67429
G1 X70.21 Y100.282 E1669.94483
G1 X71.328 Y99.086 E1670.21987
G1 X72.572 Y97.964 E1670.50131
G1 X73.864 Y96.983 E1670.77385
G1 X75.24 Y96.112 E1671.04744
G1 X76.702 Y95.348 E1671.32457
G1 X78.195 Y94.719 E1671.59674
G1 X79.761 Y94.21 E1671.87338
G1 X81.327 Y93.843 E1672.14359
G1 X82.985 Y93.598 E1672.42516
G1 X84.575 Y93.498 E1672.69281
G1 X86.241 Y93.533 E1672.97276
G1 X87.837 Y93.701 E1673.24237
G1 X89.457 Y94.01 E1673.51944
G1 X91.031 Y94.448 E1673.79392
G1 X92.567 Y95.02 E1674.06928
G1 X94.023 Y95.706 E1674.33967
G1 X95.464 Y96.537 E1674.61913
G1 X96.802 Y97.467 E1674.89288
G1 X98.042 Y98.493 E1675.16327
G1 X99.225 Y99.652 E1675.4415
G1 X100.262 Y100.851 E1675.70782
G1 X101.234 Y102.188 E1675.98552
G1 X102.08 Y103.581 E1676.25932
G1 X102.806 Y105.035 E1676.53235
G1 X103.415 Y106.567 E1676.80931
G1 X103.886 Y108.126 E1677.08292
G1 X104.335 Y110.223 E1677.4432
G1 X106.507 Y109.992 E1677.81015
G1 X121.176 Y109.992 E1680.27455
G1 X122.606 Y110.172 E1680.51668
G1 X123.323 Y107.368 E1681.00291
G1 X123.855 Y105.838 E1681.27505
G1 X124.521 Y104.339 E1681.55061
G1 X125.29 Y102.934 E1681.8197
G1 X126.207 Y101.552 E1682.09833
G1 X127.216 Y100.274 E1682.37189
G1 X128.335 Y99.079 E1682.64693
G1 X129.565 Y97.969 E1682.92527
G1 X130.864 Y96.983 E1683.19925
G1 X132.24 Y96.112 E1683.47284
G1 X133.702 Y95.348 E1683.74997
G1 X135.195 Y94.719 E1684.02214
G1 X136.761 Y94.21 E1684.29878
G1 X138.334 Y93.841 E1684.57022
G1 X140.197 Y93.572 E1684.88645
G1 X140.197 Y90.492 E1685.40389
G1 X143.802 Y90.492 E1686.00953
G1 X143.803 Y93.504 E1686.51554
G1 X146.268 Y93.973 E1686.93709
G1 X147.424 Y94.279 E1687.13799
G1 X148.034 Y94.449 E1687.24437
G1 X149.567 Y95.02 E1687.5192
G1 X151.023 Y95.706 E1687.7896
G1 X152.464 Y96.537 E1688.06906
G1 X153.802 Y97.467 E1688.34281
G1 X155.042 Y98.493 E1688.61319
G1 X156.225 Y99.652 E1688.89142
G1 X157.275 Y100.866 E1689.16108
G1 X158.235 Y102.186 E1689.43528
G1 X159.083 Y103.584 E1689.70998
G1 X159.799 Y105.016 E1689.97895
G1 X160.416 Y106.567 E1690.25938
G1 X160.885 Y108.115 E1690.53112
G1 X161.226 Y109.702 E1690.80382
G1 X161.437 Y111.353 E1691.08344
G1 X161.505 Y112.968 E1691.355
G1 X161.441 Y114.619 E1691.63258
G1 X161.24 Y116.223 E1691.90416
G1 X160.895 Y117.85 E1692.18357
G1 X160.434 Y119.388 E1692.45331
G1 X159.834 Y120.907 E1692.72769
G1 X159.105 Y122.38 E1693.0038
G1 X158.26 Y123.778 E1693.27824
G1 X157.3 Y125.103 E1693.55312
G1 X156.233 Y126.345 E1693.8282
G1 X155.056 Y127.5 E1694.10524
G1 X153.794 Y128.542 E1694.38019
G1 X152.464 Y129.467 E1694.65236
G1 X151.023 Y130.298 E1694.93182
G1 X149.567 Y130.984 E1695.20221
G1 X148.031 Y131.557 E1695.47763
G1 X146.457 Y131.995 E1695.75211
G1 X144.837 Y132.304 E1696.02918
M204 S5000
M205 X30 Y30
G0 F2400 X157.372 Y100.521
M204 S500
M205 X5 Y5
G1 F900 X154.545 Y97.694 E1696.70084
M204 S5000
M205 X30 Y30
G0 F2400 X151.827 Y95.824
M204 S500
M205 X5 Y5
G1 F900 X159.194 Y103.191 E1698.45115
M204 S5000
M205 X30 Y30
G0 F2400 X160.088 Y104.933
M204 S500
M205 X5 Y5
G1 F900 X150.089 Y94.935 E1700.82667
M204 S5000
M205 X30 Y30
G0 F2400 X148.673 Y94.367
M204 S500
M205 X5 Y5
G1 F900 X160.649 Y106.343 E1703.67202
M204 S5000
M205 X30 Y30
G0 F2400 X161.035 Y107.577
M204 S500
M205 X5 Y5
G1 F900 X147.428 Y93.97 E1706.90488
M204 S5000
M205 X30 Y30
G0 F2400 X146.28 Y93.671
M204 S500
M205 X5 Y5
G1 F900 X161.319 Y108.71 E1710.47797
M204 S5000
M205 X30 Y30
G0 F2400 X161.537 Y109.776
M204 S500
M205 X5 Y5
G1 F900 X145.231 Y93.471 E1714.35196
M204 S5000
M205 X30 Y30
G0 F2400 X144.183 Y93.271
M204 S500
M205 X5 Y5
G1 F900 X161.662 Y110.75 E1718.50475
M204 S5000
M205 X30 Y30
G0 F2400 X161.75 Y111.687
M204 S500
M205 X5 Y5
G1 F900 X140.255 Y90.192 E1723.61171
M204 S5000
M205 X30 Y30
G0 F2400 X139.896 Y90.681
M204 S500
M205 X5 Y5
G1 F900 X161.787 Y112.572 E1728.81274
M204 S5000
M205 X30 Y30
G0 F2400 X161.786 Y113.42
M204 S500
M205 X5 Y5
G1 F900 X139.896 Y91.53 E1734.01354
M204 S5000
M205 X30 Y30
G0 F2400 X139.896 Y92.378
M204 S500
M205 X5 Y5
G1 F900 X161.756 Y114.238 E1739.20721
M204 S5000
M205 X30 Y30
G0 F2400 X161.693 Y115.024
M204 S500
M205 X5 Y5
G1 F900 X139.896 Y93.227 E1744.38591
M204 S5000
M205 X30 Y30
G0 F2400 X139.229 Y93.408
M204 S500
M205 X5 Y5
G1 F900 X161.597 Y115.777 E1749.7004
M204 S5000
M205 X30 Y30
G0 F2400 X161.485 Y116.513
M204 S500
M205 X5 Y5
G1 F900 X138.487 Y93.515 E1755.16444
M204 S5000
M205 X30 Y30
G0 F2400 X137.785 Y93.661
M204 S500
M205 X5 Y5
G1 F900 X161.337 Y117.213 E1760.76011
M204 S5000
M205 X30 Y30
G0 F2400 X161.188 Y117.913
M204 S500
M205 X5 Y5
G1 F900 X137.098 Y93.823 E1766.48361
M204 S5000
M205 X30 Y30
G0 F2400 X136.429 Y94.002
M204 S500
M205 X5 Y5
G1 F900 X160.993 Y118.566 E1772.31972
M204 S5000
M205 X30 Y30
G0 F2400 X160.797 Y119.219
M204 S500
M205 X5 Y5
G1 F900 X135.788 Y94.21 E1778.26155
M204 S5000
M205 X30 Y30
G0 F2400 X135.147 Y94.418
M204 S500
M205 X5 Y5
G1 F900 X160.575 Y119.846 E1784.30293
M204 S5000
M205 X30 Y30
G0 F2400 X160.335 Y120.454
M204 S500
M205 X5 Y5
G1 F900 X134.546 Y94.666 E1790.42997
M204 S5000
M205 X30 Y30
G0 F2400 X133.95 Y94.917
M204 S500
M205 X5 Y5
G1 F900 X160.093 Y121.06 E1796.64123
M204 S5000
M205 X30 Y30
G0 F2400 X159.811 Y121.628
M204 S500
M205 X5 Y5
G1 F900 X133.368 Y95.185 E1802.92377
M204 S5000
M205 X30 Y30
G0 F2400 X132.81 Y95.475
M204 S500
M205 X5 Y5
G1 F900 X159.531 Y122.195 E1809.27223
M204 S5000
M205 X30 Y30
G0 F2400 X159.234 Y122.747
M204 S500
M205 X5 Y5
G1 F900 X132.253 Y95.767 E1815.68247
M204 S5000
M205 X30 Y30
G0 F2400 X131.721 Y96.083
M204 S500
M205 X5 Y5
G1 F900 X158.914 Y123.276 E1822.1432
M204 S5000
M205 X30 Y30
G0 F2400 X158.594 Y123.804
M204 S500
M205 X5 Y5
G1 F900 X131.202 Y96.412 E1828.65121
M204 S5000
M205 X30 Y30
G0 F2400 X130.683 Y96.742
M204 S500
M205 X5 Y5
G1 F900 X158.247 Y124.306 E1835.20008
M204 S5000
M205 X30 Y30
G0 F2400 X157.89 Y124.797
M204 S500
M205 X5 Y5
G1 F900 X130.201 Y97.109 E1841.77853
M204 S5000
M205 X30 Y30
G0 F2400 X129.718 Y97.474
M204 S500
M205 X5 Y5
G1 F900 X157.534 Y125.29 E1848.38728
M204 S5000
M205 X30 Y30
G0 F2400 X157.141 Y125.746
M204 S500
M205 X5 Y5
G1 F900 X129.247 Y97.851 E1855.01467
M204 S5000
M205 X30 Y30
G0 F2400 X128.8 Y98.253
M204 S500
M205 X5 Y5
G1 F900 X156.749 Y126.202 E1861.65501
M204 S5000
M205 X30 Y30
G0 F2400 X156.347 Y126.649
M204 S500
M205 X5 Y5
G1 F900 X128.354 Y98.656 E1868.30581
M204 S5000
M205 X30 Y30
G0 F2400 X127.924 Y99.074
M204 S500
M205 X5 Y5
G1 F900 X155.919 Y127.069 E1874.95708
M204 S5000
M205 X30 Y30
G0 F2400 X155.492 Y127.49
M204 S500
M205 X5 Y5
G1 F900 X127.514 Y99.513 E1881.6042
M204 S5000
M205 X30 Y30
G0 F2400 X127.104 Y99.951
M204 S500
M205 X5 Y5
G1 F900 X155.048 Y127.895 E1888.24336
M204 S5000
M205 X30 Y30
G0 F2400 X154.582 Y128.278
M204 S500
M205 X5 Y5
G1 F900 X126.719 Y100.415 E1894.86327
M204 S5000
M205 X30 Y30
G0 F2400 X126.345 Y100.889
M204 S500
M205 X5 Y5
G1 F900 X154.117 Y128.661 E1901.46156
M204 S5000
M205 X30 Y30
G0 F2400 X153.628 Y129.021
M204 S500
M205 X5 Y5
G1 F900 X125.971 Y101.363 E1908.03264
M204 S5000
M205 X30 Y30
G0 F2400 X125.632 Y101.873
M204 S500
M205 X5 Y5
G1 F900 X153.128 Y129.369 E1914.56536
M204 S5000
M205 X30 Y30
G0 F2400 X152.628 Y129.718
M204 S500
M205 X5 Y5
G1 F900 X125.294 Y102.384 E1921.05959
M204 S5000
M205 X30 Y30
G0 F2400 X124.964 Y102.902
M204 S500
M205 X5 Y5
G1 F900 X152.09 Y130.028 E1927.5044
M204 S5000
M205 X30 Y30
G0 F2400 X151.551 Y130.338
M204 S500
M205 X5 Y5
G1 F900 X124.664 Y103.451 E1933.89242
M204 S5000
M205 X30 Y30
G0 F2400 X124.364 Y103.999
M204 S500
M205 X5 Y5
G1 F900 X151.002 Y130.637 E1940.22129
M204 S5000
M205 X30 Y30
G0 F2400 X150.426 Y130.91
M204 S500
M205 X5 Y5
G1 F900 X124.088 Y104.572 E1946.47888
M204 S5000
M205 X30 Y30
G0 F2400 X123.827 Y105.159
M204 S500
M205 X5 Y5
G1 F900 X149.849 Y131.181 E1952.66139
M204 S5000
M205 X30 Y30
G0 F2400 X149.243 Y131.424
M204 S500
M205 X5 Y5
G1 F900 X123.567 Y105.748 E1958.76169
M204 S5000
M205 X30 Y30
G0 F2400 X123.348 Y106.377
M204 S500
M205 X5 Y5
G1 F900 X148.625 Y131.654 E1964.7672
M204 S5000
M205 X30 Y30
G0 F2400 X147.998 Y131.876
M204 S500
M205 X5 Y5
G1 F900 X123.129 Y107.007 E1970.67578
M204 S5000
M205 X30 Y30
G0 F2400 X122.936 Y107.663
M204 S500
M205 X5 Y5
G1 F900 X147.334 Y132.061 E1976.47245
M204 S5000
M205 X30 Y30
G0 F2400 X146.67 Y132.245
M204 S500
M205 X5 Y5
G1 F900 X122.764 Y108.339 E1982.15222
M204 S5000
M205 X30 Y30
G0 F2400 X122.591 Y109.015
M204 S500
M205 X5 Y5
G1 F900 X145.968 Y132.392 E1987.70631
M204 S5000
M205 X30 Y30
G0 F2400 X145.256 Y132.528
M204 S500
M205 X5 Y5
G1 F900 X122.418 Y109.69 E1993.13235
M204 S5000
M205 X30 Y30
G0 F2400 X121.626 Y109.747
M204 S500
M205 X5 Y5
G1 F900 X144.518 Y132.639 E1998.57121
M204 S5000
M205 X30 Y30
G0 F2400 X143.75 Y132.719
M204 S500
M205 X5 Y5
G1 F900 X120.722 Y109.692 E2004.04226
M204 S5000
M205 X30 Y30
G0 F2400 X119.874 Y109.692
M204 S500
M205 X5 Y5
G1 F900 X142.959 Y132.776 E2009.52686
M204 S5000
M205 X30 Y30
G0 F2400 X142.128 Y132.794
M204 S500
M205 X5 Y5
G1 F900 X119.025 Y109.692 E2015.01573
M204 S5000
M205 X30 Y30
G0 F2400 X118.177 Y109.692
M204 S500
M205 X5 Y5
G1 F900 X141.273 Y132.788 E2020.50306
M204 S5000
M205 X30 Y30
G0 F2400 X140.367 Y132.73
M204 S500
M205 X5 Y5
G1 F900 X117.328 Y109.692 E2025.97673
M204 S5000
M205 X30 Y30
G0 F2400 X116.48 Y109.692
M204 S500
M205 X5 Y5
G1 F900 X139.412 Y132.624 E2031.4251
M204 S5000
M205 X30 Y30
G0 F2400 X138.418 Y132.478
M204 S500
M205 X5 Y5
G1 F900 X122.471 Y116.531 E2035.21391
M204 S5000
M205 X30 Y30
G0 F2400 X122.136 Y116.196
M204 S500
M205 X5 Y5
G1 F900 X115.631 Y109.692 E2036.7593
M204 S5000
M205 X30 Y30
G0 F2400 X114.783 Y109.692
M204 S500
M205 X5 Y5
G1 F900 X121.382 Y116.291 E2038.32714
M204 S5000
M205 X30 Y30
G0 F2400 X120.553 Y116.311
M204 S500
M205 X5 Y5
G1 F900 X113.934 Y109.692 E2039.89974
M204 S5000
M205 X30 Y30
G0 F2400 X113.086 Y109.692
M204 S500
M205 X5 Y5
G1 F900 X119.705 Y116.311 E2041.47233
M204 S5000
M205 X30 Y30
G0 F2400 X118.856 Y116.311
M204 S500
M205 X5 Y5
G1 F900 X112.237 Y109.692 E2043.04493
M204 S5000
M205 X30 Y30
G0 F2400 X111.389 Y109.692
M204 S500
M205 X5 Y5
G1 F900 X118.008 Y116.311 E2044.61752
M204 S5000
M205 X30 Y30
G0 F2400 X117.159 Y116.311
M204 S500
M205 X5 Y5
G1 F900 X110.54 Y109.692 E2046.19011
M204 S5000
M205 X30 Y30
G0 F2400 X109.692 Y109.692
M204 S500
M205 X5 Y5
G1 F900 X116.311 Y116.311 E2047.76271
M204 S5000
M205 X30 Y30
G0 F2400 X115.462 Y116.311
M204 S500
M205 X5 Y5
G1 F900 X108.843 Y109.692 E2049.3353
M204 S5000
M205 X30 Y30
G0 F2400 X107.995 Y109.692
M204 S500
M205 X5 Y5
G1 F900 X114.614 Y116.311 E2050.9079
M204 S5000
M205 X30 Y30
G0 F2400 X113.765 Y116.311
M204 S500
M205 X5 Y5
G1 F900 X107.146 Y109.692 E2052.48049
M204 S5000
M205 X30 Y30
G0 F2400 X106.315 Y109.709
M204 S500
M205 X5 Y5
G1 F900 X112.917 Y116.311 E2054.04905
M204 S5000
M205 X30 Y30
G0 F2400 X112.068 Y116.311
M204 S500
M205 X5 Y5
G1 F900 X105.549 Y109.791 E2055.598
M204 S5000
M205 X30 Y30
G0 F2400 X104.781 Y109.873
M204 S500
M205 X5 Y5
G1 F900 X111.22 Y116.311 E2057.12771
M204 S5000
M205 X30 Y30
G0 F2400 X110.371 Y116.311
M204 S500
M205 X5 Y5
G1 F900 X87.414 Y93.354 E2062.58201
M204 S5000
M205 X30 Y30
G0 F2400 X86.466 Y93.254
M204 S500
M205 X5 Y5
G1 F900 X109.523 Y116.311 E2068.06008
M204 S5000
M205 X30 Y30
G0 F2400 X108.674 Y116.311
M204 S500
M205 X5 Y5
G1 F900 X85.582 Y93.219 E2073.54646
M204 S5000
M205 X30 Y30
G0 F2400 X84.715 Y93.2
M204 S500
M205 X5 Y5
G1 F900 X107.826 Y116.311 E2079.03735
M204 S5000
M205 X30 Y30
G0 F2400 X106.977 Y116.311
M204 S500
M205 X5 Y5
G1 F900 X83.905 Y93.239 E2084.51898
M204 S5000
M205 X30 Y30
G0 F2400 X83.106 Y93.289
M204 S500
M205 X5 Y5
G1 F900 X106.098 Y116.28 E2089.98148
M204 S5000
M205 X30 Y30
G0 F2400 X105.151 Y116.182
M204 S500
M205 X5 Y5
G1 F900 X82.356 Y93.387 E2095.3973
M204 S5000
M205 X30 Y30
G0 F2400 X81.617 Y93.496
M204 S500
M205 X5 Y5
G1 F900 X104.511 Y116.391 E2100.83675
M204 S5000
M205 X30 Y30
G0 F2400 X104.364 Y117.091
M204 S500
M205 X5 Y5
G1 F900 X80.905 Y93.632 E2106.41033
M204 S5000
M205 X30 Y30
G0 F2400 X80.217 Y93.794
M204 S500
M205 X5 Y5
G1 F900 X104.216 Y117.792 E2112.11208
M204 S5000
M205 X30 Y30
G0 F2400 X104.029 Y118.454
M204 S500
M205 X5 Y5
G1 F900 X79.54 Y93.965 E2117.93037
M204 S5000
M205 X30 Y30
G0 F2400 X78.9 Y94.173
M204 S500
M205 X5 Y5
G1 F900 X103.832 Y119.106 E2123.85403
M204 S5000
M205 X30 Y30
G0 F2400 X103.617 Y119.739
M204 S500
M205 X5 Y5
G1 F900 X78.259 Y94.381 E2129.87878
M204 S5000
M205 X30 Y30
G0 F2400 X77.65 Y94.621
M204 S500
M205 X5 Y5
G1 F900 X103.376 Y120.347 E2135.99097
M204 S5000
M205 X30 Y30
G0 F2400 X103.136 Y120.955
M204 S500
M205 X5 Y5
G1 F900 X77.054 Y94.873 E2142.18773
M204 S5000
M205 X30 Y30
G0 F2400 X76.465 Y95.133
M204 S500
M205 X5 Y5
G1 F900 X102.86 Y121.528 E2148.45887
M204 S5000
M205 X30 Y30
G0 F2400 X102.58 Y122.096
M204 S500
M205 X5 Y5
G1 F900 X75.908 Y95.424 E2154.79581
M204 S5000
M205 X30 Y30
G0 F2400 X75.35 Y95.715
M204 S500
M205 X5 Y5
G1 F900 X102.289 Y122.654 E2161.19619
M204 S5000
M205 X30 Y30
G0 F2400 X101.97 Y123.183
M204 S500
M205 X5 Y5
G1 F900 X74.812 Y96.025 E2167.6486
M204 S5000
M205 X30 Y30
G0 F2400 X74.293 Y96.355
M204 S500
M205 X5 Y5
G1 F900 X101.65 Y123.712 E2174.14829
M204 S5000
M205 X30 Y30
G0 F2400 X101.31 Y124.22
M204 S500
M205 X5 Y5
G1 F900 X73.773 Y96.684 E2180.69063
M204 S5000
M205 X30 Y30
G0 F2400 X73.285 Y97.044
M204 S500
M205 X5 Y5
G1 F900 X100.953 Y124.712 E2187.26421
M204 S5000
M205 X30 Y30
G0 F2400 X100.597 Y125.204
M204 S500
M205 X5 Y5
G1 F900 X72.803 Y97.411 E2193.86761
M204 S5000
M205 X30 Y30
G0 F2400 X72.325 Y97.781
M204 S500
M205 X5 Y5
G1 F900 X100.211 Y125.667 E2200.49299
M204 S5000
M205 X30 Y30
G0 F2400 X99.818 Y126.123
M204 S500
M205 X5 Y5
G1 F900 X71.879 Y98.183 E2207.13107
M204 S5000
M205 X30 Y30
G0 F2400 X71.434 Y98.586
M204 S500
M205 X5 Y5
G1 F900 X99.422 Y126.575 E2213.7808
M204 S5000
M205 X30 Y30
G0 F2400 X98.994 Y126.996
M204 S500
M205 X5 Y5
G1 F900 X70.997 Y98.998 E2220.43267
M204 S5000
M205 X30 Y30
G0 F2400 X70.587 Y99.437
M204 S500
M205 X5 Y5
G1 F900 X98.566 Y127.416 E2227.08014
M204 S5000
M205 X30 Y30
G0 F2400 X98.128 Y127.827
M204 S500
M205 X5 Y5
G1 F900 X70.177 Y99.876 E2233.72096
M204 S5000
M205 X30 Y30
G0 F2400 X69.785 Y100.332
M204 S500
M205 X5 Y5
G1 F900 X97.664 Y128.211 E2240.34467
M204 S5000
M205 X30 Y30
G0 F2400 X97.198 Y128.594
M204 S500
M205 X5 Y5
G1 F900 X69.411 Y100.806 E2246.94664
M204 S5000
M205 X30 Y30
G0 F2400 X69.036 Y101.28
M204 S500
M205 X5 Y5
G1 F900 X96.715 Y128.96 E2253.52296
M204 S5000
M205 X30 Y30
G0 F2400 X96.216 Y129.308
M204 S500
M205 X5 Y5
G1 F900 X68.691 Y101.784 E2260.06245
M204 S5000
M205 X30 Y30
G0 F2400 X68.353 Y102.294
M204 S500
M205 X5 Y5
G1 F900 X95.716 Y129.657 E2266.56356
M204 S5000
M205 X30 Y30
G0 F2400 X95.184 Y129.974
M204 S500
M205 X5 Y5
G1 F900 X68.016 Y102.806 E2273.01835
M204 S5000
M205 X30 Y30
G0 F2400 X67.716 Y103.354
M204 S500
M205 X5 Y5
G1 F900 X94.645 Y130.283 E2279.41635
M204 S5000
M205 X30 Y30
G0 F2400 X94.103 Y130.59
M204 S500
M205 X5 Y5
G1 F900 X67.416 Y103.903 E2285.75686
M204 S5000
M205 X30 Y30
G0 F2400 X67.134 Y104.47
M204 S500
M205 X5 Y5
G1 F900 X93.526 Y130.862 E2292.02728
M204 S5000
M205 X30 Y30
G0 F2400 X92.949 Y131.133
M204 S500
M205 X5 Y5
G1 F900 X66.873 Y105.057 E2298.22262
M204 S5000
M205 X30 Y30
G0 F2400 X66.612 Y105.644
M204 S500
M205 X5 Y5
G1 F900 X92.35 Y131.383 E2304.33778
M204 S5000
M205 X30 Y30
G0 F2400 X91.732 Y131.613
M204 S500
M205 X5 Y5
G1 F900 X66.387 Y106.268 E2310.35944
M204 S5000
M205 X30 Y30
G0 F2400 X66.168 Y106.898
M204 S500
M205 X5 Y5
G1 F900 X91.114 Y131.844 E2316.28631
M204 S5000
M205 X30 Y30
G0 F2400 X90.45 Y132.028
M204 S500
M205 X5 Y5
G1 F900 X65.968 Y107.545 E2322.10306
M204 S5000
M205 X30 Y30
G0 F2400 X65.794 Y108.221
M204 S500
M205 X5 Y5
G1 F900 X89.787 Y132.213 E2327.80338
M204 S5000
M205 X30 Y30
G0 F2400 X89.093 Y132.368
M204 S500
M205 X5 Y5
G1 F900 X65.622 Y108.897 E2333.37981
M204 S5000
M205 X30 Y30
G0 F2400 X65.499 Y109.622
M204 S500
M205 X5 Y5
G1 F900 X88.38 Y132.504 E2338.81617
M204 S5000
M205 X30 Y30
G0 F2400 X87.652 Y132.624
M204 S500
M205 X5 Y5
G1 F900 X65.378 Y110.35 E2344.10821
M204 S5000
M205 X30 Y30
G0 F2400 X65.297 Y111.117
M204 S500
M205 X5 Y5
G1 F900 X86.884 Y132.704 E2349.23702
M204 S5000
M205 X30 Y30
G0 F2400 X86.104 Y132.773
M204 S500
M205 X5 Y5
G1 F900 X65.232 Y111.901 E2354.19595
M204 S5000
M205 X30 Y30
G0 F2400 X65.207 Y112.725
M204 S500
M205 X5 Y5
G1 F900 X85.273 Y132.791 E2358.96339
M204 S5000
M205 X30 Y30
G0 F2400 X84.431 Y132.797
M204 S500
M205 X5 Y5
G1 F900 X65.207 Y113.574 E2363.53066
M204 S5000
M205 X30 Y30
G0 F2400 X65.263 Y114.477
M204 S500
M205 X5 Y5
G1 F900 X83.524 Y132.739 E2367.86937
M204 S5000
M205 X30 Y30
G0 F2400 X82.585 Y132.648
M204 S500
M205 X5 Y5
G1 F900 X65.343 Y115.406 E2371.96586
M204 S5000
M205 X30 Y30
G0 F2400 X65.506 Y116.418
M204 S500
M205 X5 Y5
G1 F900 X81.59 Y132.502 E2375.78722
M204 S5000
M205 X30 Y30
G0 F2400 X80.521 Y132.282
M204 S500
M205 X5 Y5
G1 F900 X65.713 Y117.473 E2379.30554
M204 S5000
M205 X30 Y30
G0 F2400 X66.008 Y118.617
M204 S500
M205 X5 Y5
G1 F900 X79.376 Y131.985 E2382.48162
M204 S5000
M205 X30 Y30
G0 F2400 X78.117 Y131.574
M204 S500
M205 X5 Y5
G1 F900 X66.446 Y119.904 E2385.25439
M204 S5000
M205 X30 Y30
G0 F2400 X67.061 Y121.367
M204 S500
M205 X5 Y5
G1 F900 X76.656 Y130.962 E2387.53404
M204 S5000
M205 X30 Y30
G0 F2400 X74.838 Y129.992
M204 S500
M205 X5 Y5
G1 F900 X68 Y123.154 E2389.15867
M204 S5000
M205 X30 Y30
G0 F2400 X70.98 Y126.983
M204 S500
M205 X5 Y5
G1 F900 X71.233 Y127.236 E2389.21878
M204 S5000
M205 X30 Y30
G0 F2400 X104.508 Y109.6
M204 S500
M205 X5 Y5
G1 F900 X88.415 Y93.506 E2393.0424
M204 S5000
M205 X30 Y30
G0 F2400 X89.463 Y93.706
M204 S500
M205 X5 Y5
G1 F900 X104.278 Y108.521 E2396.56226
M204 S5000
M205 X30 Y30
G0 F2400 X103.97 Y107.364
M204 S500
M205 X5 Y5
G1 F900 X90.63 Y94.024 E2399.73169
M204 S5000
M205 X30 Y30
G0 F2400 X91.908 Y94.453
M204 S500
M205 X5 Y5
G1 F900 X103.55 Y106.096 E2402.4978
M204 S5000
M205 X30 Y30
G0 F2400 X102.946 Y104.644
M204 S500
M205 X5 Y5
G1 F900 X93.367 Y95.064 E2404.77378
M204 S5000
M205 X30 Y30
G0 F2400 X95.174 Y96.022
M204 S500
M205 X5 Y5
G1 F900 X101.966 Y102.815 E2406.38759
M204 S5000
M205 X30 Y30
G0 F2400 X105.015 Y109.285
G0 X121.959 Y116.784
G0 X122.766 Y117.675
M204 S500
M205 X5 Y5
G1 F900 X137.328 Y132.237 E2409.84735
M204 S5000
M205 X30 Y30
G0 F2400 X136.157 Y131.915
M204 S500
M205 X5 Y5
G1 F900 X123.07 Y118.827 E2412.95678
M204 S5000
M205 X30 Y30
G0 F2400 X123.525 Y120.131
M204 S500
M205 X5 Y5
G1 F900 X134.868 Y131.474 E2415.65174
M204 S5000
M205 X30 Y30
G0 F2400 X133.363 Y130.817
M204 S500
M205 X5 Y5
G1 F900 X124.179 Y121.633 E2417.83375
M204 S5000
M205 X30 Y30
G0 F2400 X125.243 Y123.546
M204 S500
M205 X5 Y5
G1 F900 X131.436 Y129.739 E2419.30513
M204 S5000
M205 X30 Y30
G0 F2400 X144.102 Y93.191
M204 S500
M205 X5 Y5
G1 F900 X141.103 Y90.192 E2420.01765
M204 S5000
M205 X30 Y30
G0 F2400 X141.952 Y90.192
M204 S500
M205 X5 Y5
G1 F900 X144.102 Y92.342 E2420.52847
M204 S5000
M205 X30 Y30
G0 F2400 X144.101 Y91.493
M204 S500
M205 X5 Y5
G1 F900 X142.8 Y90.192 E2420.83757
M204 S5000
M205 X30 Y30
G0 F2400 X143.649 Y90.192
M204 S500
M205 X5 Y5
G1 F900 X144.101 Y90.644 E2420.94496
M204 S5000
M205 X30 Y30
G0 F2400 X144.092 Y90.643
G10
;MESH:NONMESH
G0 F600 X144.092 Y90.643 Z2.58
G0 F2400 X121.96 Y109.224
G0 X106.71 Y109.278
G0 X65.057 Y108.806
G0 X60.3 Y110.491
;TIME_ELAPSED:5711.373307
;LAYER:5
M204 S2000
M205 X15 Y15
;TYPE:SUPPORT
G11
G1 F1200 X62.349 Y110.492 E2421.28919
G1 X62.218 Y112.061 E2421.5537
G1 X62.219 Y113.965 E2421.87357
G1 X62.351 Y115.515 E2422.13491
G1 X60.3 Y115.515 E2422.47948
G1 X60.3 Y110.491 E2423.32351
M204 S5000
M205 X30 Y30
G10
;MESH:[RUG]Model1.stl
G0 F2400 X65.057 Y108.806
G0 X95.778 Y96.037
M204 S1000
M205 X10 Y10
;TYPE:WALL-INNER
G11
G1 F600 X97.156 Y96.995 E2423.60547
G1 X98.44 Y98.057 E2423.8854
G1 X99.656 Y99.248 E2424.17135
G1 X100.725 Y100.486 E2424.44615
G1 X101.725 Y101.859 E2424.73151
G1 X102.591 Y103.284 E2425.01165
G1 X103.346 Y104.798 E2425.29587
G1 X103.973 Y106.376 E2425.58114
G1 X104.457 Y107.972 E2425.86132
G1 X104.801 Y109.58 E2426.13758
G1 X106.412 Y109.409 E2426.40975
G1 X106.412 Y109.402 E2426.41092
G1 X121.209 Y109.402 E2428.89682
G1 X122.164 Y109.522 E2429.05852
G1 X122.751 Y107.218 E2429.45796
G1 X123.303 Y105.629 E2429.74056
G1 X123.984 Y104.094 E2430.02268
G1 X124.791 Y102.619 E2430.30514
G1 X125.721 Y101.215 E2430.58807
G1 X126.765 Y99.893 E2430.87107
G1 X127.91 Y98.67 E2431.15252
G1 X129.194 Y97.511 E2431.44312
G1 X130.53 Y96.497 E2431.72489
G1 X131.946 Y95.599 E2432.00658
G1 X133.443 Y94.817 E2432.29033
G1 X134.998 Y94.162 E2432.5738
G1 X136.597 Y93.643 E2432.85622
G1 X138.229 Y93.26 E2433.13785
G1 X139.355 Y93.098 E2433.32896
G1 X139.355 Y89.902 E2433.86589
G1 X144.644 Y89.902 E2434.75444
G1 X144.644 Y93.062 E2435.28532
G1 X146.588 Y93.434 E2435.61784
G1 X147.932 Y93.809 E2435.85226
G1 X149.794 Y94.476 E2436.18454
G1 X151.302 Y95.185 E2436.46449
G1 X152.778 Y96.037 E2436.7508
G1 X154.156 Y96.995 E2437.03275
G1 X155.44 Y98.057 E2437.31269
G1 X156.656 Y99.248 E2437.59864
G1 X157.723 Y100.484 E2437.87296
G1 X158.729 Y101.865 E2438.16
G1 X159.596 Y103.293 E2438.44066
G1 X160.339 Y104.779 E2438.71977
G1 X160.974 Y106.377 E2439.00866
G1 X161.457 Y107.971 E2439.28847
G1 X161.81 Y109.614 E2439.57079
G1 X162.024 Y111.295 E2439.85548
G1 X162.096 Y112.962 E2440.1358
G1 X162.03 Y114.666 E2440.42229
G1 X161.824 Y116.317 E2440.7018
G1 X161.472 Y117.979 E2440.98721
G1 X160.991 Y119.586 E2441.26902
G1 X160.376 Y121.143 E2441.55027
G1 X159.627 Y122.656 E2441.83389
G1 X158.755 Y124.101 E2442.11743
G1 X157.768 Y125.465 E2442.40028
G1 X156.669 Y126.742 E2442.68333
G1 X155.447 Y127.942 E2442.97106
G1 X154.156 Y129.009 E2443.25243
G1 X152.778 Y129.967 E2443.53439
G1 X151.302 Y130.819 E2443.8207
G1 X149.789 Y131.531 E2444.10162
G1 X148.217 Y132.117 E2444.38347
G1 X146.586 Y132.572 E2444.66794
G1 X144.937 Y132.886 E2444.94995
G1 X143.266 Y133.062 E2445.23223
G1 X141.574 Y133.097 E2445.51655
G1 X139.91 Y132.992 E2445.79666
G1 X138.221 Y132.743 E2446.08348
G1 X136.602 Y132.364 E2446.36282
G1 X134.991 Y131.84 E2446.64743
G1 X133.447 Y131.19 E2446.92887
G1 X131.952 Y130.41 E2447.21216
G1 X130.524 Y129.503 E2447.49636
G1 X129.194 Y128.494 E2447.77683
G1 X127.931 Y127.355 E2448.06255
G1 X126.81 Y126.162 E2448.33757
G1 X125.756 Y124.837 E2448.62201
G1 X124.825 Y123.44 E2448.90405
G1 X124.015 Y121.971 E2449.18587
G1 X123.318 Y120.412 E2449.47277
G1 X122.773 Y118.854 E2449.75006
G1 X122.162 Y116.483 E2450.1614
G1 X121.229 Y116.602 E2450.31942
G1 X106.393 Y116.602 E2452.81187
G1 X104.799 Y116.436 E2453.08111
G1 X104.473 Y117.978 E2453.34589
G1 X103.991 Y119.583 E2453.62743
G1 X103.376 Y121.142 E2453.90898
G1 X102.628 Y122.655 E2454.19253
G1 X101.755 Y124.1 E2454.47615
G1 X100.768 Y125.464 E2454.75901
G1 X99.674 Y126.735 E2455.04074
G1 X98.44 Y127.947 E2455.33132
G1 X97.156 Y129.009 E2455.61126
G1 X95.778 Y129.967 E2455.89321
G1 X94.302 Y130.819 E2456.17952
G1 X92.789 Y131.531 E2456.46045
G1 X91.217 Y132.117 E2456.7423
G1 X89.586 Y132.572 E2457.02677
G1 X87.937 Y132.886 E2457.30878
G1 X86.266 Y133.062 E2457.59106
G1 X84.574 Y133.097 E2457.87537
G1 X82.91 Y132.992 E2458.15548
G1 X81.221 Y132.743 E2458.4423
G1 X79.602 Y132.364 E2458.72165
G1 X77.991 Y131.84 E2459.00625
G1 X76.447 Y131.19 E2459.28769
G1 X74.952 Y130.41 E2459.57098
G1 X73.524 Y129.503 E2459.85519
G1 X72.194 Y128.494 E2460.13565
G1 X70.931 Y127.355 E2460.42137
G1 X69.81 Y126.163 E2460.69627
G1 X68.756 Y124.837 E2460.98084
G1 X67.825 Y123.441 E2461.26274
G1 X67.013 Y121.968 E2461.54531
G1 X66.322 Y120.422 E2461.82981
G1 X65.769 Y118.843 E2462.11088
G1 X65.342 Y117.192 E2462.39737
G1 X65.061 Y115.518 E2462.68254
G1 X64.918 Y113.841 E2462.96529
G1 X64.918 Y112.189 E2463.24283
G1 X65.055 Y110.534 E2463.52182
G1 X65.331 Y108.868 E2463.80552
G1 X65.744 Y107.247 E2464.08655
G1 X66.305 Y105.626 E2464.37473
G1 X66.985 Y104.09 E2464.65693
G1 X67.787 Y102.626 E2464.93737
G1 X68.725 Y101.21 E2465.22272
G1 X69.765 Y99.894 E2465.50451
G1 X70.916 Y98.664 E2465.78752
G1 X72.187 Y97.516 E2466.07525
G1 X73.53 Y96.497 E2466.35847
G1 X74.946 Y95.599 E2466.64016
G1 X76.443 Y94.817 E2466.9239
G1 X77.998 Y94.162 E2467.20737
G1 X79.597 Y93.643 E2467.4898
G1 X81.224 Y93.261 E2467.77057
G1 X82.91 Y93.012 E2468.05689
G1 X84.574 Y92.908 E2468.33699
G1 X86.266 Y92.943 E2468.62131
G1 X87.937 Y93.119 E2468.90359
G1 X89.586 Y93.433 E2469.1856
G1 X91.217 Y93.888 E2469.47007
G1 X92.789 Y94.473 E2469.75186
G1 X94.302 Y95.185 E2470.03278
G1 X95.778 Y96.037 E2470.31909
M204 S5000
M205 X30 Y30
G0 F2400 X77.914 Y132.026
G0 X77.791 Y132.406
M204 S500
M205 X5 Y5
;TYPE:WALL-OUTER
G1 F600 X76.185 Y131.731 E2470.61176
G1 X74.648 Y130.928 E2470.9031
G1 X73.185 Y129.999 E2471.19425
G1 X71.809 Y128.955 E2471.48442
G1 X70.515 Y127.789 E2471.77705
G1 X69.355 Y126.555 E2472.06158
G1 X68.272 Y125.192 E2472.35405
G1 X67.313 Y123.754 E2472.64442
G1 X66.473 Y122.23 E2472.93677
G1 X65.767 Y120.651 E2473.22735
G1 X65.193 Y119.013 E2473.51894
G1 X64.754 Y117.313 E2473.81391
G1 X64.465 Y115.596 E2474.10643
G1 X64.318 Y113.869 E2474.39761
G1 X64.318 Y112.163 E2474.68422
G1 X64.459 Y110.46 E2474.9713
G1 X64.742 Y108.751 E2475.26232
G1 X65.17 Y107.07 E2475.55374
G1 X65.748 Y105.401 E2475.85047
G1 X66.443 Y103.831 E2476.13892
G1 X67.276 Y102.31 E2476.43026
G1 X68.239 Y100.858 E2476.72297
G1 X69.308 Y99.504 E2477.01279
G1 X70.493 Y98.238 E2477.30411
G1 X71.809 Y97.05 E2477.60196
G1 X73.186 Y96.005 E2477.89237
G1 X74.648 Y95.078 E2478.1832
G1 X76.185 Y94.274 E2478.47461
G1 X77.79 Y93.598 E2478.76719
G1 X79.431 Y93.066 E2479.057
G1 X81.119 Y92.67 E2479.34829
G1 X82.844 Y92.415 E2479.64124
G1 X84.561 Y92.307 E2479.93026
G1 X86.306 Y92.344 E2480.22349
G1 X88.016 Y92.524 E2480.51236
G1 X89.728 Y92.85 E2480.80514
G1 X91.398 Y93.316 E2481.09642
G1 X93.025 Y93.921 E2481.38804
G1 X94.585 Y94.655 E2481.67768
G1 X96.097 Y95.528 E2481.971
G1 X97.514 Y96.513 E2482.26092
G1 X98.85 Y97.618 E2482.55219
G1 X100.089 Y98.832 E2482.84361
G1 X101.196 Y100.113 E2483.12804
G1 X102.229 Y101.532 E2483.42291
G1 X103.116 Y102.991 E2483.70976
G1 X103.896 Y104.557 E2484.00368
G1 X104.537 Y106.169 E2484.29512
G1 X105.04 Y107.826 E2484.58604
G1 X105.275 Y108.926 E2484.77501
G1 X105.812 Y108.869 E2484.86573
G1 X105.812 Y108.802 E2484.87699
G1 X121.244 Y108.802 E2487.46957
G1 X121.713 Y108.861 E2487.54898
G1 X122.178 Y107.037 E2487.86521
G1 X122.741 Y105.417 E2488.15334
G1 X123.447 Y103.826 E2488.44576
G1 X124.277 Y102.309 E2488.73627
G1 X125.239 Y100.857 E2489.02889
G1 X126.308 Y99.504 E2489.31858
G1 X127.493 Y98.237 E2489.61002
G1 X128.809 Y97.05 E2489.90776
G1 X130.186 Y96.005 E2490.19817
G1 X131.648 Y95.078 E2490.48899
G1 X133.185 Y94.274 E2490.78041
G1 X134.79 Y93.598 E2491.07299
G1 X136.431 Y93.066 E2491.3628
G1 X138.12 Y92.669 E2491.65428
G1 X138.755 Y92.578 E2491.76205
G1 X138.755 Y89.302 E2492.31242
G1 X145.244 Y89.302 E2493.40257
G1 X145.244 Y92.566 E2493.95093
G1 X146.728 Y92.85 E2494.20476
G1 X148.114 Y93.237 E2494.44652
G1 X150.022 Y93.92 E2494.78698
G1 X151.585 Y94.655 E2495.07715
G1 X153.097 Y95.528 E2495.37046
G1 X154.514 Y96.513 E2495.66039
G1 X155.85 Y97.618 E2495.95166
G1 X157.089 Y98.832 E2496.24307
G1 X158.194 Y100.111 E2496.52703
G1 X159.229 Y101.533 E2496.82251
G1 X160.123 Y103.005 E2497.11184
G1 X160.892 Y104.544 E2497.40087
G1 X161.538 Y106.17 E2497.69481
G1 X162.04 Y107.827 E2497.98568
G1 X162.401 Y109.507 E2498.27436
G1 X162.622 Y111.241 E2498.56803
G1 X162.697 Y112.972 E2498.85911
G1 X162.629 Y114.704 E2499.15031
G1 X162.415 Y116.421 E2499.441
G1 X162.053 Y118.13 E2499.73448
G1 X161.56 Y119.778 E2500.02347
G1 X160.923 Y121.391 E2500.31482
G1 X160.153 Y122.946 E2500.60633
G1 X159.257 Y124.431 E2500.89771
G1 X158.24 Y125.836 E2501.18909
G1 X157.109 Y127.15 E2501.48036
G1 X155.85 Y128.386 E2501.77676
G1 X154.514 Y129.491 E2502.06803
G1 X153.097 Y130.476 E2502.35795
G1 X151.585 Y131.349 E2502.65127
G1 X150.025 Y132.083 E2502.94091
G1 X148.398 Y132.689 E2503.23259
G1 X146.728 Y133.155 E2503.52387
G1 X145.016 Y133.481 E2503.81665
G1 X143.306 Y133.661 E2504.10552
G1 X141.561 Y133.698 E2504.39875
G1 X139.844 Y133.589 E2504.68778
G1 X138.116 Y133.334 E2504.98123
G1 X136.433 Y132.94 E2505.27162
G1 X134.791 Y132.406 E2505.5617
G1 X133.185 Y131.731 E2505.85437
G1 X131.648 Y130.928 E2506.1457
G1 X130.185 Y129.999 E2506.43685
G1 X128.809 Y128.955 E2506.72702
G1 X127.515 Y127.789 E2507.01965
G1 X126.355 Y126.554 E2507.3043
G1 X125.272 Y125.192 E2507.59664
G1 X124.313 Y123.753 E2507.88716
G1 X123.475 Y122.233 E2508.17875
G1 X122.763 Y120.641 E2508.47174
G1 X122.197 Y119.023 E2508.75972
G1 X121.713 Y117.145 E2509.08553
G1 X121.266 Y117.202 E2509.16123
G1 X105.812 Y117.202 E2511.75751
G1 X105.812 Y117.145 E2511.76708
G1 X105.274 Y117.089 E2511.85795
G1 X105.054 Y118.129 E2512.03654
G1 X104.56 Y119.776 E2512.32541
G1 X103.923 Y121.39 E2512.61692
G1 X103.154 Y122.945 E2512.90836
G1 X102.257 Y124.43 E2513.19982
G1 X101.24 Y125.835 E2513.49121
G1 X100.109 Y127.149 E2513.78247
G1 X98.85 Y128.386 E2514.07899
G1 X97.514 Y129.491 E2514.37027
G1 X96.097 Y130.476 E2514.66019
G1 X94.585 Y131.349 E2514.9535
G1 X93.025 Y132.083 E2515.24314
G1 X91.398 Y132.689 E2515.53482
G1 X89.728 Y133.155 E2515.8261
G1 X88.016 Y133.481 E2516.11889
G1 X86.306 Y133.661 E2516.40775
G1 X84.561 Y133.698 E2516.70098
G1 X82.844 Y133.589 E2516.99002
G1 X81.116 Y133.334 E2517.28346
G1 X79.433 Y132.94 E2517.57385
G1 X77.791 Y132.406 E2517.86393
M204 S5000
M205 X30 Y30
G0 F2400 X77.515 Y132.29
G0 X78.188 Y131.283
M204 S500
M205 X5 Y5
;TYPE:SKIN
G1 F900 X76.706 Y130.659 E2518.13408
G1 X75.246 Y129.897 E2518.41075
G1 X73.858 Y129.017 E2518.68685
G1 X72.572 Y128.041 E2518.95808
G1 X71.35 Y126.939 E2519.23452
G1 X70.252 Y125.77 E2519.50396
G1 X69.228 Y124.482 E2519.7804
G1 X68.332 Y123.138 E2520.05176
G1 X67.536 Y121.693 E2520.32892
G1 X66.87 Y120.204 E2520.60295
G1 X66.333 Y118.669 E2520.87616
G1 X65.92 Y117.073 E2521.15312
G1 X65.647 Y115.444 E2521.43061
G1 X65.508 Y113.815 E2521.70527
G1 X65.508 Y112.214 E2521.97424
G1 X65.641 Y110.605 E2522.24548
G1 X65.907 Y108.994 E2522.51979
G1 X66.309 Y107.418 E2522.79303
G1 X66.86 Y105.827 E2523.0759
G1 X67.513 Y104.353 E2523.34674
G1 X68.284 Y102.944 E2523.61658
G1 X69.205 Y101.555 E2523.89656
G1 X70.213 Y100.278 E2524.16988
G1 X71.332 Y99.083 E2524.44492
G1 X72.565 Y97.969 E2524.72409
G1 X73.864 Y96.983 E2524.99807
G1 X75.24 Y96.112 E2525.27166
G1 X76.702 Y95.348 E2525.54879
G1 X78.195 Y94.719 E2525.82096
G1 X79.761 Y94.21 E2526.0976
G1 X81.327 Y93.843 E2526.36781
G1 X82.985 Y93.598 E2526.64938
G1 X84.575 Y93.498 E2526.91703
G1 X86.241 Y93.533 E2527.19698
G1 X87.837 Y93.701 E2527.46659
G1 X89.457 Y94.01 E2527.74366
G1 X91.031 Y94.448 E2528.01814
G1 X92.567 Y95.02 E2528.2935
G1 X94.023 Y95.706 E2528.56389
G1 X95.464 Y96.537 E2528.84335
G1 X96.802 Y97.467 E2529.1171
G1 X98.042 Y98.493 E2529.38749
G1 X99.225 Y99.652 E2529.66572
G1 X100.265 Y100.854 E2529.93275
G1 X101.231 Y102.182 E2530.20863
G1 X102.074 Y103.57 E2530.48145
G1 X102.804 Y105.031 E2530.75584
G1 X103.413 Y106.563 E2531.0328
G1 X103.885 Y108.121 E2531.30629
G1 X104.335 Y110.223 E2531.66743
G1 X106.507 Y109.992 E2532.03439
G1 X121.168 Y109.992 E2534.49743
G1 X122.607 Y110.173 E2534.74109
G1 X123.32 Y107.375 E2535.22618
G1 X123.85 Y105.852 E2535.49709
G1 X124.519 Y104.344 E2535.77425
G1 X125.292 Y102.933 E2536.04454
G1 X126.2 Y101.561 E2536.32094
G1 X127.213 Y100.277 E2536.5957
G1 X128.325 Y99.089 E2536.86908
G1 X129.572 Y97.964 E2537.15123
G1 X130.864 Y96.983 E2537.42376
G1 X132.24 Y96.112 E2537.69735
G1 X133.702 Y95.348 E2537.97448
G1 X135.195 Y94.719 E2538.24666
G1 X136.761 Y94.21 E2538.52329
G1 X138.335 Y93.841 E2538.79489
G1 X139.945 Y93.609 E2539.06817
G1 X139.945 Y90.492 E2539.59182
G1 X144.054 Y90.492 E2540.28213
G1 X144.054 Y93.551 E2540.79605
G1 X146.461 Y94.011 E2541.20774
G1 X147.758 Y94.373 E2541.43396
G1 X149.572 Y95.023 E2541.75769
G1 X151.019 Y95.704 E2542.02636
G1 X152.464 Y96.537 E2542.30657
G1 X153.802 Y97.467 E2542.58032
G1 X155.042 Y98.493 E2542.85071
G1 X156.225 Y99.652 E2543.12894
G1 X157.254 Y100.842 E2543.39323
G1 X158.239 Y102.196 E2543.67453
G1 X159.086 Y103.591 E2543.9487
G1 X159.799 Y105.017 E2544.21655
G1 X160.414 Y106.564 E2544.49623
G1 X160.885 Y108.12 E2544.76935
G1 X161.226 Y109.702 E2545.04123
G1 X161.436 Y111.348 E2545.32
G1 X161.505 Y112.964 E2545.59174
G1 X161.441 Y114.617 E2545.86965
G1 X161.24 Y116.229 E2546.14256
G1 X160.901 Y117.831 E2546.41766
G1 X160.436 Y119.387 E2546.69049
G1 X159.836 Y120.903 E2546.9644
G1 X159.107 Y122.376 E2547.24051
G1 X158.263 Y123.774 E2547.51486
G1 X157.303 Y125.1 E2547.78988
G1 X156.236 Y126.341 E2548.06483
G1 X155.056 Y127.5 E2548.3427
G1 X153.794 Y128.542 E2548.61765
G1 X152.464 Y129.467 E2548.88982
G1 X151.023 Y130.298 E2549.16927
G1 X149.567 Y130.984 E2549.43967
G1 X148.031 Y131.557 E2549.71509
G1 X146.457 Y131.995 E2549.98957
G1 X144.837 Y132.304 E2550.26664
G1 X143.241 Y132.472 E2550.53625
G1 X141.575 Y132.507 E2550.8162
G1 X139.985 Y132.406 E2551.08385
G1 X138.321 Y132.161 E2551.36642
G1 X136.768 Y131.798 E2551.63436
G1 X135.188 Y131.283 E2551.91354
G1 X133.706 Y130.659 E2552.18369
G1 X132.246 Y129.897 E2552.46036
G1 X130.858 Y129.017 E2552.73647
G1 X129.572 Y128.041 E2553.00769
G1 X128.346 Y126.935 E2553.28508
G1 X127.262 Y125.782 E2553.55095
G1 X126.228 Y124.482 E2553.83001
G1 X125.332 Y123.137 E2554.10152
G1 X124.542 Y121.704 E2554.37642
G1 X123.867 Y120.195 E2554.65414
G1 X123.338 Y118.68 E2554.92373
G1 X122.603 Y115.832 E2555.41787
G1 X121.186 Y116.012 E2555.65784
G1 X106.416 Y116.012 E2558.1392
G1 X104.331 Y115.795 E2558.49137
G1 X103.897 Y117.843 E2558.84308
G1 X103.437 Y119.378 E2559.11229
G1 X102.833 Y120.907 E2559.38848
G1 X102.111 Y122.37 E2559.66256
G1 X101.263 Y123.773 E2559.93798
G1 X100.303 Y125.099 E2560.213
G1 X99.241 Y126.334 E2560.48664
G1 X98.042 Y127.511 E2560.76891
G1 X96.802 Y128.537 E2561.03929
G1 X95.464 Y129.467 E2561.31304
G1 X94.023 Y130.298 E2561.5925
G1 X92.567 Y130.984 E2561.8629
G1 X91.031 Y131.557 E2562.13832
G1 X89.457 Y131.995 E2562.41279
G1 X87.837 Y132.304 E2562.68986
G1 X86.241 Y132.472 E2562.95947
G1 X84.575 Y132.507 E2563.23942
G1 X82.985 Y132.406 E2563.50708
G1 X81.321 Y132.161 E2563.78964
G1 X79.768 Y131.798 E2564.05758
G1 X78.188 Y131.283 E2564.33677
M204 S5000
M205 X30 Y30
G0 F2400 X74.037 Y96.516
M204 S500
M205 X5 Y5
G1 F900 X68.541 Y102.012 E2565.64255
M204 S5000
M205 X30 Y30
G0 F2400 X67.318 Y104.083
M204 S500
M205 X5 Y5
G1 F900 X76.055 Y95.346 E2567.71835
M204 S5000
M205 X30 Y30
G0 F2400 X77.614 Y94.636
M204 S500
M205 X5 Y5
G1 F900 X66.617 Y105.633 E2570.33111
M204 S5000
M205 X30 Y30
G0 F2400 X66.154 Y106.945
M204 S500
M205 X5 Y5
G1 F900 X78.939 Y94.16 E2573.36867
M204 S5000
M205 X30 Y30
G0 F2400 X80.135 Y93.812
M204 S500
M205 X5 Y5
G1 F900 X65.817 Y108.13 E2576.77045
M204 S5000
M205 X30 Y30
G0 F2400 X65.563 Y109.233
M204 S500
M205 X5 Y5
G1 F900 X81.243 Y93.553 E2580.49583
M204 S5000
M205 X30 Y30
G0 F2400 X82.241 Y93.403
M204 S500
M205 X5 Y5
G1 F900 X65.395 Y110.249 E2584.49824
M204 S5000
M205 X30 Y30
G0 F2400 X65.29 Y111.203
M204 S500
M205 X5 Y5
G1 F900 X83.211 Y93.282 E2588.75605
M204 S5000
M205 X30 Y30
G0 F2400 X84.117 Y93.224
M204 S500
M205 X5 Y5
G1 F900 X65.214 Y112.128 E2593.24729
M204 S5000
M205 X30 Y30
G0 F2400 X65.207 Y112.982
M204 S500
M205 X5 Y5
G1 F900 X84.985 Y93.205 E2597.94618
M204 S5000
M205 X30 Y30
G0 F2400 X85.815 Y93.223
M204 S500
M205 X5 Y5
G1 F900 X65.208 Y113.83 E2602.84216
M204 S5000
M205 X30 Y30
G0 F2400 X65.275 Y114.612
M204 S500
M205 X5 Y5
G1 F900 X86.617 Y93.27 E2607.91276
M204 S5000
M205 X30 Y30
G0 F2400 X87.385 Y93.35
M204 S500
M205 X5 Y5
G1 F900 X65.342 Y115.394 E2613.15003
M204 S5000
M205 X30 Y30
G0 F2400 X65.458 Y116.126
M204 S500
M205 X5 Y5
G1 F900 X88.133 Y93.451 E2618.53733
M204 S5000
M205 X30 Y30
G0 F2400 X88.845 Y93.587
M204 S500
M205 X5 Y5
G1 F900 X65.579 Y116.853 E2624.06505
M204 S5000
M205 X30 Y30
G0 F2400 X65.733 Y117.548
M204 S500
M205 X5 Y5
G1 F900 X89.556 Y93.725 E2629.72511
M204 S5000
M205 X30 Y30
G0 F2400 X90.22 Y93.91
M204 S500
M205 X5 Y5
G1 F900 X65.908 Y118.222 E2635.50134
M204 S5000
M205 X30 Y30
G0 F2400 X66.091 Y118.887
M204 S500
M205 X5 Y5
G1 F900 X90.884 Y94.094 E2641.39186
M204 S5000
M205 X30 Y30
G0 F2400 X91.519 Y94.308
M204 S500
M205 X5 Y5
G1 F900 X66.311 Y119.515 E2647.38086
M204 S5000
M205 X30 Y30
G0 F2400 X66.531 Y120.144
M204 S500
M205 X5 Y5
G1 F900 X92.137 Y94.538 E2653.46453
M204 S5000
M205 X30 Y30
G0 F2400 X92.751 Y94.772
M204 S500
M205 X5 Y5
G1 F900 X66.782 Y120.742 E2659.63457
M204 S5000
M205 X30 Y30
G0 F2400 X67.044 Y121.328
M204 S500
M205 X5 Y5
G1 F900 X93.328 Y95.045 E2665.87921
M204 S5000
M205 X30 Y30
G0 F2400 X93.904 Y95.317
M204 S500
M205 X5 Y5
G1 F900 X67.313 Y121.908 E2672.19691
M204 S5000
M205 X30 Y30
G0 F2400 X67.614 Y122.455
M204 S500
M205 X5 Y5
G1 F900 X94.459 Y95.61 E2678.57496
M204 S5000
M205 X30 Y30
G0 F2400 X94.998 Y95.92
M204 S500
M205 X5 Y5
G1 F900 X67.916 Y123.002 E2685.00931
M204 S5000
M205 X30 Y30
G0 F2400 X68.235 Y123.531
M204 S500
M205 X5 Y5
G1 F900 X95.536 Y96.23 E2691.4957
M204 S5000
M205 X30 Y30
G0 F2400 X96.043 Y96.572
M204 S500
M205 X5 Y5
G1 F900 X68.574 Y124.041 E2698.022
M204 S5000
M205 X30 Y30
G0 F2400 X68.913 Y124.55
M204 S500
M205 X5 Y5
G1 F900 X96.543 Y96.921 E2704.58643
M204 S5000
M205 X30 Y30
G0 F2400 X97.039 Y97.273
M204 S500
M205 X5 Y5
G1 F900 X69.282 Y125.03 E2711.18116
M204 S5000
M205 X30 Y30
G0 F2400 X69.658 Y125.502
M204 S500
M205 X5 Y5
G1 F900 X97.503 Y97.657 E2717.7968
M204 S5000
M205 X30 Y30
G0 F2400 X97.968 Y98.041
M204 S500
M205 X5 Y5
G1 F900 X70.034 Y125.975 E2724.43358
M204 S5000
M205 X30 Y30
G0 F2400 X70.445 Y126.413
M204 S500
M205 X5 Y5
G1 F900 X98.417 Y98.44 E2731.0795
M204 S5000
M205 X30 Y30
G0 F2400 X98.847 Y98.859
M204 S500
M205 X5 Y5
G1 F900 X70.856 Y126.85 E2737.72982
M204 S5000
M205 X30 Y30
G0 F2400 X71.277 Y127.277
M204 S500
M205 X5 Y5
G1 F900 X99.275 Y99.279 E2744.38181
M204 S5000
M205 X30 Y30
G0 F2400 X99.682 Y99.721
M204 S500
M205 X5 Y5
G1 F900 X71.723 Y127.68 E2751.02453
M204 S5000
M205 X30 Y30
G0 F2400 X72.17 Y128.082
M204 S500
M205 X5 Y5
G1 F900 X100.075 Y100.177 E2757.65442
M204 S5000
M205 X30 Y30
G0 F2400 X100.469 Y100.631
M204 S500
M205 X5 Y5
G1 F900 X72.634 Y128.466 E2764.26768
M204 S5000
M205 X30 Y30
G0 F2400 X73.117 Y128.832
M204 S500
M205 X5 Y5
G1 F900 X100.829 Y101.12 E2770.85171
M204 S5000
M205 X30 Y30
G0 F2400 X101.186 Y101.611
M204 S500
M205 X5 Y5
G1 F900 X73.599 Y129.198 E2777.40605
M204 S5000
M205 X30 Y30
G0 F2400 X74.113 Y129.533
M204 S500
M205 X5 Y5
G1 F900 X101.537 Y102.109 E2783.92166
M204 S5000
M205 X30 Y30
G0 F2400 X101.858 Y102.637
M204 S500
M205 X5 Y5
G1 F900 X74.632 Y129.862 E2790.39011
M204 S5000
M205 X30 Y30
G0 F2400 X75.156 Y130.187
M204 S500
M205 X5 Y5
G1 F900 X102.178 Y103.165 E2796.81021
M204 S5000
M205 X30 Y30
G0 F2400 X102.48 Y103.712
M204 S500
M205 X5 Y5
G1 F900 X75.714 Y130.478 E2803.16949
M204 S5000
M205 X30 Y30
G0 F2400 X76.271 Y130.769
M204 S500
M205 X5 Y5
G1 F900 X102.763 Y104.277 E2809.46366
M204 S5000
M205 X30 Y30
G0 F2400 X103.045 Y104.843
M204 S500
M205 X5 Y5
G1 F900 X76.846 Y131.043 E2815.68835
M204 S5000
M205 X30 Y30
G0 F2400 X77.443 Y131.294
M204 S500
M205 X5 Y5
G1 F900 X103.291 Y105.446 E2821.82952
M204 S5000
M205 X30 Y30
G0 F2400 X103.533 Y106.053
M204 S500
M205 X5 Y5
G1 F900 X78.039 Y131.546 E2827.88647
M204 S5000
M205 X30 Y30
G0 F2400 X78.676 Y131.758
M204 S500
M205 X5 Y5
G1 F900 X103.76 Y106.674 E2833.84612
M204 S5000
M205 X30 Y30
G0 F2400 X103.957 Y107.326
M204 S500
M205 X5 Y5
G1 F900 X79.316 Y131.966 E2839.7004
M204 S5000
M205 X30 Y30
G0 F2400 X79.976 Y132.155
M204 S500
M205 X5 Y5
G1 F900 X104.154 Y107.977 E2845.4448
M204 S5000
M205 X30 Y30
G0 F2400 X104.309 Y108.67
M204 S500
M205 X5 Y5
G1 F900 X80.664 Y132.315 E2851.06257
M204 S5000
M205 X30 Y30
G0 F2400 X81.359 Y132.469
M204 S500
M205 X5 Y5
G1 F900 X104.459 Y109.369 E2856.55085
M204 S5000
M205 X30 Y30
G0 F2400 X104.808 Y109.869
M204 S500
M205 X5 Y5
G1 F900 X82.099 Y132.578 E2861.94623
M204 S5000
M205 X30 Y30
G0 F2400 X82.839 Y132.686
M204 S500
M205 X5 Y5
G1 F900 X105.757 Y109.768 E2867.39127
M204 S5000
M205 X30 Y30
G0 F2400 X106.683 Y109.691
M204 S500
M205 X5 Y5
G1 F900 X83.628 Y132.746 E2872.86886
M204 S5000
M205 X30 Y30
G0 F2400 X84.425 Y132.797
M204 S500
M205 X5 Y5
G1 F900 X107.531 Y109.691 E2878.35857
M204 S5000
M205 X30 Y30
G0 F2400 X108.38 Y109.691
M204 S500
M205 X5 Y5
G1 F900 X85.28 Y132.791 E2883.84685
M204 S5000
M205 X30 Y30
G0 F2400 X86.146 Y132.773
M204 S500
M205 X5 Y5
G1 F900 X109.228 Y109.691 E2889.33085
M204 S5000
M205 X30 Y30
G0 F2400 X110.077 Y109.691
M204 S500
M205 X5 Y5
G1 F900 X87.083 Y132.685 E2894.79394
M204 S5000
M205 X30 Y30
G0 F2400 X88.048 Y132.568
M204 S500
M205 X5 Y5
G1 F900 X110.925 Y109.691 E2900.22924
M204 S5000
M205 X30 Y30
G0 F2400 X111.774 Y109.691
M204 S500
M205 X5 Y5
G1 F900 X105.271 Y116.194 E2901.77428
M204 S5000
M205 X30 Y30
G0 F2400 X106.039 Y116.274
M204 S500
M205 X5 Y5
G1 F900 X112.623 Y109.691 E2903.33844
M204 S5000
M205 X30 Y30
G0 F2400 X113.471 Y109.691
M204 S500
M205 X5 Y5
G1 F900 X106.85 Y116.311 E2904.91139
M204 S5000
M205 X30 Y30
G0 F2400 X107.699 Y116.311
M204 S500
M205 X5 Y5
G1 F900 X114.32 Y109.691 E2906.48434
M204 S5000
M205 X30 Y30
G0 F2400 X115.168 Y109.691
M204 S500
M205 X5 Y5
G1 F900 X108.547 Y116.311 E2908.05729
M204 S5000
M205 X30 Y30
G0 F2400 X109.396 Y116.311
M204 S500
M205 X5 Y5
G1 F900 X116.017 Y109.691 E2909.63024
M204 S5000
M205 X30 Y30
G0 F2400 X116.865 Y109.691
M204 S500
M205 X5 Y5
G1 F900 X110.245 Y116.311 E2911.20307
M204 S5000
M205 X30 Y30
G0 F2400 X111.093 Y116.311
M204 S500
M205 X5 Y5
G1 F900 X117.714 Y109.691 E2912.77602
M204 S5000
M205 X30 Y30
G0 F2400 X118.562 Y109.691
M204 S500
M205 X5 Y5
G1 F900 X111.942 Y116.311 E2914.34885
M204 S5000
M205 X30 Y30
G0 F2400 X112.79 Y116.311
M204 S500
M205 X5 Y5
G1 F900 X119.411 Y109.691 E2915.9218
M204 S5000
M205 X30 Y30
G0 F2400 X120.259 Y109.691
M204 S500
M205 X5 Y5
G1 F900 X113.639 Y116.311 E2917.49463
M204 S5000
M205 X30 Y30
G0 F2400 X114.487 Y116.311
M204 S500
M205 X5 Y5
G1 F900 X121.108 Y109.691 E2919.06759
M204 S5000
M205 X30 Y30
G0 F2400 X121.869 Y109.778
M204 S500
M205 X5 Y5
G1 F900 X115.336 Y116.311 E2920.61975
M204 S5000
M205 X30 Y30
G0 F2400 X116.184 Y116.311
M204 S500
M205 X5 Y5
G1 F900 X139.063 Y93.432 E2926.05552
M204 S5000
M205 X30 Y30
G0 F2400 X139.644 Y92.852
M204 S500
M205 X5 Y5
G1 F900 X142.304 Y90.192 E2926.6875
M204 S5000
M205 X30 Y30
G0 F2400 X141.456 Y90.192
M204 S500
M205 X5 Y5
G1 F900 X139.644 Y92.003 E2927.11789
M204 S5000
M205 X30 Y30
G0 F2400 X139.644 Y91.155
M204 S500
M205 X5 Y5
G1 F900 X140.607 Y90.192 E2927.34669
M204 S5000
M205 X30 Y30
G0 F2400 X139.758 Y90.192
M204 S500
M205 X5 Y5
G1 F900 X139.644 Y90.306 E2927.37378
M204 S5000
M205 X30 Y30
G0 F2400 X143.153 Y90.192
M204 S500
M205 X5 Y5
G1 F900 X117.033 Y116.311 E2933.57945
M204 S5000
M205 X30 Y30
G0 F2400 X117.881 Y116.311
M204 S500
M205 X5 Y5
G1 F900 X144.001 Y90.192 E2939.78513
M204 S5000
M205 X30 Y30
G0 F2400 X144.353 Y90.689
M204 S500
M205 X5 Y5
G1 F900 X118.73 Y116.311 E2945.87272
M204 S5000
M205 X30 Y30
G0 F2400 X119.578 Y116.311
M204 S500
M205 X5 Y5
G1 F900 X144.353 Y91.537 E2951.75885
M204 S5000
M205 X30 Y30
G0 F2400 X144.353 Y92.386
M204 S500
M205 X5 Y5
G1 F900 X120.427 Y116.311 E2957.44325
M204 S5000
M205 X30 Y30
G0 F2400 X121.286 Y116.301
M204 S500
M205 X5 Y5
G1 F900 X144.353 Y93.234 E2962.92369
M204 S5000
M205 X30 Y30
G0 F2400 X145.008 Y93.427
M204 S500
M205 X5 Y5
G1 F900 X122.258 Y116.178 E2968.32894
M204 S5000
M205 X30 Y30
G0 F2400 X122.53 Y116.754
M204 S500
M205 X5 Y5
G1 F900 X145.721 Y93.563 E2973.83884
M204 S5000
M205 X30 Y30
G0 F2400 X146.433 Y93.7
M204 S500
M205 X5 Y5
G1 F900 X122.704 Y117.429 E2979.47656
M204 S5000
M205 X30 Y30
G0 F2400 X122.878 Y118.103
M204 S500
M205 X5 Y5
G1 F900 X147.102 Y93.879 E2985.23189
M204 S5000
M205 X30 Y30
G0 F2400 X147.766 Y94.063
M204 S500
M205 X5 Y5
G1 F900 X123.052 Y118.777 E2991.10364
M204 S5000
M205 X30 Y30
G0 F2400 X123.272 Y119.406
M204 S500
M205 X5 Y5
G1 F900 X148.396 Y94.282 E2997.07279
M204 S5000
M205 X30 Y30
G0 F2400 X149.02 Y94.506
M204 S500
M205 X5 Y5
G1 F900 X123.492 Y120.034 E3003.13794
M204 S5000
M205 X30 Y30
G0 F2400 X123.736 Y120.639
M204 S500
M205 X5 Y5
G1 F900 X149.645 Y94.73 E3009.2936
M204 S5000
M205 X30 Y30
G0 F2400 X150.225 Y94.999
M204 S500
M205 X5 Y5
G1 F900 X123.998 Y121.225 E3015.5247
M204 S5000
M205 X30 Y30
G0 F2400 X124.261 Y121.811
M204 S500
M205 X5 Y5
G1 F900 X150.802 Y95.27 E3021.83052
M204 S5000
M205 X30 Y30
G0 F2400 X151.364 Y95.556
M204 S500
M205 X5 Y5
G1 F900 X124.561 Y122.359 E3028.19859
M204 S5000
M205 X30 Y30
G0 F2400 X124.863 Y122.907
M204 S500
M205 X5 Y5
G1 F900 X151.902 Y95.867 E3034.62285
M204 S5000
M205 X30 Y30
G0 F2400 X152.441 Y96.177
M204 S500
M205 X5 Y5
G1 F900 X125.175 Y123.443 E3041.10092
M204 S5000
M205 X30 Y30
G0 F2400 X125.514 Y123.952
M204 S500
M205 X5 Y5
G1 F900 X152.954 Y96.512 E3047.62033
M204 S5000
M205 X30 Y30
G0 F2400 X153.455 Y96.86
M204 S500
M205 X5 Y5
G1 F900 X125.853 Y124.462 E3054.17823
M204 S5000
M205 X30 Y30
G0 F2400 X126.215 Y124.948
M204 S500
M205 X5 Y5
G1 F900 X153.955 Y97.208 E3060.76892
M204 S5000
M205 X30 Y30
G0 F2400 X154.421 Y97.591
M204 S500
M205 X5 Y5
G1 F900 X126.591 Y125.42 E3067.38087
M204 S5000
M205 X30 Y30
G0 F2400 X126.967 Y125.893
M204 S500
M205 X5 Y5
G1 F900 X154.886 Y97.975 E3074.01397
M204 S5000
M205 X30 Y30
G0 F2400 X155.342 Y98.367
M204 S500
M205 X5 Y5
G1 F900 X127.372 Y126.337 E3080.6593
M204 S5000
M205 X30 Y30
G0 F2400 X127.783 Y126.775
M204 S500
M205 X5 Y5
G1 F900 X155.77 Y98.787 E3087.30879
M204 S5000
M205 X30 Y30
G0 F2400 X156.199 Y99.207
M204 S500
M205 X5 Y5
G1 F900 X128.199 Y127.207 E3093.96125
M204 S5000
M205 X30 Y30
G0 F2400 X128.645 Y127.61
M204 S500
M205 X5 Y5
G1 F900 X156.612 Y99.642 E3100.60599
M204 S5000
M205 X30 Y30
G0 F2400 X157.005 Y100.098
M204 S500
M205 X5 Y5
G1 F900 X129.091 Y128.012 E3107.23802
M204 S5000
M205 X30 Y30
G0 F2400 X129.55 Y128.402
M204 S500
M205 X5 Y5
G1 F900 X157.399 Y100.553 E3113.8546
M204 S5000
M205 X30 Y30
G0 F2400 X157.764 Y101.036
M204 S500
M205 X5 Y5
G1 F900 X130.032 Y128.768 E3120.44339
M204 S5000
M205 X30 Y30
G0 F2400 X130.514 Y129.134
M204 S500
M205 X5 Y5
G1 F900 X158.122 Y101.527 E3127.0026
M204 S5000
M205 X30 Y30
G0 F2400 X158.479 Y102.018
M204 S500
M205 X5 Y5
G1 F900 X131.021 Y129.476 E3133.52628
M204 S5000
M205 X30 Y30
G0 F2400 X131.54 Y129.805
M204 S500
M205 X5 Y5
G1 F900 X158.801 Y102.545 E3140.00305
M204 S5000
M205 X30 Y30
G0 F2400 X159.121 Y103.073
M204 S500
M205 X5 Y5
G1 F900 X132.059 Y130.135 E3146.43265
M204 S5000
M205 X30 Y30
G0 F2400 X132.615 Y130.427
M204 S500
M205 X5 Y5
G1 F900 X159.431 Y103.612 E3152.80369
M204 S5000
M205 X30 Y30
G0 F2400 X159.714 Y104.178
M204 S500
M205 X5 Y5
G1 F900 X133.172 Y130.719 E3159.10963
M204 S5000
M205 X30 Y30
G0 F2400 X133.74 Y131
M204 S500
M205 X5 Y5
G1 F900 X159.997 Y104.743 E3165.34797
M204 S5000
M205 X30 Y30
G0 F2400 X160.248 Y105.34
M204 S500
M205 X5 Y5
G1 F900 X134.337 Y131.251 E3171.50411
M204 S5000
M205 X30 Y30
G0 F2400 X134.934 Y131.503
M204 S500
M205 X5 Y5
G1 F900 X160.49 Y105.947 E3177.57591
M204 S5000
M205 X30 Y30
G0 F2400 X160.725 Y106.56
M204 S500
M205 X5 Y5
G1 F900 X135.564 Y131.721 E3183.55386
M204 S5000
M205 X30 Y30
G0 F2400 X136.203 Y131.931
M204 S500
M205 X5 Y5
G1 F900 X160.922 Y107.212 E3189.42679
M204 S5000
M205 X30 Y30
G0 F2400 X161.119 Y107.863
M204 S500
M205 X5 Y5
G1 F900 X136.855 Y132.127 E3195.19162
M204 S5000
M205 X30 Y30
G0 F2400 X137.543 Y132.288
M204 S500
M205 X5 Y5
G1 F900 X161.283 Y108.548 E3200.83196
M204 S5000
M205 X30 Y30
G0 F2400 X161.434 Y109.245
M204 S500
M205 X5 Y5
G1 F900 X138.231 Y132.448 E3206.34471
M204 S5000
M205 X30 Y30
G0 F2400 X138.969 Y132.559
M204 S500
M205 X5 Y5
G1 F900 X161.561 Y109.967 E3211.7123
M204 S5000
M205 X30 Y30
G0 F2400 X161.656 Y110.72
M204 S500
M205 X5 Y5
G1 F900 X139.708 Y132.668 E3216.92688
M204 S5000
M205 X30 Y30
G0 F2400 X140.487 Y132.738
M204 S500
M205 X5 Y5
G1 F900 X161.74 Y111.485 E3221.97633
M204 S5000
M205 X30 Y30
G0 F2400 X161.774 Y112.299
M204 S500
M205 X5 Y5
G1 F900 X141.284 Y132.789 E3226.84451
M204 S5000
M205 X30 Y30
G0 F2400 X142.127 Y132.795
M204 S500
M205 X5 Y5
G1 F900 X161.797 Y113.125 E3231.51786
M204 S5000
M205 X30 Y30
G0 F2400 X161.763 Y114.008
M204 S500
M205 X5 Y5
G1 F900 X142.994 Y132.776 E3235.97703
M204 S5000
M205 X30 Y30
G0 F2400 X143.917 Y132.702
M204 S500
M205 X5 Y5
G1 F900 X161.705 Y114.914 E3240.20324
M204 S5000
M205 X30 Y30
G0 F2400 X161.583 Y115.884
M204 S500
M205 X5 Y5
G1 F900 X144.865 Y132.603 E3244.17535
M204 S5000
M205 X30 Y30
G0 F2400 X145.913 Y132.403
M204 S500
M205 X5 Y5
G1 F900 X161.399 Y116.917 E3247.85464
M204 S5000
M205 X30 Y30
G0 F2400 X161.161 Y118.004
M204 S500
M205 X5 Y5
G1 F900 X147.014 Y132.151 E3251.2158
M204 S5000
M205 X30 Y30
G0 F2400 X148.2 Y131.813
M204 S500
M205 X5 Y5
G1 F900 X160.801 Y119.213 E3254.20952
M204 S5000
M205 X30 Y30
G0 F2400 X160.289 Y120.573
M204 S500
M205 X5 Y5
G1 F900 X149.553 Y131.309 E3256.76027
M204 S5000
M205 X30 Y30
G0 F2400 X151.134 Y130.577
M204 S500
M205 X5 Y5
G1 F900 X159.545 Y122.165 E3258.75874
M204 S5000
M205 X30 Y30
G0 F2400 X158.232 Y124.327
M204 S500
M205 X5 Y5
G1 F900 X153.329 Y129.23 E3259.92363
M204 S5000
M205 X30 Y30
G0 F2400 X122.578 Y109.069
M204 S500
M205 X5 Y5
G1 F900 X138.047 Y93.6 E3263.59888
M204 S5000
M205 X30 Y30
G0 F2400 X136.94 Y93.859
M204 S500
M205 X5 Y5
G1 F900 X122.868 Y107.931 E3266.94221
M204 S5000
M205 X30 Y30
G0 F2400 X123.228 Y106.722
M204 S500
M205 X5 Y5
G1 F900 X135.719 Y94.231 E3269.90992
M204 S5000
M205 X30 Y30
G0 F2400 X134.357 Y94.745
M204 S500
M205 X5 Y5
G1 F900 X123.736 Y105.365 E3272.43322
M204 S5000
M205 X30 Y30
G0 F2400 X124.499 Y103.754
M204 S500
M205 X5 Y5
G1 F900 X132.744 Y95.509 E3274.39214
M204 S5000
M205 X30 Y30
G0 F2400 X130.597 Y96.807
M204 S500
M205 X5 Y5
G1 F900 X125.829 Y101.575 E3275.52496
M204 S5000
M205 X30 Y30
G0 F2400 X121.961 Y109.225
G0 X118.236 Y109.169
G0 X104.359 Y117.106
M204 S500
M205 X5 Y5
G1 F900 X89.097 Y132.368 E3279.15102
M204 S5000
M205 X30 Y30
G0 F2400 X90.221 Y132.093
M204 S500
M205 X5 Y5
G1 F900 X104.098 Y118.215 E3282.44815
M204 S5000
M205 X30 Y30
G0 F2400 X103.734 Y119.428
M204 S500
M205 X5 Y5
G1 F900 X91.438 Y131.724 E3285.36953
M204 S5000
M205 X30 Y30
G0 F2400 X92.811 Y131.2
M204 S500
M205 X5 Y5
G1 F900 X103.187 Y120.824 E3287.83474
M204 S5000
M205 X30 Y30
G0 F2400 X102.401 Y122.458
M204 S500
M205 X5 Y5
G1 F900 X94.48 Y130.379 E3289.71667
M204 S5000
M205 X30 Y30
G0 F2400 X96.818 Y128.89
M204 S500
M205 X5 Y5
G1 F900 X100.835 Y124.872 E3290.67118
M204 S5000
M205 X30 Y30
G0 F2400 X100.831 Y124.866
G10
;MESH:NONMESH
G0 F600 X100.831 Y124.866 Z2.78
G0 F2400 X64.637 Y112.177
G0 X60.3 Y110.491
;TIME_ELAPSED:6087.403829
;LAYER:6
M204 S2000
M205 X15 Y15
;TYPE:SUPPORT
G11
G1 F1200 X62.349 Y110.492 E3291.01542
G1 X62.218 Y112.061 E3291.27992
G1 X62.219 Y113.965 E3291.5998
G1 X62.351 Y115.515 E3291.86114
G1 X60.3 Y115.515 E3292.20571
G1 X60.3 Y110.491 E3293.04974
M204 S5000
M205 X30 Y30
G10
;MESH:[RUG]Model1.stl
G0 F2400 X64.775 Y110.506
G0 X162.024 Y111.29
M204 S1000
M205 X10 Y10
;TYPE:WALL-INNER
G11
G1 F600 X162.096 Y112.957 E3293.33006
G1 X162.03 Y114.661 E3293.61654
G1 X161.824 Y116.312 E3293.89606
G1 X161.473 Y117.975 E3294.1816
G1 X160.992 Y119.582 E3294.46341
G1 X160.378 Y121.14 E3294.74475
G1 X159.63 Y122.652 E3295.02815
G1 X158.757 Y124.097 E3295.31177
G1 X157.769 Y125.461 E3295.59472
G1 X156.671 Y126.739 E3295.87779
G1 X155.447 Y127.942 E3296.16611
G1 X154.156 Y129.009 E3296.44749
G1 X152.778 Y129.967 E3296.72944
G1 X151.302 Y130.819 E3297.01575
G1 X149.789 Y131.531 E3297.29668
G1 X148.217 Y132.117 E3297.57853
G1 X146.586 Y132.572 E3297.863
G1 X144.937 Y132.886 E3298.14501
G1 X143.266 Y133.062 E3298.42729
G1 X141.574 Y133.097 E3298.7116
G1 X139.91 Y132.992 E3298.99171
G1 X138.221 Y132.743 E3299.27853
G1 X136.602 Y132.364 E3299.55788
G1 X134.991 Y131.84 E3299.84248
G1 X133.447 Y131.19 E3300.12392
G1 X131.952 Y130.41 E3300.40721
G1 X130.524 Y129.503 E3300.69141
G1 X129.194 Y128.494 E3300.97188
G1 X127.931 Y127.355 E3301.2576
G1 X126.813 Y126.165 E3301.53191
G1 X125.754 Y124.833 E3301.81779
G1 X124.829 Y123.447 E3302.09773
G1 X124.012 Y121.966 E3302.38189
G1 X123.323 Y120.425 E3302.66548
G1 X122.769 Y118.844 E3302.94692
G1 X122.162 Y116.484 E3303.3563
G1 X121.237 Y116.602 E3303.51296
G1 X106.383 Y116.602 E3306.00844
G1 X104.798 Y116.437 E3306.27615
G1 X104.475 Y117.971 E3306.53952
G1 X103.993 Y119.576 E3306.82105
G1 X103.377 Y121.138 E3307.10314
G1 X102.629 Y122.652 E3307.38684
G1 X101.758 Y124.096 E3307.67015
G1 X100.77 Y125.46 E3307.9531
G1 X99.672 Y126.738 E3308.23616
G1 X98.447 Y127.942 E3308.52472
G1 X97.156 Y129.009 E3308.8061
G1 X95.778 Y129.967 E3309.08805
G1 X94.302 Y130.819 E3309.37437
G1 X92.789 Y131.531 E3309.65529
G1 X91.217 Y132.117 E3309.93714
G1 X89.586 Y132.572 E3310.22161
G1 X87.937 Y132.886 E3310.50362
G1 X86.266 Y133.062 E3310.7859
G1 X84.574 Y133.097 E3311.07022
G1 X82.91 Y132.992 E3311.35032
G1 X81.221 Y132.743 E3311.63714
G1 X79.602 Y132.364 E3311.91649
G1 X77.991 Y131.84 E3312.20109
G1 X76.447 Y131.19 E3312.48253
G1 X74.952 Y130.41 E3312.76582
G1 X73.524 Y129.503 E3313.05003
G1 X72.194 Y128.494 E3313.33049
G1 X70.931 Y127.355 E3313.61621
G1 X69.813 Y126.165 E3313.89052
G1 X68.76 Y124.843 E3314.17446
G1 X67.828 Y123.445 E3314.45674
G1 X67.015 Y121.972 E3314.73939
G1 X66.324 Y120.426 E3315.02388
G1 X65.771 Y118.847 E3315.30495
G1 X65.342 Y117.192 E3315.59218
G1 X65.061 Y115.518 E3315.87735
G1 X64.918 Y113.841 E3316.16011
G1 X64.918 Y112.192 E3316.43714
G1 X65.054 Y110.541 E3316.71544
G1 X65.328 Y108.888 E3316.99694
G1 X65.746 Y107.242 E3317.28224
G1 X66.303 Y105.63 E3317.56877
G1 X66.983 Y104.094 E3317.85098
G1 X67.788 Y102.625 E3318.13239
G1 X68.718 Y101.219 E3318.4156
G1 X69.762 Y99.897 E3318.6986
G1 X70.913 Y98.667 E3318.9816
G1 X72.187 Y97.516 E3319.27005
G1 X73.53 Y96.497 E3319.55327
G1 X74.946 Y95.599 E3319.83496
G1 X76.443 Y94.817 E3320.1187
G1 X77.998 Y94.162 E3320.40217
G1 X79.597 Y93.643 E3320.6846
G1 X81.224 Y93.261 E3320.96537
G1 X82.91 Y93.012 E3321.25169
G1 X84.574 Y92.908 E3321.53179
G1 X86.266 Y92.943 E3321.8161
G1 X87.937 Y93.119 E3322.09838
G1 X89.586 Y93.433 E3322.38039
G1 X91.217 Y93.888 E3322.66486
G1 X92.789 Y94.473 E3322.94665
G1 X94.302 Y95.185 E3323.22758
G1 X95.778 Y96.037 E3323.51389
G1 X97.156 Y96.995 E3323.79584
G1 X98.44 Y98.057 E3324.07578
G1 X99.656 Y99.248 E3324.36173
G1 X100.729 Y100.49 E3324.63747
G1 X101.72 Y101.85 E3324.92018
G1 X102.593 Y103.288 E3325.20279
G1 X103.343 Y104.79 E3325.48484
G1 X103.969 Y106.36 E3325.76879
G1 X104.456 Y107.967 E3326.05089
G1 X104.801 Y109.58 E3326.32801
G1 X106.412 Y109.409 E3326.60017
G1 X106.412 Y109.402 E3326.60135
G1 X121.209 Y109.402 E3329.08725
G1 X122.163 Y109.522 E3329.24878
G1 X122.75 Y107.223 E3329.6474
G1 X123.3 Y105.638 E3329.92926
G1 X123.984 Y104.093 E3330.21312
G1 X124.789 Y102.624 E3330.49454
G1 X125.715 Y101.226 E3330.77625
G1 X126.769 Y99.889 E3331.06227
G1 X127.913 Y98.666 E3331.34361
G1 X129.187 Y97.516 E3331.63195
G1 X130.53 Y96.497 E3331.91516
G1 X131.946 Y95.599 E3332.19686
G1 X133.443 Y94.817 E3332.4806
G1 X134.998 Y94.162 E3332.76407
G1 X136.597 Y93.643 E3333.0465
G1 X137.838 Y93.352 E3333.26064
G1 X139.125 Y93.082 E3333.48156
G1 X139.125 Y89.902 E3334.0158
G1 X144.86 Y89.902 E3334.97928
G1 X144.875 Y92.258 E3335.3751
G1 X144.865 Y93.107 E3335.51774
G1 X146.314 Y93.382 E3335.76552
G1 X147.354 Y93.647 E3335.94582
G1 X148.236 Y93.895 E3336.09974
G1 X149.789 Y94.473 E3336.37813
G1 X151.302 Y95.185 E3336.65905
G1 X152.778 Y96.037 E3336.94537
G1 X154.156 Y96.995 E3337.22732
G1 X155.44 Y98.057 E3337.50726
G1 X156.656 Y99.248 E3337.79321
G1 X157.73 Y100.491 E3338.06919
G1 X158.721 Y101.851 E3338.35189
G1 X159.594 Y103.289 E3338.63451
G1 X160.344 Y104.791 E3338.91655
G1 X160.969 Y106.362 E3339.2006
G1 X161.456 Y107.967 E3339.48238
G1 X161.809 Y109.611 E3339.76487
G1 X162.024 Y111.29 E3340.04924
M204 S5000
M205 X30 Y30
G0 F2400 X130.414 Y96.333
G0 X130.186 Y96.005
M204 S500
M205 X5 Y5
;TYPE:WALL-OUTER
G1 F600 X131.648 Y95.078 E3340.34007
G1 X133.185 Y94.274 E3340.63148
G1 X134.79 Y93.598 E3340.92406
G1 X136.431 Y93.066 E3341.21387
G1 X137.701 Y92.768 E3341.43303
G1 X138.525 Y92.595 E3341.57448
G1 X138.525 Y89.302 E3342.1277
G1 X145.456 Y89.302 E3343.29211
G1 X145.475 Y92.265 E3343.78991
G1 X145.471 Y92.611 E3343.84804
G1 X146.444 Y92.796 E3344.01443
G1 X147.511 Y93.068 E3344.19942
G1 X148.422 Y93.325 E3344.35844
G1 X150.025 Y93.921 E3344.64576
G1 X151.585 Y94.655 E3344.9354
G1 X153.097 Y95.528 E3345.22871
G1 X154.514 Y96.513 E3345.51863
G1 X155.85 Y97.618 E3345.80991
G1 X157.089 Y98.832 E3346.10132
G1 X158.2 Y100.118 E3346.38683
G1 X159.221 Y101.519 E3346.67807
G1 X160.121 Y103.001 E3346.96936
G1 X160.889 Y104.54 E3347.25832
G1 X161.536 Y106.166 E3347.55232
G1 X162.039 Y107.823 E3347.84324
G1 X162.4 Y109.503 E3348.13192
G1 X162.622 Y111.236 E3348.42544
G1 X162.697 Y112.967 E3348.71652
G1 X162.629 Y114.699 E3349.00772
G1 X162.415 Y116.416 E3349.29841
G1 X162.054 Y118.126 E3349.59202
G1 X161.561 Y119.774 E3349.88101
G1 X160.925 Y121.387 E3350.1723
G1 X160.156 Y122.942 E3350.46374
G1 X159.259 Y124.427 E3350.7552
G1 X158.242 Y125.832 E3351.04659
G1 X157.112 Y127.147 E3351.33787
G1 X155.85 Y128.386 E3351.63498
G1 X154.514 Y129.491 E3351.92625
G1 X153.097 Y130.476 E3352.21618
G1 X151.585 Y131.349 E3352.50949
G1 X150.025 Y132.083 E3352.79913
G1 X148.398 Y132.689 E3353.09081
G1 X146.728 Y133.155 E3353.38209
G1 X145.016 Y133.481 E3353.67488
G1 X143.306 Y133.661 E3353.96374
G1 X141.561 Y133.698 E3354.25697
G1 X139.844 Y133.589 E3354.546
G1 X138.116 Y133.334 E3354.83945
G1 X136.433 Y132.94 E3355.12984
G1 X134.791 Y132.406 E3355.41992
G1 X133.185 Y131.731 E3355.71259
G1 X131.648 Y130.928 E3356.00392
G1 X130.185 Y129.999 E3356.29507
G1 X128.809 Y128.955 E3356.58525
G1 X127.515 Y127.789 E3356.87787
G1 X126.358 Y126.557 E3357.16181
G1 X125.27 Y125.188 E3357.45559
G1 X124.317 Y123.76 E3357.74401
G1 X123.472 Y122.228 E3358.03794
G1 X122.768 Y120.654 E3358.32762
G1 X122.194 Y119.016 E3358.61921
G1 X121.713 Y117.146 E3358.9436
G1 X121.274 Y117.202 E3359.01795
G1 X105.812 Y117.202 E3361.61556
G1 X105.812 Y117.146 E3361.62497
G1 X105.274 Y117.09 E3361.71584
G1 X105.056 Y118.125 E3361.89354
G1 X104.563 Y119.765 E3362.18124
G1 X103.924 Y121.385 E3362.47381
G1 X103.156 Y122.941 E3362.76532
G1 X102.26 Y124.426 E3363.0567
G1 X101.243 Y125.831 E3363.34808
G1 X100.113 Y127.146 E3363.63936
G1 X98.85 Y128.386 E3363.93672
G1 X97.514 Y129.491 E3364.22799
G1 X96.097 Y130.476 E3364.51791
G1 X94.585 Y131.349 E3364.81123
G1 X93.025 Y132.083 E3365.10087
G1 X91.398 Y132.689 E3365.39255
G1 X89.728 Y133.155 E3365.68383
G1 X88.016 Y133.481 E3365.97661
G1 X86.306 Y133.661 E3366.26548
G1 X84.561 Y133.698 E3366.5587
G1 X82.844 Y133.589 E3366.84774
G1 X81.116 Y133.334 E3367.14119
G1 X79.433 Y132.94 E3367.43158
G1 X77.791 Y132.406 E3367.72165
G1 X76.185 Y131.731 E3368.01432
G1 X74.648 Y130.928 E3368.30566
G1 X73.185 Y129.999 E3368.59681
G1 X71.809 Y128.955 E3368.88698
G1 X70.515 Y127.789 E3369.17961
G1 X69.359 Y126.558 E3369.46331
G1 X68.275 Y125.196 E3369.75575
G1 X67.316 Y123.758 E3370.04613
G1 X66.475 Y122.235 E3370.33841
G1 X65.769 Y120.655 E3370.62915
G1 X65.195 Y119.017 E3370.92074
G1 X64.754 Y117.313 E3371.21644
G1 X64.465 Y115.596 E3371.50895
G1 X64.318 Y113.869 E3371.80014
G1 X64.318 Y112.167 E3372.08608
G1 X64.458 Y110.467 E3372.37264
G1 X64.741 Y108.759 E3372.6635
G1 X65.168 Y107.077 E3372.95504
G1 X65.746 Y105.405 E3373.25224
G1 X66.441 Y103.835 E3373.54069
G1 X67.274 Y102.315 E3373.83188
G1 X68.236 Y100.862 E3374.12464
G1 X69.305 Y99.508 E3374.41446
G1 X70.49 Y98.241 E3374.70591
G1 X71.809 Y97.05 E3375.00447
G1 X73.186 Y96.005 E3375.29488
G1 X74.648 Y95.078 E3375.58571
G1 X76.185 Y94.274 E3375.87712
G1 X77.79 Y93.598 E3376.1697
G1 X79.431 Y93.066 E3376.45951
G1 X81.119 Y92.67 E3376.75079
G1 X82.844 Y92.415 E3377.04374
G1 X84.561 Y92.307 E3377.33277
G1 X86.306 Y92.344 E3377.626
G1 X88.016 Y92.524 E3377.91486
G1 X89.728 Y92.85 E3378.20765
G1 X91.398 Y93.316 E3378.49892
G1 X93.025 Y93.921 E3378.79055
G1 X94.585 Y94.655 E3379.08019
G1 X96.097 Y95.528 E3379.3735
G1 X97.514 Y96.513 E3379.66342
G1 X98.85 Y97.618 E3379.9547
G1 X100.089 Y98.832 E3380.24611
G1 X101.199 Y100.117 E3380.53138
G1 X102.22 Y101.518 E3380.82262
G1 X103.12 Y103 E3381.11391
G1 X103.888 Y104.539 E3381.40287
G1 X104.536 Y106.164 E3381.69678
G1 X105.039 Y107.821 E3381.98769
G1 X105.275 Y108.926 E3382.17752
G1 X105.812 Y108.869 E3382.26824
G1 X105.812 Y108.802 E3382.2795
G1 X121.244 Y108.802 E3384.87208
G1 X121.713 Y108.861 E3384.95149
G1 X122.177 Y107.042 E3385.26687
G1 X122.742 Y105.416 E3385.55606
G1 X123.442 Y103.834 E3385.84669
G1 X124.275 Y102.314 E3386.13788
G1 X125.232 Y100.869 E3386.42905
G1 X126.312 Y99.5 E3386.722
G1 X127.49 Y98.24 E3387.01178
G1 X128.809 Y97.05 E3387.31023
G1 X130.186 Y96.005 E3387.60064
M204 S5000
M205 X30 Y30
G0 F2400 X130.439 Y95.845
G0 X130.864 Y96.983
M204 S500
M205 X5 Y5
;TYPE:SKIN
G1 F900 X132.24 Y96.112 E3387.87423
G1 X133.702 Y95.348 E3388.15136
G1 X135.195 Y94.719 E3388.42353
G1 X136.763 Y94.209 E3388.70054
G1 X137.915 Y93.939 E3388.89932
G1 X139.715 Y93.561 E3389.20832
G1 X139.715 Y90.492 E3389.72391
G1 X144.274 Y90.492 E3390.48982
G1 X144.285 Y92.251 E3390.78534
G1 X144.269 Y93.595 E3391.01115
G1 X146.186 Y93.958 E3391.33893
G1 X147.208 Y94.219 E3391.51613
G1 X148.05 Y94.455 E3391.66304
G1 X149.567 Y95.02 E3391.935
G1 X151.023 Y95.706 E3392.2054
G1 X152.464 Y96.537 E3392.48485
G1 X153.802 Y97.467 E3392.7586
G1 X155.042 Y98.493 E3393.02899
G1 X156.226 Y99.652 E3393.30734
G1 X157.27 Y100.859 E3393.57544
G1 X158.23 Y102.179 E3393.84965
G1 X159.078 Y103.577 E3394.12434
G1 X159.802 Y105.024 E3394.39617
G1 X160.409 Y106.549 E3394.67192
G1 X160.884 Y108.116 E3394.94701
G1 X161.225 Y109.699 E3395.21905
G1 X161.436 Y111.343 E3395.49751
G1 X161.505 Y112.959 E3395.76924
G1 X161.441 Y114.612 E3396.04715
G1 X161.242 Y116.212 E3396.31803
G1 X160.898 Y117.839 E3396.5974
G1 X160.435 Y119.387 E3396.86885
G1 X159.839 Y120.896 E3397.14142
G1 X159.11 Y122.372 E3397.41798
G1 X158.265 Y123.77 E3397.69242
G1 X157.31 Y125.089 E3397.96599
G1 X156.232 Y126.344 E3398.24394
G1 X155.056 Y127.5 E3398.52097
G1 X153.794 Y128.542 E3398.79592
G1 X152.464 Y129.467 E3399.06809
G1 X151.023 Y130.298 E3399.34755
G1 X149.567 Y130.984 E3399.61794
G1 X148.031 Y131.557 E3399.89336
G1 X146.457 Y131.995 E3400.16784
G1 X144.837 Y132.304 E3400.44491
G1 X143.241 Y132.472 E3400.71452
G1 X141.575 Y132.507 E3400.99447
G1 X139.985 Y132.406 E3401.26213
G1 X138.321 Y132.161 E3401.54469
G1 X136.768 Y131.798 E3401.81263
G1 X135.188 Y131.283 E3402.09181
G1 X133.706 Y130.659 E3402.36196
G1 X132.246 Y129.897 E3402.63864
G1 X130.858 Y129.017 E3402.91474
G1 X129.572 Y128.041 E3403.18596
G1 X128.346 Y126.935 E3403.46335
G1 X127.26 Y125.779 E3403.72982
G1 X126.23 Y124.483 E3404.00794
G1 X125.333 Y123.138 E3404.27954
G1 X124.536 Y121.694 E3404.55663
G1 X123.872 Y120.208 E3404.83007
G1 X123.336 Y118.678 E3405.10242
G1 X122.604 Y115.833 E3405.59595
G1 X121.194 Y116.012 E3405.83473
G1 X106.406 Y116.012 E3408.31911
G1 X104.33 Y115.796 E3408.66976
G1 X103.899 Y117.837 E3409.02021
G1 X103.438 Y119.375 E3409.28996
G1 X102.836 Y120.899 E3409.56524
G1 X102.112 Y122.367 E3409.84023
G1 X101.266 Y123.769 E3410.11532
G1 X100.313 Y125.085 E3410.38829
G1 X99.233 Y126.343 E3410.66684
G1 X98.056 Y127.5 E3410.94411
G1 X96.794 Y128.542 E3411.21906
G1 X95.464 Y129.467 E3411.49122
G1 X94.023 Y130.298 E3411.77068
G1 X92.567 Y130.984 E3412.04108
G1 X91.031 Y131.557 E3412.3165
G1 X89.457 Y131.995 E3412.59098
G1 X87.837 Y132.304 E3412.86805
G1 X86.241 Y132.472 E3413.13766
G1 X84.575 Y132.507 E3413.41761
G1 X82.985 Y132.406 E3413.68526
G1 X81.321 Y132.161 E3413.96783
G1 X79.768 Y131.798 E3414.23577
G1 X78.188 Y131.283 E3414.51495
G1 X76.706 Y130.659 E3414.7851
G1 X75.246 Y129.897 E3415.06177
G1 X73.858 Y129.017 E3415.33787
G1 X72.572 Y128.041 E3415.6091
G1 X71.346 Y126.935 E3415.88649
G1 X70.265 Y125.785 E3416.15165
G1 X69.232 Y124.488 E3416.43021
G1 X68.335 Y123.142 E3416.70195
G1 X67.542 Y121.705 E3416.97769
G1 X66.873 Y120.209 E3417.253
G1 X66.334 Y118.669 E3417.52711
G1 X65.92 Y117.073 E3417.80411
G1 X65.647 Y115.444 E3418.0816
G1 X65.508 Y113.815 E3418.35627
G1 X65.508 Y112.217 E3418.62473
G1 X65.64 Y110.612 E3418.89528
G1 X65.905 Y109.011 E3419.16791
G1 X66.31 Y107.415 E3419.44453
G1 X66.858 Y105.831 E3419.72612
G1 X67.508 Y104.362 E3419.99599
G1 X68.292 Y102.934 E3420.26968
G1 X69.197 Y101.565 E3420.54538
G1 X70.213 Y100.278 E3420.82085
G1 X71.329 Y99.086 E3421.09517
G1 X72.565 Y97.969 E3421.37505
G1 X73.864 Y96.983 E3421.64903
G1 X75.24 Y96.112 E3421.92262
G1 X76.702 Y95.348 E3422.19975
G1 X78.195 Y94.719 E3422.47193
G1 X79.761 Y94.21 E3422.74856
G1 X81.327 Y93.843 E3423.01878
G1 X82.985 Y93.598 E3423.30035
G1 X84.575 Y93.498 E3423.568
G1 X86.241 Y93.533 E3423.84794
G1 X87.837 Y93.701 E3424.11755
G1 X89.457 Y94.01 E3424.39462
G1 X91.031 Y94.448 E3424.6691
G1 X92.567 Y95.02 E3424.94446
G1 X94.023 Y95.706 E3425.21486
G1 X95.464 Y96.537 E3425.49432
G1 X96.802 Y97.467 E3425.76807
G1 X98.042 Y98.493 E3426.03845
G1 X99.226 Y99.652 E3426.3168
G1 X100.269 Y100.858 E3426.58467
G1 X101.229 Y102.178 E3426.85888
G1 X102.077 Y103.576 E3427.13357
G1 X102.801 Y105.023 E3427.4054
G1 X103.409 Y106.547 E3427.68105
G1 X103.884 Y108.116 E3427.95646
G1 X104.335 Y110.223 E3428.31845
G1 X106.507 Y109.992 E3428.68541
G1 X121.168 Y109.992 E3431.14845
G1 X122.606 Y110.173 E3431.39194
G1 X123.319 Y107.38 E3431.87622
G1 X123.85 Y105.851 E3432.14814
G1 X124.512 Y104.356 E3432.42282
G1 X125.286 Y102.942 E3432.69363
G1 X126.189 Y101.58 E3432.96817
G1 X127.225 Y100.266 E3433.24928
G1 X128.328 Y99.085 E3433.52077
G1 X129.565 Y97.969 E3433.80066
G1 X130.864 Y96.983 E3434.07464
M204 S5000
M205 X30 Y30
G0 F2400 X157.376 Y100.525
M204 S500
M205 X5 Y5
G1 F900 X154.545 Y97.694 E3434.74725
M204 S5000
M205 X30 Y30
G0 F2400 X151.827 Y95.824
M204 S500
M205 X5 Y5
G1 F900 X159.193 Y103.19 E3436.49732
M204 S5000
M205 X30 Y30
G0 F2400 X160.088 Y104.933
M204 S500
M205 X5 Y5
G1 F900 X150.088 Y94.934 E3438.87308
M204 S5000
M205 X30 Y30
G0 F2400 X148.672 Y94.366
M204 S500
M205 X5 Y5
G1 F900 X160.649 Y106.343 E3441.71867
M204 S5000
M205 X30 Y30
G0 F2400 X161.032 Y107.575
M204 S500
M205 X5 Y5
G1 F900 X147.426 Y93.968 E3444.95141
M204 S5000
M205 X30 Y30
G0 F2400 X146.282 Y93.673
M204 S500
M205 X5 Y5
G1 F900 X161.318 Y108.709 E3448.52378
M204 S5000
M205 X30 Y30
G0 F2400 X161.536 Y109.776
M204 S500
M205 X5 Y5
G1 F900 X145.233 Y93.473 E3452.39718
M204 S5000
M205 X30 Y30
G0 F2400 X144.577 Y92.817
M204 S500
M205 X5 Y5
G1 F900 X141.952 Y90.192 E3453.02084
M204 S5000
M205 X30 Y30
G0 F2400 X142.8 Y90.192
M204 S500
M205 X5 Y5
G1 F900 X144.582 Y91.974 E3453.44423
M204 S5000
M205 X30 Y30
G0 F2400 X144.577 Y91.12
M204 S500
M205 X5 Y5
G1 F900 X143.649 Y90.192 E3453.66471
M204 S5000
M205 X30 Y30
G0 F2400 X141.103 Y90.192
M204 S500
M205 X5 Y5
G1 F900 X161.661 Y110.749 E3458.54892
M204 S5000
M205 X30 Y30
G0 F2400 X161.749 Y111.686
M204 S500
M205 X5 Y5
G1 F900 X140.255 Y90.192 E3463.65563
M204 S5000
M205 X30 Y30
G0 F2400 X139.413 Y90.199
M204 S500
M205 X5 Y5
G1 F900 X161.787 Y112.572 E3468.97131
M204 S5000
M205 X30 Y30
G0 F2400 X161.786 Y113.419
M204 S500
M205 X5 Y5
G1 F900 X139.413 Y91.047 E3474.28674
M204 S5000
M205 X30 Y30
G0 F2400 X139.413 Y91.896
M204 S500
M205 X5 Y5
G1 F900 X161.755 Y114.238 E3479.59493
M204 S5000
M205 X30 Y30
G0 F2400 X161.692 Y115.023
M204 S500
M205 X5 Y5
G1 F900 X139.413 Y92.744 E3484.88815
M204 S5000
M205 X30 Y30
G0 F2400 X139.186 Y93.366
M204 S500
M205 X5 Y5
G1 F900 X161.598 Y115.778 E3490.21297
M204 S5000
M205 X30 Y30
G0 F2400 X161.484 Y116.512
M204 S500
M205 X5 Y5
G1 F900 X138.472 Y93.5 E3495.68034
M204 S5000
M205 X30 Y30
G0 F2400 X137.784 Y93.661
M204 S500
M205 X5 Y5
G1 F900 X161.336 Y117.212 E3501.27589
M204 S5000
M205 X30 Y30
G0 F2400 X161.187 Y117.912
M204 S500
M205 X5 Y5
G1 F900 X137.097 Y93.822 E3506.99939
M204 S5000
M205 X30 Y30
G0 F2400 X136.428 Y94.002
M204 S500
M205 X5 Y5
G1 F900 X160.993 Y118.566 E3512.83561
M204 S5000
M205 X30 Y30
G0 F2400 X160.798 Y119.22
M204 S500
M205 X5 Y5
G1 F900 X135.787 Y94.209 E3518.77792
M204 S5000
M205 X30 Y30
G0 F2400 X135.147 Y94.418
M204 S500
M205 X5 Y5
G1 F900 X160.576 Y119.846 E3524.81943
M204 S5000
M205 X30 Y30
G0 F2400 X160.335 Y120.454
M204 S500
M205 X5 Y5
G1 F900 X134.546 Y94.666 E3530.94646
M204 S5000
M205 X30 Y30
G0 F2400 X133.95 Y94.917
M204 S500
M205 X5 Y5
G1 F900 X160.091 Y121.059 E3537.15736
M204 S5000
M205 X30 Y30
G0 F2400 X159.811 Y121.628
M204 S500
M205 X5 Y5
G1 F900 X133.368 Y95.185 E3543.4399
M204 S5000
M205 X30 Y30
G0 F2400 X132.81 Y95.475
M204 S500
M205 X5 Y5
G1 F900 X159.531 Y122.195 E3549.78837
M204 S5000
M205 X30 Y30
G0 F2400 X159.233 Y122.746
M204 S500
M205 X5 Y5
G1 F900 X132.253 Y95.767 E3556.19837
M204 S5000
M205 X30 Y30
G0 F2400 X131.721 Y96.083
M204 S500
M205 X5 Y5
G1 F900 X158.913 Y123.275 E3562.65886
M204 S5000
M205 X30 Y30
G0 F2400 X158.594 Y123.804
M204 S500
M205 X5 Y5
G1 F900 X131.202 Y96.412 E3569.16687
M204 S5000
M205 X30 Y30
G0 F2400 X130.683 Y96.742
M204 S500
M205 X5 Y5
G1 F900 X158.246 Y124.305 E3575.7155
M204 S5000
M205 X30 Y30
G0 F2400 X157.89 Y124.797
M204 S500
M205 X5 Y5
G1 F900 X130.201 Y97.109 E3582.29395
M204 S5000
M205 X30 Y30
G0 F2400 X129.719 Y97.475
M204 S500
M205 X5 Y5
G1 F900 X157.532 Y125.288 E3588.90199
M204 S5000
M205 X30 Y30
G0 F2400 X157.141 Y125.745
M204 S500
M205 X5 Y5
G1 F900 X129.247 Y97.852 E3595.52914
M204 S5000
M205 X30 Y30
G0 F2400 X128.801 Y98.254
M204 S500
M205 X5 Y5
G1 F900 X156.748 Y126.201 E3602.16901
M204 S5000
M205 X30 Y30
G0 F2400 X156.347 Y126.649
M204 S500
M205 X5 Y5
G1 F900 X128.355 Y98.656 E3608.81969
M204 S5000
M205 X30 Y30
G0 F2400 X127.925 Y99.075
M204 S500
M205 X5 Y5
G1 F900 X155.919 Y127.069 E3615.47072
M204 S5000
M205 X30 Y30
G0 F2400 X155.492 Y127.49
M204 S500
M205 X5 Y5
G1 F900 X127.515 Y99.513 E3622.11772
M204 S5000
M205 X30 Y30
G0 F2400 X127.105 Y99.952
M204 S500
M205 X5 Y5
G1 F900 X155.048 Y127.895 E3628.75664
M204 S5000
M205 X30 Y30
G0 F2400 X154.582 Y128.278
M204 S500
M205 X5 Y5
G1 F900 X126.722 Y100.418 E3635.37584
M204 S5000
M205 X30 Y30
G0 F2400 X126.348 Y100.892
M204 S500
M205 X5 Y5
G1 F900 X154.117 Y128.661 E3641.97342
M204 S5000
M205 X30 Y30
G0 F2400 X153.628 Y129.021
M204 S500
M205 X5 Y5
G1 F900 X125.974 Y101.367 E3648.54367
M204 S5000
M205 X30 Y30
G0 F2400 X125.633 Y101.874
M204 S500
M205 X5 Y5
G1 F900 X153.128 Y129.369 E3655.07615
M204 S5000
M205 X30 Y30
G0 F2400 X152.628 Y129.718
M204 S500
M205 X5 Y5
G1 F900 X125.295 Y102.384 E3661.57026
M204 S5000
M205 X30 Y30
G0 F2400 X124.964 Y102.902
M204 S500
M205 X5 Y5
G1 F900 X152.09 Y130.028 E3668.01507
M204 S5000
M205 X30 Y30
G0 F2400 X151.551 Y130.338
M204 S500
M205 X5 Y5
G1 F900 X124.664 Y103.451 E3674.40309
M204 S5000
M205 X30 Y30
G0 F2400 X124.363 Y103.999
M204 S500
M205 X5 Y5
G1 F900 X151.002 Y130.637 E3680.73208
M204 S5000
M205 X30 Y30
G0 F2400 X150.426 Y130.91
M204 S500
M205 X5 Y5
G1 F900 X124.087 Y104.571 E3686.9899
M204 S5000
M205 X30 Y30
G0 F2400 X123.826 Y105.158
M204 S500
M205 X5 Y5
G1 F900 X149.849 Y131.181 E3693.17265
M204 S5000
M205 X30 Y30
G0 F2400 X149.243 Y131.424
M204 S500
M205 X5 Y5
G1 F900 X123.566 Y105.747 E3699.2732
M204 S5000
M205 X30 Y30
G0 F2400 X123.347 Y106.377
M204 S500
M205 X5 Y5
G1 F900 X148.625 Y131.654 E3705.27882
M204 S5000
M205 X30 Y30
G0 F2400 X147.998 Y131.876
M204 S500
M205 X5 Y5
G1 F900 X123.129 Y107.007 E3711.1874
M204 S5000
M205 X30 Y30
G0 F2400 X122.936 Y107.663
M204 S500
M205 X5 Y5
G1 F900 X147.334 Y132.061 E3716.98407
M204 S5000
M205 X30 Y30
G0 F2400 X146.67 Y132.245
M204 S500
M205 X5 Y5
G1 F900 X122.764 Y108.339 E3722.66384
M204 S5000
M205 X30 Y30
G0 F2400 X122.591 Y109.014
M204 S500
M205 X5 Y5
G1 F900 X145.968 Y132.392 E3728.21805
M204 S5000
M205 X30 Y30
G0 F2400 X145.256 Y132.528
M204 S500
M205 X5 Y5
G1 F900 X122.418 Y109.69 E3733.64408
M204 S5000
M205 X30 Y30
G0 F2400 X121.628 Y109.748
M204 S500
M205 X5 Y5
G1 F900 X144.518 Y132.639 E3739.08259
M204 S5000
M205 X30 Y30
G0 F2400 X143.75 Y132.719
M204 S500
M205 X5 Y5
G1 F900 X120.722 Y109.692 E3744.55364
M204 S5000
M205 X30 Y30
G0 F2400 X119.874 Y109.692
M204 S500
M205 X5 Y5
G1 F900 X142.959 Y132.776 E3750.03824
M204 S5000
M205 X30 Y30
G0 F2400 X142.128 Y132.794
M204 S500
M205 X5 Y5
G1 F900 X119.025 Y109.692 E3755.52712
M204 S5000
M205 X30 Y30
G0 F2400 X118.177 Y109.692
M204 S500
M205 X5 Y5
G1 F900 X141.273 Y132.788 E3761.01445
M204 S5000
M205 X30 Y30
G0 F2400 X140.367 Y132.73
M204 S500
M205 X5 Y5
G1 F900 X117.328 Y109.692 E3766.48811
M204 S5000
M205 X30 Y30
G0 F2400 X116.48 Y109.692
M204 S500
M205 X5 Y5
G1 F900 X139.412 Y132.624 E3771.93648
M204 S5000
M205 X30 Y30
G0 F2400 X138.418 Y132.478
M204 S500
M205 X5 Y5
G1 F900 X122.475 Y116.535 E3775.72434
M204 S5000
M205 X30 Y30
G0 F2400 X122.134 Y116.194
M204 S500
M205 X5 Y5
G1 F900 X115.631 Y109.692 E3777.26926
M204 S5000
M205 X30 Y30
G0 F2400 X114.783 Y109.692
M204 S500
M205 X5 Y5
G1 F900 X121.381 Y116.29 E3778.83686
M204 S5000
M205 X30 Y30
G0 F2400 X120.553 Y116.311
M204 S500
M205 X5 Y5
G1 F900 X113.934 Y109.692 E3780.40946
M204 S5000
M205 X30 Y30
G0 F2400 X113.086 Y109.692
M204 S500
M205 X5 Y5
G1 F900 X119.705 Y116.311 E3781.98205
M204 S5000
M205 X30 Y30
G0 F2400 X118.856 Y116.311
M204 S500
M205 X5 Y5
G1 F900 X112.237 Y109.692 E3783.55465
M204 S5000
M205 X30 Y30
G0 F2400 X111.389 Y109.692
M204 S500
M205 X5 Y5
G1 F900 X118.008 Y116.311 E3785.12724
M204 S5000
M205 X30 Y30
G0 F2400 X117.159 Y116.311
M204 S500
M205 X5 Y5
G1 F900 X110.54 Y109.692 E3786.69983
M204 S5000
M205 X30 Y30
G0 F2400 X109.692 Y109.692
M204 S500
M205 X5 Y5
G1 F900 X116.311 Y116.311 E3788.27243
M204 S5000
M205 X30 Y30
G0 F2400 X115.462 Y116.311
M204 S500
M205 X5 Y5
G1 F900 X108.843 Y109.692 E3789.84502
M204 S5000
M205 X30 Y30
G0 F2400 X107.995 Y109.692
M204 S500
M205 X5 Y5
G1 F900 X114.614 Y116.311 E3791.41762
M204 S5000
M205 X30 Y30
G0 F2400 X113.765 Y116.311
M204 S500
M205 X5 Y5
G1 F900 X107.146 Y109.692 E3792.99021
M204 S5000
M205 X30 Y30
G0 F2400 X106.315 Y109.709
M204 S500
M205 X5 Y5
G1 F900 X112.917 Y116.311 E3794.55877
M204 S5000
M205 X30 Y30
G0 F2400 X112.068 Y116.311
M204 S500
M205 X5 Y5
G1 F900 X105.549 Y109.791 E3796.10772
M204 S5000
M205 X30 Y30
G0 F2400 X104.781 Y109.873
M204 S500
M205 X5 Y5
G1 F900 X111.22 Y116.311 E3797.63743
M204 S5000
M205 X30 Y30
G0 F2400 X110.371 Y116.311
M204 S500
M205 X5 Y5
G1 F900 X87.414 Y93.354 E3803.09173
M204 S5000
M205 X30 Y30
G0 F2400 X86.466 Y93.254
M204 S500
M205 X5 Y5
G1 F900 X109.523 Y116.311 E3808.5698
M204 S5000
M205 X30 Y30
G0 F2400 X108.674 Y116.311
M204 S500
M205 X5 Y5
G1 F900 X85.582 Y93.219 E3814.05618
M204 S5000
M205 X30 Y30
G0 F2400 X84.715 Y93.2
M204 S500
M205 X5 Y5
G1 F900 X107.826 Y116.311 E3819.54707
M204 S5000
M205 X30 Y30
G0 F2400 X106.977 Y116.311
M204 S500
M205 X5 Y5
G1 F900 X83.905 Y93.239 E3825.0287
M204 S5000
M205 X30 Y30
G0 F2400 X83.106 Y93.289
M204 S500
M205 X5 Y5
G1 F900 X106.098 Y116.28 E3830.4912
M204 S5000
M205 X30 Y30
G0 F2400 X105.151 Y116.182
M204 S500
M205 X5 Y5
G1 F900 X82.356 Y93.387 E3835.90702
M204 S5000
M205 X30 Y30
G0 F2400 X81.617 Y93.496
M204 S500
M205 X5 Y5
G1 F900 X104.511 Y116.39 E3841.34635
M204 S5000
M205 X30 Y30
G0 F2400 X104.362 Y117.09
M204 S500
M205 X5 Y5
G1 F900 X80.905 Y93.632 E3846.91957
M204 S5000
M205 X30 Y30
G0 F2400 X80.217 Y93.794
M204 S500
M205 X5 Y5
G1 F900 X104.214 Y117.791 E3852.62097
M204 S5000
M205 X30 Y30
G0 F2400 X104.028 Y118.453
M204 S500
M205 X5 Y5
G1 F900 X79.54 Y93.965 E3858.43902
M204 S5000
M205 X30 Y30
G0 F2400 X78.9 Y94.173
M204 S500
M205 X5 Y5
G1 F900 X103.832 Y119.105 E3864.36256
M204 S5000
M205 X30 Y30
G0 F2400 X103.617 Y119.739
M204 S500
M205 X5 Y5
G1 F900 X78.259 Y94.381 E3870.38731
M204 S5000
M205 X30 Y30
G0 F2400 X77.65 Y94.621
M204 S500
M205 X5 Y5
G1 F900 X103.376 Y120.347 E3876.4995
M204 S5000
M205 X30 Y30
G0 F2400 X103.136 Y120.955
M204 S500
M205 X5 Y5
G1 F900 X77.054 Y94.873 E3882.69627
M204 S5000
M205 X30 Y30
G0 F2400 X76.465 Y95.133
M204 S500
M205 X5 Y5
G1 F900 X102.859 Y121.527 E3888.96716
M204 S5000
M205 X30 Y30
G0 F2400 X102.579 Y122.096
M204 S500
M205 X5 Y5
G1 F900 X75.908 Y95.424 E3895.30399
M204 S5000
M205 X30 Y30
G0 F2400 X75.35 Y95.715
M204 S500
M205 X5 Y5
G1 F900 X102.289 Y122.654 E3901.70437
M204 S5000
M205 X30 Y30
G0 F2400 X101.969 Y123.182
M204 S500
M205 X5 Y5
G1 F900 X74.812 Y96.025 E3908.15654
M204 S5000
M205 X30 Y30
G0 F2400 X74.293 Y96.355
M204 S500
M205 X5 Y5
G1 F900 X101.65 Y123.712 E3914.65623
M204 S5000
M205 X30 Y30
G0 F2400 X101.31 Y124.22
M204 S500
M205 X5 Y5
G1 F900 X73.773 Y96.684 E3921.19857
M204 S5000
M205 X30 Y30
G0 F2400 X73.285 Y97.044
M204 S500
M205 X5 Y5
G1 F900 X100.953 Y124.712 E3927.77215
M204 S5000
M205 X30 Y30
G0 F2400 X100.597 Y125.204
M204 S500
M205 X5 Y5
G1 F900 X72.803 Y97.411 E3934.37555
M204 S5000
M205 X30 Y30
G0 F2400 X72.325 Y97.781
M204 S500
M205 X5 Y5
G1 F900 X100.209 Y125.665 E3941.00045
M204 S5000
M205 X30 Y30
G0 F2400 X99.818 Y126.122
M204 S500
M205 X5 Y5
G1 F900 X71.88 Y98.184 E3947.63818
M204 S5000
M205 X30 Y30
G0 F2400 X71.434 Y98.586
M204 S500
M205 X5 Y5
G1 F900 X99.422 Y126.575 E3954.28791
M204 S5000
M205 X30 Y30
G0 F2400 X98.994 Y126.996
M204 S500
M205 X5 Y5
G1 F900 X70.997 Y98.999 E3960.93966
M204 S5000
M205 X30 Y30
G0 F2400 X70.587 Y99.437
M204 S500
M205 X5 Y5
G1 F900 X98.566 Y127.416 E3967.58713
M204 S5000
M205 X30 Y30
G0 F2400 X98.128 Y127.827
M204 S500
M205 X5 Y5
G1 F900 X70.176 Y99.875 E3974.22818
M204 S5000
M205 X30 Y30
G0 F2400 X69.785 Y100.332
M204 S500
M205 X5 Y5
G1 F900 X97.664 Y128.211 E3980.8519
M204 S5000
M205 X30 Y30
G0 F2400 X97.198 Y128.594
M204 S500
M205 X5 Y5
G1 F900 X69.411 Y100.806 E3987.45387
M204 S5000
M205 X30 Y30
G0 F2400 X69.036 Y101.28
M204 S500
M205 X5 Y5
G1 F900 X96.715 Y128.96 E3994.03018
M204 S5000
M205 X30 Y30
G0 F2400 X96.216 Y129.308
M204 S500
M205 X5 Y5
G1 F900 X68.691 Y101.783 E4000.56979
M204 S5000
M205 X30 Y30
G0 F2400 X68.353 Y102.295
M204 S500
M205 X5 Y5
G1 F900 X95.716 Y129.657 E4007.07079
M204 S5000
M205 X30 Y30
G0 F2400 X95.184 Y129.974
M204 S500
M205 X5 Y5
G1 F900 X68.018 Y102.808 E4013.5251
M204 S5000
M205 X30 Y30
G0 F2400 X67.717 Y103.355
M204 S500
M205 X5 Y5
G1 F900 X94.645 Y130.283 E4019.92287
M204 S5000
M205 X30 Y30
G0 F2400 X94.103 Y130.59
M204 S500
M205 X5 Y5
G1 F900 X67.416 Y103.902 E4026.26349
M204 S5000
M205 X30 Y30
G0 F2400 X67.132 Y104.467
M204 S500
M205 X5 Y5
G1 F900 X93.526 Y130.862 E4032.53451
M204 S5000
M205 X30 Y30
G0 F2400 X92.949 Y131.133
M204 S500
M205 X5 Y5
G1 F900 X66.871 Y105.054 E4038.73044
M204 S5000
M205 X30 Y30
G0 F2400 X66.61 Y105.643
M204 S500
M205 X5 Y5
G1 F900 X92.35 Y131.383 E4044.84595
M204 S5000
M205 X30 Y30
G0 F2400 X91.732 Y131.613
M204 S500
M205 X5 Y5
G1 F900 X66.388 Y106.268 E4050.8675
M204 S5000
M205 X30 Y30
G0 F2400 X66.17 Y106.899
M204 S500
M205 X5 Y5
G1 F900 X91.114 Y131.844 E4056.79401
M204 S5000
M205 X30 Y30
G0 F2400 X90.45 Y132.028
M204 S500
M205 X5 Y5
G1 F900 X65.967 Y107.545 E4062.61087
M204 S5000
M205 X30 Y30
G0 F2400 X65.794 Y108.221
M204 S500
M205 X5 Y5
G1 F900 X89.787 Y132.213 E4068.3112
M204 S5000
M205 X30 Y30
G0 F2400 X89.093 Y132.368
M204 S500
M205 X5 Y5
G1 F900 X65.623 Y108.897 E4073.88751
M204 S5000
M205 X30 Y30
G0 F2400 X65.498 Y109.622
M204 S500
M205 X5 Y5
G1 F900 X88.38 Y132.504 E4079.32399
M204 S5000
M205 X30 Y30
G0 F2400 X87.652 Y132.624
M204 S500
M205 X5 Y5
G1 F900 X65.379 Y110.351 E4084.61579
M204 S5000
M205 X30 Y30
G0 F2400 X65.297 Y111.117
M204 S500
M205 X5 Y5
G1 F900 X86.884 Y132.704 E4089.7446
M204 S5000
M205 X30 Y30
G0 F2400 X86.104 Y132.773
M204 S500
M205 X5 Y5
G1 F900 X65.232 Y111.901 E4094.70353
M204 S5000
M205 X30 Y30
G0 F2400 X65.207 Y112.725
M204 S500
M205 X5 Y5
G1 F900 X85.273 Y132.791 E4099.47097
M204 S5000
M205 X30 Y30
G0 F2400 X84.431 Y132.797
M204 S500
M205 X5 Y5
G1 F900 X65.207 Y113.574 E4104.03824
M204 S5000
M205 X30 Y30
G0 F2400 X65.263 Y114.477
M204 S500
M205 X5 Y5
G1 F900 X83.524 Y132.739 E4108.37695
M204 S5000
M205 X30 Y30
G0 F2400 X82.585 Y132.648
M204 S500
M205 X5 Y5
G1 F900 X65.343 Y115.406 E4112.47344
M204 S5000
M205 X30 Y30
G0 F2400 X65.506 Y116.418
M204 S500
M205 X5 Y5
G1 F900 X81.59 Y132.502 E4116.29481
M204 S5000
M205 X30 Y30
G0 F2400 X80.521 Y132.282
M204 S500
M205 X5 Y5
G1 F900 X65.713 Y117.473 E4119.81313
M204 S5000
M205 X30 Y30
G0 F2400 X66.01 Y118.619
M204 S500
M205 X5 Y5
G1 F900 X79.376 Y131.985 E4122.98873
M204 S5000
M205 X30 Y30
G0 F2400 X78.117 Y131.574
M204 S500
M205 X5 Y5
G1 F900 X66.447 Y119.904 E4125.76138
M204 S5000
M205 X30 Y30
G0 F2400 X67.063 Y121.369
M204 S500
M205 X5 Y5
G1 F900 X76.656 Y130.962 E4128.04056
M204 S5000
M205 X30 Y30
G0 F2400 X74.838 Y129.992
M204 S500
M205 X5 Y5
G1 F900 X67.999 Y123.153 E4129.66542
M204 S5000
M205 X30 Y30
G0 F2400 X70.977 Y126.98
M204 S500
M205 X5 Y5
G1 F900 X71.233 Y127.236 E4129.72624
M204 S5000
M205 X30 Y30
G0 F2400 X104.508 Y109.6
M204 S500
M205 X5 Y5
G1 F900 X88.415 Y93.506 E4133.54986
M204 S5000
M205 X30 Y30
G0 F2400 X89.463 Y93.706
M204 S500
M205 X5 Y5
G1 F900 X104.278 Y108.521 E4137.06973
M204 S5000
M205 X30 Y30
G0 F2400 X103.97 Y107.364
M204 S500
M205 X5 Y5
G1 F900 X90.63 Y94.024 E4140.23915
M204 S5000
M205 X30 Y30
G0 F2400 X91.908 Y94.453
M204 S500
M205 X5 Y5
G1 F900 X103.553 Y106.099 E4143.00598
M204 S5000
M205 X30 Y30
G0 F2400 X102.949 Y104.646
M204 S500
M205 X5 Y5
G1 F900 X93.367 Y95.064 E4145.28255
M204 S5000
M205 X30 Y30
G0 F2400 X95.174 Y96.022
M204 S500
M205 X5 Y5
G1 F900 X101.966 Y102.815 E4146.89636
M204 S5000
M205 X30 Y30
G0 F2400 X105.015 Y109.285
G0 X121.96 Y116.782
G0 X122.768 Y117.677
M204 S500
M205 X5 Y5
G1 F900 X137.328 Y132.237 E4150.35564
M204 S5000
M205 X30 Y30
G0 F2400 X136.157 Y131.915
M204 S500
M205 X5 Y5
G1 F900 X123.069 Y118.826 E4153.46531
M204 S5000
M205 X30 Y30
G0 F2400 X123.526 Y120.132
M204 S500
M205 X5 Y5
G1 F900 X134.868 Y131.474 E4156.16003
M204 S5000
M205 X30 Y30
G0 F2400 X133.363 Y130.817
M204 S500
M205 X5 Y5
G1 F900 X124.179 Y121.634 E4158.34192
M204 S5000
M205 X30 Y30
G0 F2400 X125.246 Y123.549
M204 S500
M205 X5 Y5
G1 F900 X131.436 Y129.739 E4159.81259
M204 S5000
M205 X30 Y30
G0 F2400 X131.441 Y129.731
G10
;MESH:NONMESH
G0 F600 X131.441 Y129.731 Z2.98
G0 F2400 X121.96 Y116.782
G0 X64.637 Y112.18
G0 X60.3 Y110.491
;TIME_ELAPSED:6465.378235
;LAYER:7
M204 S2000
M205 X15 Y15
;TYPE:SUPPORT
G11
G1 F1200 X62.349 Y110.492 E4160.15682
G1 X62.218 Y112.061 E4160.42133
G1 X62.219 Y113.965 E4160.7412
G1 X62.351 Y115.515 E4161.00255
G1 X60.3 Y115.515 E4161.34711
G1 X60.3 Y110.491 E4162.19115
M204 S5000
M205 X30 Y30
G10
;MESH:[RUG]Model1.stl
G0 F2400 X65.051 Y108.838
G0 X94.302 Y95.185
M204 S1000
M205 X10 Y10
;TYPE:WALL-INNER
G11
G1 F600 X95.778 Y96.037 E4162.47746
G1 X97.156 Y96.995 E4162.75941
G1 X98.44 Y98.057 E4163.03935
G1 X99.656 Y99.248 E4163.3253
G1 X100.726 Y100.486 E4163.6002
G1 X101.713 Y101.842 E4163.88197
G1 X102.594 Y103.289 E4164.16658
G1 X103.341 Y104.785 E4164.44749
G1 X103.967 Y106.356 E4164.7316
G1 X104.454 Y107.961 E4165.01338
G1 X104.801 Y109.583 E4165.29204
G1 X106.412 Y109.412 E4165.56421
G1 X106.412 Y109.402 E4165.56589
G1 X121.201 Y109.402 E4168.05045
G1 X122.164 Y109.523 E4168.2135
G1 X122.749 Y107.226 E4168.61172
G1 X123.298 Y105.642 E4168.89336
G1 X123.982 Y104.097 E4169.17722
G1 X124.787 Y102.628 E4169.45864
G1 X125.712 Y101.23 E4169.74026
G1 X126.766 Y99.893 E4170.02628
G1 X127.911 Y98.67 E4170.30773
G1 X129.188 Y97.516 E4170.59689
G1 X130.53 Y96.497 E4170.87997
G1 X131.946 Y95.599 E4171.16167
G1 X133.443 Y94.817 E4171.44541
G1 X134.998 Y94.162 E4171.72888
G1 X136.596 Y93.643 E4172.01115
G1 X138.929 Y93.097 E4172.41368
G1 X138.929 Y89.902 E4172.95044
G1 X145.07 Y89.902 E4173.98213
G1 X145.07 Y93.145 E4174.52695
G1 X146.274 Y93.373 E4174.73282
G1 X147.237 Y93.614 E4174.89959
G1 X148.26 Y93.904 E4175.07823
G1 X149.785 Y94.471 E4175.35157
G1 X151.302 Y95.185 E4175.63324
G1 X152.778 Y96.037 E4175.91955
G1 X154.156 Y96.995 E4176.20151
G1 X155.44 Y98.057 E4176.48144
G1 X156.656 Y99.248 E4176.76739
G1 X157.727 Y100.487 E4177.04253
G1 X158.714 Y101.843 E4177.3243
G1 X159.595 Y103.29 E4177.60891
G1 X160.342 Y104.787 E4177.88997
G1 X160.966 Y106.355 E4178.17349
G1 X161.456 Y107.966 E4178.45638
G1 X161.808 Y109.606 E4178.73818
G1 X162.023 Y111.286 E4179.02272
G1 X162.095 Y112.954 E4179.3032
G1 X162.031 Y114.656 E4179.58934
G1 X161.825 Y116.308 E4179.86903
G1 X161.474 Y117.97 E4180.1544
G1 X160.993 Y119.577 E4180.43621
G1 X160.38 Y121.135 E4180.71749
G1 X159.632 Y122.649 E4181.00119
G1 X158.759 Y124.093 E4181.28467
G1 X157.772 Y125.458 E4181.56766
G1 X156.68 Y126.729 E4181.84917
G1 X155.44 Y127.947 E4182.14118
G1 X154.156 Y129.009 E4182.42112
G1 X152.778 Y129.967 E4182.70307
G1 X151.302 Y130.819 E4182.98938
G1 X149.789 Y131.531 E4183.2703
G1 X148.217 Y132.117 E4183.55215
G1 X146.586 Y132.572 E4183.83662
G1 X144.937 Y132.886 E4184.11863
G1 X143.266 Y133.062 E4184.40091
G1 X141.574 Y133.097 E4184.68523
G1 X139.91 Y132.992 E4184.96534
G1 X138.221 Y132.743 E4185.25216
G1 X136.602 Y132.364 E4185.5315
G1 X134.991 Y131.84 E4185.81611
G1 X133.447 Y131.19 E4186.09755
G1 X131.952 Y130.41 E4186.38084
G1 X130.524 Y129.503 E4186.66504
G1 X129.194 Y128.494 E4186.94551
G1 X127.931 Y127.355 E4187.23123
G1 X126.816 Y126.169 E4187.5047
G1 X125.757 Y124.837 E4187.79059
G1 X124.832 Y123.451 E4188.07053
G1 X124.014 Y121.969 E4188.35491
G1 X123.325 Y120.429 E4188.63835
G1 X122.77 Y118.843 E4188.92064
G1 X122.161 Y116.484 E4189.32994
G1 X121.237 Y116.602 E4189.48643
G1 X106.412 Y116.602 E4191.97703
G1 X104.799 Y116.434 E4192.24948
G1 X104.475 Y117.969 E4192.51305
G1 X103.994 Y119.576 E4192.79486
G1 X103.379 Y121.134 E4193.07626
G1 X102.631 Y122.647 E4193.35981
G1 X101.76 Y124.092 E4193.64326
G1 X100.773 Y125.457 E4193.92625
G1 X99.681 Y126.728 E4194.20776
G1 X98.44 Y127.947 E4194.5
G1 X97.156 Y129.009 E4194.77994
G1 X95.778 Y129.967 E4195.06189
G1 X94.302 Y130.819 E4195.34821
G1 X92.789 Y131.531 E4195.62913
G1 X91.217 Y132.117 E4195.91098
G1 X89.586 Y132.572 E4196.19545
G1 X87.937 Y132.886 E4196.47746
G1 X86.266 Y133.062 E4196.75974
G1 X84.574 Y133.097 E4197.04406
G1 X82.91 Y132.992 E4197.32416
G1 X81.221 Y132.743 E4197.61098
G1 X79.602 Y132.364 E4197.89033
G1 X77.991 Y131.84 E4198.17493
G1 X76.447 Y131.19 E4198.45637
G1 X74.952 Y130.41 E4198.73966
G1 X73.524 Y129.503 E4199.02387
G1 X72.194 Y128.494 E4199.30433
G1 X70.931 Y127.355 E4199.59005
G1 X69.816 Y126.169 E4199.86353
G1 X68.763 Y124.847 E4200.14747
G1 X67.831 Y123.449 E4200.42974
G1 X67.018 Y121.976 E4200.71239
G1 X66.328 Y120.433 E4200.99636
G1 X65.771 Y118.848 E4201.2786
G1 X65.342 Y117.192 E4201.56599
G1 X65.061 Y115.518 E4201.85116
G1 X64.918 Y113.841 E4202.13392
G1 X64.918 Y112.196 E4202.41028
G1 X65.053 Y110.549 E4202.6879
G1 X65.327 Y108.893 E4202.96989
G1 X65.743 Y107.253 E4203.25414
G1 X66.304 Y105.63 E4203.54263
G1 X66.979 Y104.102 E4203.82327
G1 X67.786 Y102.629 E4204.10544
G1 X68.716 Y101.223 E4204.38864
G1 X69.759 Y99.901 E4204.67154
G1 X70.91 Y98.671 E4204.95454
G1 X72.188 Y97.516 E4205.24394
G1 X73.53 Y96.497 E4205.52702
G1 X74.946 Y95.599 E4205.80871
G1 X76.443 Y94.817 E4206.09246
G1 X77.998 Y94.162 E4206.37593
G1 X79.597 Y93.643 E4206.65835
G1 X81.224 Y93.261 E4206.93912
G1 X82.91 Y93.012 E4207.22544
G1 X84.574 Y92.908 E4207.50554
G1 X86.266 Y92.943 E4207.78986
G1 X87.937 Y93.119 E4208.07214
G1 X89.586 Y93.433 E4208.35415
G1 X91.217 Y93.888 E4208.63862
G1 X92.789 Y94.473 E4208.92041
G1 X94.302 Y95.185 E4209.20133
M204 S5000
M205 X30 Y30
G0 F2400 X105.015 Y109.288
G0 X111.428 Y109.156
G0 X144.959 Y133.086
G0 X145.016 Y133.481
M204 S500
M205 X5 Y5
;TYPE:WALL-OUTER
G1 F600 X143.306 Y133.661 E4209.4902
G1 X141.561 Y133.698 E4209.78342
G1 X139.844 Y133.589 E4210.07246
G1 X138.116 Y133.334 E4210.36591
G1 X136.433 Y132.94 E4210.6563
G1 X134.791 Y132.406 E4210.94637
G1 X133.185 Y131.731 E4211.23904
G1 X131.648 Y130.928 E4211.53038
G1 X130.185 Y129.999 E4211.82153
G1 X128.809 Y128.955 E4212.1117
G1 X127.515 Y127.789 E4212.40433
G1 X126.361 Y126.561 E4212.68743
G1 X125.273 Y125.192 E4212.98121
G1 X124.32 Y123.764 E4213.26963
G1 X123.474 Y122.232 E4213.56365
G1 X122.77 Y120.658 E4213.85332
G1 X122.194 Y119.013 E4214.14613
G1 X121.712 Y117.146 E4214.47007
G1 X121.274 Y117.202 E4214.54426
G1 X105.812 Y117.202 E4217.14187
G1 X105.812 Y117.143 E4217.15179
G1 X105.274 Y117.087 E4217.24266
G1 X105.056 Y118.12 E4217.42002
G1 X104.563 Y119.768 E4217.70901
G1 X103.926 Y121.381 E4218.00036
G1 X103.158 Y122.936 E4218.29173
G1 X102.262 Y124.422 E4218.58324
G1 X101.246 Y125.827 E4218.87453
G1 X100.116 Y127.142 E4219.16581
G1 X98.85 Y128.386 E4219.464
G1 X97.514 Y129.491 E4219.75527
G1 X96.097 Y130.476 E4220.04519
G1 X94.585 Y131.349 E4220.33851
G1 X93.025 Y132.083 E4220.62815
G1 X91.398 Y132.689 E4220.91983
G1 X89.728 Y133.155 E4221.21111
G1 X88.016 Y133.481 E4221.50389
G1 X86.306 Y133.661 E4221.79276
G1 X84.561 Y133.698 E4222.08598
G1 X82.844 Y133.589 E4222.37502
G1 X81.116 Y133.334 E4222.66847
G1 X79.433 Y132.94 E4222.95886
G1 X77.791 Y132.406 E4223.24893
G1 X76.185 Y131.731 E4223.5416
G1 X74.648 Y130.928 E4223.83294
G1 X73.185 Y129.999 E4224.12409
G1 X71.809 Y128.955 E4224.41426
G1 X70.515 Y127.789 E4224.70689
G1 X69.362 Y126.562 E4224.98976
G1 X68.278 Y125.2 E4225.2822
G1 X67.319 Y123.762 E4225.57258
G1 X66.478 Y122.239 E4225.86486
G1 X65.771 Y120.659 E4226.15566
G1 X65.196 Y119.022 E4226.44715
G1 X64.754 Y117.313 E4226.74371
G1 X64.465 Y115.596 E4227.03622
G1 X64.318 Y113.869 E4227.32741
G1 X64.318 Y112.171 E4227.61267
G1 X64.457 Y110.475 E4227.89855
G1 X64.74 Y108.767 E4228.18941
G1 X65.166 Y107.085 E4228.48091
G1 X65.745 Y105.41 E4228.77865
G1 X66.439 Y103.839 E4229.06718
G1 X67.272 Y102.319 E4229.35837
G1 X68.233 Y100.866 E4229.65104
G1 X69.302 Y99.512 E4229.94086
G1 X70.487 Y98.245 E4230.2323
G1 X71.809 Y97.05 E4230.53169
G1 X73.186 Y96.005 E4230.8221
G1 X74.648 Y95.078 E4231.11293
G1 X76.185 Y94.274 E4231.40434
G1 X77.79 Y93.598 E4231.69692
G1 X79.431 Y93.066 E4231.98673
G1 X81.119 Y92.67 E4232.27801
G1 X82.844 Y92.415 E4232.57096
G1 X84.561 Y92.307 E4232.85999
G1 X86.306 Y92.344 E4233.15321
G1 X88.016 Y92.524 E4233.44208
G1 X89.728 Y92.85 E4233.73487
G1 X91.398 Y93.316 E4234.02614
G1 X93.025 Y93.921 E4234.31777
G1 X94.585 Y94.655 E4234.60741
G1 X96.097 Y95.528 E4234.90072
G1 X97.514 Y96.513 E4235.19064
G1 X98.85 Y97.618 E4235.48191
G1 X100.089 Y98.832 E4235.77333
G1 X101.196 Y100.113 E4236.05776
G1 X102.217 Y101.514 E4236.349
G1 X103.118 Y102.996 E4236.64038
G1 X103.886 Y104.534 E4236.92919
G1 X104.534 Y106.16 E4237.22325
G1 X105.037 Y107.817 E4237.51417
G1 X105.272 Y108.917 E4237.70314
G1 X105.275 Y108.929 E4237.70522
G1 X105.812 Y108.872 E4237.79594
G1 X105.812 Y108.802 E4237.8077
G1 X121.236 Y108.802 E4240.39893
G1 X121.713 Y108.862 E4240.4797
G1 X122.176 Y107.046 E4240.79455
G1 X122.74 Y105.42 E4241.08368
G1 X123.44 Y103.838 E4241.37431
G1 X124.273 Y102.318 E4241.6655
G1 X125.229 Y100.873 E4241.95658
G1 X126.309 Y99.504 E4242.24953
G1 X127.488 Y98.244 E4242.53943
G1 X128.809 Y97.05 E4242.83858
G1 X130.186 Y96.005 E4243.12898
G1 X131.648 Y95.078 E4243.41981
G1 X133.185 Y94.274 E4243.71122
G1 X134.79 Y93.598 E4244.0038
G1 X136.431 Y93.066 E4244.29362
G1 X138.329 Y92.621 E4244.62113
G1 X138.329 Y89.302 E4245.17872
G1 X145.67 Y89.302 E4246.41201
G1 X145.67 Y92.648 E4246.97414
G1 X146.411 Y92.789 E4247.10086
G1 X147.383 Y93.032 E4247.26918
G1 X148.444 Y93.333 E4247.45446
G1 X150.021 Y93.919 E4247.7371
G1 X151.585 Y94.655 E4248.02749
G1 X153.097 Y95.528 E4248.32081
G1 X154.514 Y96.513 E4248.61073
G1 X155.85 Y97.618 E4248.902
G1 X157.089 Y98.832 E4249.19341
G1 X158.197 Y100.114 E4249.47808
G1 X159.218 Y101.515 E4249.76932
G1 X160.119 Y102.997 E4250.0607
G1 X160.887 Y104.536 E4250.34966
G1 X161.534 Y106.162 E4250.64366
G1 X162.038 Y107.819 E4250.93463
G1 X162.399 Y109.498 E4251.22314
G1 X162.621 Y111.232 E4251.51683
G1 X162.696 Y112.963 E4251.80791
G1 X162.63 Y114.695 E4252.0991
G1 X162.416 Y116.412 E4252.38979
G1 X162.055 Y118.121 E4252.68324
G1 X161.562 Y119.769 E4252.97222
G1 X160.927 Y121.382 E4253.26345
G1 X160.158 Y122.938 E4253.55504
G1 X159.261 Y124.423 E4253.8465
G1 X158.245 Y125.828 E4254.13779
G1 X157.115 Y127.143 E4254.42907
G1 X155.85 Y128.386 E4254.72702
G1 X154.514 Y129.491 E4255.01829
G1 X153.097 Y130.476 E4255.30821
G1 X151.585 Y131.349 E4255.60153
G1 X150.025 Y132.083 E4255.89117
G1 X148.398 Y132.689 E4256.18285
G1 X146.728 Y133.155 E4256.47413
G1 X145.016 Y133.481 E4256.76691
M204 S5000
M205 X30 Y30
G0 F2400 X144.718 Y133.512
G0 X144.837 Y132.304
M204 S500
M205 X5 Y5
;TYPE:SKIN
G1 F900 X143.241 Y132.472 E4257.03652
G1 X141.575 Y132.507 E4257.31647
G1 X139.985 Y132.406 E4257.58413
G1 X138.321 Y132.161 E4257.86669
G1 X136.768 Y131.798 E4258.13463
G1 X135.188 Y131.283 E4258.41382
G1 X133.706 Y130.659 E4258.68396
G1 X132.246 Y129.897 E4258.96064
G1 X130.858 Y129.017 E4259.23674
G1 X129.572 Y128.041 E4259.50796
G1 X128.346 Y126.935 E4259.78536
G1 X127.263 Y125.783 E4260.05099
G1 X126.233 Y124.487 E4260.3291
G1 X125.336 Y123.142 E4260.6007
G1 X124.539 Y121.698 E4260.8778
G1 X123.872 Y120.206 E4261.15236
G1 X123.332 Y118.661 E4261.42732
G1 X122.602 Y115.833 E4261.91799
G1 X121.194 Y116.012 E4262.15644
G1 X106.435 Y116.012 E4264.63595
G1 X104.331 Y115.793 E4264.99133
G1 X103.899 Y117.835 E4265.34198
G1 X103.441 Y119.37 E4265.6111
G1 X102.836 Y120.899 E4265.88735
G1 X102.114 Y122.362 E4266.16143
G1 X101.268 Y123.765 E4266.43667
G1 X100.316 Y125.082 E4266.70968
G1 X99.242 Y126.333 E4266.98668
G1 X98.042 Y127.511 E4267.26918
G1 X96.802 Y128.537 E4267.53956
G1 X95.464 Y129.467 E4267.81331
G1 X94.023 Y130.298 E4268.09277
G1 X92.567 Y130.984 E4268.36317
G1 X91.031 Y131.557 E4268.63859
G1 X89.457 Y131.995 E4268.91307
G1 X87.837 Y132.304 E4269.19014
G1 X86.241 Y132.472 E4269.45974
G1 X84.575 Y132.507 E4269.73969
G1 X82.985 Y132.406 E4270.00735
G1 X81.321 Y132.161 E4270.28992
G1 X79.768 Y131.798 E4270.55786
G1 X78.188 Y131.283 E4270.83704
G1 X76.706 Y130.659 E4271.10719
G1 X75.246 Y129.897 E4271.38386
G1 X73.858 Y129.017 E4271.65996
G1 X72.572 Y128.041 E4271.93119
G1 X71.346 Y126.935 E4272.20858
G1 X70.268 Y125.789 E4272.4729
G1 X69.235 Y124.492 E4272.75146
G1 X68.338 Y123.146 E4273.0232
G1 X67.545 Y121.709 E4273.29894
G1 X66.876 Y120.215 E4273.57395
G1 X66.335 Y118.672 E4273.84864
G1 X65.92 Y117.073 E4274.12618
G1 X65.647 Y115.444 E4274.40366
G1 X65.508 Y113.815 E4274.67833
G1 X65.508 Y112.221 E4274.94612
G1 X65.639 Y110.62 E4275.21599
G1 X65.904 Y109.016 E4275.48911
G1 X66.307 Y107.426 E4275.76468
G1 X66.859 Y105.83 E4276.04839
G1 X67.507 Y104.365 E4276.31751
G1 X68.284 Y102.947 E4276.58916
G1 X69.19 Y101.577 E4276.86509
G1 X70.215 Y100.278 E4277.14308
G1 X71.326 Y99.09 E4277.41634
G1 X72.566 Y97.969 E4277.69717
G1 X73.864 Y96.983 E4277.97102
G1 X75.24 Y96.112 E4278.24461
G1 X76.702 Y95.348 E4278.52174
G1 X78.195 Y94.719 E4278.79391
G1 X79.761 Y94.21 E4279.07055
G1 X81.327 Y93.843 E4279.34076
G1 X82.985 Y93.598 E4279.62233
G1 X84.575 Y93.498 E4279.88998
G1 X86.241 Y93.533 E4280.16993
G1 X87.837 Y93.701 E4280.43954
G1 X89.457 Y94.01 E4280.71661
G1 X91.031 Y94.448 E4280.99109
G1 X92.567 Y95.02 E4281.26645
G1 X94.023 Y95.706 E4281.53684
G1 X95.464 Y96.537 E4281.8163
G1 X96.802 Y97.467 E4282.09005
G1 X98.042 Y98.493 E4282.36044
G1 X99.225 Y99.652 E4282.63867
G1 X100.259 Y100.847 E4282.90415
G1 X101.225 Y102.175 E4283.18003
G1 X102.081 Y103.582 E4283.45672
G1 X102.799 Y105.018 E4283.72644
G1 X103.407 Y106.543 E4284.00225
G1 X103.881 Y108.105 E4284.27649
G1 X104.335 Y110.226 E4284.64088
G1 X106.536 Y109.992 E4285.01274
G1 X121.16 Y109.992 E4287.46957
G1 X122.607 Y110.174 E4287.71458
G1 X123.318 Y107.383 E4288.19844
G1 X123.848 Y105.854 E4288.47031
G1 X124.512 Y104.355 E4288.74574
G1 X125.284 Y102.946 E4289.01566
G1 X126.186 Y101.584 E4289.2901
G1 X127.221 Y100.27 E4289.57111
G1 X128.327 Y99.089 E4289.84294
G1 X129.566 Y97.969 E4290.12353
G1 X130.864 Y96.983 E4290.39737
G1 X132.24 Y96.112 E4290.67096
G1 X133.702 Y95.348 E4290.94809
G1 X135.195 Y94.719 E4291.22027
G1 X136.762 Y94.209 E4291.49712
G1 X139.519 Y93.565 E4291.97276
G1 X139.519 Y90.492 E4292.48902
G1 X144.48 Y90.492 E4293.32247
G1 X144.48 Y93.634 E4293.85033
G1 X146.156 Y93.951 E4294.13689
G1 X147.076 Y94.182 E4294.29625
G1 X148.08 Y94.466 E4294.47154
G1 X149.567 Y95.02 E4294.73813
G1 X151.019 Y95.703 E4295.0077
G1 X152.464 Y96.537 E4295.28799
G1 X153.802 Y97.467 E4295.56174
G1 X155.042 Y98.493 E4295.83213
G1 X156.226 Y99.652 E4296.11048
G1 X157.258 Y100.845 E4296.37549
G1 X158.226 Y102.176 E4296.65198
G1 X159.082 Y103.583 E4296.92866
G1 X159.8 Y105.02 E4297.19854
G1 X160.411 Y106.555 E4297.47609
G1 X160.882 Y108.105 E4297.74825
G1 X161.224 Y109.694 E4298.02132
G1 X161.435 Y111.339 E4298.29994
G1 X161.505 Y112.958 E4298.57219
G1 X161.442 Y114.607 E4298.84942
G1 X161.243 Y116.208 E4299.12046
G1 X160.898 Y117.836 E4299.40004
G1 X160.436 Y119.382 E4299.67111
G1 X159.839 Y120.896 E4299.94453
G1 X159.115 Y122.364 E4300.21951
G1 X158.267 Y123.766 E4300.49478
G1 X157.313 Y125.086 E4300.7684
G1 X156.241 Y126.334 E4301.04479
G1 X155.042 Y127.511 E4301.32706
G1 X153.802 Y128.537 E4301.59744
G1 X152.464 Y129.467 E4301.87119
G1 X151.023 Y130.298 E4302.15065
G1 X149.567 Y130.984 E4302.42105
G1 X148.031 Y131.557 E4302.69647
G1 X146.457 Y131.995 E4302.97095
G1 X144.837 Y132.304 E4303.24801
M204 S5000
M205 X30 Y30
G0 F2400 X158.227 Y124.331
M204 S500
M205 X5 Y5
G1 F900 X153.328 Y129.231 E4304.41207
M204 S5000
M205 X30 Y30
G0 F2400 X151.134 Y130.577
M204 S500
M205 X5 Y5
G1 F900 X159.547 Y122.164 E4306.4109
M204 S5000
M205 X30 Y30
G0 F2400 X160.286 Y120.575
M204 S500
M205 X5 Y5
G1 F900 X149.553 Y131.309 E4308.96105
M204 S5000
M205 X30 Y30
G0 F2400 X148.2 Y131.813
M204 S500
M205 X5 Y5
G1 F900 X160.798 Y119.215 E4311.95418
M204 S5000
M205 X30 Y30
G0 F2400 X161.16 Y118.005
M204 S500
M205 X5 Y5
G1 F900 X147.014 Y132.151 E4315.3151
M204 S5000
M205 X30 Y30
G0 F2400 X145.913 Y132.403
M204 S500
M205 X5 Y5
G1 F900 X161.398 Y116.918 E4318.99415
M204 S5000
M205 X30 Y30
G0 F2400 X161.583 Y115.884
M204 S500
M205 X5 Y5
G1 F900 X144.865 Y132.603 E4322.96626
M204 S5000
M205 X30 Y30
G0 F2400 X143.917 Y132.702
M204 S500
M205 X5 Y5
G1 F900 X161.705 Y114.914 E4327.19247
M204 S5000
M205 X30 Y30
G0 F2400 X161.764 Y114.006
M204 S500
M205 X5 Y5
G1 F900 X142.994 Y132.776 E4331.652
M204 S5000
M205 X30 Y30
G0 F2400 X142.127 Y132.795
M204 S500
M205 X5 Y5
G1 F900 X161.798 Y113.125 E4336.32547
M204 S5000
M205 X30 Y30
G0 F2400 X161.775 Y112.299
M204 S500
M205 X5 Y5
G1 F900 X141.284 Y132.789 E4341.19377
M204 S5000
M205 X30 Y30
G0 F2400 X140.487 Y132.738
M204 S500
M205 X5 Y5
G1 F900 X161.74 Y111.485 E4346.24322
M204 S5000
M205 X30 Y30
G0 F2400 X161.656 Y110.72
M204 S500
M205 X5 Y5
G1 F900 X139.708 Y132.668 E4351.4578
M204 S5000
M205 X30 Y30
G0 F2400 X138.969 Y132.559
M204 S500
M205 X5 Y5
G1 F900 X161.56 Y109.968 E4356.82515
M204 S5000
M205 X30 Y30
G0 F2400 X161.433 Y109.246
M204 S500
M205 X5 Y5
G1 F900 X138.231 Y132.448 E4362.33766
M204 S5000
M205 X30 Y30
G0 F2400 X137.543 Y132.288
M204 S500
M205 X5 Y5
G1 F900 X161.283 Y108.548 E4367.978
M204 S5000
M205 X30 Y30
G0 F2400 X161.12 Y107.862
M204 S500
M205 X5 Y5
G1 F900 X136.855 Y132.127 E4373.74307
M204 S5000
M205 X30 Y30
G0 F2400 X136.203 Y131.931
M204 S500
M205 X5 Y5
G1 F900 X160.922 Y107.212 E4379.616
M204 S5000
M205 X30 Y30
G0 F2400 X160.725 Y106.56
M204 S500
M205 X5 Y5
G1 F900 X135.564 Y131.721 E4385.59395
M204 S5000
M205 X30 Y30
G0 F2400 X134.934 Y131.503
M204 S500
M205 X5 Y5
G1 F900 X160.49 Y105.947 E4391.66575
M204 S5000
M205 X30 Y30
G0 F2400 X160.248 Y105.34
M204 S500
M205 X5 Y5
G1 F900 X134.337 Y131.251 E4397.82189
M204 S5000
M205 X30 Y30
G0 F2400 X133.74 Y131
M204 S500
M205 X5 Y5
G1 F900 X159.997 Y104.743 E4404.06023
M204 S5000
M205 X30 Y30
G0 F2400 X159.714 Y104.178
M204 S500
M205 X5 Y5
G1 F900 X133.172 Y130.719 E4410.36617
M204 S5000
M205 X30 Y30
G0 F2400 X132.615 Y130.427
M204 S500
M205 X5 Y5
G1 F900 X159.431 Y103.612 E4416.73721
M204 S5000
M205 X30 Y30
G0 F2400 X159.122 Y103.072
M204 S500
M205 X5 Y5
G1 F900 X132.059 Y130.135 E4423.16705
M204 S5000
M205 X30 Y30
G0 F2400 X131.54 Y129.805
M204 S500
M205 X5 Y5
G1 F900 X158.801 Y102.545 E4429.64381
M204 S5000
M205 X30 Y30
G0 F2400 X158.48 Y102.017
M204 S500
M205 X5 Y5
G1 F900 X131.021 Y129.476 E4436.16774
M204 S5000
M205 X30 Y30
G0 F2400 X130.514 Y129.134
M204 S500
M205 X5 Y5
G1 F900 X158.123 Y101.526 E4442.72718
M204 S5000
M205 X30 Y30
G0 F2400 X157.766 Y101.034
M204 S500
M205 X5 Y5
G1 F900 X130.032 Y128.768 E4449.31645
M204 S5000
M205 X30 Y30
G0 F2400 X129.55 Y128.402
M204 S500
M205 X5 Y5
G1 F900 X157.399 Y100.552 E4455.93315
M204 S5000
M205 X30 Y30
G0 F2400 X157.006 Y100.097
M204 S500
M205 X5 Y5
G1 F900 X129.091 Y128.012 E4462.56541
M204 S5000
M205 X30 Y30
G0 F2400 X128.645 Y127.61
M204 S500
M205 X5 Y5
G1 F900 X156.612 Y99.642 E4469.21015
M204 S5000
M205 X30 Y30
G0 F2400 X156.199 Y99.207
M204 S500
M205 X5 Y5
G1 F900 X128.199 Y127.207 E4475.86261
M204 S5000
M205 X30 Y30
G0 F2400 X127.783 Y126.775
M204 S500
M205 X5 Y5
G1 F900 X155.77 Y98.787 E4482.51211
M204 S5000
M205 X30 Y30
G0 F2400 X155.342 Y98.367
M204 S500
M205 X5 Y5
G1 F900 X127.372 Y126.337 E4489.15744
M204 S5000
M205 X30 Y30
G0 F2400 X126.967 Y125.893
M204 S500
M205 X5 Y5
G1 F900 X154.886 Y97.975 E4495.79054
M204 S5000
M205 X30 Y30
G0 F2400 X154.421 Y97.591
M204 S500
M205 X5 Y5
G1 F900 X126.591 Y125.42 E4502.40249
M204 S5000
M205 X30 Y30
G0 F2400 X126.216 Y124.947
M204 S500
M205 X5 Y5
G1 F900 X153.955 Y97.208 E4508.99294
M204 S5000
M205 X30 Y30
G0 F2400 X153.455 Y96.86
M204 S500
M205 X5 Y5
G1 F900 X125.855 Y124.46 E4515.55036
M204 S5000
M205 X30 Y30
G0 F2400 X125.515 Y123.951
M204 S500
M205 X5 Y5
G1 F900 X152.954 Y96.512 E4522.06954
M204 S5000
M205 X30 Y30
G0 F2400 X152.441 Y96.177
M204 S500
M205 X5 Y5
G1 F900 X125.176 Y123.442 E4528.54737
M204 S5000
M205 X30 Y30
G0 F2400 X124.863 Y122.906
M204 S500
M205 X5 Y5
G1 F900 X151.903 Y95.866 E4534.97175
M204 S5000
M205 X30 Y30
G0 F2400 X151.364 Y95.556
M204 S500
M205 X5 Y5
G1 F900 X124.561 Y122.359 E4541.33981
M204 S5000
M205 X30 Y30
G0 F2400 X124.261 Y121.811
M204 S500
M205 X5 Y5
G1 F900 X150.803 Y95.269 E4547.64587
M204 S5000
M205 X30 Y30
G0 F2400 X150.226 Y94.997
M204 S500
M205 X5 Y5
G1 F900 X123.998 Y121.225 E4553.87733
M204 S5000
M205 X30 Y30
G0 F2400 X123.736 Y120.639
M204 S500
M205 X5 Y5
G1 F900 X149.647 Y94.728 E4560.03347
M204 S5000
M205 X30 Y30
G0 F2400 X149.029 Y94.498
M204 S500
M205 X5 Y5
G1 F900 X123.493 Y120.034 E4566.10051
M204 S5000
M205 X30 Y30
G0 F2400 X123.273 Y119.405
M204 S500
M205 X5 Y5
G1 F900 X148.41 Y94.268 E4572.07276
M204 S5000
M205 X30 Y30
G0 F2400 X147.765 Y94.065
M204 S500
M205 X5 Y5
G1 F900 X123.054 Y118.776 E4577.94379
M204 S5000
M205 X30 Y30
G0 F2400 X122.877 Y118.104
M204 S500
M205 X5 Y5
G1 F900 X147.102 Y93.879 E4583.69936
M204 S5000
M205 X30 Y30
G0 F2400 X146.424 Y93.708
M204 S500
M205 X5 Y5
G1 F900 X122.703 Y117.429 E4589.33518
M204 S5000
M205 X30 Y30
G0 F2400 X122.529 Y116.755
M204 S500
M205 X5 Y5
G1 F900 X145.721 Y93.563 E4594.84532
M204 S5000
M205 X30 Y30
G0 F2400 X145.007 Y93.428
M204 S500
M205 X5 Y5
G1 F900 X122.257 Y116.179 E4600.25056
M204 S5000
M205 X30 Y30
G0 F2400 X121.285 Y116.302
M204 S500
M205 X5 Y5
G1 F900 X144.779 Y92.808 E4605.83245
M204 S5000
M205 X30 Y30
G0 F2400 X144.779 Y91.959
M204 S500
M205 X5 Y5
G1 F900 X120.427 Y116.311 E4611.61819
M204 S5000
M205 X30 Y30
G0 F2400 X119.578 Y116.311
M204 S500
M205 X5 Y5
G1 F900 X144.779 Y91.111 E4617.60552
M204 S5000
M205 X30 Y30
G0 F2400 X144.779 Y90.262
M204 S500
M205 X5 Y5
G1 F900 X118.73 Y116.311 E4623.79445
M204 S5000
M205 X30 Y30
G0 F2400 X117.881 Y116.311
M204 S500
M205 X5 Y5
G1 F900 X144.001 Y90.192 E4630.00013
M204 S5000
M205 X30 Y30
G0 F2400 X143.153 Y90.192
M204 S500
M205 X5 Y5
G1 F900 X117.033 Y116.311 E4636.2058
M204 S5000
M205 X30 Y30
G0 F2400 X116.184 Y116.311
M204 S500
M205 X5 Y5
G1 F900 X139.155 Y93.34 E4641.66343
M204 S5000
M205 X30 Y30
G0 F2400 X139.218 Y93.277
M204 S500
M205 X5 Y5
G1 F900 X142.304 Y90.192 E4642.39651
M204 S5000
M205 X30 Y30
G0 F2400 X141.456 Y90.192
M204 S500
M205 X5 Y5
G1 F900 X139.218 Y92.429 E4642.92811
M204 S5000
M205 X30 Y30
G0 F2400 X139.218 Y91.58
M204 S500
M205 X5 Y5
G1 F900 X140.607 Y90.192 E4643.25801
M204 S5000
M205 X30 Y30
G0 F2400 X139.758 Y90.192
M204 S500
M205 X5 Y5
G1 F900 X139.218 Y90.732 E4643.3863
M204 S5000
M205 X30 Y30
G0 F2400 X138.66 Y92.883
G0 X138.048 Y93.599
M204 S500
M205 X5 Y5
G1 F900 X122.578 Y109.069 E4647.06179
M204 S5000
M205 X30 Y30
G0 F2400 X121.869 Y109.779
M204 S500
M205 X5 Y5
G1 F900 X115.336 Y116.311 E4648.61383
M204 S5000
M205 X30 Y30
G0 F2400 X114.487 Y116.311
M204 S500
M205 X5 Y5
G1 F900 X121.108 Y109.691 E4650.18678
M204 S5000
M205 X30 Y30
G0 F2400 X120.259 Y109.691
M204 S500
M205 X5 Y5
G1 F900 X113.639 Y116.311 E4651.75961
M204 S5000
M205 X30 Y30
G0 F2400 X112.79 Y116.311
M204 S500
M205 X5 Y5
G1 F900 X119.411 Y109.691 E4653.33256
M204 S5000
M205 X30 Y30
G0 F2400 X118.562 Y109.691
M204 S500
M205 X5 Y5
G1 F900 X111.942 Y116.311 E4654.90539
M204 S5000
M205 X30 Y30
G0 F2400 X111.093 Y116.311
M204 S500
M205 X5 Y5
G1 F900 X117.714 Y109.691 E4656.47835
M204 S5000
M205 X30 Y30
G0 F2400 X116.865 Y109.691
M204 S500
M205 X5 Y5
G1 F900 X110.245 Y116.311 E4658.05118
M204 S5000
M205 X30 Y30
G0 F2400 X109.396 Y116.311
M204 S500
M205 X5 Y5
G1 F900 X116.017 Y109.691 E4659.62413
M204 S5000
M205 X30 Y30
G0 F2400 X115.168 Y109.691
M204 S500
M205 X5 Y5
G1 F900 X108.547 Y116.311 E4661.19708
M204 S5000
M205 X30 Y30
G0 F2400 X107.699 Y116.311
M204 S500
M205 X5 Y5
G1 F900 X114.32 Y109.691 E4662.77003
M204 S5000
M205 X30 Y30
G0 F2400 X113.471 Y109.691
M204 S500
M205 X5 Y5
G1 F900 X106.85 Y116.311 E4664.34298
M204 S5000
M205 X30 Y30
G0 F2400 X106.041 Y116.272
M204 S500
M205 X5 Y5
G1 F900 X112.623 Y109.691 E4665.90666
M204 S5000
M205 X30 Y30
G0 F2400 X111.774 Y109.691
M204 S500
M205 X5 Y5
G1 F900 X105.273 Y116.192 E4667.45122
M204 S5000
M205 X30 Y30
G0 F2400 X104.358 Y117.107
M204 S500
M205 X5 Y5
G1 F900 X89.097 Y132.368 E4671.07705
M204 S5000
M205 X30 Y30
G0 F2400 X88.048 Y132.568
M204 S500
M205 X5 Y5
G1 F900 X110.925 Y109.691 E4676.51235
M204 S5000
M205 X30 Y30
G0 F2400 X110.077 Y109.691
M204 S500
M205 X5 Y5
G1 F900 X87.083 Y132.685 E4681.97544
M204 S5000
M205 X30 Y30
G0 F2400 X86.146 Y132.773
M204 S500
M205 X5 Y5
G1 F900 X109.228 Y109.691 E4687.45945
M204 S5000
M205 X30 Y30
G0 F2400 X108.38 Y109.691
M204 S500
M205 X5 Y5
G1 F900 X85.28 Y132.791 E4692.94773
M204 S5000
M205 X30 Y30
G0 F2400 X84.425 Y132.797
M204 S500
M205 X5 Y5
G1 F900 X107.531 Y109.691 E4698.43743
M204 S5000
M205 X30 Y30
G0 F2400 X106.683 Y109.691
M204 S500
M205 X5 Y5
G1 F900 X83.628 Y132.746 E4703.91502
M204 S5000
M205 X30 Y30
G0 F2400 X82.839 Y132.686
M204 S500
M205 X5 Y5
G1 F900 X105.754 Y109.771 E4709.35935
M204 S5000
M205 X30 Y30
G0 F2400 X104.804 Y109.873
M204 S500
M205 X5 Y5
G1 F900 X82.099 Y132.578 E4714.75378
M204 S5000
M205 X30 Y30
G0 F2400 X81.359 Y132.469
M204 S500
M205 X5 Y5
G1 F900 X104.458 Y109.37 E4720.24182
M204 S5000
M205 X30 Y30
G0 F2400 X104.308 Y108.671
M204 S500
M205 X5 Y5
G1 F900 X80.664 Y132.315 E4725.85935
M204 S5000
M205 X30 Y30
G0 F2400 X79.976 Y132.155
M204 S500
M205 X5 Y5
G1 F900 X104.154 Y107.977 E4731.60375
M204 S5000
M205 X30 Y30
G0 F2400 X103.957 Y107.326
M204 S500
M205 X5 Y5
G1 F900 X79.316 Y131.966 E4737.45804
M204 S5000
M205 X30 Y30
G0 F2400 X78.676 Y131.758
M204 S500
M205 X5 Y5
G1 F900 X103.76 Y106.674 E4743.41769
M204 S5000
M205 X30 Y30
G0 F2400 X103.533 Y106.052
M204 S500
M205 X5 Y5
G1 F900 X78.039 Y131.546 E4749.47475
M204 S5000
M205 X30 Y30
G0 F2400 X77.443 Y131.294
M204 S500
M205 X5 Y5
G1 F900 X103.292 Y105.445 E4755.61616
M204 S5000
M205 X30 Y30
G0 F2400 X103.047 Y104.842
M204 S500
M205 X5 Y5
G1 F900 X76.846 Y131.043 E4761.8412
M204 S5000
M205 X30 Y30
G0 F2400 X76.271 Y130.769
M204 S500
M205 X5 Y5
G1 F900 X102.764 Y104.276 E4768.13562
M204 S5000
M205 X30 Y30
G0 F2400 X102.481 Y103.71
M204 S500
M205 X5 Y5
G1 F900 X75.714 Y130.478 E4774.49525
M204 S5000
M205 X30 Y30
G0 F2400 X75.156 Y130.187
M204 S500
M205 X5 Y5
G1 F900 X102.179 Y103.164 E4780.91559
M204 S5000
M205 X30 Y30
G0 F2400 X101.858 Y102.637
M204 S500
M205 X5 Y5
G1 F900 X74.632 Y129.862 E4787.38404
M204 S5000
M205 X30 Y30
G0 F2400 X74.113 Y129.533
M204 S500
M205 X5 Y5
G1 F900 X101.536 Y102.109 E4793.89953
M204 S5000
M205 X30 Y30
G0 F2400 X101.186 Y101.611
M204 S500
M205 X5 Y5
G1 F900 X73.599 Y129.198 E4800.45387
M204 S5000
M205 X30 Y30
G0 F2400 X73.117 Y128.832
M204 S500
M205 X5 Y5
G1 F900 X100.829 Y101.12 E4807.0379
M204 S5000
M205 X30 Y30
G0 F2400 X100.469 Y100.631
M204 S500
M205 X5 Y5
G1 F900 X72.634 Y128.466 E4813.65116
M204 S5000
M205 X30 Y30
G0 F2400 X72.17 Y128.082
M204 S500
M205 X5 Y5
G1 F900 X100.075 Y100.177 E4820.28105
M204 S5000
M205 X30 Y30
G0 F2400 X99.681 Y99.722
M204 S500
M205 X5 Y5
G1 F900 X71.723 Y127.68 E4826.92353
M204 S5000
M205 X30 Y30
G0 F2400 X71.277 Y127.277
M204 S500
M205 X5 Y5
G1 F900 X99.274 Y99.28 E4833.57528
M204 S5000
M205 X30 Y30
G0 F2400 X98.846 Y98.86
M204 S500
M205 X5 Y5
G1 F900 X70.856 Y126.85 E4840.22537
M204 S5000
M205 X30 Y30
G0 F2400 X70.445 Y126.413
M204 S500
M205 X5 Y5
G1 F900 X98.417 Y98.44 E4846.87129
M204 S5000
M205 X30 Y30
G0 F2400 X97.968 Y98.041
M204 S500
M205 X5 Y5
G1 F900 X70.034 Y125.975 E4853.50807
M204 S5000
M205 X30 Y30
G0 F2400 X69.658 Y125.502
M204 S500
M205 X5 Y5
G1 F900 X97.503 Y97.657 E4860.12371
M204 S5000
M205 X30 Y30
G0 F2400 X97.039 Y97.273
M204 S500
M205 X5 Y5
G1 F900 X69.282 Y125.03 E4866.71843
M204 S5000
M205 X30 Y30
G0 F2400 X68.914 Y124.549
M204 S500
M205 X5 Y5
G1 F900 X96.543 Y96.921 E4873.28263
M204 S5000
M205 X30 Y30
G0 F2400 X96.043 Y96.572
M204 S500
M205 X5 Y5
G1 F900 X68.575 Y124.04 E4879.80869
M204 S5000
M205 X30 Y30
G0 F2400 X68.235 Y123.531
M204 S500
M205 X5 Y5
G1 F900 X95.536 Y96.23 E4886.29508
M204 S5000
M205 X30 Y30
G0 F2400 X94.998 Y95.92
M204 S500
M205 X5 Y5
G1 F900 X67.916 Y123.001 E4892.72932
M204 S5000
M205 X30 Y30
G0 F2400 X67.615 Y122.454
M204 S500
M205 X5 Y5
G1 F900 X94.459 Y95.61 E4899.10713
M204 S5000
M205 X30 Y30
G0 F2400 X93.904 Y95.317
M204 S500
M205 X5 Y5
G1 F900 X67.314 Y121.907 E4905.42459
M204 S5000
M205 X30 Y30
G0 F2400 X67.047 Y121.326
M204 S500
M205 X5 Y5
G1 F900 X93.328 Y95.045 E4911.66863
M204 S5000
M205 X30 Y30
G0 F2400 X92.751 Y94.772
M204 S500
M205 X5 Y5
G1 F900 X66.784 Y120.74 E4917.8382
M204 S5000
M205 X30 Y30
G0 F2400 X66.533 Y120.143
M204 S500
M205 X5 Y5
G1 F900 X92.137 Y94.538 E4923.92152
M204 S5000
M205 X30 Y30
G0 F2400 X91.519 Y94.308
M204 S500
M205 X5 Y5
G1 F900 X66.313 Y119.514 E4929.91016
M204 S5000
M205 X30 Y30
G0 F2400 X66.093 Y118.885
M204 S500
M205 X5 Y5
G1 F900 X90.884 Y94.094 E4935.8002
M204 S5000
M205 X30 Y30
G0 F2400 X90.22 Y93.91
M204 S500
M205 X5 Y5
G1 F900 X65.908 Y118.221 E4941.57632
M204 S5000
M205 X30 Y30
G0 F2400 X65.734 Y117.548
M204 S500
M205 X5 Y5
G1 F900 X89.556 Y93.725 E4947.23625
M204 S5000
M205 X30 Y30
G0 F2400 X88.845 Y93.587
M204 S500
M205 X5 Y5
G1 F900 X65.579 Y116.853 E4952.76397
M204 S5000
M205 X30 Y30
G0 F2400 X65.458 Y116.126
M204 S500
M205 X5 Y5
G1 F900 X88.133 Y93.451 E4958.15128
M204 S5000
M205 X30 Y30
G0 F2400 X87.385 Y93.35
M204 S500
M205 X5 Y5
G1 F900 X65.342 Y115.394 E4963.38855
M204 S5000
M205 X30 Y30
G0 F2400 X65.275 Y114.612
M204 S500
M205 X5 Y5
G1 F900 X86.617 Y93.27 E4968.45915
M204 S5000
M205 X30 Y30
G0 F2400 X85.815 Y93.223
M204 S500
M205 X5 Y5
G1 F900 X65.208 Y113.83 E4973.35512
M204 S5000
M205 X30 Y30
G0 F2400 X65.207 Y112.982
M204 S500
M205 X5 Y5
G1 F900 X84.985 Y93.205 E4978.05401
M204 S5000
M205 X30 Y30
G0 F2400 X84.117 Y93.224
M204 S500
M205 X5 Y5
G1 F900 X65.215 Y112.127 E4982.54502
M204 S5000
M205 X30 Y30
G0 F2400 X65.29 Y111.203
M204 S500
M205 X5 Y5
G1 F900 X83.211 Y93.282 E4986.80283
M204 S5000
M205 X30 Y30
G0 F2400 X82.241 Y93.403
M204 S500
M205 X5 Y5
G1 F900 X65.396 Y110.248 E4990.805
M204 S5000
M205 X30 Y30
G0 F2400 X65.563 Y109.233
M204 S500
M205 X5 Y5
G1 F900 X81.243 Y93.553 E4994.53038
M204 S5000
M205 X30 Y30
G0 F2400 X80.135 Y93.812
M204 S500
M205 X5 Y5
G1 F900 X65.818 Y108.129 E4997.93192
M204 S5000
M205 X30 Y30
G0 F2400 X66.156 Y106.942
M204 S500
M205 X5 Y5
G1 F900 X78.939 Y94.16 E5000.96889
M204 S5000
M205 X30 Y30
G0 F2400 X77.614 Y94.636
M204 S500
M205 X5 Y5
G1 F900 X66.615 Y105.635 E5003.58212
M204 S5000
M205 X30 Y30
G0 F2400 X67.317 Y104.084
M204 S500
M205 X5 Y5
G1 F900 X76.055 Y95.346 E5005.65816
M204 S5000
M205 X30 Y30
G0 F2400 X74.039 Y96.515
M204 S500
M205 X5 Y5
G1 F900 X68.54 Y102.013 E5006.96454
M204 S5000
M205 X30 Y30
G0 F2400 X90.221 Y132.093
M204 S500
M205 X5 Y5
G1 F900 X104.098 Y118.216 E5010.26155
M204 S5000
M205 X30 Y30
G0 F2400 X103.738 Y119.423
M204 S500
M205 X5 Y5
G1 F900 X91.438 Y131.724 E5013.184
M204 S5000
M205 X30 Y30
G0 F2400 X92.811 Y131.2
M204 S500
M205 X5 Y5
G1 F900 X103.188 Y120.823 E5015.64944
M204 S5000
M205 X30 Y30
G0 F2400 X102.4 Y122.459
M204 S500
M205 X5 Y5
G1 F900 X94.48 Y130.379 E5017.53114
M204 S5000
M205 X30 Y30
G0 F2400 X96.818 Y128.89
M204 S500
M205 X5 Y5
G1 F900 X100.839 Y124.869 E5018.48648
M204 S5000
M205 X30 Y30
G0 F2400 X105.013 Y116.728
G0 X121.961 Y109.226
G0 X122.868 Y107.931
M204 S500
M205 X5 Y5
G1 F900 X136.941 Y93.858 E5021.83006
M204 S5000
M205 X30 Y30
G0 F2400 X135.719 Y94.231
M204 S500
M205 X5 Y5
G1 F900 X123.228 Y106.722 E5024.79777
M204 S5000
M205 X30 Y30
G0 F2400 X123.734 Y105.368
M204 S500
M205 X5 Y5
G1 F900 X134.357 Y94.745 E5027.32166
M204 S5000
M205 X30 Y30
G0 F2400 X132.744 Y95.509
M204 S500
M205 X5 Y5
G1 F900 X124.497 Y103.756 E5029.28105
M204 S5000
M205 X30 Y30
G0 F2400 X125.833 Y101.571
M204 S500
M205 X5 Y5
G1 F900 X130.601 Y96.804 E5030.41375
M204 S5000
M205 X30 Y30
G0 F2400 X130.606 Y96.815
G10
;MESH:NONMESH
G0 F600 X130.606 Y96.815 Z3.18
G0 F2400 X121.961 Y109.226
G0 X64.774 Y110.514
G0 X60.3 Y110.491
;TIME_ELAPSED:6842.762645
;LAYER:8
M204 S2000
M205 X15 Y15
;TYPE:SUPPORT
G11
G1 F1200 X62.349 Y110.492 E5030.75798
G1 X62.218 Y112.061 E5031.02249
G1 X62.219 Y113.965 E5031.34236
G1 X62.351 Y115.515 E5031.60371
G1 X60.3 Y115.515 E5031.94827
G1 X60.3 Y110.491 E5032.79231
M204 S5000
M205 X30 Y30
G10
;MESH:[RUG]Model1.stl
G0 F2400 X65.052 Y108.842
G0 X94.302 Y95.185
M204 S1000
M205 X10 Y10
;TYPE:WALL-INNER
G11
G1 F600 X95.778 Y96.037 E5033.07862
G1 X97.156 Y96.995 E5033.36057
G1 X98.44 Y98.057 E5033.64051
G1 X99.656 Y99.248 E5033.92646
G1 X100.723 Y100.482 E5034.20052
G1 X101.71 Y101.838 E5034.48229
G1 X102.591 Y103.285 E5034.7669
G1 X103.339 Y104.781 E5035.04789
G1 X103.964 Y106.35 E5035.33163
G1 X104.454 Y107.959 E5035.61419
G1 X104.801 Y109.582 E5035.89302
G1 X106.412 Y109.411 E5036.16519
G1 X106.412 Y109.402 E5036.1667
G1 X121.177 Y109.402 E5038.64722
G1 X122.164 Y109.526 E5038.81434
G1 X122.745 Y107.241 E5039.21044
G1 X123.3 Y105.638 E5039.49542
G1 X123.98 Y104.101 E5039.77778
G1 X124.785 Y102.632 E5040.0592
G1 X125.71 Y101.234 E5040.34082
G1 X126.764 Y99.897 E5040.62684
G1 X127.908 Y98.673 E5040.9083
G1 X129.188 Y97.516 E5041.19817
G1 X130.53 Y96.497 E5041.48126
G1 X131.946 Y95.599 E5041.76295
G1 X133.443 Y94.817 E5042.04669
G1 X134.998 Y94.162 E5042.33016
G1 X136.601 Y93.642 E5042.61328
G1 X138.746 Y93.141 E5042.98334
G1 X138.746 Y89.902 E5043.52749
G1 X145.253 Y89.902 E5044.62067
G1 X145.253 Y93.181 E5045.17154
G1 X146.494 Y93.416 E5045.38374
G1 X147.102 Y93.577 E5045.4894
G1 X148.22 Y93.89 E5045.68445
G1 X149.789 Y94.473 E5045.96565
G1 X151.302 Y95.185 E5046.24657
G1 X152.778 Y96.037 E5046.53288
G1 X154.156 Y96.995 E5046.81484
G1 X155.44 Y98.057 E5047.09477
G1 X156.656 Y99.248 E5047.38072
G1 X157.719 Y100.48 E5047.65409
G1 X158.715 Y101.845 E5047.93797
G1 X159.592 Y103.286 E5048.22137
G1 X160.34 Y104.783 E5048.50251
G1 X160.966 Y106.353 E5048.78647
G1 X161.453 Y107.959 E5049.06841
G1 X161.807 Y109.602 E5049.35076
G1 X162.022 Y111.282 E5049.63531
G1 X162.095 Y112.949 E5049.91563
G1 X162.03 Y114.652 E5050.20194
G1 X161.826 Y116.304 E5050.48159
G1 X161.475 Y117.966 E5050.76696
G1 X160.995 Y119.573 E5051.04872
G1 X160.381 Y121.131 E5051.33006
G1 X159.633 Y122.644 E5051.61361
G1 X158.758 Y124.095 E5051.89827
G1 X157.786 Y125.441 E5052.1772
G1 X156.677 Y126.732 E5052.46312
G1 X155.44 Y127.947 E5052.75442
G1 X154.156 Y129.009 E5053.03435
G1 X152.778 Y129.967 E5053.3163
G1 X151.302 Y130.819 E5053.60262
G1 X149.789 Y131.531 E5053.88354
G1 X148.217 Y132.117 E5054.16539
G1 X146.586 Y132.572 E5054.44986
G1 X144.937 Y132.886 E5054.73187
G1 X143.266 Y133.062 E5055.01415
G1 X141.574 Y133.097 E5055.29847
G1 X139.91 Y132.992 E5055.57858
G1 X138.221 Y132.743 E5055.8654
G1 X136.602 Y132.364 E5056.14474
G1 X134.991 Y131.84 E5056.42935
G1 X133.447 Y131.19 E5056.71079
G1 X131.952 Y130.41 E5056.99408
G1 X130.524 Y129.503 E5057.27828
G1 X129.194 Y128.494 E5057.55874
G1 X127.931 Y127.355 E5057.84447
G1 X126.818 Y126.171 E5058.11747
G1 X125.76 Y124.842 E5058.40285
G1 X124.834 Y123.455 E5058.68302
G1 X124.016 Y121.973 E5058.96741
G1 X123.329 Y120.436 E5059.25024
G1 X122.773 Y118.851 E5059.53243
G1 X122.16 Y116.485 E5059.94304
G1 X121.245 Y116.602 E5060.09802
G1 X106.412 Y116.602 E5062.58996
G1 X104.798 Y116.433 E5062.86259
G1 X104.476 Y117.964 E5063.12543
G1 X103.997 Y119.564 E5063.40602
G1 X103.381 Y121.13 E5063.68873
G1 X102.633 Y122.643 E5063.97228
G1 X101.763 Y124.088 E5064.25564
G1 X100.776 Y125.453 E5064.53863
G1 X99.684 Y126.724 E5064.82015
G1 X98.44 Y127.947 E5065.11322
G1 X97.156 Y129.009 E5065.39316
G1 X95.778 Y129.967 E5065.67511
G1 X94.302 Y130.819 E5065.96142
G1 X92.789 Y131.531 E5066.24235
G1 X91.217 Y132.117 E5066.52419
G1 X89.586 Y132.572 E5066.80866
G1 X87.937 Y132.886 E5067.09067
G1 X86.266 Y133.062 E5067.37296
G1 X84.574 Y133.097 E5067.65727
G1 X82.91 Y132.992 E5067.93738
G1 X81.221 Y132.743 E5068.2242
G1 X79.602 Y132.364 E5068.50354
G1 X77.991 Y131.84 E5068.78815
G1 X76.447 Y131.19 E5069.06959
G1 X74.952 Y130.41 E5069.35288
G1 X73.524 Y129.503 E5069.63708
G1 X72.194 Y128.494 E5069.91755
G1 X70.931 Y127.355 E5070.20327
G1 X69.819 Y126.172 E5070.47603
G1 X68.764 Y124.847 E5070.76058
G1 X67.835 Y123.455 E5071.04173
G1 X67.022 Y121.984 E5071.32409
G1 X66.329 Y120.433 E5071.60948
G1 X65.774 Y118.854 E5071.89067
G1 X65.342 Y117.189 E5072.17965
G1 X65.061 Y115.518 E5072.46432
G1 X64.918 Y113.841 E5072.74708
G1 X64.918 Y112.2 E5073.02276
G1 X65.053 Y110.557 E5073.29972
G1 X65.327 Y108.897 E5073.58237
G1 X65.742 Y107.259 E5073.86625
G1 X66.299 Y105.642 E5074.15357
G1 X66.979 Y104.103 E5074.43624
G1 X67.784 Y102.632 E5074.71795
G1 X68.709 Y101.235 E5074.99943
G1 X69.763 Y99.898 E5075.28545
G1 X70.907 Y98.674 E5075.56691
G1 X72.188 Y97.516 E5075.85702
G1 X73.53 Y96.497 E5076.14011
G1 X74.946 Y95.599 E5076.4218
G1 X76.443 Y94.817 E5076.70554
G1 X77.998 Y94.162 E5076.98901
G1 X79.597 Y93.643 E5077.27144
G1 X81.224 Y93.261 E5077.55221
G1 X82.91 Y93.012 E5077.83853
G1 X84.574 Y92.908 E5078.11863
G1 X86.266 Y92.943 E5078.40294
G1 X87.937 Y93.119 E5078.68522
G1 X89.586 Y93.433 E5078.96723
G1 X91.217 Y93.888 E5079.2517
G1 X92.789 Y94.473 E5079.53349
G1 X94.302 Y95.185 E5079.81442
M204 S5000
M205 X30 Y30
G0 F2400 X105.015 Y109.287
G0 X111.429 Y109.157
G0 X144.959 Y133.086
G0 X145.016 Y133.481
M204 S500
M205 X5 Y5
;TYPE:WALL-OUTER
G1 F600 X143.306 Y133.661 E5080.10328
G1 X141.561 Y133.698 E5080.39651
G1 X139.844 Y133.589 E5080.68555
G1 X138.116 Y133.334 E5080.97899
G1 X136.433 Y132.94 E5081.26938
G1 X134.791 Y132.406 E5081.55946
G1 X133.185 Y131.731 E5081.85213
G1 X131.648 Y130.928 E5082.14346
G1 X130.185 Y129.999 E5082.43461
G1 X128.809 Y128.955 E5082.72479
G1 X127.515 Y127.789 E5083.01741
G1 X126.364 Y126.564 E5083.29981
G1 X125.275 Y125.196 E5083.59356
G1 X124.322 Y123.768 E5083.88198
G1 X123.476 Y122.236 E5084.17599
G1 X122.772 Y120.662 E5084.46567
G1 X122.198 Y119.025 E5084.7571
G1 X121.712 Y117.147 E5085.083
G1 X121.282 Y117.202 E5085.15583
G1 X105.812 Y117.202 E5087.75479
G1 X105.812 Y117.142 E5087.76487
G1 X105.274 Y117.086 E5087.85574
G1 X105.057 Y118.115 E5088.03241
G1 X104.566 Y119.756 E5088.32018
G1 X103.928 Y121.377 E5088.61284
G1 X103.16 Y122.932 E5088.9042
G1 X102.265 Y124.418 E5089.19564
G1 X101.249 Y125.823 E5089.48692
G1 X100.119 Y127.138 E5089.77821
G1 X98.85 Y128.386 E5090.07722
G1 X97.514 Y129.491 E5090.36849
G1 X96.097 Y130.476 E5090.65841
G1 X94.585 Y131.349 E5090.95173
G1 X93.025 Y132.083 E5091.24137
G1 X91.398 Y132.689 E5091.53305
G1 X89.728 Y133.155 E5091.82433
G1 X88.016 Y133.481 E5092.11711
G1 X86.306 Y133.661 E5092.40598
G1 X84.561 Y133.698 E5092.69921
G1 X82.844 Y133.589 E5092.98824
G1 X81.116 Y133.334 E5093.28169
G1 X79.433 Y132.94 E5093.57208
G1 X77.791 Y132.406 E5093.86216
G1 X76.185 Y131.731 E5094.15483
G1 X74.648 Y130.928 E5094.44616
G1 X73.185 Y129.999 E5094.73731
G1 X71.809 Y128.955 E5095.02748
G1 X70.515 Y127.789 E5095.32011
G1 X69.365 Y126.565 E5095.60227
G1 X68.279 Y125.201 E5095.89518
G1 X67.323 Y123.769 E5096.18444
G1 X66.482 Y122.247 E5096.47657
G1 X65.772 Y120.659 E5096.76881
G1 X65.198 Y119.025 E5097.05977
G1 X64.754 Y117.313 E5097.3569
G1 X64.465 Y115.596 E5097.64941
G1 X64.318 Y113.869 E5097.9406
G1 X64.318 Y112.175 E5098.22519
G1 X64.457 Y110.483 E5098.5104
G1 X64.74 Y108.772 E5098.80175
G1 X65.164 Y107.095 E5099.09236
G1 X65.743 Y105.414 E5099.39105
G1 X66.437 Y103.844 E5099.67943
G1 X67.27 Y102.323 E5099.97077
G1 X68.226 Y100.878 E5100.26185
G1 X69.306 Y99.509 E5100.55479
G1 X70.484 Y98.248 E5100.8447
G1 X71.809 Y97.05 E5101.14479
G1 X73.186 Y96.005 E5101.4352
G1 X74.648 Y95.078 E5101.72603
G1 X76.185 Y94.274 E5102.01744
G1 X77.79 Y93.598 E5102.31002
G1 X79.431 Y93.066 E5102.59984
G1 X81.119 Y92.67 E5102.89112
G1 X82.844 Y92.415 E5103.18407
G1 X84.561 Y92.307 E5103.47309
G1 X86.306 Y92.344 E5103.76632
G1 X88.016 Y92.524 E5104.05519
G1 X89.728 Y92.85 E5104.34797
G1 X91.398 Y93.316 E5104.63925
G1 X93.025 Y93.921 E5104.93087
G1 X94.585 Y94.655 E5105.22051
G1 X96.097 Y95.528 E5105.51383
G1 X97.514 Y96.513 E5105.80375
G1 X98.85 Y97.618 E5106.09502
G1 X100.089 Y98.832 E5106.38644
G1 X101.193 Y100.109 E5106.67003
G1 X102.214 Y101.51 E5106.96127
G1 X103.115 Y102.992 E5107.25265
G1 X103.884 Y104.53 E5107.54153
G1 X104.532 Y106.157 E5107.83575
G1 X105.036 Y107.812 E5108.1264
G1 X105.272 Y108.917 E5108.31622
G1 X105.275 Y108.928 E5108.31814
G1 X105.812 Y108.871 E5108.40886
G1 X105.812 Y108.802 E5108.42045
G1 X121.212 Y108.802 E5111.00765
G1 X121.713 Y108.865 E5111.09248
G1 X122.171 Y107.065 E5111.40452
G1 X122.743 Y105.413 E5111.69822
G1 X123.438 Y103.842 E5111.98682
G1 X124.271 Y102.322 E5112.27801
G1 X125.227 Y100.877 E5112.56909
G1 X126.307 Y99.508 E5112.86204
G1 X127.485 Y98.247 E5113.15195
G1 X128.809 Y97.05 E5113.4518
G1 X130.186 Y96.005 E5113.74221
G1 X131.648 Y95.078 E5114.03304
G1 X133.185 Y94.274 E5114.32445
G1 X134.79 Y93.598 E5114.61703
G1 X136.433 Y93.065 E5114.90722
G1 X138.146 Y92.665 E5115.20274
G1 X138.146 Y89.302 E5115.76773
G1 X145.853 Y89.302 E5117.0625
G1 X145.853 Y92.684 E5117.63068
G1 X146.62 Y92.829 E5117.76182
G1 X147.264 Y92.999 E5117.87372
G1 X148.398 Y93.316 E5118.07153
G1 X150.025 Y93.921 E5118.36315
G1 X151.585 Y94.655 E5118.65279
G1 X153.097 Y95.528 E5118.94611
G1 X154.514 Y96.513 E5119.23603
G1 X155.85 Y97.618 E5119.5273
G1 X157.089 Y98.832 E5119.81872
G1 X158.194 Y100.112 E5120.10281
G1 X159.215 Y101.511 E5120.39377
G1 X160.116 Y102.993 E5120.68515
G1 X160.885 Y104.531 E5120.97403
G1 X161.533 Y106.157 E5121.26809
G1 X162.036 Y107.815 E5121.55917
G1 X162.398 Y109.494 E5121.84773
G1 X162.62 Y111.227 E5122.14125
G1 X162.696 Y112.958 E5122.43234
G1 X162.629 Y114.69 E5122.72353
G1 X162.417 Y116.407 E5123.01418
G1 X162.056 Y118.117 E5123.30779
G1 X161.564 Y119.765 E5123.59673
G1 X160.928 Y121.378 E5123.88802
G1 X160.16 Y122.933 E5124.17938
G1 X159.264 Y124.419 E5124.4709
G1 X158.254 Y125.817 E5124.76065
G1 X157.112 Y127.146 E5125.05503
G1 X155.85 Y128.386 E5125.35226
G1 X154.514 Y129.491 E5125.64353
G1 X153.097 Y130.476 E5125.93345
G1 X151.585 Y131.349 E5126.22677
G1 X150.025 Y132.083 E5126.51641
G1 X148.398 Y132.689 E5126.80809
G1 X146.728 Y133.155 E5127.09937
G1 X145.016 Y133.481 E5127.39215
M204 S5000
M205 X30 Y30
G0 F2400 X144.718 Y133.512
G0 X144.837 Y132.304
M204 S500
M205 X5 Y5
;TYPE:SKIN
G1 F900 X143.241 Y132.472 E5127.66176
G1 X141.575 Y132.507 E5127.94171
G1 X139.985 Y132.406 E5128.20937
G1 X138.321 Y132.161 E5128.49194
G1 X136.768 Y131.798 E5128.75987
G1 X135.188 Y131.283 E5129.03906
G1 X133.706 Y130.659 E5129.3092
G1 X132.246 Y129.897 E5129.58588
G1 X130.858 Y129.017 E5129.86198
G1 X129.572 Y128.041 E5130.1332
G1 X128.346 Y126.935 E5130.4106
G1 X127.27 Y125.791 E5130.67444
G1 X126.236 Y124.492 E5130.95337
G1 X125.338 Y123.146 E5131.22521
G1 X124.543 Y121.706 E5131.50155
G1 X123.878 Y120.219 E5131.77521
G1 X123.337 Y118.676 E5132.0499
G1 X122.601 Y115.834 E5132.54311
G1 X121.202 Y116.012 E5132.78004
G1 X106.435 Y116.012 E5135.26089
G1 X104.33 Y115.79 E5135.61649
G1 X103.9 Y117.83 E5135.96674
G1 X103.441 Y119.366 E5136.23607
G1 X102.84 Y120.891 E5136.51144
G1 X102.116 Y122.358 E5136.78628
G1 X101.272 Y123.76 E5137.0612
G1 X100.317 Y125.081 E5137.33505
G1 X99.245 Y126.329 E5137.61145
G1 X98.042 Y127.511 E5137.89478
G1 X96.802 Y128.537 E5138.16516
G1 X95.464 Y129.467 E5138.43891
G1 X94.023 Y130.298 E5138.71837
G1 X92.567 Y130.984 E5138.98877
G1 X91.031 Y131.557 E5139.26419
G1 X89.457 Y131.995 E5139.53867
G1 X87.837 Y132.304 E5139.81574
G1 X86.241 Y132.472 E5140.08534
G1 X84.575 Y132.507 E5140.36529
G1 X82.985 Y132.406 E5140.63295
G1 X81.321 Y132.161 E5140.91552
G1 X79.768 Y131.798 E5141.18346
G1 X78.188 Y131.283 E5141.46264
G1 X76.706 Y130.659 E5141.73279
G1 X75.246 Y129.897 E5142.00946
G1 X73.858 Y129.017 E5142.28556
G1 X72.572 Y128.041 E5142.55679
G1 X71.346 Y126.935 E5142.83418
G1 X70.271 Y125.792 E5143.09779
G1 X69.24 Y124.497 E5143.37588
G1 X68.339 Y123.146 E5143.64869
G1 X67.549 Y121.717 E5143.92301
G1 X66.878 Y120.216 E5144.19922
G1 X66.338 Y118.678 E5144.47307
G1 X65.92 Y117.07 E5144.75219
G1 X65.647 Y115.443 E5145.02935
G1 X65.508 Y113.815 E5145.30385
G1 X65.508 Y112.225 E5145.57097
G1 X65.639 Y110.628 E5145.84017
G1 X65.905 Y109.02 E5146.11398
G1 X66.306 Y107.432 E5146.38914
G1 X66.854 Y105.842 E5146.67168
G1 X67.507 Y104.366 E5146.94283
G1 X68.282 Y102.95 E5147.21402
G1 X69.183 Y101.589 E5147.48823
G1 X70.219 Y100.275 E5147.76934
G1 X71.318 Y99.099 E5148.03976
G1 X72.572 Y97.964 E5148.32391
G1 X73.864 Y96.983 E5148.59644
G1 X75.24 Y96.112 E5148.87003
G1 X76.702 Y95.348 E5149.14716
G1 X78.195 Y94.719 E5149.41933
G1 X79.761 Y94.21 E5149.69597
G1 X81.327 Y93.843 E5149.96619
G1 X82.985 Y93.598 E5150.24776
G1 X84.575 Y93.498 E5150.5154
G1 X86.241 Y93.533 E5150.79535
G1 X87.837 Y93.701 E5151.06496
G1 X89.457 Y94.01 E5151.34203
G1 X91.031 Y94.448 E5151.61651
G1 X92.567 Y95.02 E5151.89187
G1 X94.023 Y95.706 E5152.16227
G1 X95.464 Y96.537 E5152.44173
G1 X96.802 Y97.467 E5152.71547
G1 X98.042 Y98.493 E5152.98586
G1 X99.226 Y99.652 E5153.26421
G1 X100.254 Y100.84 E5153.52814
G1 X101.222 Y102.171 E5153.80463
G1 X102.081 Y103.583 E5154.0823
G1 X102.799 Y105.019 E5154.35202
G1 X103.405 Y106.54 E5154.62708
G1 X103.88 Y108.097 E5154.90056
G1 X104.335 Y110.225 E5155.26615
G1 X106.526 Y109.992 E5155.63631
G1 X121.136 Y109.992 E5158.09079
G1 X122.607 Y110.177 E5158.33986
G1 X123.314 Y107.398 E5158.82161
G1 X123.853 Y105.843 E5159.0981
G1 X124.508 Y104.364 E5159.36984
G1 X125.282 Y102.95 E5159.64066
G1 X126.184 Y101.588 E5159.9151
G1 X127.22 Y100.274 E5160.19621
G1 X128.319 Y99.098 E5160.46663
G1 X129.572 Y97.964 E5160.75054
G1 X130.864 Y96.983 E5161.02307
G1 X132.24 Y96.112 E5161.29666
G1 X133.702 Y95.348 E5161.57379
G1 X135.195 Y94.719 E5161.84597
G1 X136.767 Y94.208 E5162.12367
G1 X139.336 Y93.61 E5162.5668
G1 X139.336 Y90.492 E5163.09062
G1 X144.663 Y90.492 E5163.98556
G1 X144.663 Y93.671 E5164.51963
G1 X146.373 Y93.994 E5164.81199
G1 X146.943 Y94.145 E5164.91105
G1 X148.038 Y94.451 E5165.10206
G1 X149.563 Y95.018 E5165.37539
G1 X151.023 Y95.706 E5165.64654
G1 X152.464 Y96.537 E5165.926
G1 X153.802 Y97.467 E5166.19975
G1 X155.042 Y98.493 E5166.47014
G1 X156.217 Y99.643 E5166.74635
G1 X157.265 Y100.857 E5167.01578
G1 X158.22 Y102.166 E5167.288
G1 X159.082 Y103.584 E5167.56679
G1 X159.798 Y105.016 E5167.83576
G1 X160.406 Y106.54 E5168.11141
G1 X160.885 Y108.121 E5168.38895
G1 X161.221 Y109.677 E5168.65638
G1 X161.434 Y111.335 E5168.93721
G1 X161.505 Y112.953 E5169.2093
G1 X161.441 Y114.603 E5169.48671
G1 X161.244 Y116.204 E5169.7577
G1 X160.899 Y117.832 E5170.03728
G1 X160.438 Y119.378 E5170.30831
G1 X159.84 Y120.892 E5170.58178
G1 X159.116 Y122.359 E5170.85662
G1 X158.266 Y123.768 E5171.13307
G1 X157.322 Y125.075 E5171.40393
G1 X156.244 Y126.331 E5171.682
G1 X155.042 Y127.511 E5171.96498
G1 X153.802 Y128.537 E5172.23536
G1 X152.464 Y129.467 E5172.50911
G1 X151.023 Y130.298 E5172.78857
G1 X149.567 Y130.984 E5173.05897
G1 X148.031 Y131.557 E5173.33439
G1 X146.457 Y131.995 E5173.60887
G1 X144.837 Y132.304 E5173.88593
M204 S5000
M205 X30 Y30
G0 F2400 X157.358 Y100.507
M204 S500
M205 X5 Y5
G1 F900 X154.545 Y97.694 E5174.55427
M204 S5000
M205 X30 Y30
G0 F2400 X151.827 Y95.824
M204 S500
M205 X5 Y5
G1 F900 X159.193 Y103.19 E5176.30434
M204 S5000
M205 X30 Y30
G0 F2400 X160.086 Y104.931
M204 S500
M205 X5 Y5
G1 F900 X150.087 Y94.933 E5178.67986
M204 S5000
M205 X30 Y30
G0 F2400 X148.672 Y94.366
M204 S500
M205 X5 Y5
G1 F900 X160.651 Y106.345 E5181.52593
M204 S5000
M205 X30 Y30
G0 F2400 X161.032 Y107.575
M204 S500
M205 X5 Y5
G1 F900 X147.426 Y93.969 E5184.75855
M204 S5000
M205 X30 Y30
G0 F2400 X146.28 Y93.671
M204 S500
M205 X5 Y5
G1 F900 X161.319 Y108.71 E5188.33163
M204 S5000
M205 X30 Y30
G0 F2400 X161.535 Y109.775
M204 S500
M205 X5 Y5
G1 F900 X145.234 Y93.473 E5192.20467
M204 S5000
M205 X30 Y30
G0 F2400 X144.961 Y93.201
M204 S500
M205 X5 Y5
G1 F900 X141.952 Y90.192 E5192.91957
M204 S5000
M205 X30 Y30
G0 F2400 X142.8 Y90.192
M204 S500
M205 X5 Y5
G1 F900 X144.961 Y92.353 E5193.433
M204 S5000
M205 X30 Y30
G0 F2400 X144.961 Y91.504
M204 S500
M205 X5 Y5
G1 F900 X143.649 Y90.192 E5193.74472
M204 S5000
M205 X30 Y30
G0 F2400 X144.497 Y90.192
M204 S500
M205 X5 Y5
G1 F900 X144.961 Y90.656 E5193.85496
M204 S5000
M205 X30 Y30
G0 F2400 X141.103 Y90.192
M204 S500
M205 X5 Y5
G1 F900 X161.66 Y110.748 E5198.73893
M204 S5000
M205 X30 Y30
G0 F2400 X161.749 Y111.686
M204 S500
M205 X5 Y5
G1 F900 X140.255 Y90.192 E5203.84565
M204 S5000
M205 X30 Y30
G0 F2400 X139.406 Y90.192
M204 S500
M205 X5 Y5
G1 F900 X161.788 Y112.573 E5209.16322
M204 S5000
M205 X30 Y30
G0 F2400 X161.786 Y113.42
M204 S500
M205 X5 Y5
G1 F900 X139.034 Y90.668 E5214.56882
M204 S5000
M205 X30 Y30
G0 F2400 X139.034 Y91.517
M204 S500
M205 X5 Y5
G1 F900 X161.754 Y114.237 E5219.96682
M204 S5000
M205 X30 Y30
G0 F2400 X161.69 Y115.021
M204 S500
M205 X5 Y5
G1 F900 X139.034 Y92.365 E5225.34961
M204 S5000
M205 X30 Y30
G0 F2400 X139.034 Y93.214
M204 S500
M205 X5 Y5
G1 F900 X161.597 Y115.776 E5230.71018
M204 S5000
M205 X30 Y30
G0 F2400 X161.484 Y116.512
M204 S500
M205 X5 Y5
G1 F900 X138.474 Y93.502 E5236.17708
M204 S5000
M205 X30 Y30
G0 F2400 X137.786 Y93.662
M204 S500
M205 X5 Y5
G1 F900 X161.336 Y117.212 E5241.77228
M204 S5000
M205 X30 Y30
G0 F2400 X161.187 Y117.912
M204 S500
M205 X5 Y5
G1 F900 X137.097 Y93.822 E5247.49577
M204 S5000
M205 X30 Y30
G0 F2400 X136.428 Y94.002
M204 S500
M205 X5 Y5
G1 F900 X160.993 Y118.566 E5253.33199
M204 S5000
M205 X30 Y30
G0 F2400 X160.798 Y119.221
M204 S500
M205 X5 Y5
G1 F900 X135.787 Y94.209 E5259.27442
M204 S5000
M205 X30 Y30
G0 F2400 X135.147 Y94.418
M204 S500
M205 X5 Y5
G1 F900 X160.576 Y119.846 E5265.31593
M204 S5000
M205 X30 Y30
G0 F2400 X160.335 Y120.454
M204 S500
M205 X5 Y5
G1 F900 X134.546 Y94.666 E5271.44296
M204 S5000
M205 X30 Y30
G0 F2400 X133.95 Y94.917
M204 S500
M205 X5 Y5
G1 F900 X160.091 Y121.058 E5277.65375
M204 S5000
M205 X30 Y30
G0 F2400 X159.811 Y121.627
M204 S500
M205 X5 Y5
G1 F900 X133.368 Y95.185 E5283.93616
M204 S5000
M205 X30 Y30
G0 F2400 X132.81 Y95.475
M204 S500
M205 X5 Y5
G1 F900 X159.531 Y122.195 E5290.28463
M204 S5000
M205 X30 Y30
G0 F2400 X159.232 Y122.745
M204 S500
M205 X5 Y5
G1 F900 X132.253 Y95.767 E5296.6944
M204 S5000
M205 X30 Y30
G0 F2400 X131.721 Y96.083
M204 S500
M205 X5 Y5
G1 F900 X158.913 Y123.274 E5303.15477
M204 S5000
M205 X30 Y30
G0 F2400 X158.594 Y123.804
M204 S500
M205 X5 Y5
G1 F900 X131.202 Y96.412 E5309.66277
M204 S5000
M205 X30 Y30
G0 F2400 X130.683 Y96.742
M204 S500
M205 X5 Y5
G1 F900 X158.247 Y124.306 E5316.21165
M204 S5000
M205 X30 Y30
G0 F2400 X157.891 Y124.799
M204 S500
M205 X5 Y5
G1 F900 X130.201 Y97.109 E5322.79045
M204 S5000
M205 X30 Y30
G0 F2400 X129.719 Y97.475
M204 S500
M205 X5 Y5
G1 F900 X157.533 Y125.289 E5329.39872
M204 S5000
M205 X30 Y30
G0 F2400 X157.141 Y125.746
M204 S500
M205 X5 Y5
G1 F900 X129.247 Y97.852 E5336.026
M204 S5000
M205 X30 Y30
G0 F2400 X128.802 Y98.255
M204 S500
M205 X5 Y5
G1 F900 X156.75 Y126.203 E5342.66611
M204 S5000
M205 X30 Y30
G0 F2400 X156.347 Y126.649
M204 S500
M205 X5 Y5
G1 F900 X128.357 Y98.659 E5349.31619
M204 S5000
M205 X30 Y30
G0 F2400 X127.926 Y99.076
M204 S500
M205 X5 Y5
G1 F900 X155.919 Y127.069 E5355.96699
M204 S5000
M205 X30 Y30
G0 F2400 X155.49 Y127.489
M204 S500
M205 X5 Y5
G1 F900 X127.516 Y99.515 E5362.61327
M204 S5000
M205 X30 Y30
G0 F2400 X127.106 Y99.953
M204 S500
M205 X5 Y5
G1 F900 X155.047 Y127.894 E5369.25171
M204 S5000
M205 X30 Y30
G0 F2400 X154.582 Y128.278
M204 S500
M205 X5 Y5
G1 F900 X126.722 Y100.418 E5375.87091
M204 S5000
M205 X30 Y30
G0 F2400 X126.348 Y100.892
M204 S500
M205 X5 Y5
G1 F900 X154.118 Y128.662 E5382.46873
M204 S5000
M205 X30 Y30
G0 F2400 X153.628 Y129.021
M204 S500
M205 X5 Y5
G1 F900 X125.974 Y101.367 E5389.03898
M204 S5000
M205 X30 Y30
G0 F2400 X125.633 Y101.874
M204 S500
M205 X5 Y5
G1 F900 X153.128 Y129.37 E5395.57158
M204 S5000
M205 X30 Y30
G0 F2400 X152.628 Y129.718
M204 S500
M205 X5 Y5
G1 F900 X125.295 Y102.385 E5402.06557
M204 S5000
M205 X30 Y30
G0 F2400 X124.964 Y102.903
M204 S500
M205 X5 Y5
G1 F900 X152.09 Y130.028 E5408.51026
M204 S5000
M205 X30 Y30
G0 F2400 X151.551 Y130.338
M204 S500
M205 X5 Y5
G1 F900 X124.665 Y103.451 E5414.89817
M204 S5000
M205 X30 Y30
G0 F2400 X124.364 Y103.999
M204 S500
M205 X5 Y5
G1 F900 X151.002 Y130.637 E5421.22703
M204 S5000
M205 X30 Y30
G0 F2400 X150.426 Y130.91
M204 S500
M205 X5 Y5
G1 F900 X124.086 Y104.57 E5427.4851
M204 S5000
M205 X30 Y30
G0 F2400 X123.826 Y105.158
M204 S500
M205 X5 Y5
G1 F900 X149.849 Y131.181 E5433.66785
M204 S5000
M205 X30 Y30
G0 F2400 X149.243 Y131.424
M204 S500
M205 X5 Y5
G1 F900 X123.566 Y105.747 E5439.76839
M204 S5000
M205 X30 Y30
G0 F2400 X123.348 Y106.377
M204 S500
M205 X5 Y5
G1 F900 X148.625 Y131.654 E5445.7739
M204 S5000
M205 X30 Y30
G0 F2400 X147.998 Y131.876
M204 S500
M205 X5 Y5
G1 F900 X123.129 Y107.007 E5451.68247
M204 S5000
M205 X30 Y30
G0 F2400 X122.936 Y107.662
M204 S500
M205 X5 Y5
G1 F900 X147.334 Y132.061 E5457.47926
M204 S5000
M205 X30 Y30
G0 F2400 X146.67 Y132.245
M204 S500
M205 X5 Y5
G1 F900 X122.764 Y108.339 E5463.15904
M204 S5000
M205 X30 Y30
G0 F2400 X122.592 Y109.016
M204 S500
M205 X5 Y5
G1 F900 X145.968 Y132.392 E5468.71289
M204 S5000
M205 X30 Y30
G0 F2400 X145.256 Y132.528
M204 S500
M205 X5 Y5
G1 F900 X122.419 Y109.692 E5474.13857
M204 S5000
M205 X30 Y30
G0 F2400 X121.632 Y109.752
M204 S500
M205 X5 Y5
G1 F900 X144.518 Y132.639 E5479.57612
M204 S5000
M205 X30 Y30
G0 F2400 X143.75 Y132.719
M204 S500
M205 X5 Y5
G1 F900 X120.722 Y109.692 E5485.04718
M204 S5000
M205 X30 Y30
G0 F2400 X119.874 Y109.692
M204 S500
M205 X5 Y5
G1 F900 X142.959 Y132.776 E5490.53177
M204 S5000
M205 X30 Y30
G0 F2400 X142.128 Y132.794
M204 S500
M205 X5 Y5
G1 F900 X119.025 Y109.692 E5496.02065
M204 S5000
M205 X30 Y30
G0 F2400 X118.177 Y109.692
M204 S500
M205 X5 Y5
G1 F900 X141.273 Y132.788 E5501.50798
M204 S5000
M205 X30 Y30
G0 F2400 X140.367 Y132.73
M204 S500
M205 X5 Y5
G1 F900 X117.328 Y109.692 E5506.98165
M204 S5000
M205 X30 Y30
G0 F2400 X116.48 Y109.692
M204 S500
M205 X5 Y5
G1 F900 X139.412 Y132.624 E5512.43001
M204 S5000
M205 X30 Y30
G0 F2400 X138.418 Y132.478
M204 S500
M205 X5 Y5
G1 F900 X122.468 Y116.529 E5516.21942
M204 S5000
M205 X30 Y30
G0 F2400 X122.135 Y116.195
M204 S500
M205 X5 Y5
G1 F900 X115.631 Y109.692 E5517.76457
M204 S5000
M205 X30 Y30
G0 F2400 X114.783 Y109.692
M204 S500
M205 X5 Y5
G1 F900 X121.381 Y116.29 E5519.33218
M204 S5000
M205 X30 Y30
G0 F2400 X120.553 Y116.311
M204 S500
M205 X5 Y5
G1 F900 X113.934 Y109.692 E5520.90477
M204 S5000
M205 X30 Y30
G0 F2400 X113.086 Y109.692
M204 S500
M205 X5 Y5
G1 F900 X119.705 Y116.311 E5522.47736
M204 S5000
M205 X30 Y30
G0 F2400 X118.856 Y116.311
M204 S500
M205 X5 Y5
G1 F900 X112.237 Y109.692 E5524.04996
M204 S5000
M205 X30 Y30
G0 F2400 X111.389 Y109.692
M204 S500
M205 X5 Y5
G1 F900 X118.008 Y116.311 E5525.62255
M204 S5000
M205 X30 Y30
G0 F2400 X117.159 Y116.311
M204 S500
M205 X5 Y5
G1 F900 X110.54 Y109.692 E5527.19515
M204 S5000
M205 X30 Y30
G0 F2400 X109.692 Y109.692
M204 S500
M205 X5 Y5
G1 F900 X116.311 Y116.311 E5528.76774
M204 S5000
M205 X30 Y30
G0 F2400 X115.462 Y116.311
M204 S500
M205 X5 Y5
G1 F900 X108.843 Y109.692 E5530.34034
M204 S5000
M205 X30 Y30
G0 F2400 X107.995 Y109.692
M204 S500
M205 X5 Y5
G1 F900 X114.614 Y116.311 E5531.91293
M204 S5000
M205 X30 Y30
G0 F2400 X113.765 Y116.311
M204 S500
M205 X5 Y5
G1 F900 X107.146 Y109.692 E5533.48552
M204 S5000
M205 X30 Y30
G0 F2400 X106.317 Y109.711
M204 S500
M205 X5 Y5
G1 F900 X112.917 Y116.311 E5535.0536
M204 S5000
M205 X30 Y30
G0 F2400 X112.068 Y116.311
M204 S500
M205 X5 Y5
G1 F900 X105.551 Y109.793 E5536.60208
M204 S5000
M205 X30 Y30
G0 F2400 X104.784 Y109.875
M204 S500
M205 X5 Y5
G1 F900 X111.22 Y116.311 E5538.1312
M204 S5000
M205 X30 Y30
G0 F2400 X110.371 Y116.311
M204 S500
M205 X5 Y5
G1 F900 X87.414 Y93.354 E5543.5855
M204 S5000
M205 X30 Y30
G0 F2400 X86.466 Y93.254
M204 S500
M205 X5 Y5
G1 F900 X109.523 Y116.311 E5549.06357
M204 S5000
M205 X30 Y30
G0 F2400 X108.674 Y116.311
M204 S500
M205 X5 Y5
G1 F900 X85.582 Y93.219 E5554.54995
M204 S5000
M205 X30 Y30
G0 F2400 X84.715 Y93.2
M204 S500
M205 X5 Y5
G1 F900 X107.826 Y116.311 E5560.04084
M204 S5000
M205 X30 Y30
G0 F2400 X106.977 Y116.311
M204 S500
M205 X5 Y5
G1 F900 X83.905 Y93.239 E5565.52247
M204 S5000
M205 X30 Y30
G0 F2400 X83.106 Y93.289
M204 S500
M205 X5 Y5
G1 F900 X106.095 Y116.277 E5570.98426
M204 S5000
M205 X30 Y30
G0 F2400 X105.146 Y116.177
M204 S500
M205 X5 Y5
G1 F900 X82.356 Y93.387 E5576.39888
M204 S5000
M205 X30 Y30
G0 F2400 X81.617 Y93.496
M204 S500
M205 X5 Y5
G1 F900 X104.509 Y116.389 E5581.83786
M204 S5000
M205 X30 Y30
G0 F2400 X104.361 Y117.089
M204 S500
M205 X5 Y5
G1 F900 X80.905 Y93.632 E5587.41084
M204 S5000
M205 X30 Y30
G0 F2400 X80.217 Y93.794
M204 S500
M205 X5 Y5
G1 F900 X104.214 Y117.79 E5593.11212
M204 S5000
M205 X30 Y30
G0 F2400 X104.027 Y118.452
M204 S500
M205 X5 Y5
G1 F900 X79.54 Y93.965 E5598.92994
M204 S5000
M205 X30 Y30
G0 F2400 X78.9 Y94.173
M204 S500
M205 X5 Y5
G1 F900 X103.832 Y119.106 E5604.8536
M204 S5000
M205 X30 Y30
G0 F2400 X103.617 Y119.739
M204 S500
M205 X5 Y5
G1 F900 X78.259 Y94.381 E5610.87835
M204 S5000
M205 X30 Y30
G0 F2400 X77.65 Y94.621
M204 S500
M205 X5 Y5
G1 F900 X103.376 Y120.347 E5616.99054
M204 S5000
M205 X30 Y30
G0 F2400 X103.137 Y120.956
M204 S500
M205 X5 Y5
G1 F900 X77.054 Y94.873 E5623.18754
M204 S5000
M205 X30 Y30
G0 F2400 X76.465 Y95.133
M204 S500
M205 X5 Y5
G1 F900 X102.859 Y121.527 E5629.45843
M204 S5000
M205 X30 Y30
G0 F2400 X102.579 Y122.096
M204 S500
M205 X5 Y5
G1 F900 X75.908 Y95.424 E5635.79526
M204 S5000
M205 X30 Y30
G0 F2400 X75.35 Y95.715
M204 S500
M205 X5 Y5
G1 F900 X102.288 Y122.653 E5642.1954
M204 S5000
M205 X30 Y30
G0 F2400 X101.969 Y123.182
M204 S500
M205 X5 Y5
G1 F900 X74.812 Y96.025 E5648.64758
M204 S5000
M205 X30 Y30
G0 F2400 X74.292 Y96.354
M204 S500
M205 X5 Y5
G1 F900 X101.65 Y123.712 E5655.1475
M204 S5000
M205 X30 Y30
G0 F2400 X101.31 Y124.22
M204 S500
M205 X5 Y5
G1 F900 X73.773 Y96.684 E5661.68984
M204 S5000
M205 X30 Y30
G0 F2400 X73.285 Y97.044
M204 S500
M205 X5 Y5
G1 F900 X100.953 Y124.712 E5668.26342
M204 S5000
M205 X30 Y30
G0 F2400 X100.597 Y125.204
M204 S500
M205 X5 Y5
G1 F900 X72.803 Y97.411 E5674.86682
M204 S5000
M205 X30 Y30
G0 F2400 X72.325 Y97.781
M204 S500
M205 X5 Y5
G1 F900 X100.209 Y125.665 E5681.49172
M204 S5000
M205 X30 Y30
G0 F2400 X99.818 Y126.122
M204 S500
M205 X5 Y5
G1 F900 X71.88 Y98.184 E5688.12945
M204 S5000
M205 X30 Y30
G0 F2400 X71.435 Y98.588
M204 S500
M205 X5 Y5
G1 F900 X99.422 Y126.574 E5694.77871
M204 S5000
M205 X30 Y30
G0 F2400 X98.993 Y126.994
M204 S500
M205 X5 Y5
G1 F900 X70.999 Y99 E5701.42974
M204 S5000
M205 X30 Y30
G0 F2400 X70.589 Y99.439
M204 S500
M205 X5 Y5
G1 F900 X98.565 Y127.415 E5708.0765
M204 S5000
M205 X30 Y30
G0 F2400 X98.128 Y127.827
M204 S500
M205 X5 Y5
G1 F900 X70.178 Y99.877 E5714.71708
M204 S5000
M205 X30 Y30
G0 F2400 X69.788 Y100.335
M204 S500
M205 X5 Y5
G1 F900 X97.664 Y128.211 E5721.34008
M204 S5000
M205 X30 Y30
G0 F2400 X97.199 Y128.595
M204 S500
M205 X5 Y5
G1 F900 X69.414 Y100.81 E5727.94146
M204 S5000
M205 X30 Y30
G0 F2400 X69.04 Y101.284
M204 S500
M205 X5 Y5
G1 F900 X96.716 Y128.96 E5734.51694
M204 S5000
M205 X30 Y30
G0 F2400 X96.216 Y129.308
M204 S500
M205 X5 Y5
G1 F900 X68.692 Y101.785 E5741.05619
M204 S5000
M205 X30 Y30
G0 F2400 X68.355 Y102.296
M204 S500
M205 X5 Y5
G1 F900 X95.716 Y129.657 E5747.55684
M204 S5000
M205 X30 Y30
G0 F2400 X95.184 Y129.974
M204 S500
M205 X5 Y5
G1 F900 X68.018 Y102.807 E5754.01127
M204 S5000
M205 X30 Y30
G0 F2400 X67.717 Y103.355
M204 S500
M205 X5 Y5
G1 F900 X94.645 Y130.283 E5760.40903
M204 S5000
M205 X30 Y30
G0 F2400 X94.103 Y130.59
M204 S500
M205 X5 Y5
G1 F900 X67.417 Y103.904 E5766.7493
M204 S5000
M205 X30 Y30
G0 F2400 X67.132 Y104.467
M204 S500
M205 X5 Y5
G1 F900 X93.526 Y130.862 E5773.02032
M204 S5000
M205 X30 Y30
G0 F2400 X92.949 Y131.133
M204 S500
M205 X5 Y5
G1 F900 X66.872 Y105.056 E5779.2159
M204 S5000
M205 X30 Y30
G0 F2400 X66.612 Y105.644
M204 S500
M205 X5 Y5
G1 F900 X92.35 Y131.383 E5785.33105
M204 S5000
M205 X30 Y30
G0 F2400 X91.732 Y131.613
M204 S500
M205 X5 Y5
G1 F900 X66.388 Y106.269 E5791.35248
M204 S5000
M205 X30 Y30
G0 F2400 X66.171 Y106.901
M204 S500
M205 X5 Y5
G1 F900 X91.114 Y131.844 E5797.27863
M204 S5000
M205 X30 Y30
G0 F2400 X90.45 Y132.028
M204 S500
M205 X5 Y5
G1 F900 X65.967 Y107.545 E5803.0955
M204 S5000
M205 X30 Y30
G0 F2400 X65.796 Y108.222
M204 S500
M205 X5 Y5
G1 F900 X89.787 Y132.213 E5808.79547
M204 S5000
M205 X30 Y30
G0 F2400 X89.093 Y132.368
M204 S500
M205 X5 Y5
G1 F900 X65.625 Y108.9 E5814.37118
M204 S5000
M205 X30 Y30
G0 F2400 X65.5 Y109.623
M204 S500
M205 X5 Y5
G1 F900 X88.38 Y132.504 E5819.80731
M204 S5000
M205 X30 Y30
G0 F2400 X87.652 Y132.624
M204 S500
M205 X5 Y5
G1 F900 X65.379 Y110.351 E5825.0991
M204 S5000
M205 X30 Y30
G0 F2400 X65.297 Y111.117
M204 S500
M205 X5 Y5
G1 F900 X86.884 Y132.704 E5830.22791
M204 S5000
M205 X30 Y30
G0 F2400 X86.104 Y132.773
M204 S500
M205 X5 Y5
G1 F900 X65.232 Y111.901 E5835.18685
M204 S5000
M205 X30 Y30
G0 F2400 X65.207 Y112.725
M204 S500
M205 X5 Y5
G1 F900 X85.273 Y132.791 E5839.95429
M204 S5000
M205 X30 Y30
G0 F2400 X84.431 Y132.797
M204 S500
M205 X5 Y5
G1 F900 X65.207 Y113.574 E5844.52156
M204 S5000
M205 X30 Y30
G0 F2400 X65.263 Y114.477
M204 S500
M205 X5 Y5
G1 F900 X83.524 Y132.739 E5848.86027
M204 S5000
M205 X30 Y30
G0 F2400 X82.585 Y132.648
M204 S500
M205 X5 Y5
G1 F900 X65.343 Y115.406 E5852.95676
M204 S5000
M205 X30 Y30
G0 F2400 X65.507 Y116.418
M204 S500
M205 X5 Y5
G1 F900 X81.59 Y132.502 E5856.778
M204 S5000
M205 X30 Y30
G0 F2400 X80.521 Y132.282
M204 S500
M205 X5 Y5
G1 F900 X65.714 Y117.475 E5860.29597
M204 S5000
M205 X30 Y30
G0 F2400 X66.012 Y118.621
M204 S500
M205 X5 Y5
G1 F900 X79.376 Y131.985 E5863.47109
M204 S5000
M205 X30 Y30
G0 F2400 X78.117 Y131.574
M204 S500
M205 X5 Y5
G1 F900 X66.451 Y119.909 E5866.24267
M204 S5000
M205 X30 Y30
G0 F2400 X67.066 Y121.372
M204 S500
M205 X5 Y5
G1 F900 X76.656 Y130.962 E5868.52114
M204 S5000
M205 X30 Y30
G0 F2400 X74.838 Y129.992
M204 S500
M205 X5 Y5
G1 F900 X68.003 Y123.157 E5870.14505
M204 S5000
M205 X30 Y30
G0 F2400 X70.985 Y126.988
M204 S500
M205 X5 Y5
G1 F900 X71.241 Y127.243 E5870.20576
M204 S5000
M205 X30 Y30
G0 F2400 X104.508 Y109.599
M204 S500
M205 X5 Y5
G1 F900 X88.415 Y93.506 E5874.02926
M204 S5000
M205 X30 Y30
G0 F2400 X89.463 Y93.706
M204 S500
M205 X5 Y5
G1 F900 X104.277 Y108.52 E5877.54889
M204 S5000
M205 X30 Y30
G0 F2400 X103.97 Y107.364
M204 S500
M205 X5 Y5
G1 F900 X90.63 Y94.024 E5880.71831
M204 S5000
M205 X30 Y30
G0 F2400 X91.908 Y94.453
M204 S500
M205 X5 Y5
G1 F900 X103.553 Y106.099 E5883.48514
M204 S5000
M205 X30 Y30
G0 F2400 X102.949 Y104.646
M204 S500
M205 X5 Y5
G1 F900 X93.367 Y95.064 E5885.7617
M204 S5000
M205 X30 Y30
G0 F2400 X95.174 Y96.022
M204 S500
M205 X5 Y5
G1 F900 X101.966 Y102.814 E5887.3754
M204 S5000
M205 X30 Y30
G0 F2400 X105.015 Y109.287
G0 X121.958 Y116.783
G0 X122.765 Y117.673
M204 S500
M205 X5 Y5
G1 F900 X137.328 Y132.237 E5890.83551
M204 S5000
M205 X30 Y30
G0 F2400 X136.157 Y131.915
M204 S500
M205 X5 Y5
G1 F900 X123.07 Y118.827 E5893.94494
M204 S5000
M205 X30 Y30
G0 F2400 X123.528 Y120.134
M204 S500
M205 X5 Y5
G1 F900 X134.868 Y131.474 E5896.63919
M204 S5000
M205 X30 Y30
G0 F2400 X133.363 Y130.817
M204 S500
M205 X5 Y5
G1 F900 X124.183 Y121.637 E5898.82025
M204 S5000
M205 X30 Y30
G0 F2400 X125.243 Y123.546
M204 S500
M205 X5 Y5
G1 F900 X131.436 Y129.739 E5900.29163
M204 S5000
M205 X30 Y30
G0 F2400 X131.441 Y129.731
G10
;MESH:NONMESH
G0 F600 X131.441 Y129.731 Z3.38
G0 F2400 X121.958 Y116.783
G0 X64.637 Y112.188
G0 X60.3 Y110.491
;TIME_ELAPSED:7220.418099
;LAYER:9
M204 S2000
M205 X15 Y15
;TYPE:SUPPORT
G11
G1 F1200 X62.349 Y110.492 E5900.63586
G1 X62.218 Y112.061 E5900.90037
G1 X62.219 Y113.965 E5901.22024
G1 X62.351 Y115.515 E5901.48158
G1 X60.3 Y115.515 E5901.82615
G1 X60.3 Y110.491 E5902.67018
M204 S5000
M205 X30 Y30
G10
;MESH:[RUG]Model1.stl
G0 F2400 X64.773 Y110.532
G0 X65.326 Y108.904
M204 S1000
M205 X10 Y10
;TYPE:WALL-INNER
G11
G1 F600 X65.74 Y107.265 E5902.95418
G1 X66.298 Y105.642 E5903.24251
G1 X66.975 Y104.111 E5903.52375
G1 X67.781 Y102.639 E5903.80569
G1 X68.707 Y101.237 E5904.08796
G1 X69.76 Y99.903 E5904.37348
G1 X70.904 Y98.677 E5904.65519
G1 X72.188 Y97.516 E5904.94601
G1 X73.53 Y96.497 E5905.22909
G1 X74.946 Y95.599 E5905.51079
G1 X76.443 Y94.817 E5905.79453
G1 X77.998 Y94.162 E5906.078
G1 X79.597 Y93.643 E5906.36043
G1 X81.224 Y93.261 E5906.6412
G1 X82.91 Y93.012 E5906.92752
G1 X84.574 Y92.908 E5907.20761
G1 X86.266 Y92.943 E5907.49193
G1 X87.937 Y93.119 E5907.77421
G1 X89.586 Y93.433 E5908.05622
G1 X91.217 Y93.888 E5908.34069
G1 X92.789 Y94.473 E5908.62248
G1 X94.302 Y95.185 E5908.9034
G1 X95.778 Y96.037 E5909.18972
G1 X97.156 Y96.995 E5909.47167
G1 X98.44 Y98.057 E5909.75161
G1 X99.656 Y99.248 E5910.03756
G1 X100.715 Y100.475 E5910.30985
G1 X101.711 Y101.84 E5910.59373
G1 X102.589 Y103.282 E5910.87736
G1 X103.337 Y104.778 E5911.15835
G1 X103.962 Y106.345 E5911.44178
G1 X104.451 Y107.954 E5911.7243
G1 X104.803 Y109.585 E5912.00461
G1 X106.412 Y109.414 E5912.27645
G1 X106.412 Y109.402 E5912.27846
G1 X121.169 Y109.402 E5914.75764
G1 X122.165 Y109.527 E5914.92628
G1 X122.748 Y107.235 E5915.3236
G1 X123.299 Y105.642 E5915.60678
G1 X123.978 Y104.106 E5915.88892
G1 X124.782 Y102.638 E5916.17011
G1 X125.708 Y101.236 E5916.45238
G1 X126.761 Y99.9 E5916.73816
G1 X127.906 Y98.677 E5917.01962
G1 X129.188 Y97.516 E5917.31019
G1 X130.53 Y96.497 E5917.59327
G1 X131.946 Y95.599 E5917.87497
G1 X133.443 Y94.817 E5918.15871
G1 X134.998 Y94.162 E5918.44218
G1 X136.596 Y93.643 E5918.72445
G1 X138.58 Y93.18 E5919.06671
G1 X138.58 Y89.902 E5919.61742
G1 X145.419 Y89.902 E5920.76637
G1 X145.419 Y93.181 E5921.31724
G1 X146.981 Y93.543 E5921.58661
G1 X148.22 Y93.89 E5921.80277
G1 X149.789 Y94.473 E5922.08398
G1 X151.302 Y95.185 E5922.3649
G1 X152.778 Y96.037 E5922.65121
G1 X154.156 Y96.995 E5922.93316
G1 X155.44 Y98.057 E5923.2131
G1 X156.656 Y99.248 E5923.49905
G1 X157.721 Y100.48 E5923.77264
G1 X158.715 Y101.844 E5924.05619
G1 X159.585 Y103.273 E5924.33725
G1 X160.338 Y104.778 E5924.61997
G1 X160.963 Y106.347 E5924.90371
G1 X161.453 Y107.958 E5925.1866
G1 X161.804 Y109.585 E5925.46622
G1 X162.022 Y111.279 E5925.75316
G1 X162.095 Y112.944 E5926.03315
G1 X162.03 Y114.648 E5926.31963
G1 X161.826 Y116.299 E5926.59911
G1 X161.476 Y117.961 E5926.88445
G1 X160.996 Y119.568 E5927.16621
G1 X160.383 Y121.128 E5927.4478
G1 X159.635 Y122.64 E5927.7312
G1 X158.76 Y124.092 E5928.016
G1 X157.783 Y125.445 E5928.29637
G1 X156.686 Y126.722 E5928.5792
G1 X155.44 Y127.947 E5928.87275
G1 X154.156 Y129.009 E5929.15269
G1 X152.778 Y129.967 E5929.43464
G1 X151.302 Y130.819 E5929.72095
G1 X149.789 Y131.531 E5930.00187
G1 X148.217 Y132.117 E5930.28372
G1 X146.586 Y132.572 E5930.56819
G1 X144.937 Y132.886 E5930.8502
G1 X143.266 Y133.062 E5931.13248
G1 X141.574 Y133.097 E5931.4168
G1 X139.91 Y132.992 E5931.69691
G1 X138.221 Y132.743 E5931.98373
G1 X136.602 Y132.364 E5932.26307
G1 X134.991 Y131.84 E5932.54768
G1 X133.447 Y131.19 E5932.82912
G1 X131.952 Y130.41 E5933.11241
G1 X130.524 Y129.503 E5933.39661
G1 X129.194 Y128.494 E5933.67708
G1 X127.931 Y127.355 E5933.9628
G1 X126.822 Y126.176 E5934.23473
G1 X125.763 Y124.845 E5934.52048
G1 X124.837 Y123.458 E5934.80065
G1 X124.023 Y121.987 E5935.08309
G1 X123.33 Y120.436 E5935.36849
G1 X122.772 Y118.848 E5935.65126
G1 X122.16 Y116.485 E5936.06135
G1 X121.245 Y116.602 E5936.21632
G1 X106.412 Y116.602 E5938.70826
G1 X104.798 Y116.433 E5938.9809
G1 X104.477 Y117.961 E5939.2432
G1 X103.997 Y119.567 E5939.5248
G1 X103.383 Y121.125 E5939.80614
G1 X102.635 Y122.639 E5940.08984
G1 X101.761 Y124.091 E5940.37456
G1 X100.791 Y125.434 E5940.65288
G1 X99.681 Y126.727 E5940.93917
G1 X98.44 Y127.947 E5941.23153
G1 X97.156 Y129.009 E5941.51147
G1 X95.778 Y129.967 E5941.79342
G1 X94.302 Y130.819 E5942.07973
G1 X92.789 Y131.531 E5942.36066
G1 X91.217 Y132.117 E5942.64251
G1 X89.586 Y132.572 E5942.92698
G1 X87.937 Y132.886 E5943.20899
G1 X86.266 Y133.062 E5943.49127
G1 X84.574 Y133.097 E5943.77558
G1 X82.91 Y132.992 E5944.05569
G1 X81.221 Y132.743 E5944.34251
G1 X79.602 Y132.364 E5944.62186
G1 X77.991 Y131.84 E5944.90646
G1 X76.447 Y131.19 E5945.1879
G1 X74.952 Y130.41 E5945.47119
G1 X73.524 Y129.503 E5945.7554
G1 X72.194 Y128.494 E5946.03586
G1 X70.931 Y127.355 E5946.32158
G1 X69.823 Y126.176 E5946.59339
G1 X68.767 Y124.851 E5946.87804
G1 X67.838 Y123.459 E5947.1592
G1 X67.024 Y121.988 E5947.44164
G1 X66.331 Y120.437 E5947.72703
G1 X65.776 Y118.859 E5948.00805
G1 X65.342 Y117.188 E5948.2981
G1 X65.061 Y115.518 E5948.5826
G1 X64.918 Y113.841 E5948.86536
G1 X64.918 Y112.203 E5949.14054
G1 X65.052 Y110.565 E5949.41665
G1 X65.326 Y108.904 E5949.69947
M204 S5000
M205 X30 Y30
G0 F2400 X77.914 Y132.026
G0 X77.791 Y132.406
M204 S500
M205 X5 Y5
;TYPE:WALL-OUTER
G1 F600 X76.185 Y131.731 E5949.99214
G1 X74.648 Y130.928 E5950.28347
G1 X73.185 Y129.999 E5950.57462
G1 X71.809 Y128.955 E5950.86479
G1 X70.515 Y127.789 E5951.15742
G1 X69.369 Y126.569 E5951.43862
G1 X68.282 Y125.205 E5951.73164
G1 X67.326 Y123.773 E5952.0209
G1 X66.484 Y122.251 E5952.31312
G1 X65.774 Y120.663 E5952.60535
G1 X65.2 Y119.03 E5952.89615
G1 X64.754 Y117.313 E5953.19418
G1 X64.465 Y115.596 E5953.48669
G1 X64.318 Y113.869 E5953.77788
G1 X64.318 Y112.178 E5954.06197
G1 X64.456 Y110.491 E5954.34633
G1 X64.738 Y108.779 E5954.63782
G1 X65.162 Y107.102 E5954.92842
G1 X65.741 Y105.419 E5955.22743
G1 X66.435 Y103.848 E5955.51597
G1 X67.271 Y102.321 E5955.80843
G1 X68.218 Y100.888 E5956.097
G1 X69.303 Y99.513 E5956.39125
G1 X70.48 Y98.252 E5956.68104
G1 X71.809 Y97.05 E5956.98209
G1 X73.186 Y96.005 E5957.2725
G1 X74.648 Y95.078 E5957.56333
G1 X76.185 Y94.274 E5957.85474
G1 X77.79 Y93.598 E5958.14732
G1 X79.431 Y93.066 E5958.43713
G1 X81.119 Y92.67 E5958.72841
G1 X82.844 Y92.415 E5959.02136
G1 X84.561 Y92.307 E5959.31039
G1 X86.306 Y92.344 E5959.60362
G1 X88.016 Y92.524 E5959.89248
G1 X89.728 Y92.85 E5960.18527
G1 X91.398 Y93.316 E5960.47655
G1 X93.025 Y93.921 E5960.76817
G1 X94.585 Y94.655 E5961.05781
G1 X96.097 Y95.528 E5961.35112
G1 X97.514 Y96.513 E5961.64105
G1 X98.85 Y97.618 E5961.93232
G1 X100.089 Y98.832 E5962.22373
G1 X101.19 Y100.107 E5962.50674
G1 X102.211 Y101.506 E5962.79771
G1 X103.113 Y102.988 E5963.08918
G1 X103.882 Y104.526 E5963.37806
G1 X104.53 Y106.152 E5963.67212
G1 X105.034 Y107.809 E5963.96309
G1 X105.273 Y108.918 E5964.15368
G1 X105.276 Y108.931 E5964.15592
G1 X105.812 Y108.874 E5964.24648
G1 X105.812 Y108.802 E5964.25792
G1 X121.204 Y108.802 E5966.84377
G1 X121.714 Y108.866 E5966.93012
G1 X122.17 Y107.069 E5967.24159
G1 X122.742 Y105.417 E5967.53529
G1 X123.436 Y103.847 E5967.82367
G1 X124.272 Y102.32 E5968.11614
G1 X125.219 Y100.887 E5968.4047
G1 X126.304 Y99.511 E5968.69909
G1 X127.488 Y98.245 E5968.9903
G1 X128.803 Y97.055 E5969.28825
G1 X130.186 Y96.005 E5969.57997
G1 X131.648 Y95.078 E5969.87079
G1 X133.185 Y94.274 E5970.16221
G1 X134.79 Y93.598 E5970.45479
G1 X136.431 Y93.066 E5970.7446
G1 X137.98 Y92.704 E5971.01184
G1 X137.98 Y89.302 E5971.58338
G1 X146.019 Y89.302 E5972.93393
G1 X146.019 Y92.704 E5973.50547
G1 X147.143 Y92.965 E5973.69932
G1 X148.398 Y93.316 E5973.91825
G1 X150.025 Y93.921 E5974.20988
G1 X151.585 Y94.655 E5974.49952
G1 X153.097 Y95.528 E5974.79283
G1 X154.514 Y96.513 E5975.08275
G1 X155.85 Y97.618 E5975.37403
G1 X157.089 Y98.832 E5975.66544
G1 X158.191 Y100.107 E5975.94856
G1 X159.212 Y101.508 E5976.2398
G1 X160.114 Y102.989 E5976.53112
G1 X160.883 Y104.527 E5976.82001
G1 X161.531 Y106.154 E5977.11422
G1 X162.035 Y107.81 E5977.40503
G1 X162.397 Y109.489 E5977.69358
G1 X162.62 Y111.223 E5977.9873
G1 X162.696 Y112.953 E5978.27822
G1 X162.629 Y114.685 E5978.56941
G1 X162.417 Y116.403 E5978.86022
G1 X162.057 Y118.112 E5979.15364
G1 X161.565 Y119.76 E5979.44257
G1 X160.93 Y121.375 E5979.73411
G1 X160.162 Y122.929 E5980.02533
G1 X159.266 Y124.415 E5980.31685
G1 X158.251 Y125.821 E5980.60817
G1 X157.121 Y127.136 E5980.89945
G1 X155.85 Y128.386 E5981.19894
G1 X154.514 Y129.491 E5981.49022
G1 X153.097 Y130.476 E5981.78014
G1 X151.585 Y131.349 E5982.07345
G1 X150.025 Y132.083 E5982.36309
G1 X148.398 Y132.689 E5982.65477
G1 X146.728 Y133.155 E5982.94605
G1 X145.016 Y133.481 E5983.23884
G1 X143.306 Y133.661 E5983.5277
G1 X141.561 Y133.698 E5983.82093
G1 X139.844 Y133.589 E5984.10997
G1 X138.116 Y133.334 E5984.40341
G1 X136.433 Y132.94 E5984.6938
G1 X134.791 Y132.406 E5984.98388
G1 X133.185 Y131.731 E5985.27655
G1 X131.648 Y130.928 E5985.56788
G1 X130.185 Y129.999 E5985.85903
G1 X128.809 Y128.955 E5986.14921
G1 X127.515 Y127.789 E5986.44183
G1 X126.367 Y126.568 E5986.72339
G1 X125.279 Y125.2 E5987.01704
G1 X124.325 Y123.772 E5987.30555
G1 X123.483 Y122.25 E5987.59777
G1 X122.773 Y120.662 E5987.89001
G1 X122.197 Y119.022 E5988.18203
G1 X121.712 Y117.147 E5988.50739
G1 X121.282 Y117.202 E5988.58022
G1 X105.812 Y117.202 E5991.17918
G1 X105.812 Y117.142 E5991.18926
G1 X105.274 Y117.086 E5991.28013
G1 X105.058 Y118.111 E5991.45612
G1 X104.566 Y119.759 E5991.74505
G1 X103.93 Y121.372 E5992.03634
G1 X103.162 Y122.928 E5992.32786
G1 X102.267 Y124.414 E5992.61929
G1 X101.259 Y125.81 E5992.90857
G1 X100.116 Y127.141 E5993.20331
G1 X98.85 Y128.386 E5993.50161
G1 X97.514 Y129.491 E5993.79288
G1 X96.097 Y130.476 E5994.0828
G1 X94.585 Y131.349 E5994.37612
G1 X93.025 Y132.083 E5994.66576
G1 X91.398 Y132.689 E5994.95744
G1 X89.728 Y133.155 E5995.24872
G1 X88.016 Y133.481 E5995.5415
G1 X86.306 Y133.661 E5995.83037
G1 X84.561 Y133.698 E5996.1236
G1 X82.844 Y133.589 E5996.41263
G1 X81.116 Y133.334 E5996.70608
G1 X79.433 Y132.94 E5996.99647
G1 X77.791 Y132.406 E5997.28655
M204 S5000
M205 X30 Y30
G0 F2400 X77.515 Y132.29
G0 X78.188 Y131.283
M204 S500
M205 X5 Y5
;TYPE:SKIN
G1 F900 X76.706 Y130.659 E5997.55669
G1 X75.246 Y129.897 E5997.83337
G1 X73.858 Y129.017 E5998.10947
G1 X72.572 Y128.041 E5998.38069
G1 X71.346 Y126.935 E5998.65809
G1 X70.274 Y125.795 E5998.92098
G1 X69.243 Y124.501 E5999.19894
G1 X68.337 Y123.143 E5999.4732
G1 X67.555 Y121.73 E5999.74451
G1 X66.882 Y120.223 E6000.02179
G1 X66.339 Y118.68 E6000.29659
G1 X65.92 Y117.069 E6000.57625
G1 X65.647 Y115.443 E6000.85324
G1 X65.508 Y113.815 E6001.12774
G1 X65.508 Y112.227 E6001.39452
G1 X65.638 Y110.637 E6001.66253
G1 X65.904 Y109.024 E6001.93718
G1 X66.305 Y107.436 E6002.21234
G1 X66.852 Y105.846 E6002.49482
G1 X67.503 Y104.374 E6002.76522
G1 X68.282 Y102.951 E6003.03776
G1 X69.186 Y101.582 E6003.31337
G1 X70.21 Y100.287 E6003.59073
G1 X71.315 Y99.101 E6003.86306
G1 X72.572 Y97.964 E6004.14781
G1 X73.864 Y96.983 E6004.42034
G1 X75.24 Y96.112 E6004.69393
G1 X76.702 Y95.348 E6004.97106
G1 X78.195 Y94.719 E6005.24324
G1 X79.761 Y94.21 E6005.51987
G1 X81.327 Y93.843 E6005.79009
G1 X82.985 Y93.598 E6006.07166
G1 X84.575 Y93.498 E6006.33931
G1 X86.241 Y93.533 E6006.61926
G1 X87.837 Y93.701 E6006.88887
G1 X89.457 Y94.01 E6007.16593
G1 X91.031 Y94.448 E6007.44041
G1 X92.567 Y95.02 E6007.71577
G1 X94.023 Y95.706 E6007.98617
G1 X95.464 Y96.537 E6008.26563
G1 X96.802 Y97.467 E6008.53938
G1 X98.042 Y98.493 E6008.80976
G1 X99.225 Y99.652 E6009.08799
G1 X100.255 Y100.843 E6009.35253
G1 X101.212 Y102.156 E6009.62548
G1 X102.079 Y103.58 E6009.90557
G1 X102.797 Y105.016 E6010.17529
G1 X103.407 Y106.545 E6010.45185
G1 X103.88 Y108.104 E6010.72555
G1 X104.339 Y110.228 E6011.09062
G1 X106.555 Y109.992 E6011.46502
G1 X121.128 Y109.992 E6013.91328
G1 X122.608 Y110.178 E6014.16388
G1 X123.313 Y107.405 E6014.64456
G1 X123.854 Y105.843 E6014.92227
G1 X124.508 Y104.364 E6015.19395
G1 X125.283 Y102.95 E6015.46484
G1 X126.178 Y101.594 E6015.7378
G1 X127.218 Y100.275 E6016.01999
G1 X128.323 Y99.096 E6016.29145
G1 X129.566 Y97.969 E6016.57333
G1 X130.864 Y96.983 E6016.84718
G1 X132.24 Y96.112 E6017.12077
G1 X133.702 Y95.348 E6017.3979
G1 X135.195 Y94.719 E6017.67007
G1 X136.762 Y94.209 E6017.94692
G1 X139.17 Y93.648 E6018.3623
G1 X139.17 Y90.492 E6018.89251
G1 X144.829 Y90.492 E6019.84322
G1 X144.829 Y93.649 E6020.37359
G1 X146.834 Y94.115 E6020.71941
G1 X148.038 Y94.451 E6020.92941
G1 X149.563 Y95.018 E6021.20275
G1 X151.023 Y95.706 E6021.4739
G1 X152.464 Y96.537 E6021.75336
G1 X153.802 Y97.467 E6022.02711
G1 X155.042 Y98.493 E6022.29749
G1 X156.226 Y99.652 E6022.57584
G1 X157.261 Y100.849 E6022.84169
G1 X158.221 Y102.167 E6023.11562
G1 X159.075 Y103.571 E6023.3917
G1 X159.798 Y105.016 E6023.66315
G1 X160.408 Y106.547 E6023.94002
G1 X160.882 Y108.108 E6024.21409
G1 X161.218 Y109.66 E6024.48087
G1 X161.434 Y111.332 E6024.7641
G1 X161.505 Y112.948 E6025.03585
G1 X161.441 Y114.599 E6025.31343
G1 X161.244 Y116.199 E6025.58426
G1 X160.9 Y117.827 E6025.8638
G1 X160.439 Y119.373 E6026.13483
G1 X159.844 Y120.884 E6026.40765
G1 X159.115 Y122.36 E6026.68421
G1 X158.268 Y123.765 E6026.95983
G1 X157.32 Y125.078 E6027.2319
G1 X156.252 Y126.322 E6027.50734
G1 X155.042 Y127.511 E6027.79234
G1 X153.802 Y128.537 E6028.06273
G1 X152.464 Y129.467 E6028.33648
G1 X151.023 Y130.298 E6028.61593
G1 X149.567 Y130.984 E6028.88633
G1 X148.031 Y131.557 E6029.16175
G1 X146.457 Y131.995 E6029.43623
G1 X144.837 Y132.304 E6029.7133
G1 X143.241 Y132.472 E6029.98291
G1 X141.575 Y132.507 E6030.26286
G1 X139.985 Y132.406 E6030.53051
G1 X138.321 Y132.161 E6030.81308
G1 X136.768 Y131.798 E6031.08102
G1 X135.188 Y131.283 E6031.3602
G1 X133.706 Y130.659 E6031.63035
G1 X132.246 Y129.897 E6031.90702
G1 X130.858 Y129.017 E6032.18312
G1 X129.572 Y128.041 E6032.45435
G1 X128.35 Y126.939 E6032.73079
G1 X127.265 Y125.784 E6032.99702
G1 X126.239 Y124.495 E6033.2738
G1 X125.336 Y123.142 E6033.54708
G1 X124.554 Y121.729 E6033.81839
G1 X123.879 Y120.219 E6034.09626
G1 X123.336 Y118.673 E6034.37155
G1 X122.601 Y115.834 E6034.86422
G1 X121.202 Y116.012 E6035.10115
G1 X106.435 Y116.012 E6037.58201
G1 X104.33 Y115.79 E6037.93761
G1 X103.901 Y117.827 E6038.28733
G1 X103.44 Y119.372 E6038.5582
G1 X102.842 Y120.886 E6038.83167
G1 X102.118 Y122.355 E6039.10681
G1 X101.269 Y123.764 E6039.38317
G1 X100.327 Y125.068 E6039.65343
G1 X99.247 Y126.327 E6039.9321
G1 X98.042 Y127.511 E6040.21591
G1 X96.802 Y128.537 E6040.48629
G1 X95.464 Y129.467 E6040.76004
G1 X94.023 Y130.298 E6041.0395
G1 X92.567 Y130.984 E6041.3099
G1 X91.031 Y131.557 E6041.58532
G1 X89.457 Y131.995 E6041.8598
G1 X87.837 Y132.304 E6042.13686
G1 X86.241 Y132.472 E6042.40647
G1 X84.575 Y132.507 E6042.68642
G1 X82.985 Y132.406 E6042.95408
G1 X81.321 Y132.161 E6043.23665
G1 X79.768 Y131.798 E6043.50458
G1 X78.188 Y131.283 E6043.78377
M204 S5000
M205 X30 Y30
G0 F2400 X74.039 Y96.515
M204 S500
M205 X5 Y5
G1 F900 X68.54 Y102.013 E6045.09014
M204 S5000
M205 X30 Y30
G0 F2400 X67.32 Y104.081
M204 S500
M205 X5 Y5
G1 F900 X76.055 Y95.346 E6047.16547
M204 S5000
M205 X30 Y30
G0 F2400 X77.614 Y94.636
M204 S500
M205 X5 Y5
G1 F900 X66.616 Y105.634 E6049.77847
M204 S5000
M205 X30 Y30
G0 F2400 X66.157 Y106.942
M204 S500
M205 X5 Y5
G1 F900 X78.939 Y94.16 E6052.81531
M204 S5000
M205 X30 Y30
G0 F2400 X80.135 Y93.812
M204 S500
M205 X5 Y5
G1 F900 X65.821 Y108.127 E6056.21627
M204 S5000
M205 X30 Y30
G0 F2400 X65.566 Y109.23
M204 S500
M205 X5 Y5
G1 F900 X81.243 Y93.553 E6059.94093
M204 S5000
M205 X30 Y30
G0 F2400 X82.241 Y93.403
M204 S500
M205 X5 Y5
G1 F900 X65.398 Y110.247 E6063.94274
M204 S5000
M205 X30 Y30
G0 F2400 X65.29 Y111.203
M204 S500
M205 X5 Y5
G1 F900 X83.211 Y93.282 E6068.20056
M204 S5000
M205 X30 Y30
G0 F2400 X84.117 Y93.224
M204 S500
M205 X5 Y5
G1 F900 X65.215 Y112.127 E6072.69156
M204 S5000
M205 X30 Y30
G0 F2400 X65.207 Y112.982
M204 S500
M205 X5 Y5
G1 F900 X84.985 Y93.205 E6077.39045
M204 S5000
M205 X30 Y30
G0 F2400 X85.815 Y93.223
M204 S500
M205 X5 Y5
G1 F900 X65.208 Y113.83 E6082.28643
M204 S5000
M205 X30 Y30
G0 F2400 X65.275 Y114.612
M204 S500
M205 X5 Y5
G1 F900 X86.617 Y93.27 E6087.35703
M204 S5000
M205 X30 Y30
G0 F2400 X87.385 Y93.35
M204 S500
M205 X5 Y5
G1 F900 X65.342 Y115.394 E6092.5943
M204 S5000
M205 X30 Y30
G0 F2400 X65.458 Y116.126
M204 S500
M205 X5 Y5
G1 F900 X88.133 Y93.451 E6097.9816
M204 S5000
M205 X30 Y30
G0 F2400 X88.845 Y93.587
M204 S500
M205 X5 Y5
G1 F900 X65.58 Y116.852 E6103.50908
M204 S5000
M205 X30 Y30
G0 F2400 X65.735 Y117.546
M204 S500
M205 X5 Y5
G1 F900 X89.556 Y93.725 E6109.16866
M204 S5000
M205 X30 Y30
G0 F2400 X90.22 Y93.91
M204 S500
M205 X5 Y5
G1 F900 X65.91 Y118.22 E6114.94443
M204 S5000
M205 X30 Y30
G0 F2400 X66.093 Y118.885
M204 S500
M205 X5 Y5
G1 F900 X90.884 Y94.094 E6120.83447
M204 S5000
M205 X30 Y30
G0 F2400 X91.519 Y94.308
M204 S500
M205 X5 Y5
G1 F900 X66.315 Y119.512 E6126.82263
M204 S5000
M205 X30 Y30
G0 F2400 X66.535 Y120.14
M204 S500
M205 X5 Y5
G1 F900 X92.137 Y94.538 E6132.90536
M204 S5000
M205 X30 Y30
G0 F2400 X92.751 Y94.772
M204 S500
M205 X5 Y5
G1 F900 X66.784 Y120.739 E6139.0748
M204 S5000
M205 X30 Y30
G0 F2400 X67.047 Y121.326
M204 S500
M205 X5 Y5
G1 F900 X93.328 Y95.045 E6145.31885
M204 S5000
M205 X30 Y30
G0 F2400 X93.904 Y95.317
M204 S500
M205 X5 Y5
G1 F900 X67.312 Y121.909 E6151.63679
M204 S5000
M205 X30 Y30
G0 F2400 X67.614 Y122.455
M204 S500
M205 X5 Y5
G1 F900 X94.459 Y95.61 E6158.01483
M204 S5000
M205 X30 Y30
G0 F2400 X94.998 Y95.92
M204 S500
M205 X5 Y5
G1 F900 X67.916 Y123.001 E6164.44907
M204 S5000
M205 X30 Y30
G0 F2400 X68.236 Y123.53
M204 S500
M205 X5 Y5
G1 F900 X95.536 Y96.23 E6170.93522
M204 S5000
M205 X30 Y30
G0 F2400 X96.043 Y96.572
M204 S500
M205 X5 Y5
G1 F900 X68.575 Y124.039 E6177.46116
M204 S5000
M205 X30 Y30
G0 F2400 X68.915 Y124.549
M204 S500
M205 X5 Y5
G1 F900 X96.543 Y96.921 E6184.02524
M204 S5000
M205 X30 Y30
G0 F2400 X97.039 Y97.273
M204 S500
M205 X5 Y5
G1 F900 X69.283 Y125.029 E6190.61973
M204 S5000
M205 X30 Y30
G0 F2400 X69.659 Y125.502
M204 S500
M205 X5 Y5
G1 F900 X97.503 Y97.657 E6197.23524
M204 S5000
M205 X30 Y30
G0 F2400 X97.968 Y98.041
M204 S500
M205 X5 Y5
G1 F900 X70.035 Y125.974 E6203.87179
M204 S5000
M205 X30 Y30
G0 F2400 X70.445 Y126.413
M204 S500
M205 X5 Y5
G1 F900 X98.417 Y98.44 E6210.51771
M204 S5000
M205 X30 Y30
G0 F2400 X98.847 Y98.859
M204 S500
M205 X5 Y5
G1 F900 X70.856 Y126.85 E6217.16804
M204 S5000
M205 X30 Y30
G0 F2400 X71.277 Y127.277
M204 S500
M205 X5 Y5
G1 F900 X99.275 Y99.279 E6223.82002
M204 S5000
M205 X30 Y30
G0 F2400 X99.682 Y99.721
M204 S500
M205 X5 Y5
G1 F900 X71.723 Y127.68 E6230.46274
M204 S5000
M205 X30 Y30
G0 F2400 X72.17 Y128.082
M204 S500
M205 X5 Y5
G1 F900 X100.076 Y100.176 E6237.09287
M204 S5000
M205 X30 Y30
G0 F2400 X100.469 Y100.631
M204 S500
M205 X5 Y5
G1 F900 X72.634 Y128.466 E6243.70613
M204 S5000
M205 X30 Y30
G0 F2400 X73.117 Y128.832
M204 S500
M205 X5 Y5
G1 F900 X100.829 Y101.12 E6250.29016
M204 S5000
M205 X30 Y30
G0 F2400 X101.186 Y101.611
M204 S500
M205 X5 Y5
G1 F900 X73.599 Y129.198 E6256.8445
M204 S5000
M205 X30 Y30
G0 F2400 X74.113 Y129.533
M204 S500
M205 X5 Y5
G1 F900 X101.536 Y102.11 E6263.35987
M204 S5000
M205 X30 Y30
G0 F2400 X101.857 Y102.637
M204 S500
M205 X5 Y5
G1 F900 X74.632 Y129.862 E6269.8282
M204 S5000
M205 X30 Y30
G0 F2400 X75.156 Y130.187
M204 S500
M205 X5 Y5
G1 F900 X102.177 Y103.166 E6276.24806
M204 S5000
M205 X30 Y30
G0 F2400 X102.48 Y103.712
M204 S500
M205 X5 Y5
G1 F900 X75.714 Y130.478 E6282.60734
M204 S5000
M205 X30 Y30
G0 F2400 X76.271 Y130.769
M204 S500
M205 X5 Y5
G1 F900 X102.763 Y104.277 E6288.90152
M204 S5000
M205 X30 Y30
G0 F2400 X103.045 Y104.843
M204 S500
M205 X5 Y5
G1 F900 X76.846 Y131.043 E6295.1262
M204 S5000
M205 X30 Y30
G0 F2400 X77.443 Y131.294
M204 S500
M205 X5 Y5
G1 F900 X103.291 Y105.446 E6301.26737
M204 S5000
M205 X30 Y30
G0 F2400 X103.533 Y106.052
M204 S500
M205 X5 Y5
G1 F900 X78.039 Y131.546 E6307.32444
M204 S5000
M205 X30 Y30
G0 F2400 X78.676 Y131.758
M204 S500
M205 X5 Y5
G1 F900 X103.76 Y106.674 E6313.28409
M204 S5000
M205 X30 Y30
G0 F2400 X103.957 Y107.326
M204 S500
M205 X5 Y5
G1 F900 X79.316 Y131.966 E6319.13838
M204 S5000
M205 X30 Y30
G0 F2400 X79.976 Y132.155
M204 S500
M205 X5 Y5
G1 F900 X104.154 Y107.977 E6324.88278
M204 S5000
M205 X30 Y30
G0 F2400 X104.308 Y108.671
M204 S500
M205 X5 Y5
G1 F900 X80.664 Y132.315 E6330.50031
M204 S5000
M205 X30 Y30
G0 F2400 X81.359 Y132.469
M204 S500
M205 X5 Y5
G1 F900 X104.459 Y109.369 E6335.98859
M204 S5000
M205 X30 Y30
G0 F2400 X104.801 Y109.875
M204 S500
M205 X5 Y5
G1 F900 X82.099 Y132.578 E6341.38242
M204 S5000
M205 X30 Y30
G0 F2400 X82.839 Y132.686
M204 S500
M205 X5 Y5
G1 F900 X105.751 Y109.774 E6346.82604
M204 S5000
M205 X30 Y30
G0 F2400 X106.683 Y109.691
M204 S500
M205 X5 Y5
G1 F900 X83.628 Y132.746 E6352.30363
M204 S5000
M205 X30 Y30
G0 F2400 X84.425 Y132.797
M204 S500
M205 X5 Y5
G1 F900 X107.531 Y109.691 E6357.79333
M204 S5000
M205 X30 Y30
G0 F2400 X108.38 Y109.691
M204 S500
M205 X5 Y5
G1 F900 X85.28 Y132.791 E6363.28161
M204 S5000
M205 X30 Y30
G0 F2400 X86.146 Y132.773
M204 S500
M205 X5 Y5
G1 F900 X109.228 Y109.691 E6368.76562
M204 S5000
M205 X30 Y30
G0 F2400 X110.077 Y109.691
M204 S500
M205 X5 Y5
G1 F900 X87.083 Y132.685 E6374.22871
M204 S5000
M205 X30 Y30
G0 F2400 X88.048 Y132.568
M204 S500
M205 X5 Y5
G1 F900 X110.925 Y109.691 E6379.66401
M204 S5000
M205 X30 Y30
G0 F2400 X111.774 Y109.691
M204 S500
M205 X5 Y5
G1 F900 X105.274 Y116.191 E6381.20833
M204 S5000
M205 X30 Y30
G0 F2400 X106.041 Y116.272
M204 S500
M205 X5 Y5
G1 F900 X112.623 Y109.691 E6382.77201
M204 S5000
M205 X30 Y30
G0 F2400 X113.471 Y109.691
M204 S500
M205 X5 Y5
G1 F900 X106.85 Y116.311 E6384.34497
M204 S5000
M205 X30 Y30
G0 F2400 X107.699 Y116.311
M204 S500
M205 X5 Y5
G1 F900 X114.32 Y109.691 E6385.91792
M204 S5000
M205 X30 Y30
G0 F2400 X115.168 Y109.691
M204 S500
M205 X5 Y5
G1 F900 X108.547 Y116.311 E6387.49087
M204 S5000
M205 X30 Y30
G0 F2400 X109.396 Y116.311
M204 S500
M205 X5 Y5
G1 F900 X116.017 Y109.691 E6389.06382
M204 S5000
M205 X30 Y30
G0 F2400 X116.865 Y109.691
M204 S500
M205 X5 Y5
G1 F900 X110.245 Y116.311 E6390.63665
M204 S5000
M205 X30 Y30
G0 F2400 X111.093 Y116.311
M204 S500
M205 X5 Y5
G1 F900 X117.714 Y109.691 E6392.2096
M204 S5000
M205 X30 Y30
G0 F2400 X118.562 Y109.691
M204 S500
M205 X5 Y5
G1 F900 X111.942 Y116.311 E6393.78243
M204 S5000
M205 X30 Y30
G0 F2400 X112.79 Y116.311
M204 S500
M205 X5 Y5
G1 F900 X119.411 Y109.691 E6395.35538
M204 S5000
M205 X30 Y30
G0 F2400 X120.259 Y109.691
M204 S500
M205 X5 Y5
G1 F900 X113.639 Y116.311 E6396.92821
M204 S5000
M205 X30 Y30
G0 F2400 X114.487 Y116.311
M204 S500
M205 X5 Y5
G1 F900 X121.108 Y109.691 E6398.50116
M204 S5000
M205 X30 Y30
G0 F2400 X121.865 Y109.782
M204 S500
M205 X5 Y5
G1 F900 X115.336 Y116.311 E6400.05237
M204 S5000
M205 X30 Y30
G0 F2400 X116.184 Y116.311
M204 S500
M205 X5 Y5
G1 F900 X142.304 Y90.192 E6406.25805
M204 S5000
M205 X30 Y30
G0 F2400 X141.456 Y90.192
M204 S500
M205 X5 Y5
G1 F900 X138.869 Y92.778 E6406.87257
M204 S5000
M205 X30 Y30
G0 F2400 X138.869 Y91.93
M204 S500
M205 X5 Y5
G1 F900 X140.607 Y90.192 E6407.2855
M204 S5000
M205 X30 Y30
G0 F2400 X139.758 Y90.192
M204 S500
M205 X5 Y5
G1 F900 X138.869 Y91.081 E6407.49672
M204 S5000
M205 X30 Y30
G0 F2400 X138.418 Y92.607
G0 X138.047 Y93.601
M204 S500
M205 X5 Y5
G1 F900 X122.581 Y109.066 E6411.17113
M204 S5000
M205 X30 Y30
G0 F2400 X122.87 Y107.929
M204 S500
M205 X5 Y5
G1 F900 X136.94 Y93.859 E6414.51399
M204 S5000
M205 X30 Y30
G0 F2400 X135.719 Y94.231
M204 S500
M205 X5 Y5
G1 F900 X123.231 Y106.719 E6417.48099
M204 S5000
M205 X30 Y30
G0 F2400 X123.735 Y105.367
M204 S500
M205 X5 Y5
G1 F900 X134.357 Y94.745 E6420.00465
M204 S5000
M205 X30 Y30
G0 F2400 X132.744 Y95.509
M204 S500
M205 X5 Y5
G1 F900 X124.498 Y103.755 E6421.9638
M204 S5000
M205 X30 Y30
G0 F2400 X125.828 Y101.577
M204 S500
M205 X5 Y5
G1 F900 X130.601 Y96.804 E6423.09781
M204 S5000
M205 X30 Y30
G0 F2400 X138.311 Y92.966
G0 X143.153 Y90.192
M204 S500
M205 X5 Y5
G1 F900 X117.033 Y116.311 E6429.30348
M204 S5000
M205 X30 Y30
G0 F2400 X117.881 Y116.311
M204 S500
M205 X5 Y5
G1 F900 X144.001 Y90.192 E6435.50916
M204 S5000
M205 X30 Y30
G0 F2400 X144.85 Y90.192
M204 S500
M205 X5 Y5
G1 F900 X118.73 Y116.311 E6441.71483
M204 S5000
M205 X30 Y30
G0 F2400 X119.578 Y116.311
M204 S500
M205 X5 Y5
G1 F900 X145.128 Y90.762 E6447.78509
M204 S5000
M205 X30 Y30
G0 F2400 X145.128 Y91.61
M204 S500
M205 X5 Y5
G1 F900 X120.427 Y116.311 E6453.65374
M204 S5000
M205 X30 Y30
G0 F2400 X121.283 Y116.304
M204 S500
M205 X5 Y5
G1 F900 X145.128 Y92.459 E6459.31903
M204 S5000
M205 X30 Y30
G0 F2400 X145.128 Y93.307
M204 S500
M205 X5 Y5
G1 F900 X122.255 Y116.18 E6464.75338
M204 S5000
M205 X30 Y30
G0 F2400 X122.528 Y116.756
M204 S500
M205 X5 Y5
G1 F900 X145.734 Y93.55 E6470.26684
M204 S5000
M205 X30 Y30
G0 F2400 X146.422 Y93.711
M204 S500
M205 X5 Y5
G1 F900 X122.702 Y117.43 E6475.90231
M204 S5000
M205 X30 Y30
G0 F2400 X122.877 Y118.104
M204 S500
M205 X5 Y5
G1 F900 X147.102 Y93.879 E6481.65787
M204 S5000
M205 X30 Y30
G0 F2400 X147.766 Y94.064
M204 S500
M205 X5 Y5
G1 F900 X123.053 Y118.776 E6487.52926
M204 S5000
M205 X30 Y30
G0 F2400 X123.274 Y119.404
M204 S500
M205 X5 Y5
G1 F900 X148.409 Y94.269 E6493.50103
M204 S5000
M205 X30 Y30
G0 F2400 X149.029 Y94.498
M204 S500
M205 X5 Y5
G1 F900 X123.494 Y120.032 E6499.56772
M204 S5000
M205 X30 Y30
G0 F2400 X123.738 Y120.638
M204 S500
M205 X5 Y5
G1 F900 X149.647 Y94.728 E6505.7235
M204 S5000
M205 X30 Y30
G0 F2400 X150.226 Y94.998
M204 S500
M205 X5 Y5
G1 F900 X124 Y121.224 E6511.95448
M204 S5000
M205 X30 Y30
G0 F2400 X124.262 Y121.81
M204 S500
M205 X5 Y5
G1 F900 X150.803 Y95.269 E6518.2603
M204 S5000
M205 X30 Y30
G0 F2400 X151.364 Y95.556
M204 S500
M205 X5 Y5
G1 F900 X124.56 Y122.361 E6524.62873
M204 S5000
M205 X30 Y30
G0 F2400 X124.863 Y122.907
M204 S500
M205 X5 Y5
G1 F900 X151.902 Y95.867 E6531.05299
M204 S5000
M205 X30 Y30
G0 F2400 X152.441 Y96.177
M204 S500
M205 X5 Y5
G1 F900 X125.176 Y123.442 E6537.53082
M204 S5000
M205 X30 Y30
G0 F2400 X125.515 Y123.951
M204 S500
M205 X5 Y5
G1 F900 X152.954 Y96.512 E6544.04999
M204 S5000
M205 X30 Y30
G0 F2400 X153.455 Y96.86
M204 S500
M205 X5 Y5
G1 F900 X125.855 Y124.459 E6550.6073
M204 S5000
M205 X30 Y30
G0 F2400 X126.216 Y124.947
M204 S500
M205 X5 Y5
G1 F900 X153.955 Y97.208 E6557.19775
M204 S5000
M205 X30 Y30
G0 F2400 X154.421 Y97.591
M204 S500
M205 X5 Y5
G1 F900 X126.592 Y125.42 E6563.80958
M204 S5000
M205 X30 Y30
G0 F2400 X126.968 Y125.892
M204 S500
M205 X5 Y5
G1 F900 X154.886 Y97.975 E6570.44244
M204 S5000
M205 X30 Y30
G0 F2400 X155.342 Y98.367
M204 S500
M205 X5 Y5
G1 F900 X127.372 Y126.337 E6577.08778
M204 S5000
M205 X30 Y30
G0 F2400 X127.784 Y126.774
M204 S500
M205 X5 Y5
G1 F900 X155.77 Y98.787 E6583.73703
M204 S5000
M205 X30 Y30
G0 F2400 X156.199 Y99.207
M204 S500
M205 X5 Y5
G1 F900 X128.199 Y127.207 E6590.38949
M204 S5000
M205 X30 Y30
G0 F2400 X128.645 Y127.61
M204 S500
M205 X5 Y5
G1 F900 X156.612 Y99.642 E6597.03423
M204 S5000
M205 X30 Y30
G0 F2400 X157.005 Y100.098
M204 S500
M205 X5 Y5
G1 F900 X129.09 Y128.013 E6603.66649
M204 S5000
M205 X30 Y30
G0 F2400 X129.549 Y128.402
M204 S500
M205 X5 Y5
G1 F900 X157.399 Y100.552 E6610.28332
M204 S5000
M205 X30 Y30
G0 F2400 X157.766 Y101.034
M204 S500
M205 X5 Y5
G1 F900 X130.031 Y128.769 E6616.87282
M204 S5000
M205 X30 Y30
G0 F2400 X130.514 Y129.134
M204 S500
M205 X5 Y5
G1 F900 X158.123 Y101.525 E6623.43238
M204 S5000
M205 X30 Y30
G0 F2400 X158.481 Y102.017
M204 S500
M205 X5 Y5
G1 F900 X131.021 Y129.476 E6629.95642
M204 S5000
M205 X30 Y30
G0 F2400 X131.54 Y129.805
M204 S500
M205 X5 Y5
G1 F900 X158.801 Y102.545 E6636.43319
M204 S5000
M205 X30 Y30
G0 F2400 X159.122 Y103.072
M204 S500
M205 X5 Y5
G1 F900 X132.059 Y130.135 E6642.86303
M204 S5000
M205 X30 Y30
G0 F2400 X132.615 Y130.427
M204 S500
M205 X5 Y5
G1 F900 X159.43 Y103.613 E6649.23383
M204 S5000
M205 X30 Y30
G0 F2400 X159.713 Y104.178
M204 S500
M205 X5 Y5
G1 F900 X133.172 Y130.719 E6655.53965
M204 S5000
M205 X30 Y30
G0 F2400 X133.74 Y131
M204 S500
M205 X5 Y5
G1 F900 X159.997 Y104.743 E6661.77799
M204 S5000
M205 X30 Y30
G0 F2400 X160.248 Y105.34
M204 S500
M205 X5 Y5
G1 F900 X134.337 Y131.251 E6667.93413
M204 S5000
M205 X30 Y30
G0 F2400 X134.934 Y131.503
M204 S500
M205 X5 Y5
G1 F900 X160.49 Y105.947 E6674.00593
M204 S5000
M205 X30 Y30
G0 F2400 X160.725 Y106.56
M204 S500
M205 X5 Y5
G1 F900 X135.564 Y131.721 E6679.98388
M204 S5000
M205 X30 Y30
G0 F2400 X136.203 Y131.931
M204 S500
M205 X5 Y5
G1 F900 X160.922 Y107.212 E6685.85681
M204 S5000
M205 X30 Y30
G0 F2400 X161.119 Y107.863
M204 S500
M205 X5 Y5
G1 F900 X136.855 Y132.127 E6691.62164
M204 S5000
M205 X30 Y30
G0 F2400 X137.543 Y132.288
M204 S500
M205 X5 Y5
G1 F900 X161.283 Y108.548 E6697.26198
M204 S5000
M205 X30 Y30
G0 F2400 X161.435 Y109.245
M204 S500
M205 X5 Y5
G1 F900 X138.231 Y132.448 E6702.77485
M204 S5000
M205 X30 Y30
G0 F2400 X138.969 Y132.559
M204 S500
M205 X5 Y5
G1 F900 X161.559 Y109.969 E6708.14196
M204 S5000
M205 X30 Y30
G0 F2400 X161.656 Y110.72
M204 S500
M205 X5 Y5
G1 F900 X139.708 Y132.668 E6713.35654
M204 S5000
M205 X30 Y30
G0 F2400 X140.487 Y132.738
M204 S500
M205 X5 Y5
G1 F900 X161.74 Y111.485 E6718.406
M204 S5000
M205 X30 Y30
G0 F2400 X161.775 Y112.299
M204 S500
M205 X5 Y5
G1 F900 X141.284 Y132.789 E6723.27429
M204 S5000
M205 X30 Y30
G0 F2400 X142.127 Y132.795
M204 S500
M205 X5 Y5
G1 F900 X161.797 Y113.125 E6727.94764
M204 S5000
M205 X30 Y30
G0 F2400 X161.762 Y114.008
M204 S500
M205 X5 Y5
G1 F900 X142.994 Y132.776 E6732.40669
M204 S5000
M205 X30 Y30
G0 F2400 X143.917 Y132.702
M204 S500
M205 X5 Y5
G1 F900 X161.702 Y114.917 E6736.63219
M204 S5000
M205 X30 Y30
G0 F2400 X161.583 Y115.885
M204 S500
M205 X5 Y5
G1 F900 X144.865 Y132.603 E6740.60419
M204 S5000
M205 X30 Y30
G0 F2400 X145.913 Y132.403
M204 S500
M205 X5 Y5
G1 F900 X161.396 Y116.92 E6744.28276
M204 S5000
M205 X30 Y30
G0 F2400 X161.158 Y118.007
M204 S500
M205 X5 Y5
G1 F900 X147.014 Y132.151 E6747.6432
M204 S5000
M205 X30 Y30
G0 F2400 X148.2 Y131.813
M204 S500
M205 X5 Y5
G1 F900 X160.799 Y119.214 E6750.63657
M204 S5000
M205 X30 Y30
G0 F2400 X160.286 Y120.575
M204 S500
M205 X5 Y5
G1 F900 X149.553 Y131.309 E6753.18672
M204 S5000
M205 X30 Y30
G0 F2400 X151.134 Y130.577
M204 S500
M205 X5 Y5
G1 F900 X159.543 Y122.168 E6755.1846
M204 S5000
M205 X30 Y30
G0 F2400 X158.226 Y124.333
M204 S500
M205 X5 Y5
G1 F900 X153.328 Y129.231 E6756.3483
M204 S5000
M205 X30 Y30
G0 F2400 X121.958 Y116.783
G0 X105.013 Y116.727
G0 X104.098 Y118.216
M204 S500
M205 X5 Y5
G1 F900 X90.221 Y132.093 E6759.64531
M204 S5000
M205 X30 Y30
G0 F2400 X89.097 Y132.368
M204 S500
M205 X5 Y5
G1 F900 X104.357 Y117.108 E6763.2709
M204 S5000
M205 X30 Y30
G0 F2400 X103.738 Y119.424
M204 S500
M205 X5 Y5
G1 F900 X91.438 Y131.724 E6766.19323
M204 S5000
M205 X30 Y30
G0 F2400 X92.811 Y131.2
M204 S500
M205 X5 Y5
G1 F900 X103.189 Y120.821 E6768.65904
M204 S5000
M205 X30 Y30
G0 F2400 X102.401 Y122.458
M204 S500
M205 X5 Y5
G1 F900 X94.48 Y130.379 E6770.54097
M204 S5000
M205 X30 Y30
G0 F2400 X96.818 Y128.89
M204 S500
M205 X5 Y5
G1 F900 X100.841 Y124.866 E6771.49691
M204 S5000
M205 X30 Y30
G0 F2400 X100.837 Y124.86
G10
;MESH:NONMESH
G0 F600 X100.837 Y124.86 Z3.58
G0 F2400 X64.637 Y112.19
G0 X60.3 Y110.491
;TIME_ELAPSED:7595.935792
;LAYER:10
M204 S2000
M205 X15 Y15
;TYPE:SUPPORT
G11
G1 F1200 X62.348 Y110.492 E6771.84097
G1 X62.333 Y110.678 E6771.87232
G1 X62.218 Y112.061 E6772.10547
G1 X62.219 Y113.965 E6772.42534
G1 X62.351 Y115.515 E6772.68668
G1 X60.3 Y115.515 E6773.03125
G1 X60.3 Y110.491 E6773.87528
M204 S5000
M205 X30 Y30
G10
;MESH:[RUG]Model1.stl
G0 F2400 X64.772 Y110.539
G0 X65.325 Y108.912
M204 S1000
M205 X10 Y10
;TYPE:WALL-INNER
G11
G1 F600 X65.738 Y107.272 E6774.1594
G1 X66.296 Y105.651 E6774.44742
G1 X66.974 Y104.115 E6774.72948
G1 X67.78 Y102.639 E6775.01201
G1 X68.704 Y101.241 E6775.29354
G1 X69.757 Y99.906 E6775.57919
G1 X70.895 Y98.686 E6775.85948
G1 X72.194 Y97.511 E6776.15374
G1 X73.53 Y96.497 E6776.43552
G1 X74.946 Y95.599 E6776.71721
G1 X76.443 Y94.817 E6777.00095
G1 X77.998 Y94.162 E6777.28442
G1 X79.597 Y93.643 E6777.56685
G1 X81.224 Y93.261 E6777.84762
G1 X82.91 Y93.012 E6778.13394
G1 X84.574 Y92.908 E6778.41404
G1 X86.266 Y92.943 E6778.69835
G1 X87.937 Y93.119 E6778.98064
G1 X89.586 Y93.433 E6779.26265
G1 X91.217 Y93.888 E6779.54712
G1 X92.789 Y94.473 E6779.82891
G1 X94.302 Y95.185 E6780.10983
G1 X95.778 Y96.037 E6780.39614
G1 X97.156 Y96.995 E6780.6781
G1 X98.44 Y98.057 E6780.95803
G1 X99.656 Y99.248 E6781.24398
G1 X100.718 Y100.478 E6781.51699
G1 X101.704 Y101.828 E6781.79784
G1 X102.586 Y103.278 E6782.08297
G1 X103.332 Y104.769 E6782.36306
G1 X103.962 Y106.346 E6782.64835
G1 X104.451 Y107.951 E6782.93023
G1 X104.802 Y109.585 E6783.21101
G1 X106.412 Y109.414 E6783.48301
G1 X106.412 Y109.402 E6783.48502
G1 X121.153 Y109.402 E6785.96151
G1 X122.165 Y109.529 E6786.13286
G1 X122.747 Y107.239 E6786.52981
G1 X123.297 Y105.646 E6786.81294
G1 X123.976 Y104.109 E6787.09523
G1 X124.779 Y102.642 E6787.37619
G1 X125.705 Y101.239 E6787.6586
G1 X126.758 Y99.905 E6787.94412
G1 X127.896 Y98.685 E6788.22441
G1 X129.194 Y97.511 E6788.51844
G1 X130.53 Y96.497 E6788.80021
G1 X131.946 Y95.599 E6789.0819
G1 X133.443 Y94.817 E6789.36565
G1 X134.998 Y94.162 E6789.64911
G1 X136.601 Y93.642 E6789.93223
G1 X138.431 Y93.215 E6790.24793
G1 X138.431 Y89.902 E6790.80452
G1 X145.568 Y89.902 E6792.00353
G1 X145.568 Y93.209 E6792.55911
G1 X146.866 Y93.511 E6792.783
G1 X148.217 Y93.888 E6793.01864
G1 X149.789 Y94.473 E6793.30043
G1 X151.302 Y95.185 E6793.58135
G1 X152.778 Y96.037 E6793.86766
G1 X154.156 Y96.995 E6794.14962
G1 X155.44 Y98.057 E6794.42955
G1 X156.656 Y99.248 E6794.7155
G1 X157.719 Y100.48 E6794.98887
G1 X158.705 Y101.83 E6795.26973
G1 X159.587 Y103.279 E6795.55471
G1 X160.338 Y104.78 E6795.83668
G1 X160.961 Y106.342 E6796.1192
G1 X161.452 Y107.954 E6796.4023
G1 X161.805 Y109.591 E6796.68363
G1 X162.021 Y111.275 E6796.96886
G1 X162.095 Y112.941 E6797.24903
G1 X162.03 Y114.633 E6797.53349
G1 X161.824 Y116.306 E6797.81668
G1 X161.477 Y117.957 E6798.10011
G1 X160.996 Y119.568 E6798.38256
G1 X160.386 Y121.119 E6798.66256
G1 X159.637 Y122.636 E6798.94679
G1 X158.763 Y124.088 E6799.2315
G1 X157.786 Y125.44 E6799.51174
G1 X156.688 Y126.72 E6799.79506
G1 X155.44 Y127.947 E6800.08908
G1 X154.156 Y129.009 E6800.36902
G1 X152.778 Y129.967 E6800.65097
G1 X151.302 Y130.819 E6800.93728
G1 X149.789 Y131.531 E6801.21821
G1 X148.217 Y132.117 E6801.50006
G1 X146.586 Y132.572 E6801.78453
G1 X144.937 Y132.886 E6802.06654
G1 X143.266 Y133.062 E6802.34882
G1 X141.574 Y133.097 E6802.63313
G1 X139.91 Y132.992 E6802.91324
G1 X138.221 Y132.743 E6803.20006
G1 X136.602 Y132.364 E6803.47941
G1 X134.991 Y131.84 E6803.76401
G1 X133.447 Y131.19 E6804.04545
G1 X131.952 Y130.41 E6804.32874
G1 X130.524 Y129.503 E6804.61295
G1 X129.194 Y128.494 E6804.89341
G1 X127.931 Y127.355 E6805.17913
G1 X126.825 Y126.178 E6805.45047
G1 X125.766 Y124.849 E6805.73596
G1 X124.837 Y123.457 E6806.01711
G1 X124.028 Y121.995 E6806.29782
G1 X123.33 Y120.436 E6806.58479
G1 X122.775 Y118.855 E6806.86629
G1 X122.16 Y116.486 E6807.27747
G1 X121.253 Y116.602 E6807.43109
G1 X106.412 Y116.602 E6809.92438
G1 X104.798 Y116.433 E6810.19701
G1 X104.478 Y117.956 E6810.45846
G1 X104 Y119.555 E6810.73884
G1 X103.382 Y121.127 E6811.02261
G1 X102.641 Y122.631 E6811.30428
G1 X101.768 Y124.08 E6811.58848
G1 X100.782 Y125.444 E6811.87124
G1 X99.689 Y126.718 E6812.15324
G1 X98.44 Y127.947 E6812.44763
G1 X97.156 Y129.009 E6812.72756
G1 X95.778 Y129.967 E6813.00951
G1 X94.302 Y130.819 E6813.29583
G1 X92.789 Y131.531 E6813.57675
G1 X91.217 Y132.117 E6813.8586
G1 X89.586 Y132.572 E6814.14307
G1 X87.937 Y132.886 E6814.42508
G1 X86.266 Y133.062 E6814.70736
G1 X84.574 Y133.097 E6814.99168
G1 X82.91 Y132.992 E6815.27178
G1 X81.221 Y132.743 E6815.5586
G1 X79.602 Y132.364 E6815.83795
G1 X77.991 Y131.84 E6816.12255
G1 X76.447 Y131.19 E6816.40399
G1 X74.952 Y130.41 E6816.68728
G1 X73.524 Y129.503 E6816.97149
G1 X72.194 Y128.494 E6817.25195
G1 X70.931 Y127.355 E6817.53768
G1 X69.826 Y126.179 E6817.80878
G1 X68.77 Y124.854 E6818.09342
G1 X67.841 Y123.463 E6818.37444
G1 X67.024 Y121.987 E6818.65786
G1 X66.333 Y120.448 E6818.94127
G1 X65.777 Y118.863 E6819.22346
G1 X65.342 Y117.188 E6819.5142
G1 X65.061 Y115.518 E6819.7987
G1 X64.918 Y113.841 E6820.08146
G1 X64.918 Y112.206 E6820.35614
G1 X65.051 Y110.573 E6820.63139
G1 X65.325 Y108.912 E6820.91421
M204 S5000
M205 X30 Y30
G0 F2400 X101.937 Y124.188
G0 X102.27 Y124.41
M204 S500
M205 X5 Y5
;TYPE:WALL-OUTER
G1 F600 X101.255 Y125.814 E6821.20527
G1 X100.124 Y127.132 E6821.49704
G1 X98.85 Y128.386 E6821.79736
G1 X97.514 Y129.491 E6822.08863
G1 X96.097 Y130.476 E6822.37855
G1 X94.585 Y131.349 E6822.67187
G1 X93.025 Y132.083 E6822.96151
G1 X91.398 Y132.689 E6823.25319
G1 X89.728 Y133.155 E6823.54447
G1 X88.016 Y133.481 E6823.83725
G1 X86.306 Y133.661 E6824.12612
G1 X84.561 Y133.698 E6824.41935
G1 X82.844 Y133.589 E6824.70838
G1 X81.116 Y133.334 E6825.00183
G1 X79.433 Y132.94 E6825.29222
G1 X77.791 Y132.406 E6825.5823
G1 X76.185 Y131.731 E6825.87497
G1 X74.648 Y130.928 E6826.1663
G1 X73.185 Y129.999 E6826.45745
G1 X71.809 Y128.955 E6826.74762
G1 X70.515 Y127.789 E6827.04025
G1 X69.372 Y126.572 E6827.32074
G1 X68.285 Y125.208 E6827.61376
G1 X67.329 Y123.777 E6827.90288
G1 X66.487 Y122.255 E6828.1951
G1 X65.775 Y120.668 E6828.48732
G1 X65.201 Y119.034 E6828.77827
G1 X64.754 Y117.313 E6829.07699
G1 X64.465 Y115.596 E6829.36951
G1 X64.318 Y113.869 E6829.66069
G1 X64.318 Y112.182 E6829.94411
G1 X64.455 Y110.499 E6830.22779
G1 X64.737 Y108.787 E6830.51928
G1 X65.16 Y107.109 E6830.81
G1 X65.74 Y105.423 E6831.10954
G1 X66.434 Y103.853 E6831.39792
G1 X67.268 Y102.325 E6831.69037
G1 X68.215 Y100.892 E6831.97894
G1 X69.3 Y99.516 E6832.27333
G1 X70.477 Y98.255 E6832.56312
G1 X71.809 Y97.05 E6832.86488
G1 X73.186 Y96.005 E6833.15529
G1 X74.648 Y95.078 E6833.44611
G1 X76.185 Y94.274 E6833.73752
G1 X77.79 Y93.598 E6834.03011
G1 X79.431 Y93.066 E6834.31992
G1 X81.119 Y92.67 E6834.6112
G1 X82.844 Y92.415 E6834.90415
G1 X84.561 Y92.307 E6835.19318
G1 X86.306 Y92.344 E6835.4864
G1 X88.016 Y92.524 E6835.77527
G1 X89.728 Y92.85 E6836.06805
G1 X91.398 Y93.316 E6836.35933
G1 X93.025 Y93.921 E6836.65095
G1 X94.585 Y94.655 E6836.94059
G1 X96.097 Y95.528 E6837.23391
G1 X97.514 Y96.513 E6837.52383
G1 X98.85 Y97.618 E6837.8151
G1 X100.089 Y98.832 E6838.10652
G1 X101.187 Y100.103 E6838.38869
G1 X102.209 Y101.502 E6838.67976
G1 X103.11 Y102.984 E6838.97114
G1 X103.879 Y104.521 E6839.25987
G1 X104.529 Y106.148 E6839.55421
G1 X105.033 Y107.804 E6839.84502
G1 X105.272 Y108.917 E6840.03627
G1 X105.275 Y108.931 E6840.03867
G1 X105.812 Y108.874 E6840.12939
G1 X105.812 Y108.802 E6840.14084
G1 X121.188 Y108.802 E6842.72401
G1 X121.714 Y108.868 E6842.81307
G1 X122.169 Y107.074 E6843.124
G1 X122.74 Y105.421 E6843.41781
G1 X123.434 Y103.851 E6843.70619
G1 X124.269 Y102.324 E6843.99857
G1 X125.216 Y100.89 E6844.28728
G1 X126.301 Y99.515 E6844.58153
G1 X127.478 Y98.254 E6844.87133
G1 X128.809 Y97.05 E6845.17285
G1 X130.186 Y96.005 E6845.46326
G1 X131.648 Y95.078 E6845.75408
G1 X133.185 Y94.274 E6846.04549
G1 X134.79 Y93.598 E6846.33807
G1 X136.433 Y93.065 E6846.62826
G1 X137.831 Y92.739 E6846.86942
G1 X137.831 Y89.302 E6847.44684
G1 X146.168 Y89.302 E6848.84746
G1 X146.168 Y92.733 E6849.42386
G1 X147.023 Y92.932 E6849.57134
G1 X148.398 Y93.316 E6849.81118
G1 X150.025 Y93.921 E6850.10281
G1 X151.585 Y94.655 E6850.39245
G1 X153.097 Y95.528 E6850.68576
G1 X154.514 Y96.513 E6850.97568
G1 X155.85 Y97.618 E6851.26695
G1 X157.089 Y98.832 E6851.55837
G1 X158.188 Y100.105 E6851.84091
G1 X159.21 Y101.504 E6852.13197
G1 X160.111 Y102.985 E6852.42321
G1 X160.883 Y104.528 E6852.71307
G1 X161.529 Y106.149 E6853.00622
G1 X162.034 Y107.806 E6853.29724
G1 X162.396 Y109.485 E6853.5858
G1 X162.619 Y111.219 E6853.87951
G1 X162.696 Y112.949 E6854.17043
G1 X162.629 Y114.681 E6854.46163
G1 X162.418 Y116.399 E6854.75242
G1 X162.058 Y118.108 E6855.04583
G1 X161.566 Y119.756 E6855.33477
G1 X160.932 Y121.37 E6855.62609
G1 X160.164 Y122.925 E6855.91746
G1 X159.269 Y124.411 E6856.20889
G1 X158.254 Y125.816 E6856.50008
G1 X157.123 Y127.134 E6856.79185
G1 X155.85 Y128.386 E6857.09182
G1 X154.514 Y129.491 E6857.38309
G1 X153.097 Y130.476 E6857.67301
G1 X151.585 Y131.349 E6857.96633
G1 X150.025 Y132.083 E6858.25597
G1 X148.398 Y132.689 E6858.54765
G1 X146.728 Y133.155 E6858.83893
G1 X145.016 Y133.481 E6859.13171
G1 X143.306 Y133.661 E6859.42058
G1 X141.561 Y133.698 E6859.7138
G1 X139.844 Y133.589 E6860.00284
G1 X138.116 Y133.334 E6860.29629
G1 X136.433 Y132.94 E6860.58668
G1 X134.791 Y132.406 E6860.87675
G1 X133.185 Y131.731 E6861.16943
G1 X131.648 Y130.928 E6861.46076
G1 X130.185 Y129.999 E6861.75191
G1 X128.809 Y128.955 E6862.04208
G1 X127.515 Y127.789 E6862.33471
G1 X126.371 Y126.571 E6862.61544
G1 X125.281 Y125.203 E6862.9093
G1 X124.322 Y123.766 E6863.19954
G1 X123.49 Y122.263 E6863.48814
G1 X122.773 Y120.662 E6863.78285
G1 X122.199 Y119.026 E6864.07413
G1 X121.712 Y117.148 E6864.40007
G1 X121.29 Y117.202 E6864.47154
G1 X105.812 Y117.202 E6867.07185
G1 X105.812 Y117.142 E6867.08193
G1 X105.274 Y117.086 E6867.1728
G1 X105.059 Y118.106 E6867.34792
G1 X104.569 Y119.747 E6867.63564
G1 X103.931 Y121.369 E6867.92846
G1 X103.165 Y122.924 E6868.21967
G1 X102.27 Y124.41 E6868.51111
M204 S5000
M205 X30 Y30
G0 F2400 X102.095 Y124.653
G0 X101.301 Y124.211
M204 S4000
M205 X25 Y25
;TYPE:FILL
G1 F900 X92.777 Y115.687 E6870.5363
M204 S5000
M205 X30 Y30
G0 F2400 X93.625 Y115.687
M204 S4000
M205 X25 Y25
G1 F900 X101.643 Y123.705 E6872.44128
M204 S5000
M205 X30 Y30
G0 F2400 X101.962 Y123.175
M204 S4000
M205 X25 Y25
G1 F900 X94.474 Y115.687 E6874.22034
M204 S5000
M205 X30 Y30
G0 F2400 X95.322 Y115.687
M204 S4000
M205 X25 Y25
G1 F900 X102.281 Y122.646 E6875.87372
M204 S5000
M205 X30 Y30
G0 F2400 X102.573 Y122.089
M204 S4000
M205 X25 Y25
G1 F900 X96.171 Y115.687 E6877.39475
M204 S5000
M205 X30 Y30
G0 F2400 X97.02 Y115.687
M204 S4000
M205 X25 Y25
G1 F900 X102.853 Y121.521 E6878.78072
M204 S5000
M205 X30 Y30
G0 F2400 X103.13 Y120.949
M204 S4000
M205 X25 Y25
G1 F900 X97.868 Y115.687 E6880.03091
M204 S5000
M205 X30 Y30
G0 F2400 X98.717 Y115.688
M204 S4000
M205 X25 Y25
G1 F900 X103.369 Y120.34 E6881.13617
M204 S5000
M205 X30 Y30
G0 F2400 X103.608 Y119.73
M204 S4000
M205 X25 Y25
G1 F900 X99.566 Y115.688 E6882.0965
M204 S5000
M205 X30 Y30
G0 F2400 X100.414 Y115.688
M204 S4000
M205 X25 Y25
G1 F900 X103.824 Y119.097 E6882.90655
M204 S5000
M205 X30 Y30
G0 F2400 X104.019 Y118.444
M204 S4000
M205 X25 Y25
G1 F900 X101.263 Y115.688 E6883.56135
M204 S5000
M205 X30 Y30
G0 F2400 X102.111 Y115.688
M204 S4000
M205 X25 Y25
G1 F900 X104.207 Y117.783 E6884.05921
M204 S5000
M205 X30 Y30
G0 F2400 X104.354 Y117.082
M204 S4000
M205 X25 Y25
G1 F900 X102.96 Y115.688 E6884.39041
M204 S5000
M205 X30 Y30
G0 F2400 X103.808 Y115.688
M204 S4000
M205 X25 Y25
G1 F900 X104.501 Y116.381 E6884.55506
M204 S5000
M205 X30 Y30
G0 F2400 X105.134 Y116.165
M204 S4000
M205 X25 Y25
G1 F900 X104.657 Y115.688 E6884.66839
M204 S5000
M205 X30 Y30
G0 F2400 X105.505 Y115.688
M204 S4000
M205 X25 Y25
G1 F900 X106.082 Y116.265 E6884.80548
M204 S5000
M205 X30 Y30
G0 F2400 X106.354 Y115.688
M204 S4000
M205 X25 Y25
G1 F900 X106.967 Y116.301 E6884.95112
M204 S5000
M205 X30 Y30
G0 F2400 X107.203 Y115.688
M204 S4000
M205 X25 Y25
G1 F900 X107.816 Y116.301 E6885.09676
M204 S5000
M205 X30 Y30
G0 F2400 X108.045 Y115.681
M204 S4000
M205 X25 Y25
G1 F900 X108.664 Y116.301 E6885.24394
M204 S5000
M205 X30 Y30
G0 F2400 X108.842 Y115.63
M204 S4000
M205 X25 Y25
G1 F900 X109.513 Y116.301 E6885.40337
M204 S5000
M205 X30 Y30
G0 F2400 X109.563 Y115.503
M204 S4000
M205 X25 Y25
G1 F900 X110.361 Y116.301 E6885.59296
M204 S5000
M205 X30 Y30
G0 F2400 X111.21 Y116.301
M204 S4000
M205 X25 Y25
G1 F900 X110.201 Y115.293 E6885.83257
M204 S5000
M205 X30 Y30
G0 F2400 X110.764 Y115.007
M204 S4000
M205 X25 Y25
G1 F900 X112.058 Y116.301 E6886.14001
M204 S5000
M205 X30 Y30
G0 F2400 X112.907 Y116.301
M204 S4000
M205 X25 Y25
G1 F900 X111.208 Y114.602 E6886.54367
M204 S5000
M205 X30 Y30
G0 F2400 X111.556 Y114.102
M204 S4000
M205 X25 Y25
G1 F900 X113.755 Y116.301 E6887.06612
M204 S5000
M205 X30 Y30
G0 F2400 X114.604 Y116.301
M204 S4000
M205 X25 Y25
G1 F900 X111.794 Y113.491 E6887.73375
M204 S5000
M205 X30 Y30
G0 F2400 X111.82 Y112.668
M204 S4000
M205 X25 Y25
G1 F900 X115.452 Y116.301 E6888.59678
M204 S5000
M205 X30 Y30
G0 F2400 X116.301 Y116.301
M204 S4000
M205 X25 Y25
G1 F900 X109.701 Y109.701 E6890.16486
M204 S5000
M205 X30 Y30
G0 F2400 X109.682 Y110.53
M204 S4000
M205 X25 Y25
G1 F900 X108.853 Y109.701 E6890.36182
M204 S5000
M205 X30 Y30
G0 F2400 X108.658 Y110.355
M204 S4000
M205 X25 Y25
G1 F900 X108.004 Y109.701 E6890.51721
M204 S5000
M205 X30 Y30
G0 F2400 X107.77 Y110.316
M204 S4000
M205 X25 Y25
G1 F900 X107.156 Y109.701 E6890.66321
M204 S5000
M205 X30 Y30
G0 F2400 X106.922 Y110.316
M204 S4000
M205 X25 Y25
G1 F900 X106.329 Y109.723 E6890.80409
M204 S5000
M205 X30 Y30
G0 F2400 X106.071 Y110.314
M204 S4000
M205 X25 Y25
G1 F900 X105.563 Y109.805 E6890.92491
M204 S5000
M205 X30 Y30
G0 F2400 X105.223 Y110.314
M204 S4000
M205 X25 Y25
G1 F900 X104.796 Y109.887 E6891.02636
M204 S5000
M205 X30 Y30
G0 F2400 X104.496 Y109.587
M204 S4000
M205 X25 Y25
G1 F900 X88.426 Y93.517 E6894.8444
M204 S5000
M205 X30 Y30
G0 F2400 X87.426 Y93.366
M204 S4000
M205 X25 Y25
G1 F900 X104.374 Y110.314 E6898.87103
M204 S5000
M205 X30 Y30
G0 F2400 X103.526 Y110.314
M204 S4000
M205 X25 Y25
G1 F900 X86.477 Y93.265 E6902.92167
M204 S5000
M205 X30 Y30
G0 F2400 X85.591 Y93.228
M204 S4000
M205 X25 Y25
G1 F900 X102.677 Y110.314 E6906.9811
M204 S5000
M205 X30 Y30
G0 F2400 X101.829 Y110.314
M204 S4000
M205 X25 Y25
G1 F900 X84.725 Y93.21 E6911.0448
M204 S5000
M205 X30 Y30
G0 F2400 X83.915 Y93.248
M204 S4000
M205 X25 Y25
G1 F900 X100.98 Y110.314 E6915.09936
M204 S5000
M205 X30 Y30
G0 F2400 X100.131 Y110.314
M204 S4000
M205 X25 Y25
G1 F900 X83.116 Y93.299 E6919.14191
M204 S5000
M205 X30 Y30
G0 F2400 X82.365 Y93.396
M204 S4000
M205 X25 Y25
G1 F900 X99.283 Y110.314 E6923.16143
M204 S5000
M205 X30 Y30
G0 F2400 X98.434 Y110.314
M204 S4000
M205 X25 Y25
G1 F900 X81.626 Y93.505 E6927.15492
M204 S5000
M205 X30 Y30
G0 F2400 X80.914 Y93.642
M204 S4000
M205 X25 Y25
G1 F900 X97.586 Y110.314 E6931.11599
M204 S5000
M205 X30 Y30
G0 F2400 X96.737 Y110.314
M204 S4000
M205 X25 Y25
G1 F900 X80.226 Y93.803 E6935.0388
M204 S5000
M205 X30 Y30
G0 F2400 X79.548 Y93.973
M204 S4000
M205 X25 Y25
G1 F900 X95.889 Y110.314 E6938.92122
M204 S5000
M205 X30 Y30
G0 F2400 X95.04 Y110.314
M204 S4000
M205 X25 Y25
G1 F900 X78.908 Y94.181 E6942.75411
M204 S5000
M205 X30 Y30
G0 F2400 X78.268 Y94.39
M204 S4000
M205 X25 Y25
G1 F900 X94.192 Y110.314 E6946.53746
M204 S5000
M205 X30 Y30
G0 F2400 X93.343 Y110.314
M204 S4000
M205 X25 Y25
G1 F900 X77.659 Y94.629 E6950.26391
M204 S5000
M205 X30 Y30
G0 F2400 X77.061 Y94.881
M204 S4000
M205 X25 Y25
G1 F900 X92.495 Y110.314 E6953.93072
M204 S5000
M205 X30 Y30
G0 F2400 X91.646 Y110.314
M204 S4000
M205 X25 Y25
G1 F900 X76.472 Y95.139 E6957.536
M204 S5000
M205 X30 Y30
G0 F2400 X75.914 Y95.431
M204 S4000
M205 X25 Y25
G1 F900 X90.798 Y110.314 E6961.07214
M204 S5000
M205 X30 Y30
G0 F2400 X89.949 Y110.314
M204 S4000
M205 X25 Y25
G1 F900 X75.357 Y95.722 E6964.53902
M204 S5000
M205 X30 Y30
G0 F2400 X74.821 Y96.034
M204 S4000
M205 X25 Y25
G1 F900 X89.101 Y110.314 E6967.93177
M204 S5000
M205 X30 Y30
G0 F2400 X88.252 Y110.314
M204 S4000
M205 X25 Y25
G1 F900 X74.301 Y96.363 E6971.24636
M204 S5000
M205 X30 Y30
G0 F2400 X73.782 Y96.692
M204 S4000
M205 X25 Y25
G1 F900 X87.412 Y110.322 E6974.48468
M204 S5000
M205 X30 Y30
G0 F2400 X86.619 Y110.377
M204 S4000
M205 X25 Y25
G1 F900 X73.293 Y97.052 E6977.65066
M204 S5000
M205 X30 Y30
G0 F2400 X72.811 Y97.418
M204 S4000
M205 X25 Y25
G1 F900 X85.902 Y110.509 E6980.76092
M204 S5000
M205 X30 Y30
G0 F2400 X85.269 Y110.725
M204 S4000
M205 X25 Y25
G1 F900 X72.332 Y97.788 E6983.8346
M204 S5000
M205 X30 Y30
G0 F2400 X71.887 Y98.191
M204 S4000
M205 X25 Y25
G1 F900 X84.712 Y111.016 E6986.88166
M204 S5000
M205 X30 Y30
G0 F2400 X84.269 Y111.422
M204 S4000
M205 X25 Y25
G1 F900 X71.442 Y98.595 E6989.9292
M204 S5000
M205 X30 Y30
G0 F2400 X71.005 Y99.006
M204 S4000
M205 X25 Y25
G1 F900 X83.926 Y111.927 E6992.99908
M204 S5000
M205 X30 Y30
G0 F2400 X83.699 Y112.549
M204 S4000
M205 X25 Y25
G1 F900 X70.595 Y99.445 E6996.11243
M204 S5000
M205 X30 Y30
G0 F2400 X70.186 Y99.884
M204 S4000
M205 X25 Y25
G1 F900 X83.689 Y113.388 E6999.3207
M204 S5000
M205 X30 Y30
G0 F2400 X85.76 Y115.458
M204 S4000
M205 X25 Y25
G1 F900 X98.12 Y127.819 E7002.2574
M204 S5000
M205 X30 Y30
G0 F2400 X98.557 Y127.407
M204 S4000
M205 X25 Y25
G1 F900 X86.792 Y115.642 E7005.05262
M204 S5000
M205 X30 Y30
G0 F2400 X87.684 Y115.685
M204 S4000
M205 X25 Y25
G1 F900 X98.986 Y126.987 E7007.73784
M204 S5000
M205 X30 Y30
G0 F2400 X99.414 Y126.567
M204 S4000
M205 X25 Y25
G1 F900 X88.532 Y115.685 E7010.32327
M204 S5000
M205 X30 Y30
G0 F2400 X89.381 Y115.686
M204 S4000
M205 X25 Y25
G1 F900 X99.81 Y126.115 E7012.80108
M204 S5000
M205 X30 Y30
G0 F2400 X100.202 Y125.658
M204 S4000
M205 X25 Y25
G1 F900 X90.231 Y115.686 E7015.17018
M204 S5000
M205 X30 Y30
G0 F2400 X91.08 Y115.687
M204 S4000
M205 X25 Y25
G1 F900 X100.59 Y125.197 E7017.42964
M204 S5000
M205 X30 Y30
G0 F2400 X100.945 Y124.704
M204 S4000
M205 X25 Y25
G1 F900 X91.928 Y115.687 E7019.57197
M204 S5000
M205 X30 Y30
G0 F2400 X97.657 Y128.204
M204 S4000
M205 X25 Y25
G1 F900 X69.794 Y100.341 E7026.19188
M204 S5000
M205 X30 Y30
G0 F2400 X69.42 Y100.815
M204 S4000
M205 X25 Y25
G1 F900 X97.192 Y128.588 E7032.79029
M204 S5000
M205 X30 Y30
G0 F2400 X96.709 Y128.953
M204 S4000
M205 X25 Y25
G1 F900 X69.046 Y101.29 E7039.36269
M204 S5000
M205 X30 Y30
G0 F2400 X68.698 Y101.79
M204 S4000
M205 X25 Y25
G1 F900 X96.208 Y129.301 E7045.89885
M204 S5000
M205 X30 Y30
G0 F2400 X95.708 Y129.649
M204 S4000
M205 X25 Y25
G1 F900 X68.36 Y102.302 E7052.39628
M204 S5000
M205 X30 Y30
G0 F2400 X68.025 Y102.814
M204 S4000
M205 X25 Y25
G1 F900 X95.176 Y129.966 E7058.84715
M204 S5000
M205 X30 Y30
G0 F2400 X94.638 Y130.276
M204 S4000
M205 X25 Y25
G1 F900 X67.725 Y103.363 E7065.24135
M204 S5000
M205 X30 Y30
G0 F2400 X67.425 Y103.912
M204 S4000
M205 X25 Y25
G1 F900 X94.096 Y130.582 E7071.57794
M204 S5000
M205 X30 Y30
G0 F2400 X93.519 Y130.855
M204 S4000
M205 X25 Y25
G1 F900 X67.141 Y104.476 E7077.84515
M204 S5000
M205 X30 Y30
G0 F2400 X66.88 Y105.064
M204 S4000
M205 X25 Y25
G1 F900 X92.942 Y131.126 E7084.03717
M204 S5000
M205 X30 Y30
G0 F2400 X92.343 Y131.375
M204 S4000
M205 X25 Y25
G1 F900 X66.621 Y105.653 E7090.1484
M204 S5000
M205 X30 Y30
G0 F2400 X66.397 Y106.278
M204 S4000
M205 X25 Y25
G1 F900 X91.725 Y131.606 E7096.16603
M204 S5000
M205 X30 Y30
G0 F2400 X91.105 Y131.835
M204 S4000
M205 X25 Y25
G1 F900 X66.18 Y106.909 E7102.08803
M204 S5000
M205 X30 Y30
G0 F2400 X65.976 Y107.554
M204 S4000
M205 X25 Y25
G1 F900 X90.442 Y132.02 E7107.90085
M204 S5000
M205 X30 Y30
G0 F2400 X89.778 Y132.204
M204 S4000
M205 X25 Y25
G1 F900 X65.805 Y108.231 E7113.59654
M204 S5000
M205 X30 Y30
G0 F2400 X65.635 Y108.91
M204 S4000
M205 X25 Y25
G1 F900 X89.084 Y132.359 E7119.16774
M204 S5000
M205 X30 Y30
G0 F2400 X88.372 Y132.496
M204 S4000
M205 X25 Y25
G1 F900 X65.509 Y109.633 E7124.59971
M204 S5000
M205 X30 Y30
G0 F2400 X65.388 Y110.36
M204 S4000
M205 X25 Y25
G1 F900 X87.642 Y132.614 E7129.887
M204 S5000
M205 X30 Y30
G0 F2400 X86.874 Y132.694
M204 S4000
M205 X25 Y25
G1 F900 X65.306 Y111.126 E7135.01129
M204 S5000
M205 X30 Y30
G0 F2400 X65.242 Y111.911
M204 S4000
M205 X25 Y25
G1 F900 X86.094 Y132.763 E7139.96547
M204 S5000
M205 X30 Y30
G0 F2400 X85.264 Y132.781
M204 S4000
M205 X25 Y25
G1 F900 X65.217 Y112.735 E7144.72828
M204 S5000
M205 X30 Y30
G0 F2400 X65.217 Y113.583
M204 S4000
M205 X25 Y25
G1 F900 X84.42 Y132.786 E7149.29068
M204 S5000
M205 X30 Y30
G0 F2400 X83.514 Y132.728
M204 S4000
M205 X25 Y25
G1 F900 X65.274 Y114.489 E7153.62416
M204 S5000
M205 X30 Y30
G0 F2400 X65.353 Y115.416
M204 S4000
M205 X25 Y25
G1 F900 X82.575 Y132.638 E7157.7159
M204 S5000
M205 X30 Y30
G0 F2400 X81.58 Y132.492
M204 S4000
M205 X25 Y25
G1 F900 X65.518 Y116.43 E7161.53204
M204 S5000
M205 X30 Y30
G0 F2400 X65.729 Y117.489
M204 S4000
M205 X25 Y25
G1 F900 X80.506 Y132.267 E7165.04299
M204 S5000
M205 X30 Y30
G0 F2400 X79.36 Y131.969
M204 S4000
M205 X25 Y25
G1 F900 X66.028 Y118.636 E7168.21063
M204 S5000
M205 X30 Y30
G0 F2400 X66.468 Y119.925
M204 S4000
M205 X25 Y25
G1 F900 X78.102 Y131.56 E7170.97485
M204 S5000
M205 X30 Y30
G0 F2400 X76.639 Y130.944
M204 S4000
M205 X25 Y25
G1 F900 X67.086 Y121.391 E7173.24453
M204 S5000
M205 X30 Y30
G0 F2400 X68.029 Y123.183
M204 S4000
M205 X25 Y25
G1 F900 X74.806 Y129.96 E7174.85466
M204 S5000
M205 X30 Y30
G0 F2400 X104.263 Y108.506
M204 S4000
M205 X25 Y25
G1 F900 X89.473 Y93.716 E7178.36858
M204 S5000
M205 X30 Y30
G0 F2400 X90.645 Y94.039
M204 S4000
M205 X25 Y25
G1 F900 X103.953 Y107.348 E7181.53052
M204 S5000
M205 X30 Y30
G0 F2400 X103.531 Y106.077
M204 S4000
M205 X25 Y25
G1 F900 X91.926 Y94.471 E7184.28785
M204 S5000
M205 X30 Y30
G0 F2400 X93.389 Y95.086
M204 S4000
M205 X25 Y25
G1 F900 X102.921 Y104.618 E7186.55254
M204 S5000
M205 X30 Y30
G0 F2400 X101.934 Y102.782
M204 S4000
M205 X25 Y25
G1 F900 X95.202 Y96.05 E7188.15198
M204 S5000
M205 X30 Y30
G0 F2400 X105.015 Y109.29
G0 X110.55 Y109.701
M204 S4000
M205 X25 Y25
G1 F900 X117.149 Y116.301 E7189.71994
M204 S5000
M205 X30 Y30
G0 F2400 X117.998 Y116.301
M204 S4000
M205 X25 Y25
G1 F900 X111.399 Y109.701 E7191.2879
M204 S5000
M205 X30 Y30
G0 F2400 X112.247 Y109.701
M204 S4000
M205 X25 Y25
G1 F900 X118.846 Y116.301 E7192.85586
M204 S5000
M205 X30 Y30
G0 F2400 X119.695 Y116.301
M204 S4000
M205 X25 Y25
G1 F900 X113.096 Y109.701 E7194.42382
M204 S5000
M205 X30 Y30
G0 F2400 X113.944 Y109.701
M204 S4000
M205 X25 Y25
G1 F900 X120.544 Y116.301 E7195.9919
M204 S5000
M205 X30 Y30
G0 F2400 X121.374 Y116.283
M204 S4000
M205 X25 Y25
G1 F900 X114.793 Y109.701 E7197.55559
M204 S5000
M205 X30 Y30
G0 F2400 X115.641 Y109.701
M204 S4000
M205 X25 Y25
G1 F900 X122.127 Y116.187 E7199.09658
M204 S5000
M205 X30 Y30
G0 F2400 X122.484 Y116.544
M204 S4000
M205 X25 Y25
G1 F900 X138.406 Y132.467 E7202.87957
M204 S5000
M205 X30 Y30
G0 F2400 X139.401 Y132.612
M204 S4000
M205 X25 Y25
G1 F900 X116.49 Y109.701 E7208.32295
M204 S5000
M205 X30 Y30
G0 F2400 X117.338 Y109.701
M204 S4000
M205 X25 Y25
G1 F900 X140.355 Y132.718 E7213.79151
M204 S5000
M205 X30 Y30
G0 F2400 X141.262 Y132.776
M204 S4000
M205 X25 Y25
G1 F900 X118.187 Y109.701 E7219.27385
M204 S5000
M205 X30 Y30
G0 F2400 X119.035 Y109.701
M204 S4000
M205 X25 Y25
G1 F900 X142.119 Y132.785 E7224.75833
M204 S5000
M205 X30 Y30
G0 F2400 X142.95 Y132.767
M204 S4000
M205 X25 Y25
G1 F900 X119.884 Y109.701 E7230.23853
M204 S5000
M205 X30 Y30
G0 F2400 X120.732 Y109.701
M204 S4000
M205 X25 Y25
G1 F900 X143.741 Y132.71 E7235.70519
M204 S5000
M205 X30 Y30
G0 F2400 X144.508 Y132.629
M204 S4000
M205 X25 Y25
G1 F900 X121.646 Y109.767 E7241.13693
M204 S5000
M205 X30 Y30
G0 F2400 X122.429 Y109.701
M204 S4000
M205 X25 Y25
G1 F900 X145.248 Y132.52 E7246.55844
M204 S5000
M205 X30 Y30
G0 F2400 X145.96 Y132.384
M204 S4000
M205 X25 Y25
G1 F900 X122.601 Y109.025 E7252.10826
M204 S5000
M205 X30 Y30
G0 F2400 X122.773 Y108.348
M204 S4000
M205 X25 Y25
G1 F900 X146.662 Y132.237 E7257.784
M204 S5000
M205 X30 Y30
G0 F2400 X147.326 Y132.052
M204 S4000
M205 X25 Y25
G1 F900 X122.945 Y107.671 E7263.57663
M204 S5000
M205 X30 Y30
G0 F2400 X123.139 Y107.017
M204 S4000
M205 X25 Y25
G1 F900 X147.99 Y131.868 E7269.48092
M204 S5000
M205 X30 Y30
G0 F2400 X148.617 Y131.647
M204 S4000
M205 X25 Y25
G1 F900 X123.357 Y106.387 E7275.48239
M204 S5000
M205 X30 Y30
G0 F2400 X123.575 Y105.756
M204 S4000
M205 X25 Y25
G1 F900 X149.235 Y131.416 E7281.5789
M204 S5000
M205 X30 Y30
G0 F2400 X149.841 Y131.173
M204 S4000
M205 X25 Y25
G1 F900 X123.834 Y105.167 E7287.75773
M204 S5000
M205 X30 Y30
G0 F2400 X124.094 Y104.578
M204 S4000
M205 X25 Y25
G1 F900 X150.418 Y130.902 E7294.01199
M204 S5000
M205 X30 Y30
G0 F2400 X150.995 Y130.63
M204 S4000
M205 X25 Y25
G1 F900 X124.372 Y104.007 E7300.33729
M204 S5000
M205 X30 Y30
G0 F2400 X124.672 Y103.458
M204 S4000
M205 X25 Y25
G1 F900 X151.544 Y130.331 E7306.72187
M204 S5000
M205 X30 Y30
G0 F2400 X152.082 Y130.02
M204 S4000
M205 X25 Y25
G1 F900 X124.972 Y102.91 E7313.16288
M204 S5000
M205 X30 Y30
G0 F2400 X125.302 Y102.391
M204 S4000
M205 X25 Y25
G1 F900 X152.62 Y129.71 E7319.65342
M204 S5000
M205 X30 Y30
G0 F2400 X153.121 Y129.362
M204 S4000
M205 X25 Y25
G1 F900 X125.639 Y101.88 E7326.18281
M204 S5000
M205 X30 Y30
G0 F2400 X125.979 Y101.372
M204 S4000
M205 X25 Y25
G1 F900 X153.621 Y129.014 E7332.75022
M204 S5000
M205 X30 Y30
G0 F2400 X154.111 Y128.655
M204 S4000
M205 X25 Y25
G1 F900 X126.354 Y100.898 E7339.34494
M204 S5000
M205 X30 Y30
G0 F2400 X126.728 Y100.424
M204 S4000
M205 X25 Y25
G1 F900 X154.575 Y128.271 E7345.96105
M204 S5000
M205 X30 Y30
G0 F2400 X155.04 Y127.887
M204 S4000
M205 X25 Y25
G1 F900 X127.114 Y99.961 E7352.59593
M204 S5000
M205 X30 Y30
G0 F2400 X127.523 Y99.522
M204 S4000
M205 X25 Y25
G1 F900 X155.483 Y127.482 E7359.23889
M204 S5000
M205 X30 Y30
G0 F2400 X155.911 Y127.061
M204 S4000
M205 X25 Y25
G1 F900 X141.607 Y112.757 E7362.63735
M204 S5000
M205 X30 Y30
G0 F2400 X142.442 Y112.743
M204 S4000
M205 X25 Y25
G1 F900 X156.339 Y126.64 E7365.93911
M204 S5000
M205 X30 Y30
G0 F2400 X156.742 Y126.195
M204 S4000
M205 X25 Y25
G1 F900 X143.022 Y112.475 E7369.19881
M204 S5000
M205 X30 Y30
G0 F2400 X143.464 Y112.068
M204 S4000
M205 X25 Y25
G1 F900 X157.133 Y125.738 E7372.44652
M204 S5000
M205 X30 Y30
G0 F2400 X157.525 Y125.281
M204 S4000
M205 X25 Y25
G1 F900 X143.783 Y111.539 E7375.71145
M204 S5000
M205 X30 Y30
G0 F2400 X143.986 Y110.893
M204 S4000
M205 X25 Y25
G1 F900 X157.884 Y124.791 E7379.01345
M204 S5000
M205 X30 Y30
G0 F2400 X158.239 Y124.298
M204 S4000
M205 X25 Y25
G1 F900 X144.088 Y110.147 E7382.37555
M204 S5000
M205 X30 Y30
G0 F2400 X144.095 Y109.305
M204 S4000
M205 X25 Y25
G1 F900 X158.587 Y123.797 E7385.81868
M204 S5000
[truncated: 23,092,219 more chars]
