# Supplementary material for: Digitizing Chemical Synthesis in 3D Printed Reactionware
Source: Angew Chem Int Ed Engl. 2022 Mar 25;61(24):e202116108. doi: 10.1002/anie.202116108 (PMC9186708; doi:10.1002/anie.202116108)
Supplement: Supplementary file 1 — Supporting Information [file ANIE-61-0-s002.zip › Design Files/2.Wittig Olefination/GCODE/ABU3-17 Wittig Olefination.gcode]

;FLAVOR:UltiGCode
;TIME:40636
;MATERIAL:73716
;MATERIAL2:0
;NOZZLE_DIAMETER:0.6
;MINX:76.173
;MINY:77.673
;MINZ:0.48
;MAXX:146.826
;MAXY:145.326
;MAXZ:111.58
;POSTPROCESSED
;Generated with Cura_SteamEngine 4.4.1
M82 ;absolute extrusion mode

G92 E0
G92 E0
G10
;LAYER_COUNT:551
;LAYER:-6
M107
M204 S5000
M205 X30 Y30
G0 F2400 X86.108 Y87.974 Z0.48
M204 S4000
M205 X25 Y25
;TYPE:SUPPORT-INTERFACE
G11
G1 F600 X86.986 Y87.114 E0.70791
G1 X88.182 Y86.039 E1.63419
G1 X89.128 Y85.257 E2.34116
G1 X90.388 Y84.304 E3.25113
G1 X91.411 Y83.595 E3.96806
G1 X92.747 Y82.749 E4.87891
G1 X93.781 Y82.153 E5.56635
G1 X95.216 Y81.405 E6.49846
G1 X96.316 Y80.891 E7.19782
G1 X97.78 Y80.277 E8.11224
G1 X98.914 Y79.856 E8.80899
G1 X100.408 Y79.372 E9.71356
G1 X101.612 Y79.039 E10.4331
G1 X103.159 Y78.677 E11.34824
G1 X104.335 Y78.454 E12.03769
G1 X105.917 Y78.222 E12.95867
G1 X107.147 Y78.094 E13.67098
G1 X108.71 Y77.997 E14.573
G1 X109.929 Y77.973 E15.27528
G1 X111.503 Y78.007 E16.18211
G1 X112.726 Y78.085 E16.88799
G1 X114.305 Y78.253 E17.80263
G1 X115.516 Y78.432 E18.50774
G1 X117.047 Y78.725 E19.4056
G1 X118.307 Y79.022 E20.15125
G1 X119.784 Y79.434 E21.03448
G1 X121.012 Y79.838 E21.77911
G1 X122.455 Y80.377 E22.66636
G1 X123.551 Y80.837 E23.35101
G1 X124.98 Y81.51 E24.26083
G1 X126.109 Y82.103 E24.99538
G1 X127.478 Y82.896 E25.90666
G1 X128.51 Y83.552 E26.61102
G1 X129.82 Y84.467 E27.53142
G1 X130.769 Y85.189 E28.21826
G1 X131.986 Y86.197 E29.12848
G1 X132.897 Y87.019 E29.83525
G1 X134.06 Y88.163 E30.77491
G1 X134.877 Y89.036 E31.46361
G1 X135.895 Y90.218 E32.36214
G1 X136.642 Y91.159 E33.05418
G1 X137.6 Y92.482 E33.99503
G1 X138.246 Y93.455 E34.66776
G1 X139.081 Y94.835 E35.59682
G1 X139.668 Y95.903 E36.29878
G1 X140.362 Y97.302 E37.19831
G1 X140.597 Y97.827 E37.52962
G1 X140.917 Y98.437 E37.92639
G1 X141.324 Y99.02 E38.33594
G1 X141.842 Y99.584 E38.77703
G1 X142.314 Y100.042 E39.15585
G1 X142.97 Y100.749 E39.71138
G1 X143.081 Y100.878 E39.80941
G1 X143.618 Y101.548 E40.30398
G1 X143.739 Y101.71 E40.42045
G1 X144.215 Y102.4 E40.90329
G1 X144.32 Y102.565 E41.01594
G1 X144.834 Y103.449 E41.60494
G1 X145.294 Y104.395 E42.21084
G1 X145.642 Y105.256 E42.74575
G1 X145.69 Y105.391 E42.82828
G1 X145.96 Y106.231 E43.3365
G1 X146.004 Y106.386 E43.42931
G1 X146.214 Y107.254 E43.9437
G1 X146.25 Y107.428 E44.04605
G1 X146.393 Y108.289 E44.54878
G1 X146.417 Y108.475 E44.6568
G1 X146.505 Y109.481 E45.23847
G1 X146.526 Y110.218 E45.66316
G1 X146.526 Y112.76 E47.12735
G1 X146.482 Y113.887 E47.777
G1 X146.382 Y114.785 E48.29744
G1 X146.357 Y114.962 E48.4004
G1 X146.195 Y115.835 E48.91184
G1 X146.162 Y115.983 E48.99918
G1 X145.938 Y116.84 E49.50939
G1 X145.886 Y117.013 E49.61345
G1 X145.602 Y117.846 E50.12037
G1 X145.537 Y118.018 E50.22628
G1 X145.206 Y118.796 E50.71328
G1 X145.126 Y118.968 E50.82255
G1 X144.723 Y119.752 E51.3303
G1 X144.653 Y119.877 E51.41282
G1 X144.182 Y120.651 E51.9347
G1 X144.077 Y120.809 E52.04397
G1 X143.58 Y121.504 E52.53612
G1 X143.474 Y121.642 E52.63635
G1 X142.808 Y122.436 E53.23328
G1 X142.292 Y122.982 E53.666
G1 X142.122 Y123.15 E53.80367
G1 X141.882 Y123.373 E53.99237
G1 X141.408 Y123.874 E54.38963
G1 X140.986 Y124.447 E54.79953
G1 X140.592 Y125.183 E55.28039
G1 X140.358 Y125.709 E55.61199
G1 X139.65 Y127.133 E56.528
G1 X139.057 Y128.21 E57.23617
G1 X138.25 Y129.542 E58.13323
G1 X137.563 Y130.573 E58.84685
G1 X136.6 Y131.894 E59.78847
G1 X135.862 Y132.823 E60.47187
G1 X134.844 Y134.002 E61.36909
G1 X134.039 Y134.86 E62.04676
G1 X132.848 Y136.028 E63.00762
G1 X131.925 Y136.855 E63.72145
G1 X130.724 Y137.847 E64.61869
G1 X129.731 Y138.598 E65.33582
G1 X128.459 Y139.482 E66.22805
G1 X127.392 Y140.157 E66.9553
G1 X126.024 Y140.944 E67.86435
G1 X124.951 Y141.504 E68.56151
G1 X123.525 Y142.174 E69.46903
G1 X122.354 Y142.664 E70.2002
G1 X120.887 Y143.206 E71.10102
G1 X119.724 Y143.582 E71.80505
G1 X118.2 Y144.006 E72.71621
G1 X117.005 Y144.284 E73.42291
G1 X115.456 Y144.577 E74.33096
G1 X114.242 Y144.756 E75.03778
G1 X112.671 Y144.918 E75.94747
G1 X111.471 Y144.993 E76.64002
G1 X109.881 Y145.026 E77.55606
G1 X108.606 Y144.997 E78.29065
G1 X107.078 Y144.899 E79.17259
G1 X105.86 Y144.77 E79.87808
G1 X104.298 Y144.539 E80.78758
G1 X103.107 Y144.312 E81.48594
G1 X101.559 Y143.949 E82.40178
G1 X100.358 Y143.612 E83.12027
G1 X98.857 Y143.123 E84.02957
G1 X97.716 Y142.699 E84.7307
G1 X96.254 Y142.083 E85.6445
G1 X95.138 Y141.555 E86.35564
G1 X93.73 Y140.818 E87.27103
G1 X92.681 Y140.211 E87.96912
G1 X91.299 Y139.33 E88.91314
G1 X90.3 Y138.632 E89.61511
G1 X89.052 Y137.681 E90.51888
G1 X88.108 Y136.897 E91.22569
G1 X86.93 Y135.833 E92.14002
G1 X86.072 Y134.991 E92.83245
G1 X84.977 Y133.82 E93.7559
G1 X84.186 Y132.901 E94.45432
G1 X83.238 Y131.705 E95.33338
G1 X82.498 Y130.684 E96.0597
G1 X81.628 Y129.372 E96.96646
G1 X80.986 Y128.311 E97.68077
G1 X80.236 Y126.948 E98.57686
G1 X79.676 Y125.814 E99.30535
G1 X79.05 Y124.407 E100.19238
G1 X78.586 Y123.232 E100.92003
G1 X78.069 Y121.742 E101.82847
G1 X77.725 Y120.6 E102.51546
G1 X77.325 Y119.039 E103.44364
G1 X77.07 Y117.828 E104.15648
G1 X76.806 Y116.255 E105.0752
G1 X76.657 Y115.061 E105.76827
G1 X76.526 Y113.487 E106.67803
G1 X76.476 Y112.238 E107.39803
G1 X76.476 Y110.712 E108.27701
G1 X76.526 Y109.488 E108.98262
G1 X76.661 Y107.889 E109.90692
G1 X76.815 Y106.681 E110.60836
G1 X77.084 Y105.09 E111.53778
G1 X77.334 Y103.915 E112.22973
G1 X77.737 Y102.352 E113.15947
G1 X78.089 Y101.189 E113.85936
G1 X78.632 Y99.646 E114.80156
G1 X79.063 Y98.561 E115.47402
G1 X79.691 Y97.149 E116.36415
G1 X80.261 Y96.008 E117.09881
G1 X81.047 Y94.584 E118.03569
G1 X81.658 Y93.579 E118.71315
G1 X82.523 Y92.279 E119.61257
G1 X83.255 Y91.273 E120.32918
G1 X84.233 Y90.041 E121.23523
G1 X85.043 Y89.107 E121.94734
G1 X86.108 Y87.974 E122.843
M204 S5000
M205 X30 Y30
G0 F2400 X86.4 Y87.687
M204 S4000
M205 X25 Y25
G1 F600 X86.4 Y135.312 E150.275
M204 S5000
M205 X30 Y30
G0 F2400 X88.8 Y137.471
M204 S4000
M205 X25 Y25
G1 F600 X88.8 Y85.528 E180.19417
M204 S5000
M205 X30 Y30
G0 F2400 X91.2 Y83.741
M204 S4000
M205 X25 Y25
G1 F600 X91.2 Y139.26 E212.17311
M204 S5000
M205 X30 Y30
G0 F2400 X93.6 Y140.742
M204 S4000
M205 X25 Y25
G1 F600 X93.6 Y82.257 E245.86047
M204 S5000
M205 X30 Y30
G0 F2400 X96 Y81.038
M204 S4000
M205 X25 Y25
G1 F600 X96 Y141.962 E280.9527
M204 S5000
M205 X30 Y30
G0 F2400 X98.4 Y142.953
M204 S4000
M205 X25 Y25
G1 F600 X98.4 Y80.046 E317.18713
M204 S5000
M205 X30 Y30
G0 F2400 X100.8 Y79.263
M204 S4000
M205 X25 Y25
G1 F600 X100.8 Y143.736 E354.32358
M204 S5000
M205 X30 Y30
G0 F2400 X103.2 Y144.329
M204 S4000
M205 X25 Y25
G1 F600 X103.2 Y78.669 E392.14374
M204 S5000
M205 X30 Y30
G0 F2400 X105.6 Y78.268
M204 S4000
M205 X25 Y25
G1 F600 X105.6 Y144.731 E430.42643
M204 S5000
M205 X30 Y30
G0 F2400 X108 Y144.958
M204 S4000
M205 X25 Y25
G1 F600 X108 Y78.041 E468.97062
M204 S5000
M205 X30 Y30
G0 F2400 X110.4 Y77.984
M204 S4000
M205 X25 Y25
G1 F600 X110.4 Y145.016 E507.58105
M204 S5000
M205 X30 Y30
G0 F2400 X112.8 Y144.905
M204 S4000
M205 X25 Y25
G1 F600 X112.8 Y78.093 E546.06476
M204 S5000
M205 X30 Y30
G0 F2400 X115.2 Y78.386
M204 S4000
M205 X25 Y25
G1 F600 X115.2 Y144.615 E584.21267
M204 S5000
M205 X30 Y30
G0 F2400 X117.6 Y144.146
M204 S4000
M205 X25 Y25
G1 F600 X117.6 Y78.856 E621.81971
M204 S5000
M205 X30 Y30
G0 F2400 X120 Y79.506
M204 S4000
M205 X25 Y25
G1 F600 X120 Y143.493 E658.67622
M204 S5000
M205 X30 Y30
G0 F2400 X122.4 Y142.645
M204 S4000
M205 X25 Y25
G1 F600 X122.4 Y80.357 E694.55411
M204 S5000
M205 X30 Y30
G0 F2400 X124.8 Y81.426
M204 S4000
M205 X25 Y25
G1 F600 X124.8 Y141.575 E729.19993
M204 S5000
M205 X30 Y30
G0 F2400 X127.2 Y140.268
M204 S4000
M205 X25 Y25
G1 F600 X127.2 Y82.735 E762.33894
M204 S5000
M205 X30 Y30
G0 F2400 X129.6 Y84.314
M204 S4000
M205 X25 Y25
G1 F600 X129.6 Y138.69 E793.65951
M204 S5000
M205 X30 Y30
G0 F2400 X132 Y136.788
M204 S4000
M205 X25 Y25
G1 F600 X132 Y86.21 E822.79244
M204 S5000
M205 X30 Y30
G0 F2400 X134.4 Y88.527
M204 S4000
M205 X25 Y25
G1 F600 X134.4 Y134.476 E849.25907
M204 S5000
M205 X30 Y30
G0 F2400 X136.8 Y131.62
M204 S4000
M205 X25 Y25
G1 F600 X136.8 Y91.378 E872.43846
M204 S5000
M205 X30 Y30
G0 F2400 X139.2 Y95.052
M204 S4000
M205 X25 Y25
G1 F600 X139.2 Y127.951 E891.38828
M204 S5000
M205 X30 Y30
G0 F2400 X141.6 Y123.672
M204 S4000
M205 X25 Y25
G1 F600 X141.6 Y99.321 E905.41446
M204 S5000
M205 X30 Y30
G0 F2400 X144 Y102.089
M204 S4000
M205 X25 Y25
G1 F600 X144 Y120.917 E916.25939
M204 S5000
M205 X30 Y30
G0 F2400 X146.4 Y114.624
M204 S4000
M205 X25 Y25
G1 F600 X146.4 Y108.344 E919.87667
M204 S5000
M205 X30 Y30
G0 F2400 X84 Y90.334
M204 S4000
M205 X25 Y25
G1 F600 X84 Y132.666 E944.2599
M204 S5000
M205 X30 Y30
G0 F2400 X81.6 Y129.325
M204 S4000
M205 X25 Y25
G1 F600 X81.6 Y93.674 E964.79487
M204 S5000
M205 X30 Y30
G0 F2400 X79.2 Y98.252
M204 S4000
M205 X25 Y25
G1 F600 X79.2 Y124.744 E980.05427
M204 S5000
M205 X30 Y30
G0 F2400 X76.8 Y116.206
M204 S4000
M205 X25 Y25
G1 F600 X76.8 Y106.798 E985.47327
M204 S5000
M205 X30 Y30
G0 X76.8 Y106.798 Z0.78
G0 F2400 X81.627 Y129.371
;TIME_ELAPSED:180.482573
;LAYER:-5
M204 S4000
M205 X25 Y25
;TYPE:SUPPORT
G1 F600 X82.498 Y130.683 E986.0402
G1 X83.237 Y131.704 E986.49394
G1 X84.186 Y132.9 E987.04357
G1 X84.976 Y133.819 E987.47985
G1 X86.072 Y134.99 E988.05725
G1 X86.93 Y135.832 E988.49002
G1 X88.107 Y136.896 E989.06121
G1 X89.052 Y137.68 E989.50325
G1 X90.3 Y138.631 E990.0681
G1 X91.298 Y139.329 E990.50654
G1 X92.681 Y140.21 E991.09685
G1 X92.708 Y140.225 E991.10797
G1 X81.281 Y128.799 E996.9254
G1 X80.986 Y128.31 E997.13099
G1 X80.236 Y126.947 E997.69105
G1 X79.676 Y125.813 E998.14635
G1 X79.194 Y124.732 E998.57245
G1 X96.754 Y142.292 E1007.51254
G1 X97.716 Y142.698 E1007.88844
G1 X98.857 Y143.121 E1008.32652
G1 X99.905 Y143.463 E1008.72338
G1 X78.019 Y121.577 E1019.86591
G1 X77.724 Y120.599 E1020.23366
G1 X77.324 Y119.038 E1020.81377
G1 X77.288 Y118.866 E1020.87704
G1 X102.618 Y144.196 E1033.77297
G1 X103.106 Y144.311 E1033.95346
G1 X104.298 Y144.538 E1034.39029
G1 X105.051 Y144.649 E1034.6643
G1 X76.835 Y116.433 E1049.02954
G1 X76.805 Y116.254 E1049.09488
G1 X76.657 Y115.06 E1049.52801
G1 X76.585 Y114.203 E1049.83762
G1 X107.293 Y144.911 E1065.47158
G1 X108.605 Y144.996 E1065.94489
G1 X109.375 Y145.013 E1066.22216
G1 X76.475 Y112.113 E1082.9721
G1 X76.475 Y110.711 E1083.47682
G1 X76.498 Y110.156 E1083.67679
G1 X111.336 Y144.994 E1101.41341
G1 X111.471 Y144.992 E1101.46201
G1 X112.67 Y144.917 E1101.8945
G1 X113.185 Y144.863 E1102.08091
G1 X76.625 Y108.304 E1120.69397
G1 X76.66 Y107.888 E1120.84426
G1 X76.815 Y106.68 E1121.28271
G1 X76.839 Y106.537 E1121.33491
G1 X114.952 Y144.65 E1140.73888
G1 X115.456 Y144.576 E1140.92226
G1 X116.634 Y144.353 E1141.35388
G1 X77.134 Y104.852 E1161.46425
G1 X77.334 Y103.914 E1161.80952
G1 X77.505 Y103.244 E1162.05845
G1 X118.251 Y143.99 E1182.80293
G1 X119.723 Y143.581 E1183.35292
G1 X119.798 Y143.556 E1183.38138
G1 X77.935 Y101.693 E1204.69454
G1 X78.088 Y101.188 E1204.8845
G1 X78.432 Y100.211 E1205.25739
G1 X121.28 Y143.059 E1227.07203
G1 X122.354 Y142.663 E1227.48411
G1 X122.713 Y142.512 E1227.62432
G1 X78.976 Y98.775 E1249.89156
G1 X79.063 Y98.56 E1249.97506
G1 X79.579 Y97.398 E1250.43277
G1 X124.088 Y141.907 E1273.09305
G1 X124.951 Y141.503 E1273.43609
G1 X125.419 Y141.258 E1273.62626
G1 X80.229 Y96.068 E1296.63325
G1 X80.261 Y96.007 E1296.65805
G1 X80.931 Y94.79 E1297.15818
G1 X126.696 Y140.555 E1320.45791
G1 X127.391 Y140.156 E1320.74641
G1 X127.933 Y139.812 E1320.97752
G1 X81.674 Y93.553 E1344.52875
G1 X82.464 Y92.364 E1345.04266
G1 X129.121 Y139.02 E1368.79627
G1 X129.731 Y138.597 E1369.06351
G1 X130.269 Y138.189 E1369.30658
G1 X83.297 Y91.217 E1393.22082
G1 X84.173 Y90.113 E1393.72818
G1 X131.371 Y137.31 E1417.75722
G1 X131.924 Y136.854 E1418.01525
G1 X132.436 Y136.395 E1418.2628
G1 X85.092 Y89.052 E1442.36617
G1 X86.052 Y88.031 E1442.87069
G1 X133.453 Y135.433 E1467.0036
G1 X134.039 Y134.859 E1467.2989
G1 X134.436 Y134.436 E1467.50774
G1 X87.053 Y87.053 E1491.63123
G1 X88.095 Y86.115 E1492.13595
G1 X135.37 Y133.39 E1516.20445
G1 X135.86 Y132.822 E1516.4745
G1 X136.269 Y132.309 E1516.71069
G1 X89.178 Y85.218 E1540.68552
G1 X90.305 Y84.365 E1541.19435
G1 X137.12 Y131.18 E1565.02865
G1 X137.561 Y130.572 E1565.29905
G1 X137.934 Y130.015 E1565.54038
G1 X91.474 Y83.554 E1589.1942
G1 X92.686 Y82.787 E1589.71055
G1 X138.699 Y128.8 E1613.13655
G1 X139.056 Y128.21 E1613.3848
G1 X139.423 Y127.544 E1613.65855
G1 X93.946 Y82.066 E1636.81192
G1 X95.214 Y81.404 E1637.32686
G1 X95.248 Y81.389 E1637.34024
G1 X140.095 Y126.236 E1660.17261
G1 X140.357 Y125.708 E1660.3848
G1 X140.591 Y125.183 E1660.59173
G1 X140.741 Y124.902 E1660.7064
G1 X96.607 Y80.768 E1683.17576
G1 X97.779 Y80.277 E1683.63321
G1 X98.01 Y80.191 E1683.72195
G1 X141.546 Y123.727 E1705.88686
G1 X141.88 Y123.373 E1706.06207
G1 X142.121 Y123.149 E1706.18052
G1 X142.291 Y122.982 E1706.26631
G1 X142.529 Y122.73 E1706.39109
G1 X99.473 Y79.674 E1728.31163
G1 X100.407 Y79.372 E1728.66501
G1 X100.99 Y79.211 E1728.88275
G1 X143.45 Y121.671 E1750.49985
G1 X143.473 Y121.642 E1750.51317
G1 X143.579 Y121.503 E1750.5761
G1 X144.075 Y120.809 E1750.88319
G1 X144.181 Y120.651 E1750.95169
G1 X144.268 Y120.509 E1751.01164
G1 X102.572 Y78.814 E1772.23952
G1 X103.158 Y78.676 E1772.45625
G1 X104.215 Y78.476 E1772.84352
G1 X144.983 Y119.245 E1793.59946
G1 X145.125 Y118.967 E1793.71184
G1 X145.205 Y118.796 E1793.7798
G1 X145.536 Y118.018 E1794.08417
G1 X145.591 Y117.872 E1794.14034
G1 X105.938 Y78.219 E1814.32835
G1 X107.146 Y78.094 E1814.76555
G1 X107.755 Y78.056 E1814.98522
G1 X146.062 Y116.363 E1834.48796
G1 X146.161 Y115.983 E1834.62933
G1 X146.194 Y115.835 E1834.68392
G1 X146.356 Y114.962 E1835.00356
G1 X146.381 Y114.784 E1835.06827
G1 X146.389 Y114.711 E1835.09471
G1 X109.656 Y77.978 E1853.7961
G1 X109.928 Y77.972 E1853.89404
G1 X111.502 Y78.006 E1854.46081
G1 X111.676 Y78.017 E1854.52358
G1 X146.521 Y112.863 E1872.26401
G1 X146.525 Y112.759 E1872.30148
G1 X146.525 Y110.887 E1872.9754
G1 X113.842 Y78.204 E1889.61487
G1 X114.304 Y78.253 E1889.78212
G1 X115.515 Y78.431 E1890.22276
G1 X116.176 Y78.558 E1890.46508
G1 X146.447 Y108.829 E1905.87655
G1 X146.416 Y108.474 E1906.00484
G1 X146.392 Y108.289 E1906.072
G1 X146.249 Y107.427 E1906.38656
G1 X146.212 Y107.253 E1906.4506
G1 X146.009 Y106.411 E1906.7624
G1 X118.741 Y79.143 E1920.645
G1 X119.783 Y79.434 E1921.03448
G1 X121.011 Y79.838 E1921.49987
G1 X121.657 Y80.079 E1921.74808
G1 X144.565 Y102.987 E1933.41093
G1 X144.319 Y102.565 E1933.58678
G1 X144.214 Y102.4 E1933.65719
G1 X143.737 Y101.71 E1933.95916
G1 X143.616 Y101.548 E1934.03196
G1 X143.08 Y100.877 E1934.34112
G1 X142.969 Y100.749 E1934.40212
G1 X142.313 Y100.042 E1934.74932
G1 X141.84 Y99.583 E1934.9866
G1 X141.323 Y99.019 E1935.26204
G1 X140.915 Y98.437 E1935.51791
G1 X140.596 Y97.827 E1935.76573
G1 X140.361 Y97.301 E1935.97313
G1 X139.87 Y96.312 E1936.37063
G1 X125.167 Y81.609 E1943.85618
G1 X126.108 Y82.103 E1944.23878
G1 X127.477 Y82.895 E1944.80815
G1 X128.509 Y83.551 E1945.24838
G1 X129.819 Y84.466 E1945.82363
G1 X130.596 Y85.058 E1946.17528
G1 X136.429 Y90.891 E1949.14496
M204 S5000
M205 X30 Y30
G0 F2400 X135.894 Y90.218
M204 S4000
M205 X25 Y25
G1 F600 X134.876 Y89.036 E1949.70654
G1 X134.059 Y88.162 E1950.13725
G1 X132.896 Y87.019 E1950.72428
G1 X131.985 Y86.197 E1951.16601
G1 X130.768 Y85.189 E1951.7349
G1 X130.596 Y85.058 E1951.81273
M204 S5000
M205 X30 Y30
G0 X130.596 Y85.058 Z0.98
G0 F2400 X114.255 Y77.943
;TIME_ELAPSED:449.463317
;LAYER:-4
M204 S4000
M205 X25 Y25
;TYPE:SUPPORT-INTERFACE
G1 F600 X112.698 Y77.782 E1952.00057
G1 X111.463 Y77.705 E1952.14906
G1 X109.854 Y77.673 E1952.34217
G1 X108.57 Y77.703 E1952.4963
G1 X106.999 Y77.806 E1952.68522
G1 X105.771 Y77.939 E1952.83344
G1 X105.363 Y78 E1952.88295
G1 X114.644 Y78 E1953.99667
G1 X115.501 Y78.126 E1954.10061
G1 X117.076 Y78.424 E1954.29297
G1 X117.834 Y78.6 E1954.38635
G1 X102.172 Y78.6 E1956.26579
G1 X101.435 Y78.774 E1956.35666
G1 X100.255 Y79.105 E1956.50372
G1 X99.965 Y79.2 E1956.54034
G1 X120.032 Y79.2 E1958.94838
G1 X120.952 Y79.498 E1959.06443
G1 X121.771 Y79.8 E1959.16918
G1 X98.206 Y79.8 E1961.99698
G1 X97.565 Y80.04 E1962.07911
G1 X96.715 Y80.4 E1962.18988
G1 X123.286 Y80.4 E1965.3784
G1 X123.645 Y80.55 E1965.42509
G1 X124.604 Y81 E1965.55221
G1 X95.377 Y81 E1969.05945
G1 X94.986 Y81.184 E1969.11131
G1 X94.194 Y81.6 E1969.21866
G1 X125.802 Y81.6 E1973.01162
G1 X126.137 Y81.775 E1973.05698
G1 X126.877 Y82.2 E1973.15938
G1 X93.101 Y82.2 E1977.2125
G1 X92.444 Y82.582 E1977.3037
G1 X92.103 Y82.8 E1977.35226
G1 X127.886 Y82.8 E1981.64622
G1 X128.598 Y83.249 E1981.74723
G1 X128.816 Y83.4 E1981.77906
G1 X91.164 Y83.4 E1986.2973
G1 X91.129 Y83.422 E1986.30226
G1 X90.301 Y84 E1986.42343
G1 X129.681 Y84 E1991.14903
G1 X129.887 Y84.143 E1991.17912
G1 X130.492 Y84.6 E1991.27011
G1 X89.5 Y84.6 E1996.18915
G1 X88.867 Y85.082 E1996.28462
G1 X88.725 Y85.2 E1996.30678
G1 X131.252 Y85.2 E2001.41002
G1 X131.981 Y85.8 E2001.52332
G1 X88.003 Y85.8 E2006.80068
G1 X87.904 Y85.882 E2006.8161
G1 X87.331 Y86.4 E2006.9088
G1 X132.661 Y86.4 E2012.3484
G1 X133.035 Y86.736 E2012.40873
G1 X133.306 Y87 E2012.45413
G1 X86.671 Y87 E2018.05033
G1 X86.062 Y87.6 E2018.15292
G1 X133.921 Y87.6 E2023.896
G1 X134.165 Y87.839 E2023.93698
G1 X134.506 Y88.2 E2023.99658
G1 X85.483 Y88.2 E2029.87934
G1 X84.923 Y88.8 E2029.97782
G1 X135.067 Y88.8 E2035.9951
G1 X135.587 Y89.4 E2036.09038
G1 X84.392 Y89.4 E2042.23378
G1 X83.945 Y89.919 E2042.31598
G1 X83.882 Y90 E2042.32829
G1 X136.103 Y90 E2048.59481
G1 X136.582 Y90.6 E2048.68694
G1 X83.408 Y90.6 E2055.06782
G1 X82.959 Y91.168 E2055.1547
G1 X82.936 Y91.2 E2055.15943
G1 X137.042 Y91.2 E2061.65215
G1 X137.479 Y91.8 E2061.74123
G1 X82.502 Y91.8 E2068.33847
G1 X82.238 Y92.164 E2068.39242
G1 X82.082 Y92.4 E2068.42637
G1 X137.905 Y92.4 E2075.12513
G1 X138.305 Y93 E2075.21167
G1 X81.685 Y93 E2082.00607
G1 X81.347 Y93.51 E2082.07949
G1 X81.293 Y93.6 E2082.09208
G1 X138.684 Y93.6 E2088.979
G1 X139.049 Y94.2 E2089.06328
G1 X80.933 Y94.2 E2096.0372
G1 X80.682 Y94.616 E2096.0955
G1 X80.582 Y94.8 E2096.12063
G1 X139.403 Y94.8 E2103.17915
G1 X139.735 Y95.4 E2103.26144
G1 X80.254 Y95.4 E2110.39916
G1 X79.942 Y95.969 E2110.47703
G1 X79.927 Y96 E2110.48116
G1 X140.051 Y96 E2117.69604
G1 X140.35 Y96.6 E2117.77649
G1 X79.63 Y96.6 E2125.06289
G1 X79.388 Y97.089 E2125.12836
G1 X79.34 Y97.2 E2125.14287
G1 X140.645 Y97.2 E2132.49947
G1 X140.867 Y97.695 E2132.56457
G1 X140.923 Y97.8 E2132.57885
G1 X79.075 Y97.8 E2140.00061
G1 X78.81 Y98.4 E2140.07932
G1 X141.258 Y98.4 E2147.57308
G1 X141.558 Y98.831 E2147.6361
G1 X141.714 Y99 E2147.6637
G1 X78.566 Y99 E2155.24146
G1 X78.331 Y99.6 E2155.31878
G1 X142.292 Y99.6 E2162.9941
G1 X142.502 Y99.803 E2163.02915
G1 X142.872 Y100.2 E2163.09427
G1 X78.118 Y100.2 E2170.86475
G1 X77.909 Y100.8 E2170.941
G1 X143.399 Y100.8 E2178.7998
G1 X143.859 Y101.368 E2178.8875
G1 X143.882 Y101.4 E2178.89223
G1 X77.712 Y101.4 E2186.83263
G1 X77.533 Y102 E2186.90777
G1 X144.302 Y102 E2194.92005
G1 X144.468 Y102.238 E2194.95487
G1 X144.684 Y102.6 E2195.00546
G1 X77.363 Y102.6 E2203.08398
G1 X77.209 Y103.2 E2203.15831
G1 X145.039 Y103.2 E2211.29791
G1 X145.339 Y103.8 E2211.37841
G1 X77.055 Y103.8 E2219.57249
G1 X77.026 Y103.911 E2219.58625
G1 X76.925 Y104.4 E2219.64617
G1 X145.616 Y104.4 E2227.88909
G1 X145.862 Y105 E2227.96691
G1 X76.8 Y105 E2236.25435
G1 X76.757 Y105.204 E2236.27937
G1 X76.692 Y105.6 E2236.32752
G1 X146.069 Y105.6 E2244.65276
G1 X146.248 Y106.149 E2244.72206
G1 X146.261 Y106.2 E2244.72837
G1 X76.593 Y106.2 E2253.08853
G1 X76.504 Y106.733 E2253.15338
G1 X76.496 Y106.8 E2253.16148
G1 X146.411 Y106.8 E2261.55128
G1 X146.508 Y107.192 E2261.59973
G1 X146.544 Y107.4 E2261.62507
G1 X76.421 Y107.4 E2270.03983
G1 X76.353 Y107.946 E2270.10585
G1 X76.349 Y108 E2270.11235
G1 X146.648 Y108 E2278.54823
G1 X146.69 Y108.249 E2278.57853
G1 X146.725 Y108.6 E2278.62086
G1 X76.299 Y108.6 E2287.07198
G1 X76.249 Y109.2 E2287.14423
G1 X146.784 Y109.2 E2295.60843
G1 X146.797 Y109.337 E2295.62494
G1 X146.813 Y109.8 E2295.68054
G1 X76.213 Y109.8 E2304.15254
G1 X76.19 Y110.4 E2304.22459
G1 X146.826 Y110.4 E2312.70091
G1 X146.826 Y111 E2312.77291
G1 X76.174 Y111 E2321.25115
G1 X76.177 Y111.6 E2321.32315
G1 X146.826 Y111.6 E2329.80103
G1 X146.826 Y112.2 E2329.87303
G1 X76.179 Y112.2 E2338.35067
G1 X76.18 Y112.408 E2338.37563
G1 X76.197 Y112.8 E2338.42271
G1 X146.824 Y112.8 E2346.89795
G1 X146.803 Y113.4 E2346.97
G1 X76.223 Y113.4 E2355.4396
G1 X76.232 Y113.595 E2355.46302
G1 X76.266 Y114 E2355.51179
G1 X146.766 Y114 E2363.97179
G1 X146.703 Y114.6 E2364.04419
G1 X76.318 Y114.6 E2372.49039
G1 X76.368 Y115.18 E2372.56025
G1 X76.37 Y115.2 E2372.56266
G1 X146.612 Y115.2 E2380.9917
G1 X146.505 Y115.8 E2381.06484
G1 X76.447 Y115.8 E2389.4718
G1 X76.525 Y116.4 E2389.5444
G1 X146.36 Y116.4 E2397.9246
G1 X146.226 Y116.926 E2397.98974
G1 X146.201 Y117 E2397.99911
G1 X76.626 Y117 E2406.34811
G1 X76.728 Y117.6 E2406.42114
G1 X146 Y117.6 E2414.73378
G1 X145.886 Y117.943 E2414.77716
G1 X145.778 Y118.2 E2414.81061
G1 X76.84 Y118.2 E2423.08317
G1 X76.969 Y118.8 E2423.15682
G1 X145.528 Y118.8 E2431.3839
G1 X145.478 Y118.922 E2431.39972
G1 X145.236 Y119.4 E2431.46401
G1 X77.105 Y119.4 E2439.63973
G1 X77.261 Y120 E2439.71412
G1 X144.924 Y120 E2447.83368
G1 X144.563 Y120.6 E2447.91771
G1 X77.416 Y120.6 E2455.97535
G1 X77.458 Y120.76 E2455.9952
G1 X77.592 Y121.2 E2456.0504
G1 X144.16 Y121.2 E2464.03856
G1 X143.813 Y121.692 E2464.1108
G1 X143.724 Y121.8 E2464.1276
G1 X77.774 Y121.8 E2472.0416
G1 X77.821 Y121.951 E2472.06057
G1 X77.978 Y122.4 E2472.11765
G1 X143.231 Y122.4 E2479.94801
G1 X143.124 Y122.531 E2479.96831
G1 X142.685 Y123 E2480.0454
G1 X78.188 Y123 E2487.78504
G1 X78.333 Y123.414 E2487.83768
G1 X78.407 Y123.6 E2487.8617
G1 X142.079 Y123.6 E2495.50234
G1 X141.638 Y124.065 E2495.57924
G1 X141.539 Y124.2 E2495.59933
G1 X78.646 Y124.2 E2503.14649
G1 X78.795 Y124.573 E2503.19469
G1 X78.896 Y124.8 E2503.22451
G1 X141.137 Y124.8 E2510.69343
G1 X140.862 Y125.314 E2510.76338
G1 X140.823 Y125.4 E2510.77471
G1 X79.164 Y125.4 E2518.17379
G1 X79.431 Y126 E2518.2526
G1 X140.548 Y126 E2525.58664
G1 X140.251 Y126.6 E2525.66698
G1 X79.728 Y126.6 E2532.92974
G1 X79.994 Y127.133 E2533.00122
G1 X80.03 Y127.2 E2533.01035
G1 X139.953 Y127.2 E2540.20111
G1 X139.625 Y127.8 E2540.28316
G1 X80.361 Y127.8 E2547.39484
G1 X80.692 Y128.4 E2547.47707
G1 X139.29 Y128.4 E2554.50883
G1 X138.928 Y129 E2554.59292
G1 X81.049 Y129 E2561.5384
G1 X81.41 Y129.591 E2561.6215
G1 X81.415 Y129.6 E2561.62274
G1 X138.565 Y129.6 E2568.48074
G1 X138.535 Y129.651 E2568.48784
G1 X138.171 Y130.2 E2568.56689
G1 X81.815 Y130.2 E2575.32961
G1 X82.214 Y130.8 E2575.41607
G1 X137.767 Y130.8 E2582.08243
G1 X137.332 Y131.4 E2582.17136
G1 X82.644 Y131.4 E2588.73392
G1 X83.027 Y131.925 E2588.81191
G1 X83.086 Y132 E2588.82336
G1 X136.895 Y132 E2595.28044
G1 X136.423 Y132.6 E2595.37205
G1 X83.564 Y132.6 E2601.71513
G1 X84.042 Y133.199 E2601.80709
M204 S5000
M205 X30 Y30
G0 F2400 X84.042 Y133.2
M204 S4000
M205 X25 Y25
G1 F600 X135.929 Y133.2 E2608.03353
G1 X135.414 Y133.8 E2608.12841
G1 X84.564 Y133.8 E2614.23041
G1 X84.856 Y134.135 E2614.28374
G1 X85.105 Y134.4 E2614.32738
G1 X134.88 Y134.4 E2620.30038
G1 X134.319 Y135 E2620.39895
G1 X85.67 Y135 E2626.23683
G1 X85.922 Y135.267 E2626.28088
G1 X86.263 Y135.6 E2626.33808
G1 X133.714 Y135.6 E2632.0322
G1 X133.128 Y136.177 E2632.13088
G1 X133.102 Y136.2 E2632.13505
G1 X86.884 Y136.2 E2637.68121
G1 X87.554 Y136.8 E2637.78914
G1 X132.437 Y136.8 E2643.1751
G1 X132.206 Y137.009 E2643.21248
G1 X131.734 Y137.4 E2643.28603
G1 X88.241 Y137.4 E2648.50519
G1 X88.969 Y138 E2648.61839
G1 X131.011 Y138 E2653.66343
G1 X130.963 Y138.04 E2653.67093
G1 X130.227 Y138.6 E2653.78191
G1 X89.763 Y138.6 E2658.63759
G1 X90.25 Y138.967 E2658.71077
G1 X90.586 Y139.2 E2658.75983
G1 X129.388 Y139.2 E2663.41607
G1 X128.713 Y139.672 E2663.51491
G1 X128.512 Y139.8 E2663.54351
G1 X91.471 Y139.8 E2667.98843
G1 X92.419 Y140.4 E2668.12306
G1 X127.565 Y140.4 E2672.34058
G1 X126.531 Y141 E2672.48403
G1 X93.447 Y141 E2676.45411
G1 X93.67 Y141.128 E2676.48497
G1 X94.575 Y141.6 E2676.60745
G1 X125.416 Y141.6 E2680.30837
G1 X125.144 Y141.743 E2680.34525
G1 X124.176 Y142.2 E2680.4737
G1 X95.798 Y142.2 E2683.87906
G1 X96.178 Y142.378 E2683.92942
G1 X97.184 Y142.8 E2684.06033
G1 X122.808 Y142.8 E2687.13521
G1 X122.579 Y142.897 E2687.16505
G1 X121.233 Y143.4 E2687.33748
G1 X98.744 Y143.4 E2690.03616
G1 X98.858 Y143.442 E2690.05074
G1 X100.337 Y143.92 E2690.23726
G1 X100.624 Y144 E2690.27301
G1 X119.336 Y144 E2692.51845
G1 X118.402 Y144.263 E2692.63489
G1 X117.159 Y144.558 E2692.78819
G1 X116.94 Y144.6 E2692.81495
G1 X103.02 Y144.6 E2694.48535
G1 X103.068 Y144.611 E2694.49126
G1 X104.29 Y144.842 E2694.6405
G1 X105.91 Y145.08 E2694.83699
G1 X107.087 Y145.2 E2694.97896
G1 X112.89 Y145.2 E2695.67532
G1 X112.835 Y145.206 E2695.68196
G1 X111.556 Y145.291 E2695.83578
G1 X109.957 Y145.326 E2696.0277
G1 X108.737 Y145.303 E2696.17413
G1 X107.137 Y145.205 E2696.36649
M204 S5000
M205 X30 Y30
G0 X107.137 Y145.205 Z1.18
G0 F2400 X146.488 Y115.9
;TIME_ELAPSED:1071.233115
;LAYER:-3
M204 S4000
M205 X25 Y25
;TYPE:SUPPORT-INTERFACE
G1 F600 X146.679 Y114.826 E2696.49739
G1 X146.789 Y113.791 E2696.62229
G1 X146.826 Y112.77 E2696.74489
G1 X146.826 Y110.217 E2697.05125
G1 X146.797 Y109.337 E2697.15691
G1 X146.69 Y108.249 E2697.2881
G1 X146.508 Y107.192 E2697.4168
G1 X146.4 Y106.759 E2697.47036
G1 X146.4 Y116.245 E2698.60868
G1 X146.226 Y116.926 E2698.69302
G1 X145.886 Y117.943 E2698.8217
G1 X145.8 Y118.15 E2698.8486
G1 X145.8 Y104.851 E2700.44448
G1 X145.512 Y104.147 E2700.53576
G1 X145.2 Y103.523 E2700.61947
G1 X145.199 Y119.472 E2702.53335
G1 X144.978 Y119.909 E2702.59212
G1 X144.599 Y120.539 E2702.68034
G1 X144.6 Y102.46 E2704.84982
G1 X144.468 Y102.238 E2704.88082
G1 X144 Y101.57 E2704.97869
G1 X143.999 Y121.428 E2707.36165
G1 X143.812 Y121.692 E2707.40048
G1 X143.399 Y122.195 E2707.47857
G1 X143.4 Y100.802 E2710.04573
G1 X143.19 Y100.543 E2710.08575
G1 X142.8 Y100.124 E2710.15444
G1 X142.799 Y122.878 E2712.88492
G1 X142.543 Y123.151 E2712.92983
G1 X142.199 Y123.483 E2712.9872
G1 X142.2 Y99.512 E2715.86372
G1 X142.056 Y99.373 E2715.88773
G1 X141.6 Y98.877 E2715.96859
G1 X141.599 Y124.117 E2718.99739
G1 X141.24 Y124.607 E2719.07028
G1 X140.999 Y125.057 E2719.13153
G1 X141 Y97.949 E2722.38449
G1 X140.867 Y97.695 E2722.4189
G1 X140.61 Y97.123 E2722.49415
G1 X140.4 Y96.702 E2722.55061
G1 X140.399 Y126.3 E2726.10237
G1 X139.963 Y127.18 E2726.22022
G1 X139.799 Y127.48 E2726.26124
G1 X139.8 Y95.519 E2730.09656
G1 X139.288 Y94.593 E2730.22354
G1 X139.2 Y94.449 E2730.24379
G1 X139.199 Y128.55 E2734.33591
G1 X138.599 Y129.544 E2734.47524
G1 X138.6 Y93.463 E2738.80496
G1 X138.466 Y93.242 E2738.83597
G1 X138 Y92.544 E2738.93668
G1 X137.999 Y130.459 E2743.48648
G1 X137.846 Y130.69 E2743.51973
G1 X137.399 Y131.307 E2743.61116
G1 X137.4 Y91.692 E2748.36496
G1 X136.852 Y90.94 E2748.47662
G1 X136.8 Y90.875 E2748.48661
G1 X136.799 Y132.121 E2753.43613
G1 X136.199 Y132.883 E2753.55251
G1 X136.2 Y90.122 E2758.68383
G1 X136.059 Y89.945 E2758.71099
G1 X135.6 Y89.416 E2758.79503
G1 X135.599 Y133.583 E2764.09507
G1 X135.11 Y134.152 E2764.1851
G1 X134.999 Y134.271 E2764.20463
G1 X135 Y88.725 E2769.67015
G1 X134.4 Y88.089 E2769.77507
G1 X134.399 Y134.913 E2775.39395
G1 X134.262 Y135.059 E2775.41798
G1 X133.799 Y135.515 E2775.49596
G1 X133.8 Y87.483 E2781.2598
G1 X133.2 Y86.898 E2781.36036
G1 X133.199 Y136.106 E2787.26532
G1 X133.127 Y136.176 E2787.27737
G1 X132.599 Y136.653 E2787.36276
G1 X132.6 Y86.347 E2793.39948
G1 X132.1 Y85.898 E2793.48012
G1 X132 Y85.816 E2793.49564
G1 X131.999 Y137.18 E2799.65932
G1 X131.399 Y137.678 E2799.75289
G1 X131.4 Y85.322 E2806.03561
G1 X130.868 Y84.885 E2806.11822
G1 X130.799 Y84.833 E2806.12859
G1 X130.799 Y138.164 E2812.52831
G1 X130.199 Y138.621 E2812.61882
G1 X130.199 Y84.38 E2819.12774
G1 X129.886 Y84.143 E2819.17485
G1 X129.599 Y83.944 E2819.21676
G1 X129.599 Y139.052 E2825.82972
G1 X128.999 Y139.472 E2825.91761
G1 X128.999 Y83.528 E2832.63089
G1 X128.597 Y83.249 E2832.6896
G1 X128.399 Y83.125 E2832.71764
G1 X128.399 Y139.872 E2839.52728
G1 X127.799 Y140.256 E2839.61276
G1 X127.799 Y82.747 E2846.51384
G1 X127.524 Y82.573 E2846.55289
G1 X127.199 Y82.387 E2846.59783
G1 X127.199 Y140.612 E2853.58483
G1 X126.599 Y140.96 E2853.66806
G1 X126.599 Y82.042 E2860.73822
G1 X126.136 Y81.775 E2860.80236
G1 X125.999 Y81.704 E2860.82088
G1 X125.999 Y141.293 E2867.97156
G1 X125.399 Y141.609 E2868.05293
G1 X125.399 Y81.391 E2875.27909
G1 X125.073 Y81.221 E2875.32321
G1 X124.799 Y81.093 E2875.3595
G1 X124.799 Y141.906 E2882.65706
G1 X124.199 Y142.189 E2882.73667
G1 X124.199 Y80.811 E2890.10203
G1 X123.644 Y80.55 E2890.17563
G1 X123.599 Y80.532 E2890.18144
G1 X123.599 Y142.465 E2897.6134
G1 X122.999 Y142.719 E2897.69159
G1 X122.999 Y80.282 E2905.18403
G1 X122.433 Y80.045 E2905.25766
G1 X122.399 Y80.033 E2905.26199
G1 X122.399 Y142.964 E2912.81371
G1 X121.799 Y143.188 E2912.89056
G1 X121.799 Y79.811 E2920.4958
G1 X121.199 Y79.59 E2920.57253
G1 X121.199 Y143.412 E2928.23117
G1 X121.134 Y143.436 E2928.23949
G1 X120.599 Y143.613 E2928.30711
G1 X120.599 Y79.385 E2936.01447
G1 X119.999 Y79.19 E2936.09017
G1 X119.999 Y143.81 E2943.84457
G1 X119.937 Y143.83 E2943.85239
G1 X119.399 Y143.982 E2943.91948
G1 X119.399 Y79.015 E2951.71552
G1 X118.799 Y78.849 E2951.79022
G1 X118.799 Y144.152 E2959.62658
G1 X118.402 Y144.263 E2959.67605
G1 X118.199 Y144.312 E2959.70111
G1 X118.199 Y78.685 E2967.57635
G1 X117.599 Y78.545 E2967.65029
G1 X117.599 Y144.454 E2975.55937
G1 X117.159 Y144.558 E2975.61362
G1 X116.999 Y144.589 E2975.63318
G1 X116.999 Y78.409 E2983.57478
G1 X116.399 Y78.296 E2983.64804
G1 X116.399 Y144.704 E2991.617
G1 X115.799 Y144.82 E2991.69034
G1 X115.799 Y78.182 E2999.6869
G1 X115.5 Y78.125 E2999.72342
G1 X115.199 Y78.081 E2999.75993
G1 X115.199 Y144.919 E3007.78049
G1 X114.599 Y145.008 E3007.85327
G1 X114.599 Y77.993 E3015.89507
G1 X114.254 Y77.942 E3015.93692
G1 X113.999 Y77.916 E3015.96768
G1 X113.999 Y145.081 E3024.02748
G1 X113.399 Y145.146 E3024.0999
G1 X113.399 Y77.854 E3032.17494
G1 X112.799 Y77.792 E3032.24733
G1 X112.799 Y145.209 E3040.33737
G1 X112.199 Y145.249 E3040.40953
G1 X112.199 Y77.75 E3048.50941
G1 X111.599 Y77.713 E3048.58154
G1 X111.599 Y145.289 E3056.69066
G1 X111.556 Y145.291 E3056.69583
G1 X110.999 Y145.304 E3056.76269
G1 X110.999 Y77.695 E3064.87577
G1 X110.399 Y77.683 E3064.94778
G1 X110.399 Y145.317 E3073.06386
G1 X109.957 Y145.326 E3073.11691
G1 X109.799 Y145.323 E3073.13588
G1 X109.799 Y77.673 E3081.25388
G1 X109.199 Y77.687 E3081.3259
G1 X109.199 Y145.311 E3089.44078
G1 X108.737 Y145.303 E3089.49622
G1 X108.599 Y145.294 E3089.51282
G1 X108.599 Y77.701 E3097.62398
G1 X108.569 Y77.702 E3097.62758
G1 X107.999 Y77.739 E3097.69613
G1 X107.999 Y145.257 E3105.79829
G1 X107.399 Y145.221 E3105.87041
G1 X107.399 Y77.778 E3113.96357
G1 X106.998 Y77.805 E3114.0118
G1 X106.799 Y77.826 E3114.03582
G1 X106.799 Y145.17 E3122.1171
G1 X106.199 Y145.109 E3122.18947
G1 X106.199 Y77.891 E3130.25563
G1 X105.77 Y77.938 E3130.30742
G1 X105.599 Y77.963 E3130.32815
G1 X105.599 Y145.034 E3138.37667
G1 X104.999 Y144.946 E3138.44944
G1 X104.999 Y78.053 E3146.4766
G1 X104.399 Y78.142 E3146.54939
G1 X104.399 Y144.858 E3154.55531
G1 X104.29 Y144.842 E3154.56853
G1 X103.799 Y144.749 E3154.6285
G1 X103.799 Y78.25 E3162.60838
G1 X103.199 Y78.366 E3162.68171
G1 X103.199 Y144.635 E3170.63399
G1 X103.068 Y144.611 E3170.64997
G1 X102.599 Y144.501 E3170.70778
G1 X102.599 Y78.497 E3178.62826
G1 X101.999 Y78.639 E3178.70225
G1 X101.999 Y144.361 E3186.58889
G1 X101.542 Y144.255 E3186.64519
G1 X101.399 Y144.215 E3186.66301
G1 X101.399 Y78.782 E3194.51497
G1 X100.799 Y78.951 E3194.58977
G1 X100.799 Y144.048 E3202.40141
G1 X100.337 Y143.92 E3202.45894
G1 X100.199 Y143.875 E3202.47635
G1 X100.199 Y79.121 E3210.24683
G1 X99.599 Y79.318 E3210.32261
G1 X99.599 Y143.681 E3218.04617
G1 X98.999 Y143.487 E3218.12185
G1 X98.999 Y79.514 E3225.79861
G1 X98.739 Y79.599 E3225.83143
G1 X98.399 Y79.726 E3225.87498
G1 X98.399 Y143.272 E3233.5005
G1 X97.799 Y143.051 E3233.57723
G1 X97.799 Y79.951 E3241.14923
G1 X97.564 Y80.039 E3241.17934
G1 X97.199 Y80.193 E3241.22688
G1 X97.199 Y142.806 E3248.74044
G1 X96.599 Y142.554 E3248.81854
G1 X96.599 Y80.447 E3256.27138
G1 X96.069 Y80.672 E3256.34047
G1 X95.999 Y80.704 E3256.34971
G1 X95.999 Y142.294 E3263.74051
G1 X95.399 Y142.012 E3263.82006
G1 X95.399 Y80.987 E3271.14306
G1 X94.985 Y81.183 E3271.19803
G1 X94.799 Y81.28 E3271.2232
G1 X94.799 Y141.716 E3278.47552
G1 X94.199 Y141.403 E3278.55673
G1 X94.199 Y81.595 E3285.73369
G1 X93.599 Y81.91 E3285.81501
G1 X93.599 Y141.087 E3292.91625
G1 X92.999 Y140.742 E3292.9993
G1 X92.999 Y82.257 E3300.0175
G1 X92.443 Y82.581 E3300.09472
G1 X92.399 Y82.609 E3300.10098
G1 X92.399 Y140.387 E3307.03434
G1 X91.799 Y140.007 E3307.11957
G1 X91.799 Y82.992 E3313.96137
G1 X91.199 Y83.375 E3314.04679
G1 X91.199 Y139.624 E3320.79667
G1 X90.599 Y139.208 E3320.88428
G1 X90.599 Y83.79 E3327.53444
G1 X90.132 Y84.116 E3327.60278
G1 X89.999 Y84.217 E3327.62282
G1 X89.999 Y138.777 E3334.17002
G1 X89.399 Y138.324 E3334.26024
G1 X89.399 Y84.674 E3340.69824
G1 X88.866 Y85.081 E3340.77871
G1 X88.799 Y85.136 E3340.78912
G1 X88.799 Y137.859 E3347.11588
G1 X88.199 Y137.365 E3347.20914
G1 X88.199 Y85.635 E3353.41674
G1 X87.903 Y85.881 E3353.46293
G1 X87.599 Y86.155 E3353.51204
G1 X87.599 Y136.84 E3359.59424
G1 X86.999 Y136.302 E3359.69094
G1 X86.999 Y86.697 E3365.64354
G1 X86.721 Y86.948 E3365.68849
G1 X86.399 Y87.265 E3365.74271
G1 X86.399 Y135.731 E3371.55863
G1 X85.922 Y135.267 E3371.63849
G1 X85.799 Y135.136 E3371.66005
G1 X85.799 Y87.859 E3377.33329
G1 X85.199 Y88.501 E3377.43874
G1 X85.199 Y134.499 E3382.9585
G1 X84.856 Y134.135 E3383.01851
G1 X84.599 Y133.839 E3383.06555
G1 X84.599 Y89.157 E3388.42739
G1 X83.999 Y89.854 E3388.53775
G1 X83.999 Y133.145 E3393.73267
G1 X83.399 Y132.391 E3393.84831
G1 X83.399 Y90.608 E3398.86227
G1 X82.958 Y91.167 E3398.94771
G1 X82.799 Y91.386 E3398.98018
G1 X82.799 Y131.611 E3403.80718
G1 X82.278 Y130.895 E3403.91344
G1 X82.199 Y130.776 E3403.93058
G1 X82.199 Y92.22 E3408.5573
G1 X81.599 Y93.126 E3408.6877
G1 X81.599 Y129.874 E3413.09746
G1 X81.41 Y129.59 E3413.1384
G1 X80.999 Y128.915 E3413.23323
G1 X80.999 Y94.086 E3417.41271
G1 X80.681 Y94.615 E3417.48678
G1 X80.399 Y95.13 E3417.55724
G1 X80.399 Y127.866 E3421.48556
G1 X79.994 Y127.132 E3421.58616
G1 X79.799 Y126.74 E3421.6387
G1 X79.799 Y96.255 E3425.2969
G1 X79.387 Y97.088 E3425.40841
G1 X79.199 Y97.514 E3425.46429
G1 X79.199 Y125.477 E3428.81985
G1 X78.795 Y124.572 E3428.93878
G1 X78.599 Y124.08 E3429.00233
G1 X78.599 Y98.911 E3432.02261
G1 X78.294 Y99.689 E3432.12289
G1 X77.999 Y100.536 E3432.23052
G1 X77.999 Y122.458 E3434.86116
G1 X77.821 Y121.95 E3434.92575
G1 X77.458 Y120.759 E3435.07516
G1 X77.399 Y120.531 E3435.10343
G1 X77.399 Y102.454 E3437.27267
G1 X77.025 Y103.91 E3437.45306
G1 X76.799 Y104.996 E3437.58617
G1 X76.799 Y118.011 E3439.14797
G1 X76.792 Y117.979 E3439.1519
G1 X76.526 Y116.413 E3439.34251
G1 X76.367 Y115.179 E3439.49182
G1 X76.231 Y113.594 E3439.68271
G1 X76.199 Y112.863 E3439.77052
G1 X76.199 Y110.121 E3440.09956
M204 S5000
M205 X30 Y30
G0 F2400 X76.173 Y110.78
M204 S4000
M205 X25 Y25
G1 F600 X76.179 Y112.407 E3440.2948
G1 X76.199 Y112.863 E3440.34957
M204 S5000
M205 X30 Y30
G0 X76.199 Y112.863 Z1.63
G0 F2400 X91.901 Y109.221
;TIME_ELAPSED:1691.768272
;LAYER:0
M106 S127.5
M204 S625
M205 X6 Y6
G10
G1 F600 Z1.78
;MESH:ABU3-17 Wittig Olefination.stl
G0 F1200 X91.901 Y109.221 Z1.78
M204 S500
M205 X5 Y5
;TYPE:WALL-INNER
G1 F600 Z1.63
G11
G1 X92.154 Y107.712 E3440.86367
G1 X92.535 Y106.231 E3441.37749
G1 X93.04 Y104.785 E3441.89213
G1 X93.653 Y103.404 E3442.3998
G1 X94.394 Y102.056 E3442.91665
G1 X95.241 Y100.782 E3443.43068
G1 X96.179 Y99.598 E3443.93822
G1 X97.231 Y98.477 E3444.45476
G1 X98.375 Y97.446 E3444.97221
G1 X99.589 Y96.525 E3445.48422
G1 X100.867 Y95.713 E3445.99297
G1 X102.228 Y95.002 E3446.5089
G1 X103.64 Y94.408 E3447.02361
G1 X105.09 Y93.937 E3447.53587
G1 X106.565 Y93.591 E3448.04492
G1 X108.096 Y93.365 E3448.56491
G1 X109.605 Y93.27 E3449.07294
G1 X111.139 Y93.302 E3449.58847
G1 X112.656 Y93.462 E3450.10101
G1 X114.152 Y93.747 E3450.61271
G1 X115.637 Y94.161 E3451.1307
G1 X117.049 Y94.686 E3451.63686
G1 X118.434 Y95.338 E3452.15121
G1 X119.774 Y96.112 E3452.67116
G1 X121.017 Y96.977 E3453.17998
G1 X122.183 Y97.941 E3453.68832
G1 X123.287 Y99.022 E3454.20747
G1 X124.277 Y100.17 E3454.71682
G1 X125.172 Y101.4 E3455.22793
G1 X125.972 Y102.721 E3455.74684
G1 X126.646 Y104.076 E3456.25533
G1 X127.211 Y105.504 E3456.77133
G1 X127.654 Y106.967 E3457.28494
G1 X127.959 Y108.409 E3457.78017
G1 X128.128 Y109.718 E3458.22364
G1 X128.248 Y110.941 E3458.63654
G1 X131.226 Y110.942 E3459.63715
G1 X131.226 Y112.058 E3460.01213
G1 X128.262 Y112.059 E3461.00803
G1 X128.017 Y114.179 E3461.72509
G1 X127.964 Y114.571 E3461.858
G1 X127.701 Y115.814 E3462.2849
G1 X127.249 Y117.376 E3462.83126
G1 X126.648 Y118.917 E3463.38702
G1 X125.971 Y120.283 E3463.89928
G1 X125.181 Y121.588 E3464.41184
G1 X124.283 Y122.824 E3464.92517
G1 X123.29 Y123.975 E3465.43594
G1 X122.183 Y125.059 E3465.95653
G1 X121.017 Y126.023 E3466.46486
G1 X119.774 Y126.888 E3466.97368
G1 X118.434 Y127.662 E3467.49363
G1 X117.049 Y128.314 E3468.00798
G1 X115.637 Y128.839 E3468.51415
G1 X114.152 Y129.253 E3469.03213
G1 X112.656 Y129.538 E3469.54383
G1 X111.139 Y129.698 E3470.05637
G1 X109.605 Y129.73 E3470.57191
G1 X108.096 Y129.635 E3471.07993
G1 X106.565 Y129.409 E3471.59992
G1 X105.09 Y129.063 E3472.10898
G1 X103.64 Y128.592 E3472.62123
G1 X102.228 Y127.998 E3473.13594
G1 X100.867 Y127.287 E3473.65188
G1 X99.589 Y126.475 E3474.16063
G1 X98.375 Y125.554 E3474.67263
G1 X97.228 Y124.52 E3475.19151
G1 X96.19 Y123.416 E3475.70066
G1 X95.247 Y122.226 E3476.21082
G1 X94.4 Y120.951 E3476.72514
G1 X93.658 Y119.604 E3477.24185
G1 X93.044 Y118.223 E3477.74966
G1 X92.538 Y116.773 E3478.26568
G1 X92.159 Y115.298 E3478.77738
G1 X91.904 Y113.784 E3479.29324
G1 X91.775 Y112.264 E3479.8058
G1 X91.774 Y110.742 E3480.31719
G1 X91.901 Y109.221 E3480.83003
M204 S625
M205 X6 Y6
G0 F1200 X92 Y109.233
G0 X128.029 Y109.729
G0 X128.725 Y109.659
M204 S500
M205 X5 Y5
;TYPE:WALL-OUTER
G1 F600 X128.792 Y110.341 E3481.06028
G1 X131.826 Y110.342 E3482.07971
G1 X131.826 Y112.658 E3482.85788
G1 X128.797 Y112.659 E3483.87563
G1 X128.613 Y114.248 E3484.4131
G1 X128.554 Y114.68 E3484.5596
G1 X128.284 Y115.956 E3484.99783
G1 X127.817 Y117.572 E3485.56302
G1 X127.197 Y119.161 E3486.13613
G1 X126.499 Y120.569 E3486.66416
G1 X125.681 Y121.92 E3487.19482
G1 X124.754 Y123.196 E3487.72475
G1 X123.723 Y124.391 E3488.25505
G1 X122.593 Y125.498 E3488.78657
G1 X121.377 Y126.503 E3489.31662
G1 X120.09 Y127.399 E3489.84353
G1 X118.713 Y128.194 E3490.37778
G1 X117.29 Y128.864 E3490.90625
G1 X115.818 Y129.411 E3491.43389
G1 X114.294 Y129.836 E3491.96549
G1 X112.735 Y130.133 E3492.49874
G1 X111.179 Y130.297 E3493.02445
G1 X109.592 Y130.331 E3493.5578
G1 X108.03 Y130.232 E3494.08369
G1 X106.46 Y130 E3494.61694
G1 X104.924 Y129.64 E3495.14702
G1 X103.432 Y129.156 E3495.67405
G1 X101.97 Y128.541 E3496.20697
G1 X100.572 Y127.81 E3496.73704
G1 X99.242 Y126.965 E3497.26649
G1 X97.99 Y126.015 E3497.79455
G1 X96.812 Y124.954 E3498.32724
G1 X95.735 Y123.807 E3498.85589
G1 X94.76 Y122.578 E3499.383
G1 X93.886 Y121.263 E3499.91353
G1 X93.122 Y119.874 E3500.44618
G1 X92.482 Y118.436 E3500.97504
G1 X91.966 Y116.956 E3501.50167
G1 X91.57 Y115.416 E3502.03595
G1 X91.308 Y113.862 E3502.56546
G1 X91.175 Y112.292 E3503.09487
G1 X91.174 Y110.716 E3503.62441
G1 X91.305 Y109.145 E3504.15409
G1 X91.566 Y107.592 E3504.68322
G1 X91.963 Y106.048 E3505.21888
G1 X92.478 Y104.572 E3505.74414
G1 X93.117 Y103.134 E3506.27286
G1 X93.88 Y101.745 E3506.80534
G1 X94.754 Y100.43 E3507.33587
G1 X95.729 Y99.2 E3507.86324
G1 X96.809 Y98.049 E3508.39357
G1 X97.99 Y96.985 E3508.92768
G1 X99.242 Y96.035 E3509.45575
G1 X100.572 Y95.19 E3509.98519
G1 X101.97 Y94.459 E3510.51526
G1 X103.432 Y93.844 E3511.04818
G1 X104.924 Y93.36 E3511.57521
G1 X106.46 Y93 E3512.10529
G1 X108.03 Y92.768 E3512.63854
G1 X109.592 Y92.669 E3513.16443
G1 X111.179 Y92.703 E3513.69778
G1 X112.735 Y92.867 E3514.22349
G1 X114.294 Y93.164 E3514.75674
G1 X115.818 Y93.589 E3515.28834
G1 X117.29 Y94.136 E3515.81598
G1 X118.713 Y94.806 E3516.34445
G1 X120.09 Y95.601 E3516.8787
G1 X121.377 Y96.497 E3517.40561
G1 X122.593 Y97.502 E3517.93567
G1 X123.72 Y98.606 E3518.46575
G1 X124.748 Y99.797 E3518.99438
G1 X125.672 Y101.068 E3519.52236
G1 X126.497 Y102.429 E3520.05711
G1 X127.197 Y103.837 E3520.58544
G1 X127.777 Y105.302 E3521.11486
G1 X128.236 Y106.82 E3521.64771
G1 X128.551 Y108.308 E3522.15876
G1 X128.725 Y109.659 E3522.61644
M204 S625
M205 X6 Y6
G0 F1200 X128.754 Y109.957
G0 X127.54 Y109.775
M204 S500
M205 X5 Y5
;TYPE:SKIN
G1 F600 X127.713 Y111.531 E3523.20932
G1 X127.73 Y111.531 E3523.21503
G1 X127.433 Y114.1 E3524.08396
G1 X127.386 Y114.449 E3524.20228
G1 X127.126 Y115.677 E3524.62404
G1 X126.686 Y117.197 E3525.15573
G1 X126.113 Y118.667 E3525.68584
G1 X125.451 Y120.002 E3526.18653
G1 X124.69 Y121.26 E3526.68053
G1 X123.819 Y122.459 E3527.17848
G1 X122.859 Y123.572 E3527.67234
G1 X121.792 Y124.616 E3528.17391
G1 X120.655 Y125.556 E3528.6696
G1 X119.46 Y126.388 E3529.15885
G1 X118.151 Y127.145 E3529.66693
G1 X116.831 Y127.765 E3530.15693
G1 X115.451 Y128.279 E3530.65173
G1 X114.023 Y128.676 E3531.14974
G1 X112.556 Y128.956 E3531.65155
G1 X111.113 Y129.108 E3532.13908
G1 X109.606 Y129.14 E3532.64554
G1 X108.171 Y129.049 E3533.12867
G1 X106.668 Y128.827 E3533.63916
G1 X105.25 Y128.495 E3534.12849
G1 X103.85 Y128.041 E3534.62301
G1 X102.477 Y127.462 E3535.12368
G1 X101.166 Y126.778 E3535.62052
G1 X99.919 Y125.985 E3536.11706
G1 X98.753 Y125.101 E3536.6087
G1 X97.643 Y124.1 E3537.11092
G1 X96.632 Y123.024 E3537.60701
G1 X95.728 Y121.884 E3538.09586
G1 X94.907 Y120.65 E3538.59387
G1 X94.185 Y119.338 E3539.09704
G1 X93.594 Y118.007 E3539.58636
G1 X93.105 Y116.607 E3540.08463
G1 X92.736 Y115.171 E3540.5828
G1 X92.49 Y113.71 E3541.08061
G1 X92.365 Y112.238 E3541.57698
G1 X92.364 Y110.767 E3542.07124
G1 X92.487 Y109.296 E3542.56722
G1 X92.731 Y107.839 E3543.06359
G1 X93.103 Y106.393 E3543.56526
G1 X93.59 Y105.001 E3544.06077
G1 X94.18 Y103.67 E3544.54996
G1 X94.901 Y102.357 E3545.05326
G1 X95.722 Y101.124 E3545.55099
G1 X96.626 Y99.983 E3546.04011
G1 X97.64 Y98.903 E3546.53786
G1 X98.753 Y97.899 E3547.0415
G1 X99.919 Y97.015 E3547.53315
G1 X101.166 Y96.222 E3548.02968
G1 X102.477 Y95.538 E3548.52653
G1 X103.85 Y94.959 E3549.0272
G1 X105.25 Y94.505 E3549.52171
G1 X106.668 Y94.173 E3550.01105
G1 X108.171 Y93.951 E3550.52153
G1 X109.606 Y93.86 E3551.00466
G1 X111.113 Y93.892 E3551.51113
G1 X112.556 Y94.044 E3551.99866
G1 X114.023 Y94.324 E3552.50047
G1 X115.451 Y94.721 E3552.99847
G1 X116.831 Y95.235 E3553.49327
G1 X118.151 Y95.855 E3553.98328
G1 X119.46 Y96.612 E3554.49136
G1 X120.655 Y97.444 E3554.98061
G1 X121.792 Y98.384 E3555.47629
G1 X122.856 Y99.425 E3555.97644
G1 X123.808 Y100.529 E3556.46626
G1 X124.683 Y101.731 E3556.96581
G1 X125.449 Y102.998 E3557.46327
G1 X126.109 Y104.321 E3557.96005
G1 X126.654 Y105.699 E3558.45795
G1 X127.08 Y107.109 E3558.95286
G1 X127.376 Y108.508 E3559.43333
G1 X127.54 Y109.775 E3559.86259
M204 S625
M205 X6 Y6
G0 F1200 X123.673 Y99.914
M204 S500
M205 X5 Y5
G1 F600 X121.571 Y97.812 E3560.86141
M204 S625
M205 X6 Y6
G0 F1200 X118.788 Y95.878
M204 S500
M205 X5 Y5
G1 F600 X125.632 Y102.722 E3564.11352
M204 S625
M205 X6 Y6
G0 F1200 X126.463 Y104.401
M204 S500
M205 X5 Y5
G1 F600 X117.086 Y95.024 E3568.56924
M204 S625
M205 X6 Y6
G0 F1200 X115.712 Y94.499
M204 S500
M205 X5 Y5
G1 F600 X126.99 Y105.777 E3573.92827
M204 S625
M205 X6 Y6
G0 F1200 X127.358 Y106.993
M204 S500
M205 X5 Y5
G1 F600 X114.514 Y94.149 E3580.03143
M204 S625
M205 X6 Y6
G0 F1200 X113.42 Y93.904
M204 S500
M205 X5 Y5
G1 F600 X127.589 Y108.073 E3586.7642
M204 S625
M205 X6 Y6
G0 F1200 X127.752 Y109.084
M204 S500
M205 X5 Y5
G1 F600 X112.392 Y93.724 E3594.06289
M204 S625
M205 X6 Y6
G0 F1200 X111.444 Y93.625
M204 S500
M205 X5 Y5
G1 F600 X127.867 Y110.048 E3601.86671
M204 S625
M205 X6 Y6
G0 F1200 X127.96 Y110.989
M204 S500
M205 X5 Y5
G1 F600 X110.551 Y93.58 E3610.13904
M204 S625
M205 X6 Y6
G0 F1200 X109.684 Y93.562
M204 S500
M205 X5 Y5
G1 F600 X127.992 Y111.87 E3618.83856
M204 S625
M205 X6 Y6
G0 F1200 X127.904 Y112.63
M204 S500
M205 X5 Y5
G1 F600 X108.879 Y93.606 E3627.87854
M204 S625
M205 X6 Y6
G0 F1200 X108.086 Y93.661
M204 S500
M205 X5 Y5
G1 F600 X127.816 Y113.391 E3637.25376
M204 S625
M205 X6 Y6
G0 F1200 X127.728 Y114.151
M204 S500
M205 X5 Y5
G1 F600 X107.346 Y93.77 E3646.93855
M204 S625
M205 X6 Y6
G0 F1200 X106.606 Y93.879
M204 S500
M205 X5 Y5
G1 F600 X127.602 Y114.874 E3656.91511
M204 S625
M205 X6 Y6
G0 F1200 X127.453 Y115.574
M204 S500
M205 X5 Y5
G1 F600 X105.919 Y94.04 E3667.14754
M204 S625
M205 X6 Y6
G0 F1200 X105.232 Y94.201
M204 S500
M205 X5 Y5
G1 F600 X127.274 Y116.243 E3677.62136
M204 S625
M205 X6 Y6
G0 F1200 X127.084 Y116.901
M204 S500
M205 X5 Y5
G1 F600 X104.586 Y94.404 E3688.31163
M204 S625
M205 X6 Y6
G0 F1200 X103.946 Y94.612
M204 S500
M205 X5 Y5
G1 F600 X126.874 Y117.54 E3699.20646
M204 S625
M205 X6 Y6
G0 F1200 X126.635 Y118.15
M204 S500
M205 X5 Y5
G1 F600 X103.335 Y94.849 E3710.27829
M204 S625
M205 X6 Y6
G0 F1200 X102.739 Y95.102
M204 S500
M205 X5 Y5
G1 F600 X126.397 Y118.76 E3721.52
M204 S625
M205 X6 Y6
G0 F1200 X126.118 Y119.33
M204 S500
M205 X5 Y5
G1 F600 X102.156 Y95.368 E3732.90616
M204 S625
M205 X6 Y6
G0 F1200 X101.598 Y95.658
M204 S500
M205 X5 Y5
G1 F600 X125.837 Y119.897 E3744.42395
M204 S625
M205 X6 Y6
G0 F1200 X125.534 Y120.442
M204 S500
M205 X5 Y5
G1 F600 X101.04 Y95.949 E3756.06267
M204 S625
M205 X6 Y6
G0 F1200 X100.52 Y96.277
M204 S500
M205 X5 Y5
G1 F600 X125.214 Y120.971 E3767.79666
M204 S625
M205 X6 Y6
G0 F1200 X124.889 Y121.495
M204 S500
M205 X5 Y5
G1 F600 X100.001 Y96.607 E3779.62283
M204 S625
M205 X6 Y6
G0 F1200 X99.5 Y96.954
M204 S500
M205 X5 Y5
G1 F600 X124.532 Y121.987 E3791.51767
M204 S625
M205 X6 Y6
G0 F1200 X124.175 Y122.478
M204 S500
M205 X5 Y5
G1 F600 X99.017 Y97.32 E3803.47214
M204 S625
M205 X6 Y6
G0 F1200 X98.537 Y97.688
M204 S500
M205 X5 Y5
G1 F600 X123.795 Y122.946 E3815.47413
M204 S625
M205 X6 Y6
G0 F1200 X123.402 Y123.402
M204 S500
M205 X5 Y5
G1 F600 X98.091 Y98.091 E3827.5013
M204 S625
M205 X6 Y6
G0 F1200 X97.645 Y98.494
M204 S500
M205 X5 Y5
G1 F600 X123.001 Y123.85 E3839.54986
M204 S625
M205 X6 Y6
G0 F1200 X122.573 Y124.27
M204 S500
M205 X5 Y5
G1 F600 X97.217 Y98.914 E3851.59841
M204 S625
M205 X6 Y6
G0 F1200 X96.806 Y99.352
M204 S500
M205 X5 Y5
G1 F600 X122.144 Y124.69 E3863.63842
M204 S625
M205 X6 Y6
G0 F1200 X121.692 Y125.086
M204 S500
M205 X5 Y5
G1 F600 X96.395 Y99.789 E3875.65894
M204 S625
M205 X6 Y6
G0 F1200 X96.02 Y100.262
M204 S500
M205 X5 Y5
G1 F600 X121.227 Y125.47 E3887.63693
M204 S625
M205 X6 Y6
G0 F1200 X120.757 Y125.848
M204 S500
M205 X5 Y5
G1 F600 X95.645 Y100.736 E3899.56955
M204 S625
M205 X6 Y6
G0 F1200 X95.29 Y101.23
M204 S500
M205 X5 Y5
G1 F600 X120.257 Y126.197 E3911.43326
M204 S625
M205 X6 Y6
G0 F1200 X119.757 Y126.545
M204 S500
M205 X5 Y5
G1 F600 X94.951 Y101.739 E3923.22047
M204 S625
M205 X6 Y6
G0 F1200 X94.615 Y102.251
M204 S500
M205 X5 Y5
G1 F600 X119.229 Y126.866 E3934.91668
M204 S625
M205 X6 Y6
G0 F1200 X118.691 Y127.176
M204 S500
M205 X5 Y5
G1 F600 X94.314 Y102.799 E3946.50004
M204 S625
M205 X6 Y6
G0 F1200 X94.014 Y103.347
M204 S500
M205 X5 Y5
G1 F600 X118.143 Y127.477 E3957.96579
M204 S625
M205 X6 Y6
G0 F1200 X117.566 Y127.748
M204 S500
M205 X5 Y5
G1 F600 X93.739 Y103.922 E3969.28757
M204 S625
M205 X6 Y6
G0 F1200 X93.478 Y104.509
M204 S500
M205 X5 Y5
G1 F600 X116.989 Y128.02 E3980.45943
M204 S625
M205 X6 Y6
G0 F1200 X116.374 Y128.254
M204 S500
M205 X5 Y5
G1 F600 X93.232 Y105.112 E3991.45594
M204 S625
M205 X6 Y6
G0 F1200 X93.012 Y105.74
M204 S500
M205 X5 Y5
G1 F600 X115.756 Y128.484 E4002.26334
M204 S625
M205 X6 Y6
G0 F1200 X115.107 Y128.684
M204 S500
M205 X5 Y5
G1 F600 X92.797 Y106.374 E4012.86451
M204 S625
M205 X6 Y6
G0 F1200 X92.623 Y107.048
M204 S500
M205 X5 Y5
G1 F600 X114.443 Y128.868 E4023.23285
M204 S625
M205 X6 Y6
G0 F1200 X113.757 Y129.03
M204 S500
M205 X5 Y5
G1 F600 X92.449 Y107.723 E4033.35766
M204 S625
M205 X6 Y6
G0 F1200 X92.324 Y108.446
M204 S500
M205 X5 Y5
G1 F600 X113.044 Y129.166 E4043.2033
M204 S625
M205 X6 Y6
G0 F1200 X112.311 Y129.281
M204 S500
M205 X5 Y5
G1 F600 X92.202 Y109.173 E4052.75837
M204 S625
M205 X6 Y6
G0 F1200 X92.13 Y109.949
M204 S500
M205 X5 Y5
G1 F600 X111.543 Y129.363 E4061.98319
M204 S625
M205 X6 Y6
G0 F1200 X110.746 Y129.413
M204 S500
M205 X5 Y5
G1 F600 X92.065 Y110.732 E4070.85995
M204 S625
M205 X6 Y6
G0 F1200 X92.064 Y111.58
M204 S500
M205 X5 Y5
G1 F600 X109.916 Y129.432 E4079.34279
M204 S625
M205 X6 Y6
G0 F1200 X109.039 Y129.404
M204 S500
M205 X5 Y5
G1 F600 X92.081 Y112.446 E4087.40082
M204 S625
M205 X6 Y6
G0 F1200 X92.16 Y113.373
M204 S500
M205 X5 Y5
G1 F600 X108.131 Y129.344 E4094.98985
M204 S625
M205 X6 Y6
G0 F1200 X107.135 Y129.197
M204 S500
M205 X5 Y5
G1 F600 X92.295 Y114.356 E4102.0417
M204 S625
M205 X6 Y6
G0 F1200 X92.484 Y115.394
M204 S500
M205 X5 Y5
G1 F600 X106.087 Y128.998 E4108.50575
M204 S625
M205 X6 Y6
G0 F1200 X104.955 Y128.713
M204 S500
M205 X5 Y5
G1 F600 X92.776 Y116.535 E4114.29268
M204 S625
M205 X6 Y6
G0 F1200 X93.211 Y117.818
M204 S500
M205 X5 Y5
G1 F600 X103.692 Y128.3 E4119.27323
M204 S625
M205 X6 Y6
G0 F1200 X102.196 Y127.651
M204 S500
M205 X5 Y5
G1 F600 X93.837 Y119.293 E4123.24499
M204 S625
M205 X6 Y6
G0 F1200 X94.946 Y121.251
M204 S500
M205 X5 Y5
G1 F600 X100.24 Y126.544 E4125.76033
M204 S625
M205 X6 Y6
G0 F1200 X127.376 Y112.102
M204 S500
M205 X5 Y5
;TYPE:SKIN
G1 F600 X127.632 Y112.358 E4125.82116
M204 S625
M205 X6 Y6
G0 F1200 X128.056 Y112.358
M204 S500
M205 X5 Y5
G1 F600 X127.419 Y111.722 E4125.97238
M204 S625
M205 X6 Y6
G0 F1200 X127.464 Y111.342
M204 S500
M205 X5 Y5
G1 F600 X128.48 Y112.358 E4126.21377
M204 S625
M205 X6 Y6
G0 F1200 X128.904 Y112.358
M204 S500
M205 X5 Y5
G1 F600 X127.508 Y110.962 E4126.54544
M204 S625
M205 X6 Y6
G0 F1200 X127.612 Y110.641
M204 S500
M205 X5 Y5
G1 F600 X129.329 Y112.358 E4126.95338
M204 S625
M205 X6 Y6
G0 F1200 X129.753 Y112.358
M204 S500
M205 X5 Y5
G1 F600 X128.036 Y110.641 E4127.36132
M204 S625
M205 X6 Y6
G0 F1200 X128.46 Y110.641
M204 S500
M205 X5 Y5
G1 F600 X130.177 Y112.358 E4127.76926
M204 S625
M205 X6 Y6
G0 F1200 X130.601 Y112.358
M204 S500
M205 X5 Y5
G1 F600 X128.885 Y110.641 E4128.17708
M204 S625
M205 X6 Y6
G0 F1200 X129.309 Y110.641
M204 S500
M205 X5 Y5
G1 F600 X131.026 Y112.358 E4128.58502
M204 S625
M205 X6 Y6
G0 F1200 X131.45 Y112.358
M204 S500
M205 X5 Y5
G1 F600 X129.733 Y110.641 E4128.99295
M204 S625
M205 X6 Y6
G0 F1200 X130.157 Y110.641
M204 S500
M205 X5 Y5
G1 F600 X131.525 Y112.009 E4129.31797
M204 S625
M205 X6 Y6
G0 F1200 X131.525 Y111.584
M204 S500
M205 X5 Y5
G1 F600 X130.582 Y110.641 E4129.54202
M204 S625
M205 X6 Y6
G0 F1200 X131.006 Y110.641
M204 S500
M205 X5 Y5
G1 F600 X131.525 Y111.16 E4129.66533
M204 S625
M205 X6 Y6
G0 F1200 X131.525 Y110.736
M204 S500
M205 X5 Y5
G1 F600 X131.43 Y110.641 E4129.6879
M204 S625
M205 X6 Y6
G0 F1200 X130.626 Y111.366
;MESH:NONMESH
G0 F600 X130.626 Y111.366 Z1.78
G0 F1200 X128.463 Y111.01
G0 X95.32 Y100.842
G0 X95.238 Y100.787
;TIME_ELAPSED:1909.750043
;LAYER:1
M204 S750
M205 X7.5 Y7.5
;TYPE:WALL-INNER
;MESH:ABU3-17 Wittig Olefination.stl
G1 F600 X96.183 Y99.592 E4129.94385
G1 X97.221 Y98.486 E4130.19867
G1 X98.375 Y97.446 E4130.45965
G1 X99.589 Y96.525 E4130.71566
G1 X100.867 Y95.713 E4130.97003
G1 X102.228 Y95.002 E4131.228
G1 X103.64 Y94.408 E4131.48535
G1 X105.09 Y93.937 E4131.74148
G1 X106.565 Y93.591 E4131.99601
G1 X108.096 Y93.365 E4132.256
G1 X109.605 Y93.27 E4132.51002
G1 X111.139 Y93.302 E4132.76779
G1 X112.656 Y93.462 E4133.02405
G1 X114.152 Y93.747 E4133.2799
G1 X115.637 Y94.161 E4133.5389
G1 X117.049 Y94.686 E4133.79198
G1 X118.434 Y95.338 E4134.04915
G1 X119.774 Y96.112 E4134.30913
G1 X121.017 Y96.977 E4134.56354
G1 X122.183 Y97.941 E4134.81771
G1 X123.288 Y99.022 E4135.07741
G1 X124.274 Y100.166 E4135.33113
G1 X125.175 Y101.404 E4135.58837
G1 X125.965 Y102.707 E4135.84436
G1 X126.641 Y104.069 E4136.09981
G1 X127.211 Y105.503 E4136.35906
G1 X127.654 Y106.967 E4136.61602
G1 X127.948 Y108.359 E4136.85504
G1 X128.186 Y110.112 E4137.15224
G1 X131.226 Y110.112 E4137.66296
G1 X131.226 Y112.887 E4138.12916
G1 X128.178 Y112.887 E4138.64123
G1 X128.021 Y114.143 E4138.85388
G1 X127.764 Y115.513 E4139.08805
G1 X127.657 Y116.014 E4139.17412
G1 X127.296 Y117.218 E4139.38529
G1 X126.65 Y118.913 E4139.69003
G1 X125.977 Y120.274 E4139.9451
G1 X125.18 Y121.589 E4140.20343
G1 X124.286 Y122.82 E4140.45902
G1 X123.287 Y123.978 E4140.71596
G1 X122.19 Y125.053 E4140.97399
G1 X121.017 Y126.023 E4141.22971
G1 X119.774 Y126.888 E4141.48412
G1 X118.434 Y127.662 E4141.74409
G1 X117.049 Y128.314 E4142.00127
G1 X115.637 Y128.839 E4142.25435
G1 X114.152 Y129.253 E4142.51334
G1 X112.656 Y129.538 E4142.76919
G1 X111.139 Y129.698 E4143.02546
G1 X109.605 Y129.73 E4143.28323
G1 X108.096 Y129.635 E4143.53724
G1 X106.565 Y129.409 E4143.79724
G1 X105.09 Y129.063 E4144.05176
G1 X103.64 Y128.592 E4144.30789
G1 X102.228 Y127.998 E4144.56524
G1 X100.867 Y127.287 E4144.82321
G1 X99.589 Y126.475 E4145.07759
G1 X98.375 Y125.554 E4145.33359
G1 X97.228 Y124.52 E4145.59303
G1 X96.199 Y123.425 E4145.84547
G1 X95.245 Y122.223 E4146.10328
G1 X94.402 Y120.955 E4146.35908
G1 X93.66 Y119.608 E4146.61744
G1 X93.046 Y118.227 E4146.87135
G1 X92.541 Y116.781 E4147.12866
G1 X92.159 Y115.3 E4147.38561
G1 X91.904 Y113.789 E4147.64305
G1 X91.776 Y112.27 E4147.89915
G1 X91.774 Y110.745 E4148.15535
G1 X91.899 Y109.229 E4148.4109
G1 X92.156 Y107.712 E4148.66939
G1 X92.533 Y106.238 E4148.92499
G1 X93.036 Y104.793 E4149.18204
G1 X93.652 Y103.408 E4149.4367
G1 X94.392 Y102.06 E4149.69504
G1 X95.238 Y100.787 E4149.95182
M204 S2812
M205 X18 Y18
G0 F1800 X95.318 Y100.845
G0 X127.923 Y114.128
G0 X128.613 Y114.246
M204 S500
M205 X5 Y5
;TYPE:WALL-OUTER
G1 F600 X128.351 Y115.638 E4150.18979
G1 X128.239 Y116.163 E4150.27997
G1 X127.864 Y117.415 E4150.49954
G1 X127.202 Y119.151 E4150.81167
G1 X126.505 Y120.56 E4151.07576
G1 X125.68 Y121.921 E4151.34314
G1 X124.757 Y123.192 E4151.60703
G1 X123.726 Y124.387 E4151.87218
G1 X122.593 Y125.498 E4152.13877
G1 X121.377 Y126.503 E4152.4038
G1 X120.09 Y127.399 E4152.66725
G1 X118.713 Y128.194 E4152.93438
G1 X117.29 Y128.864 E4153.19861
G1 X115.818 Y129.411 E4153.46243
G1 X114.294 Y129.836 E4153.72823
G1 X112.735 Y130.133 E4153.99486
G1 X111.179 Y130.297 E4154.25771
G1 X109.592 Y130.331 E4154.52439
G1 X108.03 Y130.232 E4154.78733
G1 X106.46 Y130 E4155.05396
G1 X104.924 Y129.64 E4155.319
G1 X103.432 Y129.156 E4155.58251
G1 X101.97 Y128.541 E4155.84897
G1 X100.572 Y127.81 E4156.11401
G1 X99.242 Y126.965 E4156.37873
G1 X97.99 Y126.015 E4156.64276
G1 X96.812 Y124.954 E4156.90911
G1 X95.744 Y123.817 E4157.17117
G1 X94.758 Y122.575 E4157.43759
G1 X93.888 Y121.267 E4157.7015
G1 X93.124 Y119.878 E4157.96782
G1 X92.484 Y118.44 E4158.23225
G1 X91.968 Y116.961 E4158.49541
G1 X91.571 Y115.421 E4158.76259
G1 X91.308 Y113.868 E4159.02721
G1 X91.176 Y112.297 E4159.29207
G1 X91.174 Y110.721 E4159.55684
G1 X91.304 Y109.15 E4159.82167
G1 X91.567 Y107.594 E4160.08678
G1 X91.96 Y106.06 E4160.35282
G1 X92.476 Y104.577 E4160.61661
G1 X93.115 Y103.138 E4160.88113
G1 X93.878 Y101.749 E4161.14737
G1 X94.752 Y100.434 E4161.41263
G1 X95.726 Y99.202 E4161.67648
G1 X96.805 Y98.053 E4161.94128
G1 X97.99 Y96.985 E4162.20929
G1 X99.242 Y96.035 E4162.47332
G1 X100.572 Y95.19 E4162.73804
G1 X101.97 Y94.459 E4163.00308
G1 X103.432 Y93.844 E4163.26954
G1 X104.924 Y93.36 E4163.53305
G1 X106.46 Y93 E4163.79809
G1 X108.03 Y92.768 E4164.06472
G1 X109.592 Y92.669 E4164.32766
G1 X111.179 Y92.703 E4164.59434
G1 X112.735 Y92.867 E4164.85719
G1 X114.294 Y93.164 E4165.12382
G1 X115.818 Y93.589 E4165.38962
G1 X117.29 Y94.136 E4165.65344
G1 X118.713 Y94.806 E4165.91767
G1 X120.09 Y95.601 E4166.1848
G1 X121.377 Y96.497 E4166.44825
G1 X122.593 Y97.502 E4166.71328
G1 X123.721 Y98.606 E4166.97844
G1 X124.745 Y99.793 E4167.24181
G1 X125.675 Y101.072 E4167.50748
G1 X126.49 Y102.416 E4167.77154
G1 X127.192 Y103.829 E4168.03661
G1 X127.776 Y105.301 E4168.30266
G1 X128.236 Y106.82 E4168.56929
G1 X128.541 Y108.262 E4168.81691
G1 X128.71 Y109.512 E4169.02882
G1 X131.826 Y109.512 E4169.55231
G1 X131.826 Y113.487 E4170.22011
G1 X128.708 Y113.487 E4170.74393
G1 X128.613 Y114.246 E4170.87244
M204 S2812
M205 X18 Y18
G0 F1800 X128.558 Y114.54
G0 X127.436 Y114.061
M204 S500
M205 X5 Y5
;TYPE:SKIN
G1 F750 X127.187 Y115.389 E4171.09943
G1 X127.083 Y115.873 E4171.1826
G1 X126.737 Y117.029 E4171.38532
G1 X126.111 Y118.671 E4171.68054
G1 X125.457 Y119.993 E4171.92833
G1 X124.689 Y121.261 E4172.17738
G1 X123.822 Y122.456 E4172.42541
G1 X122.855 Y123.574 E4172.67375
G1 X121.799 Y124.61 E4172.92228
G1 X120.655 Y125.556 E4173.17167
G1 X119.46 Y126.388 E4173.41629
G1 X118.151 Y127.145 E4173.67033
G1 X116.831 Y127.765 E4173.91533
G1 X115.451 Y128.279 E4174.16273
G1 X114.023 Y128.676 E4174.41174
G1 X112.556 Y128.956 E4174.66264
G1 X111.113 Y129.108 E4174.90641
G1 X109.606 Y129.14 E4175.15964
G1 X108.171 Y129.049 E4175.4012
G1 X106.668 Y128.827 E4175.65645
G1 X105.25 Y128.495 E4175.90111
G1 X103.85 Y128.041 E4176.14837
G1 X102.477 Y127.462 E4176.39871
G1 X101.166 Y126.778 E4176.64713
G1 X99.919 Y125.985 E4176.8954
G1 X98.753 Y125.101 E4177.14122
G1 X97.643 Y124.1 E4177.39233
G1 X96.646 Y123.039 E4177.63692
G1 X95.721 Y121.875 E4177.8867
G1 X94.909 Y120.654 E4178.13305
G1 X94.187 Y119.342 E4178.38464
G1 X93.596 Y118.011 E4178.6293
G1 X93.104 Y116.604 E4178.87971
G1 X92.738 Y115.184 E4179.12606
G1 X92.49 Y113.714 E4179.37651
G1 X92.366 Y112.245 E4179.62418
G1 X92.364 Y110.77 E4179.87198
G1 X92.485 Y109.304 E4180.11911
G1 X92.734 Y107.836 E4180.36926
G1 X93.1 Y106.403 E4180.61773
G1 X93.585 Y105.013 E4180.86505
G1 X94.181 Y103.668 E4181.11221
G1 X94.889 Y102.379 E4181.35927
G1 X95.721 Y101.128 E4181.61168
G1 X96.632 Y99.976 E4181.85842
G1 X97.636 Y98.906 E4182.10492
G1 X98.753 Y97.899 E4182.35758
G1 X99.919 Y97.015 E4182.6034
G1 X101.166 Y96.222 E4182.85167
G1 X102.477 Y95.538 E4183.10009
G1 X103.85 Y94.959 E4183.35042
G1 X105.25 Y94.505 E4183.59768
G1 X106.668 Y94.173 E4183.84235
G1 X108.171 Y93.951 E4184.09759
G1 X109.606 Y93.86 E4184.33916
G1 X111.113 Y93.892 E4184.59239
G1 X112.556 Y94.044 E4184.83615
G1 X114.023 Y94.324 E4185.08706
G1 X115.451 Y94.721 E4185.33606
G1 X116.831 Y95.235 E4185.58346
G1 X118.151 Y95.855 E4185.82846
G1 X119.46 Y96.612 E4186.0825
G1 X120.655 Y97.444 E4186.32713
G1 X121.793 Y98.384 E4186.5751
G1 X122.857 Y99.425 E4186.82518
G1 X123.799 Y100.518 E4187.06759
G1 X124.689 Y101.742 E4187.32183
G1 X125.448 Y102.994 E4187.5678
G1 X126.1 Y104.305 E4187.81378
G1 X126.655 Y105.702 E4188.06632
G1 X127.08 Y107.109 E4188.31325
G1 X127.37 Y108.481 E4188.54883
G1 X127.671 Y110.702 E4188.92537
G1 X130.636 Y110.702 E4189.42349
G1 X130.636 Y112.297 E4189.69145
G1 X127.657 Y112.297 E4190.19193
G1 X127.436 Y114.061 E4190.49059
M204 S2812
M205 X18 Y18
G0 F1800 X125.386 Y120.686
M204 S500
M205 X5 Y5
G1 F750 X119.174 Y126.898 E4191.96649
M204 S2812
M205 X18 Y18
G0 F1800 X117.393 Y127.83
M204 S500
M205 X5 Y5
G1 F750 X126.335 Y118.888 E4194.091
M204 S2812
M205 X18 Y18
G0 F1800 X126.878 Y117.497
M204 S500
M205 X5 Y5
G1 F750 X115.971 Y128.404 E4196.68237
M204 S2812
M205 X18 Y18
G0 F1800 X114.74 Y128.787
M204 S500
M205 X5 Y5
G1 F750 X127.285 Y116.241 E4199.66303
M204 S2812
M205 X18 Y18
G0 F1800 X127.538 Y115.141
M204 S500
M205 X5 Y5
G1 F750 X113.622 Y129.056 E4202.96918
M204 S2812
M205 X18 Y18
G0 F1800 X112.575 Y129.254
M204 S500
M205 X5 Y5
G1 F750 X127.732 Y114.098 E4206.57019
M204 S2812
M205 X18 Y18
G0 F1800 X127.853 Y113.128
M204 S500
M205 X5 Y5
G1 F750 X111.627 Y129.354 E4210.42529
M204 S2812
M205 X18 Y18
G0 F1800 X110.718 Y129.415
M204 S500
M205 X5 Y5
G1 F750 X129.731 Y110.401 E4214.94266
M204 S2812
M205 X18 Y18
G0 F1800 X130.579 Y110.401
M204 S500
M205 X5 Y5
G1 F750 X128.385 Y112.596 E4215.46405
M204 S2812
M205 X18 Y18
G0 F1800 X129.233 Y112.596
M204 S500
M205 X5 Y5
G1 F750 X130.934 Y110.895 E4215.86819
M204 S2812
M205 X18 Y18
G0 F1800 X130.934 Y111.744
M204 S500
M205 X5 Y5
G1 F750 X130.082 Y112.596 E4216.07061
M204 S2812
M205 X18 Y18
G0 F1800 X128.882 Y110.401
M204 S500
M205 X5 Y5
G1 F750 X109.85 Y129.434 E4220.5925
M204 S2812
M205 X18 Y18
G0 F1800 X109.032 Y129.404
M204 S500
M205 X5 Y5
G1 F750 X128.034 Y110.401 E4225.10727
M204 S2812
M205 X18 Y18
G0 F1800 X127.843 Y109.744
M204 S500
M205 X5 Y5
G1 F750 X108.234 Y129.353 E4229.76613
M204 S2812
M205 X18 Y18
G0 F1800 X107.488 Y129.25
M204 S500
M205 X5 Y5
G1 F750 X127.742 Y108.996 E4234.57823
M204 S2812
M205 X18 Y18
G0 F1800 X127.629 Y108.261
M204 S500
M205 X5 Y5
G1 F750 X106.749 Y129.141 E4239.53907
M204 S2812
M205 X18 Y18
G0 F1800 X106.051 Y128.99
M204 S500
M205 X5 Y5
G1 F750 X127.48 Y107.561 E4244.63034
M204 S2812
M205 X18 Y18
G0 F1800 X127.32 Y106.872
M204 S500
M205 X5 Y5
G1 F750 X105.364 Y128.829 E4249.84694
M204 S2812
M205 X18 Y18
G0 F1800 X104.709 Y128.635
M204 S500
M205 X5 Y5
G1 F750 X127.124 Y106.22 E4255.17247
M204 S2812
M205 X18 Y18
G0 F1800 X126.924 Y105.571
M204 S500
M205 X5 Y5
G1 F750 X104.069 Y128.427 E4260.60266
M204 S2812
M205 X18 Y18
G0 F1800 X103.449 Y128.198
M204 S500
M205 X5 Y5
G1 F750 X126.683 Y104.965 E4266.12266
M204 S2812
M205 X18 Y18
G0 F1800 X126.442 Y104.357
M204 S500
M205 X5 Y5
G1 F750 X102.853 Y127.946 E4271.72712
M204 S2812
M205 X18 Y18
G0 F1800 X102.263 Y127.687
M204 S500
M205 X5 Y5
G1 F750 X126.171 Y103.779 E4277.40737
M204 S2812
M205 X18 Y18
G0 F1800 X125.89 Y103.212
M204 S500
M205 X5 Y5
G1 F750 X101.705 Y127.397 E4283.15343
M204 S2812
M205 X18 Y18
G0 F1800 X101.147 Y127.106
M204 S500
M205 X5 Y5
G1 F750 X125.594 Y102.659 E4288.96174
M204 S2812
M205 X18 Y18
G0 F1800 X125.274 Y102.13
M204 S500
M205 X5 Y5
G1 F750 X100.619 Y126.786 E4294.81959
M204 S2812
M205 X18 Y18
G0 F1800 X100.1 Y126.456
M204 S500
M205 X5 Y5
G1 F750 X124.953 Y101.603 E4300.72436
M204 S2812
M205 X18 Y18
G0 F1800 X124.599 Y101.109
M204 S500
M205 X5 Y5
G1 F750 X99.593 Y126.115 E4306.66548
M204 S2812
M205 X18 Y18
G0 F1800 X99.11 Y125.749
M204 S500
M205 X5 Y5
G1 F750 X124.242 Y100.617 E4312.63654
M204 S2812
M205 X18 Y18
G0 F1800 X123.87 Y100.141
M204 S500
M205 X5 Y5
G1 F750 X98.627 Y125.383 E4318.63385
M204 S2812
M205 X18 Y18
G0 F1800 X98.177 Y124.985
M204 S500
M205 X5 Y5
G1 F750 X123.477 Y99.685 E4324.64483
M204 S2812
M205 X18 Y18
G0 F1800 X123.083 Y99.23
M204 S500
M205 X5 Y5
G1 F750 X97.731 Y124.583 E4330.66827
M204 S2812
M205 X18 Y18
G0 F1800 X97.297 Y124.168
M204 S500
M205 X5 Y5
G1 F750 X122.656 Y98.808 E4336.69338
M204 S2812
M205 X18 Y18
G0 F1800 X122.228 Y98.388
M204 S500
M205 X5 Y5
G1 F750 X96.886 Y123.73 E4342.71434
M204 S2812
M205 X18 Y18
G0 F1800 X96.474 Y123.293
M204 S500
M205 X5 Y5
G1 F750 X121.782 Y97.985 E4348.72721
M204 S2812
M205 X18 Y18
G0 F1800 X121.318 Y97.601
M204 S500
M205 X5 Y5
G1 F750 X96.094 Y122.825 E4354.72013
M204 S2812
M205 X18 Y18
G0 F1800 X95.718 Y122.352
M204 S500
M205 X5 Y5
G1 F750 X120.853 Y97.218 E4360.69178
M204 S2812
M205 X18 Y18
G0 F1800 X120.354 Y96.868
M204 S500
M205 X5 Y5
G1 F750 X95.356 Y121.867 E4366.63112
M204 S2812
M205 X18 Y18
G0 F1800 X95.017 Y121.357
M204 S500
M205 X5 Y5
G1 F750 X119.853 Y96.52 E4372.53197
M204 S2812
M205 X18 Y18
G0 F1800 X119.333 Y96.192
M204 S500
M205 X5 Y5
G1 F750 X94.678 Y120.848 E4378.38982
M204 S2812
M205 X18 Y18
G0 F1800 X94.374 Y120.303
M204 S500
M205 X5 Y5
G1 F750 X118.795 Y95.882 E4384.19195
M204 S2812
M205 X18 Y18
G0 F1800 X118.255 Y95.573
M204 S500
M205 X5 Y5
G1 F750 X94.073 Y119.755 E4389.9373
M204 S2812
M205 X18 Y18
G0 F1800 X93.791 Y119.189
M204 S500
M205 X5 Y5
G1 F750 X117.678 Y95.302 E4395.61256
M204 S2812
M205 X18 Y18
G0 F1800 X117.101 Y95.03
M204 S500
M205 X5 Y5
G1 F750 X93.531 Y118.6 E4401.21251
M204 S2812
M205 X18 Y18
G0 F1800 X93.277 Y118.006
M204 S500
M205 X5 Y5
G1 F750 X116.494 Y94.789 E4406.72859
M204 S2812
M205 X18 Y18
G0 F1800 X115.875 Y94.559
M204 S500
M205 X5 Y5
G1 F750 X93.057 Y117.377 E4412.14987
M204 S2812
M205 X18 Y18
G0 F1800 X92.837 Y116.748
M204 S500
M205 X5 Y5
G1 F750 X115.236 Y94.349 E4417.4716
M204 S2812
M205 X18 Y18
G0 F1800 X114.572 Y94.165
M204 S500
M205 X5 Y5
G1 F750 X92.659 Y116.077 E4422.67774
M204 S2812
M205 X18 Y18
G0 F1800 X92.486 Y115.403
M204 S500
M205 X5 Y5
G1 F750 X113.895 Y93.994 E4427.76426
M204 S2812
M205 X18 Y18
G0 F1800 X113.183 Y93.857
M204 S500
M205 X5 Y5
G1 F750 X92.35 Y114.689 E4432.71381
M204 S2812
M205 X18 Y18
G0 F1800 X92.228 Y113.963
M204 S500
M205 X5 Y5
G1 F750 X112.461 Y93.731 E4437.52081
M204 S2812
M205 X18 Y18
G0 F1800 X111.693 Y93.65
M204 S500
M205 X5 Y5
G1 F750 X92.145 Y113.197 E4442.16506
M204 S2812
M205 X18 Y18
G0 F1800 X92.079 Y112.415
M204 S500
M205 X5 Y5
G1 F750 X110.907 Y93.587 E4446.63836
M204 S2812
M205 X18 Y18
G0 F1800 X110.076 Y93.57
M204 S500
M205 X5 Y5
G1 F750 X92.065 Y111.581 E4450.91756
M204 S2812
M205 X18 Y18
G0 F1800 X92.066 Y110.731
M204 S500
M205 X5 Y5
G1 F750 X109.214 Y93.584 E4454.9916
M204 S2812
M205 X18 Y18
G0 F1800 X108.308 Y93.641
M204 S500
M205 X5 Y5
G1 F750 X92.143 Y109.806 E4458.8322
M204 S2812
M205 X18 Y18
G0 F1800 X92.259 Y108.841
M204 S500
M205 X5 Y5
G1 F750 X107.328 Y93.772 E4462.41242
M204 S2812
M205 X18 Y18
G0 F1800 X106.302 Y93.95
M204 S500
M205 X5 Y5
G1 F750 X92.432 Y107.819 E4465.70764
M204 S2812
M205 X18 Y18
G0 F1800 X92.718 Y106.685
M204 S500
M205 X5 Y5
G1 F750 X105.194 Y94.209 E4468.67179
M204 S2812
M205 X18 Y18
G0 F1800 X103.943 Y94.612
M204 S500
M205 X5 Y5
G1 F750 X93.12 Y105.435 E4471.2432
M204 S2812
M205 X18 Y18
G0 F1800 X93.705 Y104.001
M204 S500
M205 X5 Y5
G1 F750 X102.507 Y95.199 E4473.33445
M204 S2812
M205 X18 Y18
G0 F1800 X100.69 Y96.167
M204 S500
M205 X5 Y5
G1 F750 X94.627 Y102.231 E4474.77506
M204 S2812
M205 X18 Y18
G0 F1800 X94.901 Y102.379
;MESH:NONMESH
G0 F600 X94.901 Y102.379 Z1.98
G0 F1800 X91.997 Y109.24
G0 X91.899 Y109.232
;TIME_ELAPSED:2083.604211
;LAYER:2
M204 S1000
M205 X10 Y10
;TYPE:WALL-INNER
;MESH:ABU3-17 Wittig Olefination.stl
G1 F600 X92.155 Y107.715 E4475.03352
G1 X92.532 Y106.241 E4475.28913
G1 X93.033 Y104.802 E4475.54511
G1 X93.652 Y103.406 E4475.80166
G1 X94.395 Y102.057 E4476.06039
G1 X95.232 Y100.794 E4476.31494
G1 X96.181 Y99.595 E4476.57183
G1 X97.219 Y98.487 E4476.8269
G1 X98.375 Y97.446 E4477.08825
G1 X99.589 Y96.525 E4477.34425
G1 X100.867 Y95.713 E4477.59863
G1 X102.228 Y95.002 E4477.8566
G1 X103.64 Y94.408 E4478.11395
G1 X105.09 Y93.937 E4478.37008
G1 X106.565 Y93.591 E4478.6246
G1 X108.096 Y93.365 E4478.8846
G1 X109.605 Y93.27 E4479.13861
G1 X111.139 Y93.302 E4479.39638
G1 X112.656 Y93.462 E4479.65265
G1 X114.152 Y93.747 E4479.9085
G1 X115.637 Y94.161 E4480.16749
G1 X117.049 Y94.686 E4480.42057
G1 X118.434 Y95.338 E4480.67775
G1 X119.774 Y96.112 E4480.93772
G1 X121.017 Y96.977 E4481.19214
G1 X122.183 Y97.941 E4481.4463
G1 X123.288 Y99.022 E4481.706
G1 X124.272 Y100.162 E4481.959
G1 X125.173 Y101.402 E4482.21651
G1 X125.963 Y102.705 E4482.4725
G1 X126.64 Y104.066 E4482.72787
G1 X127.21 Y105.5 E4482.98712
G1 X127.654 Y106.967 E4483.24462
G1 X127.94 Y108.321 E4483.47711
G1 X128.143 Y109.716 E4483.71394
G1 X131.226 Y109.716 E4484.23188
G1 X131.226 Y112.983 E4484.78074
G1 X131.226 Y113.283 E4484.83114
G1 X130.926 Y113.283 E4484.86373
G1 X128.131 Y113.282 E4485.33329
G1 X127.968 Y114.549 E4485.5479
G1 X127.707 Y115.779 E4485.75914
G1 X127.318 Y117.146 E4485.99791
G1 X127.213 Y117.492 E4486.05866
G1 X126.655 Y118.903 E4486.31357
G1 X125.975 Y120.276 E4486.57097
G1 X125.186 Y121.579 E4486.82688
G1 X124.286 Y122.82 E4487.08443
G1 X123.289 Y123.975 E4487.34076
G1 X122.19 Y125.054 E4487.5995
G1 X121.017 Y126.023 E4487.85511
G1 X119.774 Y126.888 E4488.10952
G1 X118.434 Y127.662 E4488.3695
G1 X117.049 Y128.314 E4488.62667
G1 X115.637 Y128.839 E4488.87975
G1 X114.152 Y129.253 E4489.13875
G1 X112.656 Y129.538 E4489.3946
G1 X111.139 Y129.698 E4489.65086
G1 X109.605 Y129.73 E4489.90863
G1 X108.096 Y129.635 E4490.16265
G1 X106.565 Y129.409 E4490.42264
G1 X105.09 Y129.063 E4490.67717
G1 X103.64 Y128.592 E4490.9333
G1 X102.228 Y127.998 E4491.19065
G1 X100.867 Y127.287 E4491.44862
G1 X99.589 Y126.475 E4491.70299
G1 X98.375 Y125.554 E4491.959
G1 X97.228 Y124.52 E4492.21843
G1 X96.201 Y123.427 E4492.4704
G1 X95.247 Y122.226 E4492.72808
G1 X94.401 Y120.953 E4492.98486
G1 X93.663 Y119.615 E4493.24157
G1 X93.043 Y118.219 E4493.49819
G1 X92.545 Y116.795 E4493.75163
G1 X92.16 Y115.303 E4494.01049
G1 X91.905 Y113.792 E4494.26793
G1 X91.776 Y112.272 E4494.52421
G1 X91.774 Y110.748 E4494.78024
G1 X91.899 Y109.232 E4495.03579
M204 S5000
M205 X30 Y30
G0 F2400 X91.998 Y109.244
G0 X127.558 Y106.991
G0 X128.236 Y106.82
M204 S500
M205 X5 Y5
;TYPE:WALL-OUTER
G1 F600 X128.532 Y108.219 E4495.27603
G1 X128.662 Y109.116 E4495.4283
G1 X131.826 Y109.116 E4495.95985
G1 X131.826 Y113.583 E4496.71031
G1 X131.826 Y113.883 E4496.76071
G1 X131.526 Y113.883 E4496.7933
G1 X128.659 Y113.882 E4497.27495
G1 X128.56 Y114.652 E4497.40538
G1 X128.291 Y115.919 E4497.62298
G1 X127.892 Y117.32 E4497.86771
G1 X127.779 Y117.694 E4497.93334
G1 X127.204 Y119.147 E4498.19587
G1 X126.503 Y120.562 E4498.46116
G1 X125.685 Y121.913 E4498.72649
G1 X124.759 Y123.19 E4498.99149
G1 X123.728 Y124.384 E4499.25652
G1 X122.593 Y125.498 E4499.5237
G1 X121.377 Y126.503 E4499.78873
G1 X120.09 Y127.399 E4500.05218
G1 X118.713 Y128.194 E4500.3193
G1 X117.29 Y128.864 E4500.58354
G1 X115.818 Y129.411 E4500.84736
G1 X114.294 Y129.836 E4501.11316
G1 X112.735 Y130.133 E4501.37978
G1 X111.179 Y130.297 E4501.64264
G1 X109.592 Y130.331 E4501.90932
G1 X108.03 Y130.232 E4502.17226
G1 X106.46 Y130 E4502.43888
G1 X104.924 Y129.64 E4502.70392
G1 X103.432 Y129.156 E4502.96744
G1 X101.97 Y128.541 E4503.2339
G1 X100.572 Y127.81 E4503.49894
G1 X99.242 Y126.965 E4503.76366
G1 X97.99 Y126.015 E4504.02769
G1 X96.812 Y124.954 E4504.29403
G1 X95.746 Y123.819 E4504.55563
G1 X94.76 Y122.578 E4504.82191
G1 X93.89 Y121.269 E4505.08596
G1 X93.125 Y119.881 E4505.35222
G1 X92.486 Y118.443 E4505.61658
G1 X91.969 Y116.964 E4505.8798
G1 X91.572 Y115.424 E4506.14697
G1 X91.309 Y113.87 E4506.41176
G1 X91.176 Y112.3 E4506.67646
G1 X91.174 Y110.724 E4506.94123
G1 X91.304 Y109.153 E4507.20606
G1 X91.566 Y107.597 E4507.47115
G1 X91.959 Y106.063 E4507.73719
G1 X92.475 Y104.58 E4508.00098
G1 X93.113 Y103.141 E4508.26543
G1 X93.878 Y101.752 E4508.53183
G1 X94.75 Y100.436 E4508.79705
G1 X95.724 Y99.205 E4509.06076
G1 X96.803 Y98.054 E4509.32581
G1 X97.99 Y96.985 E4509.59418
G1 X99.242 Y96.035 E4509.85821
G1 X100.572 Y95.19 E4510.12293
G1 X101.97 Y94.459 E4510.38797
G1 X103.432 Y93.844 E4510.65443
G1 X104.924 Y93.36 E4510.91794
G1 X106.46 Y93 E4511.18298
G1 X108.03 Y92.768 E4511.44961
G1 X109.592 Y92.669 E4511.71255
G1 X111.179 Y92.703 E4511.97923
G1 X112.735 Y92.867 E4512.24208
G1 X114.294 Y93.164 E4512.50871
G1 X115.818 Y93.589 E4512.77451
G1 X117.29 Y94.136 E4513.03833
G1 X118.713 Y94.806 E4513.30256
G1 X120.09 Y95.601 E4513.56969
G1 X121.377 Y96.497 E4513.83314
G1 X122.593 Y97.502 E4514.09817
G1 X123.721 Y98.606 E4514.36333
G1 X124.743 Y99.79 E4514.6261
G1 X125.673 Y101.07 E4514.8919
G1 X126.488 Y102.413 E4515.15582
G1 X127.191 Y103.826 E4515.42096
G1 X127.775 Y105.298 E4515.68701
G1 X128.236 Y106.82 E4515.95418
M204 S5000
M205 X30 Y30
G0 F2400 X128.298 Y107.113
G0 X127.08 Y107.109
M204 S500
M205 X5 Y5
;TYPE:SKIN
G1 F900 X127.362 Y108.443 E4516.18324
G1 X127.632 Y110.306 E4516.4995
G1 X130.636 Y110.306 E4517.00417
G1 X130.636 Y112.693 E4517.40519
G1 X127.612 Y112.692 E4517.91322
G1 X127.383 Y114.462 E4518.21306
G1 X127.135 Y115.631 E4518.41382
G1 X126.751 Y116.98 E4518.64946
G1 X126.655 Y117.297 E4518.7051
G1 X126.116 Y118.663 E4518.95181
G1 X125.455 Y119.995 E4519.20162
G1 X124.695 Y121.251 E4519.44825
G1 X123.822 Y122.456 E4519.69824
G1 X122.857 Y123.572 E4519.9461
G1 X121.799 Y124.612 E4520.19534
G1 X120.655 Y125.556 E4520.44451
G1 X119.46 Y126.388 E4520.68914
G1 X118.151 Y127.145 E4520.94318
G1 X116.831 Y127.765 E4521.18818
G1 X115.451 Y128.279 E4521.43558
G1 X114.023 Y128.676 E4521.68458
G1 X112.556 Y128.956 E4521.93549
G1 X111.113 Y129.108 E4522.17925
G1 X109.606 Y129.14 E4522.43248
G1 X108.171 Y129.049 E4522.67405
G1 X106.668 Y128.827 E4522.92929
G1 X105.25 Y128.495 E4523.17396
G1 X103.85 Y128.041 E4523.42122
G1 X102.477 Y127.462 E4523.67155
G1 X101.166 Y126.778 E4523.91997
G1 X99.919 Y125.985 E4524.16824
G1 X98.753 Y125.101 E4524.41406
G1 X97.643 Y124.1 E4524.66517
G1 X96.648 Y123.041 E4524.90929
G1 X95.73 Y121.885 E4525.15729
G1 X94.901 Y120.639 E4525.40871
G1 X94.19 Y119.348 E4525.65632
G1 X93.592 Y118.003 E4525.90361
G1 X93.108 Y116.618 E4526.15009
G1 X92.739 Y115.187 E4526.39836
G1 X92.491 Y113.717 E4526.64881
G1 X92.366 Y112.246 E4526.89683
G1 X92.364 Y110.773 E4527.14429
G1 X92.485 Y109.307 E4527.39142
G1 X92.733 Y107.839 E4527.64153
G1 X93.099 Y106.406 E4527.89001
G1 X93.583 Y105.017 E4528.13712
G1 X94.177 Y103.676 E4528.38352
G1 X94.901 Y102.361 E4528.63571
G1 X95.716 Y101.132 E4528.88346
G1 X96.623 Y99.986 E4529.12899
G1 X97.628 Y98.912 E4529.3761
G1 X98.76 Y97.894 E4529.63186
G1 X99.919 Y97.015 E4529.87624
G1 X101.166 Y96.222 E4530.12451
G1 X102.477 Y95.538 E4530.37293
G1 X103.85 Y94.959 E4530.62326
G1 X105.25 Y94.505 E4530.87052
G1 X106.668 Y94.173 E4531.11519
G1 X108.171 Y93.951 E4531.37043
G1 X109.606 Y93.86 E4531.612
G1 X111.113 Y93.892 E4531.86523
G1 X112.556 Y94.044 E4532.10899
G1 X114.023 Y94.324 E4532.3599
G1 X115.451 Y94.721 E4532.6089
G1 X116.831 Y95.235 E4532.8563
G1 X118.151 Y95.855 E4533.1013
G1 X119.46 Y96.612 E4533.35534
G1 X120.655 Y97.444 E4533.59997
G1 X121.793 Y98.384 E4533.84794
G1 X122.849 Y99.417 E4534.09612
G1 X123.816 Y100.537 E4534.3447
G1 X124.679 Y101.725 E4534.59139
G1 X125.443 Y102.987 E4534.83923
G1 X126.101 Y104.307 E4535.08702
G1 X126.654 Y105.699 E4535.33865
G1 X127.08 Y107.109 E4535.58611
M204 S5000
M205 X30 Y30
G0 F2400 X123.683 Y99.924
M204 S500
M205 X5 Y5
G1 F900 X121.566 Y97.807 E4536.08908
M204 S5000
M205 X30 Y30
G0 F2400 X118.788 Y95.878
M204 S500
M205 X5 Y5
G1 F900 X125.632 Y102.722 E4537.71513
M204 S5000
M205 X30 Y30
G0 F2400 X126.458 Y104.396
M204 S500
M205 X5 Y5
G1 F900 X117.086 Y95.024 E4539.9418
M204 S5000
M205 X30 Y30
G0 F2400 X115.712 Y94.499
M204 S500
M205 X5 Y5
G1 F900 X126.991 Y105.778 E4542.62156
M204 S5000
M205 X30 Y30
G0 F2400 X127.358 Y106.993
M204 S500
M205 X5 Y5
G1 F900 X114.514 Y94.149 E4545.67314
M204 S5000
M205 X30 Y30
G0 F2400 X113.42 Y93.904
M204 S500
M205 X5 Y5
G1 F900 X127.589 Y108.073 E4549.03952
M204 S5000
M205 X30 Y30
G0 F2400 X127.759 Y109.091
M204 S500
M205 X5 Y5
G1 F900 X112.392 Y93.724 E4552.69053
M204 S5000
M205 X30 Y30
G0 F2400 X111.444 Y93.625
M204 S500
M205 X5 Y5
G1 F900 X130.811 Y112.992 E4557.2919
M204 S5000
M205 X30 Y30
G0 F2400 X130.934 Y112.267
M204 S500
M205 X5 Y5
G1 F900 X128.673 Y110.006 E4557.82908
M204 S5000
M205 X30 Y30
G0 F2400 X129.522 Y110.006
M204 S500
M205 X5 Y5
G1 F900 X130.934 Y111.418 E4558.16456
M204 S5000
M205 X30 Y30
G0 F2400 X130.934 Y110.57
M204 S500
M205 X5 Y5
G1 F900 X130.37 Y110.006 E4558.29856
M204 S5000
M205 X30 Y30
G0 F2400 X129.962 Y112.992
M204 S500
M205 X5 Y5
G1 F900 X110.551 Y93.58 E4562.91049
M204 S5000
M205 X30 Y30
G0 F2400 X109.684 Y93.562
M204 S500
M205 X5 Y5
G1 F900 X129.114 Y112.992 E4567.52683
M204 S5000
M205 X30 Y30
G0 F2400 X128.265 Y112.992
M204 S500
M205 X5 Y5
G1 F900 X108.879 Y93.606 E4572.1327
M204 S5000
M205 X30 Y30
G0 F2400 X108.086 Y93.661
M204 S500
M205 X5 Y5
G1 F900 X127.822 Y113.397 E4576.82174
M204 S5000
M205 X30 Y30
G0 F2400 X127.724 Y114.148
M204 S500
M205 X5 Y5
G1 F900 X107.346 Y93.77 E4581.6633
M204 S5000
M205 X30 Y30
G0 F2400 X106.606 Y93.879
M204 S500
M205 X5 Y5
G1 F900 X127.602 Y114.874 E4586.65158
M204 S5000
M205 X30 Y30
G0 F2400 X127.453 Y115.574
M204 S500
M205 X5 Y5
G1 F900 X105.919 Y94.04 E4591.7678
M204 S5000
M205 X30 Y30
G0 F2400 X105.232 Y94.201
M204 S500
M205 X5 Y5
G1 F900 X127.272 Y116.241 E4597.00424
M204 S5000
M205 X30 Y30
G0 F2400 X127.084 Y116.902
M204 S500
M205 X5 Y5
G1 F900 X104.586 Y94.404 E4602.34949
M204 S5000
M205 X30 Y30
G0 F2400 X103.946 Y94.612
M204 S500
M205 X5 Y5
G1 F900 X126.879 Y117.545 E4607.79809
M204 S5000
M205 X30 Y30
G0 F2400 X126.639 Y118.154
M204 S500
M205 X5 Y5
G1 F900 X103.335 Y94.849 E4613.33496
M204 S5000
M205 X30 Y30
G0 F2400 X102.739 Y95.102
M204 S500
M205 X5 Y5
G1 F900 X126.398 Y118.762 E4618.95617
M204 S5000
M205 X30 Y30
G0 F2400 X126.118 Y119.33
M204 S500
M205 X5 Y5
G1 F900 X102.156 Y95.368 E4624.64925
M204 S5000
M205 X30 Y30
G0 F2400 X101.598 Y95.658
M204 S500
M205 X5 Y5
G1 F900 X125.837 Y119.897 E4630.40814
M204 S5000
M205 X30 Y30
G0 F2400 X125.534 Y120.442
M204 S500
M205 X5 Y5
G1 F900 X101.04 Y95.949 E4636.2275
M204 S5000
M205 X30 Y30
G0 F2400 X100.52 Y96.277
M204 S500
M205 X5 Y5
G1 F900 X125.214 Y120.971 E4642.09449
M204 S5000
M205 X30 Y30
G0 F2400 X124.888 Y121.494
M204 S500
M205 X5 Y5
G1 F900 X100.001 Y96.607 E4648.00734
M204 S5000
M205 X30 Y30
G0 F2400 X99.5 Y96.954
M204 S500
M205 X5 Y5
G1 F900 X124.532 Y121.986 E4653.95464
M204 S5000
M205 X30 Y30
G0 F2400 X124.175 Y122.478
M204 S500
M205 X5 Y5
G1 F900 X99.018 Y97.321 E4659.93164
M204 S5000
M205 X30 Y30
G0 F2400 X98.538 Y97.689
M204 S500
M205 X5 Y5
G1 F900 X123.794 Y122.946 E4665.93228
M204 S5000
M205 X30 Y30
G0 F2400 X123.401 Y123.401
M204 S500
M205 X5 Y5
G1 F900 X98.091 Y98.091 E4671.94563
M204 S5000
M205 X30 Y30
G0 F2400 X97.645 Y98.493
M204 S500
M205 X5 Y5
G1 F900 X123.001 Y123.849 E4677.96991
M204 S5000
M205 X30 Y30
G0 F2400 X122.572 Y124.269
M204 S500
M205 X5 Y5
G1 F900 X97.215 Y98.912 E4683.99442
M204 S5000
M205 X30 Y30
G0 F2400 X96.805 Y99.35
M204 S500
M205 X5 Y5
G1 F900 X122.144 Y124.69 E4690.01478
M204 S5000
M205 X30 Y30
G0 F2400 X121.693 Y125.087
M204 S500
M205 X5 Y5
G1 F900 X96.394 Y99.788 E4696.02552
M204 S5000
M205 X30 Y30
G0 F2400 X96.019 Y100.262
M204 S500
M205 X5 Y5
G1 F900 X121.227 Y125.47 E4702.01463
M204 S5000
M205 X30 Y30
G0 F2400 X120.757 Y125.848
M204 S500
M205 X5 Y5
G1 F900 X95.644 Y100.735 E4707.98118
M204 S5000
M205 X30 Y30
G0 F2400 X95.289 Y101.229
M204 S500
M205 X5 Y5
G1 F900 X120.257 Y126.197 E4713.91327
M204 S5000
M205 X30 Y30
G0 F2400 X119.757 Y126.545
M204 S500
M205 X5 Y5
G1 F900 X94.951 Y101.739 E4719.80688
M204 S5000
M205 X30 Y30
G0 F2400 X94.616 Y102.253
M204 S500
M205 X5 Y5
G1 F900 X119.229 Y126.866 E4725.65463
M204 S5000
M205 X30 Y30
G0 F2400 X118.691 Y127.176
M204 S500
M205 X5 Y5
G1 F900 X94.315 Y102.8 E4731.44607
M204 S5000
M205 X30 Y30
G0 F2400 X94.014 Y103.347
M204 S500
M205 X5 Y5
G1 F900 X118.143 Y127.477 E4737.17895
M204 S5000
M205 X30 Y30
G0 F2400 X117.566 Y127.748
M204 S500
M205 X5 Y5
G1 F900 X93.739 Y103.921 E4742.83995
M204 S5000
M205 X30 Y30
G0 F2400 X93.478 Y104.508
M204 S500
M205 X5 Y5
G1 F900 X116.989 Y128.02 E4748.426
M204 S5000
M205 X30 Y30
G0 F2400 X116.374 Y128.254
M204 S500
M205 X5 Y5
G1 F900 X93.231 Y105.11 E4753.92461
M204 S5000
M205 X30 Y30
G0 F2400 X93.012 Y105.74
M204 S500
M205 X5 Y5
G1 F900 X115.756 Y128.484 E4759.32831
M204 S5000
M205 X30 Y30
G0 F2400 X115.107 Y128.684
M204 S500
M205 X5 Y5
G1 F900 X92.797 Y106.373 E4764.62902
M204 S5000
M205 X30 Y30
G0 F2400 X92.624 Y107.049
M204 S500
M205 X5 Y5
G1 F900 X114.443 Y128.868 E4769.81295
M204 S5000
M205 X30 Y30
G0 F2400 X113.757 Y129.03
M204 S500
M205 X5 Y5
G1 F900 X92.452 Y107.726 E4774.87464
M204 S5000
M205 X30 Y30
G0 F2400 X92.326 Y108.448
M204 S500
M205 X5 Y5
G1 F900 X113.044 Y129.166 E4779.79698
M204 S5000
M205 X30 Y30
G0 F2400 X112.311 Y129.281
M204 S500
M205 X5 Y5
G1 F900 X92.203 Y109.173 E4784.5744
M204 S5000
M205 X30 Y30
G0 F2400 X92.13 Y109.949
M204 S500
M205 X5 Y5
G1 F900 X111.543 Y129.363 E4789.18681
M204 S5000
M205 X30 Y30
G0 F2400 X110.746 Y129.413
M204 S500
M205 X5 Y5
G1 F900 X92.066 Y110.733 E4793.62495
M204 S5000
M205 X30 Y30
G0 F2400 X92.064 Y111.58
M204 S500
M205 X5 Y5
G1 F900 X109.916 Y129.432 E4797.86637
M204 S5000
M205 X30 Y30
G0 F2400 X109.039 Y129.404
M204 S500
M205 X5 Y5
G1 F900 X92.081 Y112.446 E4801.89539
M204 S5000
M205 X30 Y30
G0 F2400 X92.16 Y113.373
M204 S500
M205 X5 Y5
G1 F900 X108.131 Y129.344 E4805.6899
M204 S5000
M205 X30 Y30
G0 F2400 X107.135 Y129.197
M204 S500
M205 X5 Y5
G1 F900 X92.295 Y114.356 E4809.21583
M204 S5000
M205 X30 Y30
G0 F2400 X92.481 Y115.391
M204 S500
M205 X5 Y5
G1 F900 X106.087 Y128.998 E4812.44857
M204 S5000
M205 X30 Y30
G0 F2400 X104.955 Y128.713
M204 S500
M205 X5 Y5
G1 F900 X92.775 Y116.534 E4815.34227
M204 S5000
M205 X30 Y30
G0 F2400 X93.207 Y117.815
M204 S500
M205 X5 Y5
G1 F900 X103.692 Y128.3 E4817.83338
M204 S5000
M205 X30 Y30
G0 F2400 X102.196 Y127.651
M204 S500
M205 X5 Y5
G1 F900 X93.836 Y119.292 E4819.81949
M204 S5000
M205 X30 Y30
G0 F2400 X94.951 Y121.256
M204 S500
M205 X5 Y5
G1 F900 X100.24 Y126.544 E4821.07598
M204 S5000
M205 X30 Y30
G0 F2400 X100.406 Y126.284
;MESH:NONMESH
G0 F600 X100.406 Y126.284 Z2.18
G0 F2400 X95.313 Y100.852
G0 X95.23 Y100.796
;TIME_ELAPSED:2233.686344
;LAYER:3
M204 S1000
M205 X10 Y10
;TYPE:WALL-INNER
;MESH:ABU3-17 Wittig Olefination.stl
G1 F600 X96.174 Y99.603 E4821.33156
G1 X97.224 Y98.485 E4821.58923
G1 X98.375 Y97.446 E4821.84973
G1 X99.589 Y96.525 E4822.10573
G1 X100.867 Y95.713 E4822.36011
G1 X102.228 Y95.002 E4822.61807
G1 X103.64 Y94.408 E4822.87543
G1 X105.09 Y93.937 E4823.13156
G1 X106.565 Y93.591 E4823.38608
G1 X108.096 Y93.365 E4823.64608
G1 X109.605 Y93.27 E4823.90009
G1 X111.139 Y93.302 E4824.15786
G1 X112.656 Y93.462 E4824.41413
G1 X114.152 Y93.747 E4824.66998
G1 X115.637 Y94.161 E4824.92897
G1 X117.049 Y94.686 E4825.18205
G1 X118.434 Y95.338 E4825.43923
G1 X119.774 Y96.112 E4825.6992
G1 X121.017 Y96.977 E4825.95361
G1 X122.183 Y97.941 E4826.20778
G1 X123.287 Y99.022 E4826.46736
G1 X124.262 Y100.153 E4826.71822
G1 X125.176 Y101.407 E4826.97892
G1 X125.957 Y102.694 E4827.23183
G1 X126.641 Y104.068 E4827.48968
G1 X127.209 Y105.497 E4827.74802
G1 X127.654 Y106.967 E4828.00605
G1 X127.938 Y108.312 E4828.23699
G1 X128.121 Y109.386 E4828.42003
G1 X131.226 Y109.387 E4828.94167
G1 X131.226 Y113.613 E4829.65164
G1 X128.137 Y113.613 E4830.17059
G1 X127.86 Y115.061 E4830.41826
G1 X127.724 Y115.701 E4830.52818
G1 X127.349 Y117.041 E4830.76195
G1 X127.215 Y117.489 E4830.84051
G1 X126.656 Y118.9 E4831.09548
G1 X125.973 Y120.278 E4831.35386
G1 X125.191 Y121.571 E4831.60773
G1 X124.288 Y122.817 E4831.86625
G1 X123.292 Y123.973 E4832.1226
G1 X122.19 Y125.054 E4832.38194
G1 X121.017 Y126.023 E4832.63754
G1 X119.774 Y126.888 E4832.89195
G1 X118.434 Y127.662 E4833.15193
G1 X117.049 Y128.314 E4833.4091
G1 X115.637 Y128.839 E4833.66219
G1 X114.152 Y129.253 E4833.92118
G1 X112.656 Y129.538 E4834.17703
G1 X111.139 Y129.698 E4834.4333
G1 X109.605 Y129.73 E4834.69107
G1 X108.096 Y129.635 E4834.94508
G1 X106.565 Y129.409 E4835.20507
G1 X105.09 Y129.063 E4835.4596
G1 X103.64 Y128.592 E4835.71573
G1 X102.228 Y127.998 E4835.97308
G1 X100.867 Y127.287 E4836.23105
G1 X99.589 Y126.475 E4836.48543
G1 X98.375 Y125.554 E4836.74143
G1 X97.228 Y124.52 E4837.00087
G1 X96.203 Y123.43 E4837.25223
G1 X95.249 Y122.228 E4837.51004
G1 X94.403 Y120.955 E4837.76683
G1 X93.665 Y119.618 E4838.02339
G1 X93.048 Y118.232 E4838.27827
G1 X92.543 Y116.787 E4838.53543
G1 X92.161 Y115.306 E4838.79238
G1 X91.905 Y113.795 E4839.04984
G1 X91.776 Y112.276 E4839.30595
G1 X91.774 Y110.752 E4839.56199
G1 X91.9 Y109.236 E4839.81755
G1 X92.155 Y107.717 E4840.07631
G1 X92.532 Y106.244 E4840.33175
G1 X93.032 Y104.805 E4840.58768
G1 X93.651 Y103.409 E4840.84423
G1 X94.393 Y102.06 E4841.10289
G1 X95.23 Y100.796 E4841.35758
M204 S5000
M205 X30 Y30
G0 F2400 X95.31 Y100.854
G0 X127.762 Y115.042
G0 X128.447 Y115.186
M204 S500
M205 X5 Y5
;TYPE:WALL-OUTER
G1 F600 X128.307 Y115.846 E4841.47092
G1 X127.927 Y117.203 E4841.70767
G1 X127.779 Y117.694 E4841.79382
G1 X127.205 Y119.144 E4842.05581
G1 X126.504 Y120.559 E4842.32111
G1 X125.687 Y121.91 E4842.58635
G1 X124.761 Y123.187 E4842.85135
G1 X123.731 Y124.382 E4843.1164
G1 X122.593 Y125.498 E4843.38417
G1 X121.377 Y126.503 E4843.6492
G1 X120.09 Y127.399 E4843.91265
G1 X118.713 Y128.194 E4844.17978
G1 X117.29 Y128.864 E4844.44401
G1 X115.818 Y129.411 E4844.70783
G1 X114.294 Y129.836 E4844.97363
G1 X112.735 Y130.133 E4845.24026
G1 X111.179 Y130.297 E4845.50311
G1 X109.592 Y130.331 E4845.76979
G1 X108.03 Y130.232 E4846.03273
G1 X106.46 Y130 E4846.29936
G1 X104.924 Y129.64 E4846.5644
G1 X103.432 Y129.156 E4846.82791
G1 X101.97 Y128.541 E4847.09437
G1 X100.572 Y127.81 E4847.35941
G1 X99.242 Y126.965 E4847.62413
G1 X97.99 Y126.015 E4847.88816
G1 X96.812 Y124.954 E4848.15451
G1 X95.748 Y123.822 E4848.4155
G1 X94.762 Y122.58 E4848.68192
G1 X93.892 Y121.271 E4848.94597
G1 X93.127 Y119.884 E4849.21208
G1 X92.486 Y118.446 E4849.47658
G1 X91.97 Y116.967 E4849.73974
G1 X91.573 Y115.427 E4850.00692
G1 X91.309 Y113.873 E4850.27173
G1 X91.176 Y112.304 E4850.53627
G1 X91.174 Y110.728 E4850.80103
G1 X91.304 Y109.157 E4851.06586
G1 X91.566 Y107.6 E4851.33112
G1 X91.958 Y106.066 E4851.59711
G1 X92.474 Y104.583 E4851.86091
G1 X93.112 Y103.144 E4852.12535
G1 X93.876 Y101.755 E4852.39167
G1 X94.748 Y100.438 E4852.65703
G1 X95.722 Y99.207 E4852.92075
G1 X96.801 Y98.057 E4853.18567
G1 X97.99 Y96.985 E4853.45463
G1 X99.242 Y96.035 E4853.71866
G1 X100.572 Y95.19 E4853.98338
G1 X101.97 Y94.459 E4854.24841
G1 X103.432 Y93.844 E4854.51488
G1 X104.924 Y93.36 E4854.77839
G1 X106.46 Y93 E4855.04343
G1 X108.03 Y92.768 E4855.31006
G1 X109.592 Y92.669 E4855.573
G1 X111.179 Y92.703 E4855.83968
G1 X112.735 Y92.867 E4856.10253
G1 X114.294 Y93.164 E4856.36916
G1 X115.818 Y93.589 E4856.63496
G1 X117.29 Y94.136 E4856.89878
G1 X118.713 Y94.806 E4857.16301
G1 X120.09 Y95.601 E4857.43014
G1 X121.377 Y96.497 E4857.69359
G1 X122.593 Y97.502 E4857.95862
G1 X123.72 Y98.606 E4858.22366
G1 X124.733 Y99.78 E4858.48417
G1 X125.676 Y101.075 E4858.7533
G1 X126.482 Y102.402 E4859.01413
G1 X127.192 Y103.828 E4859.28175
G1 X127.774 Y105.295 E4859.5469
G1 X128.236 Y106.82 E4859.8146
G1 X128.525 Y108.188 E4860.04949
G1 X128.627 Y108.786 E4860.15141
G1 X131.826 Y108.787 E4860.68884
G1 X131.826 Y114.213 E4861.60041
G1 X128.633 Y114.213 E4862.13683
G1 X128.447 Y115.186 E4862.30325
M204 S5000
M205 X30 Y30
G0 F2400 X128.385 Y115.479
G0 X127.272 Y114.991
M204 S500
M205 X5 Y5
;TYPE:SKIN
G1 F900 X127.151 Y115.559 E4862.40082
G1 X126.782 Y116.877 E4862.63076
G1 X126.66 Y117.289 E4862.70294
G1 X126.117 Y118.66 E4862.95068
G1 X125.453 Y119.998 E4863.20162
G1 X124.7 Y121.244 E4863.44621
G1 X123.824 Y122.452 E4863.69689
G1 X122.859 Y123.57 E4863.94501
G1 X121.799 Y124.612 E4864.19472
G1 X120.655 Y125.556 E4864.4439
G1 X119.46 Y126.388 E4864.68853
G1 X118.151 Y127.145 E4864.94256
G1 X116.831 Y127.765 E4865.18757
G1 X115.451 Y128.279 E4865.43497
G1 X114.023 Y128.676 E4865.68397
G1 X112.556 Y128.956 E4865.93487
G1 X111.113 Y129.108 E4866.17864
G1 X109.606 Y129.14 E4866.43187
G1 X108.171 Y129.049 E4866.67344
G1 X106.668 Y128.827 E4866.92868
G1 X105.25 Y128.495 E4867.17335
G1 X103.85 Y128.041 E4867.4206
G1 X102.477 Y127.462 E4867.67094
G1 X101.166 Y126.778 E4867.91936
G1 X99.919 Y125.985 E4868.16763
G1 X98.753 Y125.101 E4868.41345
G1 X97.649 Y124.106 E4868.66314
G1 X96.645 Y123.037 E4868.90952
G1 X95.732 Y121.887 E4869.1562
G1 X94.903 Y120.641 E4869.40763
G1 X94.192 Y119.351 E4869.65508
G1 X93.597 Y118.016 E4869.90063
G1 X93.106 Y116.61 E4870.15083
G1 X92.74 Y115.19 E4870.39719
G1 X92.491 Y113.719 E4870.64783
G1 X92.366 Y112.25 E4870.89551
G1 X92.364 Y110.777 E4871.14298
G1 X92.486 Y109.311 E4871.39012
G1 X92.733 Y107.841 E4871.64054
G1 X93.101 Y106.401 E4871.89023
G1 X93.579 Y105.027 E4872.13463
G1 X94.178 Y103.674 E4872.38322
G1 X94.9 Y102.364 E4872.63451
G1 X95.714 Y101.134 E4872.8823
G1 X96.616 Y99.993 E4873.12665
G1 X97.639 Y98.905 E4873.37755
G1 X98.753 Y97.899 E4873.62972
G1 X99.919 Y97.015 E4873.87554
G1 X101.166 Y96.222 E4874.12381
G1 X102.477 Y95.538 E4874.37223
G1 X103.85 Y94.959 E4874.62256
G1 X105.25 Y94.505 E4874.86982
G1 X106.668 Y94.173 E4875.11449
G1 X108.171 Y93.951 E4875.36973
G1 X109.606 Y93.86 E4875.6113
G1 X111.113 Y93.892 E4875.86453
G1 X112.556 Y94.044 E4876.1083
G1 X114.023 Y94.324 E4876.3592
G1 X115.451 Y94.721 E4876.6082
G1 X116.831 Y95.235 E4876.8556
G1 X118.151 Y95.855 E4877.10061
G1 X119.46 Y96.612 E4877.35464
G1 X120.655 Y97.444 E4877.59927
G1 X121.792 Y98.384 E4877.84711
G1 X122.847 Y99.417 E4878.09517
G1 X123.808 Y100.53 E4878.34221
G1 X124.681 Y101.73 E4878.59151
G1 X125.434 Y102.969 E4878.83509
G1 X126.102 Y104.31 E4879.08678
G1 X126.653 Y105.696 E4879.33736
G1 X127.08 Y107.109 E4879.58534
G1 X127.358 Y108.423 E4879.81098
G1 X127.623 Y109.976 E4880.07566
G1 X130.636 Y109.977 E4880.58184
G1 X130.636 Y113.023 E4881.09357
G1 X127.649 Y113.023 E4881.59538
G1 X127.272 Y114.991 E4881.93202
M204 S5000
M205 X30 Y30
G0 F2400 X125.385 Y120.687
M204 S500
M205 X5 Y5
G1 F900 X119.174 Y126.898 E4883.40768
M204 S5000
M205 X30 Y30
G0 F2400 X117.393 Y127.83
M204 S500
M205 X5 Y5
G1 F900 X126.34 Y118.884 E4885.53326
M204 S5000
M205 X30 Y30
G0 F2400 X126.914 Y117.461
M204 S500
M205 X5 Y5
G1 F900 X115.971 Y128.404 E4888.13318
M204 S5000
M205 X30 Y30
G0 F2400 X114.74 Y128.787
M204 S500
M205 X5 Y5
G1 F900 X127.263 Y116.263 E4891.10861
M204 S5000
M205 X30 Y30
G0 F2400 X127.547 Y115.131
M204 S500
M205 X5 Y5
G1 F900 X113.622 Y129.056 E4894.41702
M204 S5000
M205 X30 Y30
G0 F2400 X112.575 Y129.254
M204 S500
M205 X5 Y5
G1 F900 X127.75 Y114.079 E4898.02242
M204 S5000
M205 X30 Y30
G0 F2400 X128.507 Y113.323
M204 S500
M205 X5 Y5
G1 F900 X130.935 Y110.894 E4898.5994
M204 S5000
M205 X30 Y30
G0 F2400 X130.935 Y110.046
M204 S500
M205 X5 Y5
G1 F900 X111.627 Y129.354 E4903.18675
M204 S5000
M205 X30 Y30
G0 F2400 X110.718 Y129.415
M204 S500
M205 X5 Y5
G1 F900 X130.456 Y109.676 E4907.87638
M204 S5000
M205 X30 Y30
G0 F2400 X129.608 Y109.676
M204 S500
M205 X5 Y5
G1 F900 X109.85 Y129.434 E4912.57064
M204 S5000
M205 X30 Y30
G0 F2400 X109.032 Y129.404
M204 S500
M205 X5 Y5
G1 F900 X128.76 Y109.675 E4917.25789
M204 S5000
M205 X30 Y30
G0 F2400 X127.912 Y109.675
M204 S500
M205 X5 Y5
G1 F900 X108.234 Y129.353 E4921.93315
M204 S5000
M205 X30 Y30
G0 F2400 X107.488 Y129.25
M204 S500
M205 X5 Y5
G1 F900 X127.756 Y108.982 E4926.74858
M204 S5000
M205 X30 Y30
G0 F2400 X127.628 Y108.262
M204 S500
M205 X5 Y5
G1 F900 X106.749 Y129.141 E4931.70917
M204 S5000
M205 X30 Y30
G0 F2400 X106.051 Y128.99
M204 S500
M205 X5 Y5
G1 F900 X127.48 Y107.561 E4936.80045
M204 S5000
M205 X30 Y30
G0 F2400 X127.32 Y106.872
M204 S500
M205 X5 Y5
G1 F900 X105.364 Y128.829 E4942.01704
M204 S5000
M205 X30 Y30
G0 F2400 X104.709 Y128.635
M204 S500
M205 X5 Y5
G1 F900 X127.124 Y106.22 E4947.34258
M204 S5000
M205 X30 Y30
G0 F2400 X126.924 Y105.571
M204 S500
M205 X5 Y5
G1 F900 X104.069 Y128.427 E4952.77277
M204 S5000
M205 X30 Y30
G0 F2400 X103.449 Y128.198
M204 S500
M205 X5 Y5
G1 F900 X126.683 Y104.964 E4958.29288
M204 S5000
M205 X30 Y30
G0 F2400 X126.442 Y104.357
M204 S500
M205 X5 Y5
G1 F900 X102.853 Y127.946 E4963.89734
M204 S5000
M205 X30 Y30
G0 F2400 X102.263 Y127.687
M204 S500
M205 X5 Y5
G1 F900 X126.171 Y103.779 E4969.57759
M204 S5000
M205 X30 Y30
G0 F2400 X125.889 Y103.213
M204 S500
M205 X5 Y5
G1 F900 X101.705 Y127.397 E4975.32342
M204 S5000
M205 X30 Y30
G0 F2400 X101.147 Y127.106
M204 S500
M205 X5 Y5
G1 F900 X125.595 Y102.658 E4981.13197
M204 S5000
M205 X30 Y30
G0 F2400 X125.274 Y102.13
M204 S500
M205 X5 Y5
G1 F900 X100.619 Y126.786 E4986.98982
M204 S5000
M205 X30 Y30
G0 F2400 X100.1 Y126.456
M204 S500
M205 X5 Y5
G1 F900 X124.953 Y101.603 E4992.89459
M204 S5000
M205 X30 Y30
G0 F2400 X124.599 Y101.109
M204 S500
M205 X5 Y5
G1 F900 X99.593 Y126.115 E4998.83571
M204 S5000
M205 X30 Y30
G0 F2400 X99.11 Y125.749
M204 S500
M205 X5 Y5
G1 F900 X124.241 Y100.618 E5004.80653
M204 S5000
M205 X30 Y30
G0 F2400 X123.868 Y100.142
M204 S500
M205 X5 Y5
G1 F900 X98.627 Y125.383 E5010.80349
M204 S5000
M205 X30 Y30
G0 F2400 X98.177 Y124.985
M204 S500
M205 X5 Y5
G1 F900 X123.475 Y99.687 E5016.81398
M204 S5000
M205 X30 Y30
G0 F2400 X123.083 Y99.231
M204 S500
M205 X5 Y5
G1 F900 X97.731 Y124.583 E5022.83731
M204 S5000
M205 X30 Y30
G0 F2400 X97.297 Y124.167
M204 S500
M205 X5 Y5
G1 F900 X122.656 Y98.809 E5028.86218
M204 S5000
M205 X30 Y30
G0 F2400 X122.226 Y98.39
M204 S500
M205 X5 Y5
G1 F900 X96.886 Y123.73 E5034.88266
M204 S5000
M205 X30 Y30
G0 F2400 X96.475 Y123.293
M204 S500
M205 X5 Y5
G1 F900 X121.782 Y97.986 E5040.8953
M204 S5000
M205 X30 Y30
G0 F2400 X121.317 Y97.602
M204 S500
M205 X5 Y5
G1 F900 X96.095 Y122.825 E5046.88786
M204 S5000
M205 X30 Y30
G0 F2400 X95.719 Y122.352
M204 S500
M205 X5 Y5
G1 F900 X120.853 Y97.218 E5052.85939
M204 S5000
M205 X30 Y30
G0 F2400 X120.354 Y96.868
M204 S500
M205 X5 Y5
G1 F900 X95.358 Y121.864 E5058.79814
M204 S5000
M205 X30 Y30
G0 F2400 X95.019 Y121.355
M204 S500
M205 X5 Y5
G1 F900 X119.853 Y96.52 E5064.69851
M204 S5000
M205 X30 Y30
G0 F2400 X119.333 Y96.192
M204 S500
M205 X5 Y5
G1 F900 X94.68 Y120.845 E5070.55577
M204 S5000
M205 X30 Y30
G0 F2400 X94.375 Y120.302
M204 S500
M205 X5 Y5
G1 F900 X118.795 Y95.882 E5076.35766
M204 S5000
M205 X30 Y30
G0 F2400 X118.255 Y95.573
M204 S500
M205 X5 Y5
G1 F900 X94.074 Y119.754 E5082.10278
M204 S5000
M205 X30 Y30
G0 F2400 X93.792 Y119.188
M204 S500
M205 X5 Y5
G1 F900 X117.678 Y95.302 E5087.7778
M204 S5000
M205 X30 Y30
G0 F2400 X117.101 Y95.03
M204 S500
M205 X5 Y5
G1 F900 X93.53 Y118.601 E5093.37798
M204 S5000
M205 X30 Y30
G0 F2400 X93.276 Y118.006
M204 S500
M205 X5 Y5
G1 F900 X116.494 Y94.789 E5098.89418
M204 S5000
M205 X30 Y30
G0 F2400 X115.875 Y94.559
M204 S500
M205 X5 Y5
G1 F900 X93.057 Y117.377 E5104.31546
M204 S5000
M205 X30 Y30
G0 F2400 X92.837 Y116.748
M204 S500
M205 X5 Y5
G1 F900 X115.236 Y94.349 E5109.63719
M204 S5000
M205 X30 Y30
G0 F2400 X114.572 Y94.165
M204 S500
M205 X5 Y5
G1 F900 X92.659 Y116.077 E5114.84334
M204 S5000
M205 X30 Y30
G0 F2400 X92.486 Y115.403
M204 S500
M205 X5 Y5
G1 F900 X113.895 Y93.994 E5119.92986
M204 S5000
M205 X30 Y30
G0 F2400 X113.183 Y93.857
M204 S500
M205 X5 Y5
G1 F900 X92.351 Y114.689 E5124.87929
M204 S5000
M205 X30 Y30
G0 F2400 X92.229 Y113.962
M204 S500
M205 X5 Y5
G1 F900 X112.461 Y93.731 E5129.68605
M204 S5000
M205 X30 Y30
G0 F2400 X111.693 Y93.65
M204 S500
M205 X5 Y5
G1 F900 X92.145 Y113.197 E5134.33029
M204 S5000
M205 X30 Y30
G0 F2400 X92.079 Y112.415
M204 S500
M205 X5 Y5
G1 F900 X110.907 Y93.587 E5138.8036
M204 S5000
M205 X30 Y30
G0 F2400 X110.076 Y93.57
M204 S500
M205 X5 Y5
G1 F900 X92.065 Y111.581 E5143.08279
M204 S5000
M205 X30 Y30
G0 F2400 X92.066 Y110.731
M204 S500
M205 X5 Y5
G1 F900 X109.214 Y93.584 E5147.15683
M204 S5000
M205 X30 Y30
G0 F2400 X108.308 Y93.641
M204 S500
M205 X5 Y5
G1 F900 X92.143 Y109.805 E5150.99732
M204 S5000
M205 X30 Y30
G0 F2400 X92.261 Y108.839
M204 S500
M205 X5 Y5
G1 F900 X107.328 Y93.772 E5154.57706
M204 S5000
M205 X30 Y30
G0 F2400 X106.302 Y93.95
M204 S500
M205 X5 Y5
G1 F900 X92.432 Y107.819 E5157.87228
M204 S5000
M205 X30 Y30
G0 F2400 X92.719 Y106.684
M204 S500
M205 X5 Y5
G1 F900 X105.194 Y94.209 E5160.83619
M204 S5000
M205 X30 Y30
G0 F2400 X103.943 Y94.612
M204 S500
M205 X5 Y5
G1 F900 X93.118 Y105.437 E5163.40808
M204 S5000
M205 X30 Y30
G0 F2400 X93.702 Y104.004
M204 S500
M205 X5 Y5
G1 F900 X102.507 Y95.199 E5165.50004
M204 S5000
M205 X30 Y30
G0 F2400 X100.69 Y96.167
M204 S500
M205 X5 Y5
G1 F900 X94.634 Y102.223 E5166.93887
M204 S5000
M205 X30 Y30
G0 F2400 X129.355 Y113.323
M204 S500
M205 X5 Y5
G1 F900 X130.935 Y111.743 E5167.31426
M204 S5000
M205 X30 Y30
G0 F2400 X130.935 Y112.591
M204 S500
M205 X5 Y5
G1 F900 X130.204 Y113.323 E5167.48806
M204 S5000
M205 X30 Y30
G0 F2400 X130.204 Y113.013
;MESH:NONMESH
G0 F600 X130.204 Y113.013 Z2.38
G0 F2400 X131.226 Y113.892
;TIME_ELAPSED:2383.863035
;LAYER:4
M204 S1000
M205 X10 Y10
;TYPE:WALL-INNER
;MESH:ABU3-17 Wittig Olefination.stl
G1 F600 X128.107 Y113.893 E5168.01205
G1 X127.691 Y115.852 E5168.3485
G1 X127.387 Y116.918 E5168.53473
G1 X127.213 Y117.492 E5168.63549
G1 X126.658 Y118.897 E5168.88928
G1 X125.978 Y120.27 E5169.14669
G1 X125.189 Y121.574 E5169.40274
G1 X124.29 Y122.815 E5169.66018
G1 X123.294 Y123.97 E5169.91641
G1 X122.19 Y125.054 E5170.17634
G1 X121.017 Y126.023 E5170.43195
G1 X119.774 Y126.888 E5170.68636
G1 X118.434 Y127.662 E5170.94633
G1 X117.049 Y128.314 E5171.20351
G1 X115.637 Y128.839 E5171.45659
G1 X114.152 Y129.253 E5171.71558
G1 X112.656 Y129.538 E5171.97143
G1 X111.139 Y129.698 E5172.2277
G1 X109.605 Y129.73 E5172.48547
G1 X108.096 Y129.635 E5172.73948
G1 X106.565 Y129.409 E5172.99948
G1 X105.09 Y129.063 E5173.25401
G1 X103.64 Y128.592 E5173.51013
G1 X102.228 Y127.998 E5173.76749
G1 X100.867 Y127.287 E5174.02545
G1 X99.589 Y126.475 E5174.27983
G1 X98.375 Y125.554 E5174.53583
G1 X97.228 Y124.52 E5174.79527
G1 X96.205 Y123.432 E5175.04616
G1 X95.251 Y122.231 E5175.30384
G1 X94.405 Y120.958 E5175.56062
G1 X93.669 Y119.625 E5175.81644
G1 X93.042 Y118.22 E5176.07491
G1 X92.543 Y116.79 E5176.32936
G1 X92.163 Y115.319 E5176.5846
G1 X91.906 Y113.799 E5176.84358
G1 X91.776 Y112.279 E5177.09988
G1 X91.774 Y110.755 E5177.35591
G1 X91.9 Y109.237 E5177.61181
G1 X92.154 Y107.723 E5177.86972
G1 X92.534 Y106.239 E5178.12707
G1 X93.029 Y104.811 E5178.38098
G1 X93.653 Y103.405 E5178.63941
G1 X94.387 Y102.068 E5178.89565
G1 X95.228 Y100.799 E5179.15141
G1 X96.177 Y99.6 E5179.4083
G1 X97.216 Y98.492 E5179.66348
G1 X98.375 Y97.446 E5179.92576
G1 X99.589 Y96.525 E5180.18177
G1 X100.867 Y95.713 E5180.43614
G1 X102.228 Y95.002 E5180.69411
G1 X103.64 Y94.408 E5180.95146
G1 X105.09 Y93.937 E5181.20759
G1 X106.565 Y93.591 E5181.46212
G1 X108.096 Y93.365 E5181.72211
G1 X109.605 Y93.27 E5181.97613
G1 X111.139 Y93.302 E5182.2339
G1 X112.656 Y93.462 E5182.49017
G1 X114.152 Y93.747 E5182.74601
G1 X115.637 Y94.161 E5183.00501
G1 X117.049 Y94.686 E5183.25809
G1 X118.434 Y95.338 E5183.51526
G1 X119.774 Y96.112 E5183.77524
G1 X121.017 Y96.977 E5184.02965
G1 X122.183 Y97.941 E5184.28382
G1 X123.288 Y99.022 E5184.54352
G1 X124.26 Y100.15 E5184.79367
G1 X125.17 Y101.4 E5185.05342
G1 X125.959 Y102.697 E5185.30847
G1 X126.639 Y104.065 E5185.56512
G1 X127.207 Y105.494 E5185.82346
G1 X127.654 Y106.968 E5186.08223
G1 X128.105 Y109.106 E5186.44932
G1 X131.226 Y109.107 E5186.97365
G1 X131.226 Y113.892 E5187.77753
M204 S5000
M205 X30 Y30
G0 F2400 X131.156 Y113.822
G0 X128.082 Y113.862
G0 X112.642 Y129.44
G0 X112.735 Y130.133
M204 S500
M205 X5 Y5
;TYPE:WALL-OUTER
G1 F600 X111.179 Y130.297 E5188.04038
G1 X109.592 Y130.331 E5188.30706
G1 X108.03 Y130.232 E5188.57
G1 X106.46 Y130 E5188.83663
G1 X104.924 Y129.64 E5189.10167
G1 X103.432 Y129.156 E5189.36518
G1 X101.97 Y128.541 E5189.63165
G1 X100.572 Y127.81 E5189.89668
G1 X99.242 Y126.965 E5190.1614
G1 X97.99 Y126.015 E5190.42544
G1 X96.812 Y124.954 E5190.69178
G1 X95.75 Y123.824 E5190.9523
G1 X94.764 Y122.583 E5191.21858
G1 X93.894 Y121.274 E5191.48264
G1 X93.129 Y119.887 E5191.74874
G1 X92.487 Y118.449 E5192.01331
G1 X91.967 Y116.959 E5192.27844
G1 X91.575 Y115.441 E5192.54183
G1 X91.31 Y113.877 E5192.80832
G1 X91.176 Y112.307 E5193.07304
G1 X91.174 Y110.731 E5193.33781
G1 X91.304 Y109.16 E5193.60264
G1 X91.565 Y107.604 E5193.8677
G1 X91.96 Y106.061 E5194.13528
G1 X92.471 Y104.589 E5194.39706
G1 X93.113 Y103.141 E5194.66316
G1 X93.87 Y101.763 E5194.9273
G1 X94.746 Y100.441 E5195.19373
G1 X95.72 Y99.21 E5195.45744
G1 X96.799 Y98.059 E5195.72249
G1 X97.99 Y96.985 E5195.99192
G1 X99.242 Y96.035 E5196.25595
G1 X100.572 Y95.19 E5196.52067
G1 X101.97 Y94.459 E5196.78571
G1 X103.432 Y93.844 E5197.05217
G1 X104.924 Y93.36 E5197.31568
G1 X106.46 Y93 E5197.58072
G1 X108.03 Y92.768 E5197.84735
G1 X109.592 Y92.669 E5198.11029
G1 X111.179 Y92.703 E5198.37697
G1 X112.735 Y92.867 E5198.63982
G1 X114.294 Y93.164 E5198.90645
G1 X115.818 Y93.589 E5199.17225
G1 X117.29 Y94.136 E5199.43607
G1 X118.713 Y94.806 E5199.7003
G1 X120.09 Y95.601 E5199.96743
G1 X121.377 Y96.497 E5200.23088
G1 X122.593 Y97.502 E5200.49591
G1 X123.721 Y98.606 E5200.76107
G1 X124.731 Y99.777 E5201.02087
G1 X125.674 Y101.073 E5201.29013
G1 X126.481 Y102.4 E5201.55106
G1 X127.19 Y103.825 E5201.81845
G1 X127.772 Y105.292 E5202.08359
G1 X128.236 Y106.82 E5202.35187
G1 X128.592 Y108.506 E5202.64137
G1 X131.826 Y108.507 E5203.18468
G1 X131.826 Y114.492 E5204.19016
G1 X128.593 Y114.493 E5204.7333
G1 X128.274 Y115.996 E5204.99143
G1 X127.961 Y117.092 E5205.18292
G1 X127.779 Y117.694 E5205.28858
G1 X127.207 Y119.141 E5205.54998
G1 X126.506 Y120.556 E5205.81527
G1 X125.688 Y121.908 E5206.08074
G1 X124.763 Y123.185 E5206.34565
G1 X123.733 Y124.379 E5206.61056
G1 X122.593 Y125.498 E5206.87893
G1 X121.377 Y126.503 E5207.14396
G1 X120.09 Y127.399 E5207.40741
G1 X118.713 Y128.194 E5207.67454
G1 X117.29 Y128.864 E5207.93877
G1 X115.818 Y129.411 E5208.20259
G1 X114.294 Y129.836 E5208.46839
G1 X112.735 Y130.133 E5208.73502
M204 S5000
M205 X30 Y30
G0 F2400 X112.437 Y130.164
G0 X112.556 Y128.956
M204 S500
M205 X5 Y5
;TYPE:SKIN
G1 F900 X111.113 Y129.108 E5208.97878
G1 X109.606 Y129.14 E5209.23201
G1 X108.171 Y129.049 E5209.47358
G1 X106.668 Y128.827 E5209.72882
G1 X105.25 Y128.495 E5209.97349
G1 X103.85 Y128.041 E5210.22075
G1 X102.477 Y127.462 E5210.47108
G1 X101.166 Y126.778 E5210.7195
G1 X99.919 Y125.985 E5210.96777
G1 X98.753 Y125.101 E5211.21359
G1 X97.649 Y124.106 E5211.46328
G1 X96.647 Y123.039 E5211.70918
G1 X95.729 Y121.885 E5211.95692
G1 X94.911 Y120.653 E5212.20536
G1 X94.196 Y119.358 E5212.45388
G1 X93.589 Y118 E5212.70378
G1 X93.108 Y116.62 E5212.9493
G1 X92.741 Y115.2 E5213.19569
G1 X92.492 Y113.724 E5213.44717
G1 X92.366 Y112.25 E5213.6957
G1 X92.364 Y110.78 E5213.94266
G1 X92.486 Y109.312 E5214.19014
G1 X92.732 Y107.847 E5214.4397
G1 X93.103 Y106.396 E5214.69131
G1 X93.576 Y105.033 E5214.93369
G1 X94.182 Y103.665 E5215.18506
G1 X94.89 Y102.377 E5215.43198
G1 X95.712 Y101.137 E5215.68191
G1 X96.619 Y99.991 E5215.92744
G1 X97.631 Y98.911 E5216.17609
G1 X98.753 Y97.899 E5216.42993
G1 X99.919 Y97.015 E5216.67575
G1 X101.166 Y96.222 E5216.92402
G1 X102.477 Y95.538 E5217.17245
G1 X103.85 Y94.959 E5217.42278
G1 X105.25 Y94.505 E5217.67004
G1 X106.668 Y94.173 E5217.91471
G1 X108.171 Y93.951 E5218.16995
G1 X109.606 Y93.86 E5218.41151
G1 X111.113 Y93.892 E5218.66475
G1 X112.556 Y94.044 E5218.90851
G1 X114.023 Y94.324 E5219.15942
G1 X115.451 Y94.721 E5219.40842
G1 X116.831 Y95.235 E5219.65582
G1 X118.151 Y95.855 E5219.90082
G1 X119.46 Y96.612 E5220.15486
G1 X120.655 Y97.444 E5220.39949
G1 X121.793 Y98.384 E5220.64746
G1 X122.856 Y99.425 E5220.89741
G1 X123.791 Y100.509 E5221.13791
G1 X124.682 Y101.733 E5221.39225
G1 X125.436 Y102.972 E5221.63592
G1 X126.1 Y104.306 E5221.88626
G1 X126.651 Y105.693 E5222.13699
G1 X127.08 Y107.11 E5222.38572
G1 X127.627 Y109.696 E5222.82978
G1 X130.636 Y109.697 E5223.33529
G1 X130.636 Y113.302 E5223.94093
G1 X127.629 Y113.303 E5224.44611
G1 X127.118 Y115.71 E5224.85949
G1 X126.822 Y116.747 E5225.04067
G1 X126.656 Y117.297 E5225.13718
G1 X126.118 Y118.657 E5225.38289
G1 X125.458 Y119.99 E5225.63278
G1 X124.698 Y121.247 E5225.87956
G1 X123.831 Y122.444 E5226.12786
G1 X122.856 Y123.573 E5226.37847
G1 X121.799 Y124.612 E5226.62747
G1 X120.655 Y125.556 E5226.87665
G1 X119.46 Y126.388 E5227.12128
G1 X118.151 Y127.145 E5227.37532
G1 X116.831 Y127.765 E5227.62032
G1 X115.451 Y128.279 E5227.86772
G1 X114.023 Y128.676 E5228.11672
G1 X112.556 Y128.956 E5228.36763
M204 S5000
M205 X30 Y30
G0 F2400 X100.24 Y126.544
M204 S500
M205 X5 Y5
G1 F900 X94.951 Y121.255 E5229.62423
M204 S5000
M205 X30 Y30
G0 F2400 X93.839 Y119.295
M204 S500
M205 X5 Y5
G1 F900 X102.196 Y127.651 E5231.60963
M204 S5000
M205 X30 Y30
G0 F2400 X103.692 Y128.3
M204 S500
M205 X5 Y5
G1 F900 X93.205 Y117.813 E5234.10122
M204 S5000
M205 X30 Y30
G0 F2400 X92.775 Y116.534
M204 S500
M205 X5 Y5
G1 F900 X104.955 Y128.713 E5236.99492
M204 S5000
M205 X30 Y30
G0 F2400 X106.087 Y128.998
M204 S500
M205 X5 Y5
G1 F900 X92.48 Y115.39 E5240.22789
M204 S5000
M205 X30 Y30
G0 F2400 X92.294 Y114.356
M204 S500
M205 X5 Y5
G1 F900 X107.135 Y129.197 E5243.75394
M204 S5000
M205 X30 Y30
G0 F2400 X108.131 Y129.344
M204 S500
M205 X5 Y5
G1 F900 X92.16 Y113.373 E5247.54845
M204 S5000
M205 X30 Y30
G0 F2400 X92.081 Y112.446
M204 S500
M205 X5 Y5
G1 F900 X109.039 Y129.404 E5251.57747
M204 S5000
M205 X30 Y30
G0 F2400 X109.916 Y129.432
M204 S500
M205 X5 Y5
G1 F900 X92.064 Y111.58 E5255.81889
M204 S5000
M205 X30 Y30
G0 F2400 X92.066 Y110.733
M204 S500
M205 X5 Y5
G1 F900 X110.746 Y129.413 E5260.25703
M204 S5000
M205 X30 Y30
G0 F2400 X111.543 Y129.363
M204 S500
M205 X5 Y5
G1 F900 X92.131 Y109.95 E5264.8692
M204 S5000
M205 X30 Y30
G0 F2400 X92.203 Y109.174
M204 S500
M205 X5 Y5
G1 F900 X112.311 Y129.281 E5269.6465
M204 S5000
M205 X30 Y30
G0 F2400 X113.044 Y129.166
M204 S500
M205 X5 Y5
G1 F900 X92.326 Y108.448 E5274.56885
M204 S5000
M205 X30 Y30
G0 F2400 X92.452 Y107.726
M204 S500
M205 X5 Y5
G1 F900 X113.757 Y129.03 E5279.63054
M204 S5000
M205 X30 Y30
G0 F2400 X114.443 Y128.868
M204 S500
M205 X5 Y5
G1 F900 X92.625 Y107.05 E5284.81423
M204 S5000
M205 X30 Y30
G0 F2400 X92.798 Y106.375
M204 S500
M205 X5 Y5
G1 F900 X115.107 Y128.684 E5290.11458
M204 S5000
M205 X30 Y30
G0 F2400 X115.756 Y128.484
M204 S500
M205 X5 Y5
G1 F900 X93.012 Y105.74 E5295.51828
M204 S5000
M205 X30 Y30
G0 F2400 X93.23 Y105.11
M204 S500
M205 X5 Y5
G1 F900 X116.374 Y128.254 E5301.01701
M204 S5000
M205 X30 Y30
G0 F2400 X116.989 Y128.02
M204 S500
M205 X5 Y5
G1 F900 X93.478 Y104.509 E5306.60294
M204 S5000
M205 X30 Y30
G0 F2400 X93.739 Y103.921
M204 S500
M205 X5 Y5
G1 F900 X117.566 Y127.748 E5312.26394
M204 S5000
M205 X30 Y30
G0 F2400 X118.143 Y127.477
M204 S500
M205 X5 Y5
G1 F900 X94.013 Y103.347 E5317.99694
M204 S5000
M205 X30 Y30
G0 F2400 X94.314 Y102.799
M204 S500
M205 X5 Y5
G1 F900 X118.691 Y127.176 E5323.78862
M204 S5000
M205 X30 Y30
G0 F2400 X119.229 Y126.866
M204 S500
M205 X5 Y5
G1 F900 X94.615 Y102.252 E5329.63661
M204 S5000
M205 X30 Y30
G0 F2400 X94.951 Y101.739
M204 S500
M205 X5 Y5
G1 F900 X119.757 Y126.545 E5335.53021
M204 S5000
M205 X30 Y30
G0 F2400 X120.257 Y126.197
M204 S500
M205 X5 Y5
G1 F900 X95.29 Y101.23 E5341.46207
M204 S5000
M205 X30 Y30
G0 F2400 X95.645 Y100.736
M204 S500
M205 X5 Y5
G1 F900 X120.757 Y125.848 E5347.42838
M204 S5000
M205 X30 Y30
G0 F2400 X121.227 Y125.47
M204 S500
M205 X5 Y5
G1 F900 X96.02 Y100.262 E5353.41737
M204 S5000
M205 X30 Y30
G0 F2400 X96.394 Y99.789
M204 S500
M205 X5 Y5
G1 F900 X121.693 Y125.087 E5359.42799
M204 S5000
M205 X30 Y30
G0 F2400 X122.144 Y124.69
M204 S500
M205 X5 Y5
G1 F900 X96.805 Y99.35 E5365.44835
M204 S5000
M205 X30 Y30
G0 F2400 X97.215 Y98.912
M204 S500
M205 X5 Y5
G1 F900 X122.572 Y124.269 E5371.47286
M204 S5000
M205 X30 Y30
G0 F2400 X123.001 Y123.849
M204 S500
M205 X5 Y5
G1 F900 X97.644 Y98.492 E5377.49738
M204 S5000
M205 X30 Y30
G0 F2400 X98.09 Y98.09
M204 S500
M205 X5 Y5
G1 F900 X123.4 Y123.4 E5383.51073
M204 S5000
M205 X30 Y30
G0 F2400 X123.794 Y122.946
M204 S500
M205 X5 Y5
G1 F900 X98.537 Y97.688 E5389.5116
M204 S5000
M205 X30 Y30
G0 F2400 X99.017 Y97.32
M204 S500
M205 X5 Y5
G1 F900 X124.176 Y122.479 E5395.48908
M204 S5000
M205 X30 Y30
G0 F2400 X124.532 Y121.987
M204 S500
M205 X5 Y5
G1 F900 X99.5 Y96.954 E5401.4365
M204 S5000
M205 X30 Y30
G0 F2400 X100.001 Y96.607
M204 S500
M205 X5 Y5
G1 F900 X124.889 Y121.495 E5407.34958
M204 S5000
M205 X30 Y30
G0 F2400 X125.214 Y120.971
M204 S500
M205 X5 Y5
G1 F900 X100.52 Y96.277 E5413.21658
M204 S5000
M205 X30 Y30
G0 F2400 X101.04 Y95.949
M204 S500
M205 X5 Y5
G1 F900 X125.534 Y120.442 E5419.03594
M204 S5000
M205 X30 Y30
G0 F2400 X125.837 Y119.897
M204 S500
M205 X5 Y5
G1 F900 X101.598 Y95.658 E5424.79483
M204 S5000
M205 X30 Y30
G0 F2400 X102.156 Y95.368
M204 S500
M205 X5 Y5
G1 F900 X126.119 Y119.331 E5430.48815
M204 S5000
M205 X30 Y30
G0 F2400 X126.399 Y118.762
M204 S500
M205 X5 Y5
G1 F900 X102.739 Y95.102 E5436.10948
M204 S5000
M205 X30 Y30
G0 F2400 X103.335 Y94.849
M204 S500
M205 X5 Y5
G1 F900 X126.639 Y118.154 E5441.64634
M204 S5000
M205 X30 Y30
G0 F2400 X126.879 Y117.545
M204 S500
M205 X5 Y5
G1 F900 X103.946 Y94.612 E5447.09495
M204 S5000
M205 X30 Y30
G0 F2400 X104.586 Y94.404
M204 S500
M205 X5 Y5
G1 F900 X127.087 Y116.905 E5452.44091
M204 S5000
M205 X30 Y30
G0 F2400 X127.277 Y116.246
M204 S500
M205 X5 Y5
G1 F900 X105.232 Y94.201 E5457.67854
M204 S5000
M205 X30 Y30
G0 F2400 X105.919 Y94.04
M204 S500
M205 X5 Y5
G1 F900 X127.453 Y115.574 E5462.79475
M204 S5000
M205 X30 Y30
G0 F2400 X127.602 Y114.874
M204 S500
M205 X5 Y5
G1 F900 X106.606 Y93.879 E5467.78303
M204 S5000
M205 X30 Y30
G0 F2400 X107.346 Y93.77
M204 S500
M205 X5 Y5
G1 F900 X127.75 Y114.174 E5472.63077
M204 S5000
M205 X30 Y30
G0 F2400 X128.027 Y113.602
M204 S500
M205 X5 Y5
G1 F900 X108.086 Y93.661 E5477.36851
M204 S5000
M205 X30 Y30
G0 F2400 X108.879 Y93.606
M204 S500
M205 X5 Y5
G1 F900 X128.875 Y113.602 E5482.11932
M204 S5000
M205 X30 Y30
G0 F2400 X129.724 Y113.602
M204 S500
M205 X5 Y5
G1 F900 X109.684 Y93.562 E5486.88058
M204 S5000
M205 X30 Y30
G0 F2400 X110.551 Y93.58
M204 S500
M205 X5 Y5
G1 F900 X130.572 Y113.602 E5491.63745
M204 S5000
M205 X30 Y30
G0 F2400 X130.935 Y113.116
M204 S500
M205 X5 Y5
G1 F900 X111.444 Y93.625 E5496.26827
M204 S5000
M205 X30 Y30
G0 F2400 X112.392 Y93.724
M204 S500
M205 X5 Y5
G1 F900 X127.818 Y109.15 E5499.9333
M204 S5000
M205 X30 Y30
G0 F2400 X128.064 Y109.396
M204 S500
M205 X5 Y5
G1 F900 X130.935 Y112.268 E5500.61554
M204 S5000
M205 X30 Y30
G0 F2400 X130.935 Y111.419
M204 S500
M205 X5 Y5
G1 F900 X128.912 Y109.396 E5501.09618
M204 S5000
M205 X30 Y30
G0 F2400 X129.761 Y109.397
M204 S500
M205 X5 Y5
G1 F900 X130.935 Y110.57 E5501.37499
M204 S5000
M205 X30 Y30
G0 F2400 X130.935 Y109.722
M204 S500
M205 X5 Y5
G1 F900 X130.61 Y109.397 E5501.4522
M204 S5000
M205 X30 Y30
G0 F2400 X128.08 Y109.137
G0 X127.589 Y108.073
M204 S500
M205 X5 Y5
G1 F900 X113.42 Y93.904 E5504.81859
M204 S5000
M205 X30 Y30
G0 F2400 X114.514 Y94.149
M204 S500
M205 X5 Y5
G1 F900 X127.357 Y106.993 E5507.87005
M204 S5000
M205 X30 Y30
G0 F2400 X126.99 Y105.776
M204 S500
M205 X5 Y5
G1 F900 X115.712 Y94.499 E5510.54944
M204 S5000
M205 X30 Y30
G0 F2400 X117.086 Y95.024
M204 S500
M205 X5 Y5
G1 F900 X126.457 Y104.395 E5512.77588
M204 S5000
M205 X30 Y30
G0 F2400 X125.64 Y102.729
M204 S500
M205 X5 Y5
G1 F900 X118.788 Y95.878 E5514.40371
M204 S5000
M205 X30 Y30
G0 F2400 X121.566 Y97.807
M204 S500
M205 X5 Y5
G1 F900 X123.673 Y99.914 E5514.90431
M204 S5000
M205 X30 Y30
G0 F2400 X123.438 Y100.114
;MESH:NONMESH
G0 F600 X123.438 Y100.114 Z2.58
G0 F2400 X100.917 Y127.201
G0 X100.867 Y127.287
;TIME_ELAPSED:2534.492185
;LAYER:5
M204 S1000
M205 X10 Y10
;TYPE:WALL-INNER
;MESH:ABU3-17 Wittig Olefination.stl
G1 F600 X99.589 Y126.475 E5515.15869
G1 X98.375 Y125.554 E5515.41469
G1 X97.228 Y124.52 E5515.67412
G1 X96.207 Y123.434 E5515.92454
G1 X95.253 Y122.234 E5516.18209
G1 X94.407 Y120.961 E5516.43887
G1 X93.668 Y119.623 E5516.69566
G1 X93.046 Y118.228 E5516.95226
G1 X92.544 Y116.792 E5517.20783
G1 X92.164 Y115.322 E5517.46291
G1 X91.907 Y113.802 E5517.72189
G1 X91.777 Y112.281 E5517.97835
G1 X91.774 Y110.758 E5518.23422
G1 X91.899 Y109.24 E5518.4901
G1 X92.153 Y107.726 E5518.74801
G1 X92.533 Y106.242 E5519.00536
G1 X93.028 Y104.814 E5519.25927
G1 X93.648 Y103.414 E5519.51651
G1 X94.39 Y102.066 E5519.77501
G1 X95.226 Y100.801 E5520.02975
G1 X96.175 Y99.603 E5520.28651
G1 X97.214 Y98.494 E5520.54181
G1 X98.375 Y97.446 E5520.80457
G1 X99.589 Y96.525 E5521.06057
G1 X100.867 Y95.713 E5521.31495
G1 X102.228 Y95.002 E5521.57292
G1 X103.64 Y94.408 E5521.83027
G1 X105.09 Y93.937 E5522.0864
G1 X106.565 Y93.591 E5522.34092
G1 X108.096 Y93.365 E5522.60092
G1 X109.605 Y93.27 E5522.85493
G1 X111.139 Y93.302 E5523.1127
G1 X112.656 Y93.462 E5523.36897
G1 X114.152 Y93.747 E5523.62482
G1 X115.637 Y94.161 E5523.88381
G1 X117.049 Y94.686 E5524.1369
G1 X118.434 Y95.338 E5524.39407
G1 X119.774 Y96.112 E5524.65404
G1 X121.017 Y96.977 E5524.90846
G1 X122.183 Y97.941 E5525.16262
G1 X123.287 Y99.022 E5525.4222
G1 X124.267 Y100.158 E5525.67425
G1 X125.167 Y101.392 E5525.93084
G1 X125.952 Y102.684 E5526.18482
G1 X126.64 Y104.067 E5526.44433
G1 X127.206 Y105.491 E5526.70177
G1 X127.654 Y106.968 E5526.96107
G1 X128.052 Y108.855 E5527.28506
G1 X131.226 Y108.855 E5527.81829
G1 X131.226 Y114.144 E5528.70684
G1 X128.054 Y114.144 E5529.23974
G1 X127.654 Y116.033 E5529.56413
G1 X127.279 Y117.273 E5529.78176
G1 X126.66 Y118.891 E5530.0728
G1 X125.981 Y120.263 E5530.32998
G1 X125.188 Y121.575 E5530.58753
G1 X124.291 Y122.811 E5530.8441
G1 X123.295 Y123.97 E5531.10083
G1 X122.19 Y125.054 E5531.36088
G1 X121.017 Y126.023 E5531.61649
G1 X119.774 Y126.888 E5531.8709
G1 X118.434 Y127.662 E5532.13088
G1 X117.049 Y128.314 E5532.38805
G1 X115.637 Y128.839 E5532.64113
G1 X114.152 Y129.253 E5532.90013
G1 X112.656 Y129.538 E5533.15597
G1 X111.139 Y129.698 E5533.41224
G1 X109.605 Y129.73 E5533.67001
G1 X108.096 Y129.635 E5533.92403
G1 X106.565 Y129.409 E5534.18402
G1 X105.09 Y129.063 E5534.43855
G1 X103.64 Y128.592 E5534.69468
G1 X102.228 Y127.998 E5534.95203
G1 X100.867 Y127.287 E5535.21
M204 S5000
M205 X30 Y30
G0 F2400 X100.917 Y127.201
G0 X97.297 Y124.449
G0 X96.812 Y124.954
M204 S500
M205 X5 Y5
;TYPE:WALL-OUTER
G1 F600 X95.752 Y123.826 E5535.47004
G1 X94.766 Y122.586 E5535.73619
G1 X93.896 Y121.277 E5536.00025
G1 X93.13 Y119.89 E5536.26644
G1 X92.489 Y118.452 E5536.53094
G1 X91.968 Y116.962 E5536.79612
G1 X91.576 Y115.444 E5537.05951
G1 X91.311 Y113.88 E5537.326
G1 X91.177 Y112.309 E5537.59089
G1 X91.174 Y110.734 E5537.85549
G1 X91.303 Y109.163 E5538.12031
G1 X91.564 Y107.607 E5538.38537
G1 X91.959 Y106.064 E5538.65295
G1 X92.47 Y104.592 E5538.91472
G1 X93.109 Y103.149 E5539.17985
G1 X93.873 Y101.761 E5539.44603
G1 X94.744 Y100.444 E5539.71129
G1 X95.718 Y99.213 E5539.97501
G1 X96.797 Y98.061 E5540.24018
G1 X97.99 Y96.985 E5540.51008
G1 X99.242 Y96.035 E5540.77411
G1 X100.572 Y95.19 E5541.03884
G1 X101.97 Y94.459 E5541.30387
G1 X103.432 Y93.844 E5541.57033
G1 X104.924 Y93.36 E5541.83385
G1 X106.46 Y93 E5542.09889
G1 X108.03 Y92.768 E5542.36551
G1 X109.592 Y92.669 E5542.62846
G1 X111.179 Y92.703 E5542.89513
G1 X112.735 Y92.867 E5543.15799
G1 X114.294 Y93.164 E5543.42461
G1 X115.818 Y93.589 E5543.69041
G1 X117.29 Y94.136 E5543.95423
G1 X118.713 Y94.806 E5544.21847
G1 X120.09 Y95.601 E5544.48559
G1 X121.377 Y96.497 E5544.74904
G1 X122.593 Y97.502 E5545.01407
G1 X123.72 Y98.606 E5545.27912
G1 X124.738 Y99.785 E5545.54081
G1 X125.667 Y101.06 E5545.80584
G1 X126.479 Y102.397 E5546.06863
G1 X127.189 Y103.822 E5546.3361
G1 X127.771 Y105.289 E5546.60124
G1 X128.236 Y106.82 E5546.87005
G1 X128.539 Y108.255 E5547.11645
G1 X131.826 Y108.255 E5547.66867
G1 X131.826 Y114.744 E5548.75882
G1 X128.54 Y114.744 E5549.31087
G1 X128.236 Y116.18 E5549.55746
G1 X127.848 Y117.463 E5549.78265
G1 X127.207 Y119.138 E5550.08395
G1 X126.507 Y120.553 E5550.34917
G1 X125.69 Y121.905 E5550.61455
G1 X124.763 Y123.182 E5550.87965
G1 X123.735 Y124.378 E5551.1446
G1 X122.593 Y125.498 E5551.41333
G1 X121.377 Y126.503 E5551.67836
G1 X120.09 Y127.399 E5551.94181
G1 X118.713 Y128.194 E5552.20894
G1 X117.29 Y128.864 E5552.47317
G1 X115.818 Y129.411 E5552.73699
G1 X114.294 Y129.836 E5553.00279
G1 X112.735 Y130.133 E5553.26941
G1 X111.179 Y130.297 E5553.53227
G1 X109.592 Y130.331 E5553.79895
G1 X108.03 Y130.232 E5554.06189
G1 X106.46 Y130 E5554.32851
G1 X104.924 Y129.64 E5554.59356
G1 X103.432 Y129.156 E5554.85707
G1 X101.97 Y128.541 E5555.12353
G1 X100.572 Y127.81 E5555.38857
G1 X99.242 Y126.965 E5555.65329
G1 X97.99 Y126.015 E5555.91732
G1 X96.812 Y124.954 E5556.18366
M204 S5000
M205 X30 Y30
G0 F2400 X96.607 Y124.736
G0 X97.643 Y124.1
M204 S500
M205 X5 Y5
;TYPE:SKIN
G1 F900 X96.654 Y123.048 E5556.42624
G1 X95.731 Y121.888 E5556.67528
G1 X94.913 Y120.656 E5556.92373
G1 X94.195 Y119.356 E5557.17322
G1 X93.595 Y118.012 E5557.42049
G1 X93.108 Y116.618 E5557.66857
G1 X92.742 Y115.203 E5557.91411
G1 X92.493 Y113.727 E5558.16558
G1 X92.367 Y112.252 E5558.41428
G1 X92.364 Y110.783 E5558.66108
G1 X92.485 Y109.315 E5558.90854
G1 X92.731 Y107.85 E5559.1581
G1 X93.102 Y106.399 E5559.40971
G1 X93.578 Y105.027 E5559.65369
G1 X94.169 Y103.691 E5559.89911
G1 X94.901 Y102.362 E5560.15401
G1 X95.706 Y101.144 E5560.39929
G1 X96.617 Y99.994 E5560.64577
G1 X97.629 Y98.913 E5560.89454
G1 X98.753 Y97.899 E5561.14885
G1 X99.919 Y97.015 E5561.39467
G1 X101.166 Y96.222 E5561.64294
G1 X102.477 Y95.538 E5561.89137
G1 X103.85 Y94.959 E5562.1417
G1 X105.25 Y94.505 E5562.38896
G1 X106.668 Y94.173 E5562.63363
G1 X108.171 Y93.951 E5562.88887
G1 X109.606 Y93.86 E5563.13043
G1 X111.113 Y93.892 E5563.38367
G1 X112.556 Y94.044 E5563.62743
G1 X114.023 Y94.324 E5563.87834
G1 X115.451 Y94.721 E5564.12734
G1 X116.831 Y95.235 E5564.37474
G1 X118.151 Y95.855 E5564.61974
G1 X119.46 Y96.612 E5564.87378
G1 X120.655 Y97.444 E5565.11841
G1 X121.792 Y98.384 E5565.36625
G1 X122.856 Y99.425 E5565.61632
G1 X123.807 Y100.527 E5565.86087
G1 X124.673 Y101.715 E5566.10785
G1 X125.429 Y102.959 E5566.35241
G1 X126.101 Y104.308 E5566.6056
G1 X126.65 Y105.69 E5566.85543
G1 X127.08 Y107.11 E5567.10469
G1 X127.574 Y109.445 E5567.50565
G1 X130.636 Y109.445 E5568.02006
G1 X130.636 Y113.554 E5568.71038
G1 X127.576 Y113.554 E5569.22446
G1 X127.084 Y115.88 E5569.62387
G1 X126.718 Y117.086 E5569.8356
G1 X126.12 Y118.651 E5570.11706
G1 X125.461 Y119.983 E5570.36673
G1 X124.697 Y121.248 E5570.615
G1 X123.835 Y122.435 E5570.86145
G1 X122.856 Y123.575 E5571.1139
G1 X121.799 Y124.611 E5571.36255
G1 X120.655 Y125.556 E5571.61184
G1 X119.46 Y126.388 E5571.85646
G1 X118.151 Y127.145 E5572.1105
G1 X116.831 Y127.765 E5572.3555
G1 X115.451 Y128.279 E5572.6029
G1 X114.023 Y128.676 E5572.8519
G1 X112.556 Y128.956 E5573.10281
G1 X111.113 Y129.108 E5573.34657
G1 X109.606 Y129.14 E5573.59981
G1 X108.171 Y129.049 E5573.84137
G1 X106.668 Y128.827 E5574.09662
G1 X105.25 Y128.495 E5574.34128
G1 X103.85 Y128.041 E5574.58854
G1 X102.477 Y127.462 E5574.83887
G1 X101.166 Y126.778 E5575.0873
G1 X99.919 Y125.985 E5575.33557
G1 X98.753 Y125.101 E5575.58139
G1 X97.643 Y124.1 E5575.8325
M204 S5000
M205 X30 Y30
G0 F2400 X100.69 Y96.167
M204 S500
M205 X5 Y5
G1 F900 X94.634 Y102.223 E5577.27133
M204 S5000
M205 X30 Y30
G0 F2400 X93.7 Y104.006
M204 S500
M205 X5 Y5
G1 F900 X102.507 Y95.199 E5579.36376
M204 S5000
M205 X30 Y30
G0 F2400 X103.943 Y94.612
M204 S500
M205 X5 Y5
G1 F900 X93.117 Y105.438 E5581.93589
M204 S5000
M205 X30 Y30
G0 F2400 X92.719 Y106.684
M204 S500
M205 X5 Y5
G1 F900 X105.194 Y94.209 E5584.8998
M204 S5000
M205 X30 Y30
G0 F2400 X106.302 Y93.95
M204 S500
M205 X5 Y5
G1 F900 X92.432 Y107.82 E5588.19514
M204 S5000
M205 X30 Y30
G0 F2400 X92.261 Y108.839
M204 S500
M205 X5 Y5
G1 F900 X107.328 Y93.772 E5591.77488
M204 S5000
M205 X30 Y30
G0 F2400 X108.308 Y93.641
M204 S500
M205 X5 Y5
G1 F900 X92.143 Y109.805 E5595.61537
M204 S5000
M205 X30 Y30
G0 F2400 X92.067 Y110.73
M204 S500
M205 X5 Y5
G1 F900 X109.214 Y93.584 E5599.68917
M204 S5000
M205 X30 Y30
G0 F2400 X110.076 Y93.57
M204 S500
M205 X5 Y5
G1 F900 X92.066 Y111.58 E5603.96813
M204 S5000
M205 X30 Y30
G0 F2400 X92.08 Y112.414
M204 S500
M205 X5 Y5
G1 F900 X110.907 Y93.587 E5608.44119
M204 S5000
M205 X30 Y30
G0 F2400 X111.693 Y93.65
M204 S500
M205 X5 Y5
G1 F900 X92.147 Y113.196 E5613.08509
M204 S5000
M205 X30 Y30
G0 F2400 X92.229 Y113.962
M204 S500
M205 X5 Y5
G1 F900 X112.461 Y93.731 E5617.89185
M204 S5000
M205 X30 Y30
G0 F2400 X113.183 Y93.857
M204 S500
M205 X5 Y5
G1 F900 X92.351 Y114.689 E5622.84128
M204 S5000
M205 X30 Y30
G0 F2400 X92.484 Y115.404
M204 S500
M205 X5 Y5
G1 F900 X113.895 Y93.994 E5627.92815
M204 S5000
M205 X30 Y30
G0 F2400 X114.572 Y94.165
M204 S500
M205 X5 Y5
G1 F900 X92.658 Y116.079 E5633.13465
M204 S5000
M205 X30 Y30
G0 F2400 X92.836 Y116.749
M204 S500
M205 X5 Y5
G1 F900 X115.236 Y94.349 E5638.45662
M204 S5000
M205 X30 Y30
G0 F2400 X115.875 Y94.559
M204 S500
M205 X5 Y5
G1 F900 X93.055 Y117.379 E5643.87838
M204 S5000
M205 X30 Y30
G0 F2400 X93.275 Y118.007
M204 S500
M205 X5 Y5
G1 F900 X116.494 Y94.789 E5649.39481
M204 S5000
M205 X30 Y30
G0 F2400 X117.101 Y95.03
M204 S500
M205 X5 Y5
G1 F900 X93.529 Y118.602 E5654.99523
M204 S5000
M205 X30 Y30
G0 F2400 X93.791 Y119.189
M204 S500
M205 X5 Y5
G1 F900 X117.678 Y95.302 E5660.67049
M204 S5000
M205 X30 Y30
G0 F2400 X118.255 Y95.573
M204 S500
M205 X5 Y5
G1 F900 X94.073 Y119.755 E5666.41584
M204 S5000
M205 X30 Y30
G0 F2400 X94.375 Y120.302
M204 S500
M205 X5 Y5
G1 F900 X118.795 Y95.882 E5672.21774
M204 S5000
M205 X30 Y30
G0 F2400 X119.333 Y96.192
M204 S500
M205 X5 Y5
G1 F900 X94.68 Y120.845 E5678.07499
M204 S5000
M205 X30 Y30
G0 F2400 X95.018 Y121.356
M204 S500
M205 X5 Y5
G1 F900 X119.853 Y96.52 E5683.97561
M204 S5000
M205 X30 Y30
G0 F2400 X120.354 Y96.868
M204 S500
M205 X5 Y5
G1 F900 X95.356 Y121.866 E5689.91483
M204 S5000
M205 X30 Y30
G0 F2400 X95.718 Y122.353
M204 S500
M205 X5 Y5
G1 F900 X120.853 Y97.218 E5695.8866
M204 S5000
M205 X30 Y30
G0 F2400 X121.317 Y97.602
M204 S500
M205 X5 Y5
G1 F900 X96.094 Y122.825 E5701.87928
M204 S5000
M205 X30 Y30
G0 F2400 X96.474 Y123.293
M204 S500
M205 X5 Y5
G1 F900 X121.782 Y97.985 E5707.89215
M204 S5000
M205 X30 Y30
G0 F2400 X122.227 Y98.389
M204 S500
M205 X5 Y5
G1 F900 X96.885 Y123.731 E5713.91311
M204 S5000
M205 X30 Y30
G0 F2400 X97.297 Y124.168
M204 S500
M205 X5 Y5
G1 F900 X122.656 Y98.809 E5719.9381
M204 S5000
M205 X30 Y30
G0 F2400 X123.083 Y99.231
M204 S500
M205 X5 Y5
G1 F900 X97.731 Y124.583 E5725.96142
M204 S5000
M205 X30 Y30
G0 F2400 X98.177 Y124.985
M204 S500
M205 X5 Y5
G1 F900 X123.476 Y99.686 E5731.97216
M204 S5000
M205 X30 Y30
G0 F2400 X123.869 Y100.141
M204 S500
M205 X5 Y5
G1 F900 X98.627 Y125.383 E5737.96935
M204 S5000
M205 X30 Y30
G0 F2400 X99.11 Y125.749
M204 S500
M205 X5 Y5
G1 F900 X124.242 Y100.617 E5743.94041
M204 S5000
M205 X30 Y30
G0 F2400 X124.6 Y101.107
M204 S500
M205 X5 Y5
G1 F900 X99.593 Y126.115 E5749.88189
M204 S5000
M205 X30 Y30
G0 F2400 X100.1 Y126.456
M204 S500
M205 X5 Y5
G1 F900 X124.954 Y101.602 E5755.7869
M204 S5000
M205 X30 Y30
G0 F2400 X125.275 Y102.13
M204 S500
M205 X5 Y5
G1 F900 X100.619 Y126.786 E5761.64487
M204 S5000
M205 X30 Y30
G0 F2400 X101.147 Y127.106
M204 S500
M205 X5 Y5
G1 F900 X125.596 Y102.657 E5767.45365
M204 S5000
M205 X30 Y30
G0 F2400 X125.889 Y103.213
M204 S500
M205 X5 Y5
G1 F900 X101.705 Y127.397 E5773.19948
M204 S5000
M205 X30 Y30
G0 F2400 X102.263 Y127.687
M204 S500
M205 X5 Y5
G1 F900 X126.171 Y103.779 E5778.87973
M204 S5000
M205 X30 Y30
G0 F2400 X126.442 Y104.357
M204 S500
M205 X5 Y5
G1 F900 X102.853 Y127.946 E5784.48419
M204 S5000
M205 X30 Y30
G0 F2400 X103.449 Y128.198
M204 S500
M205 X5 Y5
G1 F900 X126.683 Y104.965 E5790.00419
M204 S5000
M205 X30 Y30
G0 F2400 X126.924 Y105.572
M204 S500
M205 X5 Y5
G1 F900 X104.069 Y128.427 E5795.43426
M204 S5000
M205 X30 Y30
G0 F2400 X104.709 Y128.635
M204 S500
M205 X5 Y5
G1 F900 X127.123 Y106.221 E5800.75955
M204 S5000
M205 X30 Y30
G0 F2400 X127.32 Y106.872
M204 S500
M205 X5 Y5
G1 F900 X105.364 Y128.829 E5805.97615
M204 S5000
M205 X30 Y30
G0 F2400 X106.051 Y128.99
M204 S500
M205 X5 Y5
G1 F900 X127.48 Y107.561 E5811.06742
M204 S5000
M205 X30 Y30
G0 F2400 X127.629 Y108.261
M204 S500
M205 X5 Y5
G1 F900 X106.749 Y129.141 E5816.02826
M204 S5000
M205 X30 Y30
G0 F2400 X107.488 Y129.25
M204 S500
M205 X5 Y5
G1 F900 X127.777 Y108.961 E5820.84868
M204 S5000
M205 X30 Y30
G0 F2400 X128.443 Y109.144
M204 S500
M205 X5 Y5
G1 F900 X108.234 Y129.353 E5825.65009
M204 S5000
M205 X30 Y30
G0 F2400 X109.032 Y129.404
M204 S500
M205 X5 Y5
G1 F900 X129.291 Y109.144 E5830.4635
M204 S5000
M205 X30 Y30
G0 F2400 X130.14 Y109.144
M204 S500
M205 X5 Y5
G1 F900 X109.85 Y129.434 E5835.28416
M204 S5000
M205 X30 Y30
G0 F2400 X110.718 Y129.415
M204 S500
M205 X5 Y5
G1 F900 X130.934 Y109.198 E5840.08736
M204 S5000
M205 X30 Y30
G0 F2400 X130.934 Y110.047
M204 S500
M205 X5 Y5
G1 F900 X111.627 Y129.354 E5844.67447
M204 S5000
M205 X30 Y30
G0 F2400 X112.575 Y129.254
M204 S500
M205 X5 Y5
G1 F900 X127.774 Y114.055 E5848.28556
M204 S5000
M205 X30 Y30
G0 F2400 X127.976 Y113.854
M204 S500
M205 X5 Y5
G1 F900 X130.934 Y110.895 E5848.98847
M204 S5000
M205 X30 Y30
G0 F2400 X130.934 Y111.744
M204 S500
M205 X5 Y5
G1 F900 X128.824 Y113.854 E5849.48978
M204 S5000
M205 X30 Y30
G0 F2400 X129.673 Y113.854
M204 S500
M205 X5 Y5
G1 F900 X130.934 Y112.592 E5849.78949
M204 S5000
M205 X30 Y30
G0 F2400 X130.934 Y113.441
M204 S500
M205 X5 Y5
G1 F900 X130.522 Y113.854 E5849.8875
M204 S5000
M205 X30 Y30
G0 F2400 X128.029 Y114.113
G0 X127.547 Y115.131
M204 S500
M205 X5 Y5
G1 F900 X113.622 Y129.056 E5853.19591
M204 S5000
M205 X30 Y30
G0 F2400 X114.74 Y128.787
M204 S500
M205 X5 Y5
G1 F900 X127.286 Y116.24 E5856.17681
M204 S5000
M205 X30 Y30
G0 F2400 X126.881 Y117.494
M204 S500
M205 X5 Y5
G1 F900 X115.971 Y128.404 E5858.76889
M204 S5000
M205 X30 Y30
G0 F2400 X117.393 Y127.83
M204 S500
M205 X5 Y5
G1 F900 X126.335 Y118.888 E5860.8934
M204 S5000
M205 X30 Y30
G0 F2400 X125.384 Y120.688
M204 S500
M205 X5 Y5
G1 F900 X119.174 Y126.898 E5862.36882
M204 S5000
M205 X30 Y30
G0 F2400 X119.021 Y126.63
;MESH:NONMESH
G0 F600 X119.021 Y126.63 Z2.78
G0 F2400 X111.133 Y93.401
G0 X111.139 Y93.302
;TIME_ELAPSED:2684.902021
;LAYER:6
M204 S1000
M205 X10 Y10
;TYPE:WALL-INNER
;MESH:ABU3-17 Wittig Olefination.stl
G1 F600 X112.656 Y93.462 E5862.62509
G1 X114.152 Y93.747 E5862.88094
G1 X115.637 Y94.161 E5863.13993
G1 X117.049 Y94.686 E5863.39302
G1 X118.434 Y95.338 E5863.65019
G1 X119.774 Y96.112 E5863.91017
G1 X121.017 Y96.977 E5864.16458
G1 X122.183 Y97.941 E5864.41874
G1 X123.287 Y99.022 E5864.67832
G1 X124.261 Y100.15 E5864.9287
G1 X125.169 Y101.396 E5865.18771
G1 X125.95 Y102.681 E5865.44034
G1 X126.637 Y104.06 E5865.69917
G1 X127.206 Y105.493 E5865.95819
G1 X127.655 Y106.971 E5866.2177
G1 X128.002 Y108.625 E5866.50162
G1 X131.226 Y108.625 E5867.04326
G1 X131.226 Y114.361 E5868.0069
G1 X128.835 Y114.375 E5868.4086
G1 X128.007 Y114.365 E5868.54771
G1 X127.706 Y115.782 E5868.79108
G1 X127.454 Y116.695 E5868.9502
G1 X127.313 Y117.163 E5869.03231
G1 X126.656 Y118.897 E5869.34384
G1 X125.983 Y120.261 E5869.59936
G1 X125.19 Y121.572 E5869.85677
G1 X124.302 Y122.797 E5870.11095
G1 X123.291 Y123.974 E5870.37162
G1 X122.19 Y125.054 E5870.63072
G1 X121.017 Y126.023 E5870.88633
G1 X119.774 Y126.888 E5871.14074
G1 X118.434 Y127.662 E5871.40072
G1 X117.049 Y128.314 E5871.65789
G1 X115.637 Y128.839 E5871.91097
G1 X114.152 Y129.253 E5872.16997
G1 X112.656 Y129.538 E5872.42582
G1 X111.139 Y129.698 E5872.68208
G1 X109.605 Y129.73 E5872.93985
G1 X108.096 Y129.635 E5873.19387
G1 X106.565 Y129.409 E5873.45386
G1 X105.09 Y129.063 E5873.70839
G1 X103.64 Y128.592 E5873.96452
G1 X102.228 Y127.998 E5874.22187
G1 X100.867 Y127.287 E5874.47984
G1 X99.589 Y126.475 E5874.73421
G1 X98.375 Y125.554 E5874.99022
G1 X97.228 Y124.52 E5875.24965
G1 X96.21 Y123.437 E5875.49936
G1 X95.255 Y122.236 E5875.75714
G1 X94.408 Y120.963 E5876.01402
G1 X93.672 Y119.63 E5876.26983
G1 X93.045 Y118.226 E5876.52815
G1 X92.545 Y116.795 E5876.78281
G1 X92.166 Y115.328 E5877.03736
G1 X91.906 Y113.802 E5877.29742
G1 X91.777 Y112.284 E5877.55337
G1 X91.774 Y110.761 E5877.80923
G1 X91.899 Y109.243 E5878.06512
G1 X92.153 Y107.729 E5878.32303
G1 X92.532 Y106.246 E5878.58018
G1 X93.027 Y104.817 E5878.83424
G1 X93.653 Y103.406 E5879.09357
G1 X94.381 Y102.078 E5879.348
G1 X95.225 Y100.804 E5879.60474
G1 X96.173 Y99.605 E5879.86153
G1 X97.217 Y98.49 E5880.11814
G1 X98.368 Y97.451 E5880.37864
G1 X99.589 Y96.525 E5880.63609
G1 X100.867 Y95.713 E5880.89047
G1 X102.228 Y95.002 E5881.14843
G1 X103.64 Y94.408 E5881.40579
G1 X105.09 Y93.937 E5881.66191
G1 X106.565 Y93.591 E5881.91644
G1 X108.096 Y93.365 E5882.17644
G1 X109.605 Y93.27 E5882.43045
G1 X111.139 Y93.302 E5882.68822
M204 S5000
M205 X30 Y30
G0 F2400 X111.133 Y93.401
G0 X124.224 Y122.736
G0 X124.774 Y123.168
M204 S500
M205 X5 Y5
;TYPE:WALL-OUTER
G1 F600 X123.731 Y124.382 E5882.9571
G1 X122.593 Y125.498 E5883.22488
G1 X121.377 Y126.503 E5883.48991
G1 X120.09 Y127.399 E5883.75336
G1 X118.713 Y128.194 E5884.02049
G1 X117.29 Y128.864 E5884.28472
G1 X115.818 Y129.411 E5884.54854
G1 X114.294 Y129.836 E5884.81434
G1 X112.735 Y130.133 E5885.08096
G1 X111.179 Y130.297 E5885.34382
G1 X109.592 Y130.331 E5885.6105
G1 X108.03 Y130.232 E5885.87344
G1 X106.46 Y130 E5886.14006
G1 X104.924 Y129.64 E5886.40511
G1 X103.432 Y129.156 E5886.66862
G1 X101.97 Y128.541 E5886.93508
G1 X100.572 Y127.81 E5887.20012
G1 X99.242 Y126.965 E5887.46484
G1 X97.99 Y126.015 E5887.72887
G1 X96.812 Y124.954 E5887.99521
G1 X95.755 Y123.829 E5888.25455
G1 X94.768 Y122.588 E5888.52094
G1 X93.897 Y121.279 E5888.78508
G1 X93.132 Y119.892 E5889.05119
G1 X92.49 Y118.455 E5889.3156
G1 X91.969 Y116.965 E5889.58079
G1 X91.577 Y115.448 E5889.84401
G1 X91.311 Y113.883 E5890.1107
G1 X91.177 Y112.312 E5890.37559
G1 X91.174 Y110.737 E5890.64019
G1 X91.303 Y109.166 E5890.90501
G1 X91.564 Y107.61 E5891.17007
G1 X91.958 Y106.068 E5891.43745
G1 X92.469 Y104.595 E5891.69938
G1 X93.111 Y103.147 E5891.96548
G1 X93.867 Y101.768 E5892.22968
G1 X94.743 Y100.446 E5892.49611
G1 X95.716 Y99.215 E5892.75972
G1 X96.794 Y98.064 E5893.02466
G1 X97.99 Y96.985 E5893.29527
G1 X99.242 Y96.035 E5893.5593
G1 X100.572 Y95.19 E5893.82402
G1 X101.97 Y94.459 E5894.08906
G1 X103.432 Y93.844 E5894.35552
G1 X104.924 Y93.36 E5894.61904
G1 X106.46 Y93 E5894.88408
G1 X108.03 Y92.768 E5895.1507
G1 X109.592 Y92.669 E5895.41364
G1 X111.179 Y92.703 E5895.68032
G1 X112.735 Y92.867 E5895.94318
G1 X114.294 Y93.164 E5896.2098
G1 X115.818 Y93.589 E5896.4756
G1 X117.29 Y94.136 E5896.73942
G1 X118.713 Y94.806 E5897.00366
G1 X120.09 Y95.601 E5897.27078
G1 X121.377 Y96.497 E5897.53423
G1 X122.593 Y97.502 E5897.79926
G1 X123.72 Y98.606 E5898.06431
G1 X124.736 Y99.783 E5898.32552
G1 X125.665 Y101.057 E5898.59041
G1 X126.477 Y102.394 E5898.85321
G1 X127.187 Y103.819 E5899.12068
G1 X127.77 Y105.286 E5899.38588
G1 X128.236 Y106.821 E5899.65539
G1 X128.489 Y108.025 E5899.86208
G1 X131.826 Y108.025 E5900.42269
G1 X131.826 Y114.958 E5901.58744
G1 X128.831 Y114.975 E5902.0906
G1 X128.492 Y114.971 E5902.14756
G1 X128.291 Y115.918 E5902.3102
G1 X128.028 Y116.869 E5902.47597
G1 X127.881 Y117.355 E5902.56127
G1 X127.205 Y119.141 E5902.88209
G1 X126.509 Y120.55 E5903.1461
G1 X125.692 Y121.902 E5903.41149
G1 X124.774 Y123.168 E5903.67421
M204 S5000
M205 X30 Y30
G0 F2400 X124.579 Y123.395
G0 X123.838 Y122.431
M204 S500
M205 X5 Y5
;TYPE:SKIN
G1 F900 X122.857 Y123.573 E5903.92713
G1 X121.799 Y124.612 E5904.17625
G1 X120.655 Y125.556 E5904.42543
G1 X119.46 Y126.388 E5904.67006
G1 X118.151 Y127.145 E5904.9241
G1 X116.831 Y127.765 E5905.1691
G1 X115.451 Y128.279 E5905.4165
G1 X114.023 Y128.676 E5905.6655
G1 X112.556 Y128.956 E5905.91641
G1 X111.113 Y129.108 E5906.16017
G1 X109.606 Y129.14 E5906.4134
G1 X108.171 Y129.049 E5906.65497
G1 X106.668 Y128.827 E5906.91021
G1 X105.25 Y128.495 E5907.15488
G1 X103.85 Y128.041 E5907.40214
G1 X102.477 Y127.462 E5907.65247
G1 X101.166 Y126.778 E5907.90089
G1 X99.919 Y125.985 E5908.14916
G1 X98.753 Y125.101 E5908.39498
G1 X97.643 Y124.1 E5908.64609
G1 X96.662 Y123.057 E5908.88664
G1 X95.727 Y121.881 E5909.13905
G1 X94.915 Y120.66 E5909.38539
G1 X94.199 Y119.363 E5909.63429
G1 X93.594 Y118.009 E5909.88343
G1 X93.109 Y116.621 E5910.13044
G1 X92.745 Y115.21 E5910.37525
G1 X92.492 Y113.724 E5910.62849
G1 X92.367 Y112.256 E5910.87601
G1 X92.364 Y110.786 E5911.12297
G1 X92.485 Y109.318 E5911.37043
G1 X92.731 Y107.853 E5911.62
G1 X93.101 Y106.403 E5911.8714
G1 X93.574 Y105.039 E5912.11394
G1 X94.186 Y103.661 E5912.36725
G1 X94.881 Y102.392 E5912.61032
G1 X95.704 Y101.15 E5912.86063
G1 X96.621 Y99.989 E5913.10918
G1 X97.632 Y98.909 E5913.35771
G1 X98.746 Y97.904 E5913.60977
G1 X99.918 Y97.015 E5913.8569
G1 X101.166 Y96.222 E5914.10531
G1 X102.477 Y95.538 E5914.35373
G1 X103.85 Y94.959 E5914.60407
G1 X105.25 Y94.505 E5914.85133
G1 X106.668 Y94.173 E5915.09599
G1 X108.171 Y93.951 E5915.35124
G1 X109.606 Y93.86 E5915.5928
G1 X111.113 Y93.892 E5915.84603
G1 X112.556 Y94.044 E5916.0898
G1 X114.023 Y94.324 E5916.3407
G1 X115.451 Y94.721 E5916.58971
G1 X116.831 Y95.235 E5916.83711
G1 X118.151 Y95.855 E5917.08211
G1 X119.46 Y96.612 E5917.33615
G1 X120.655 Y97.444 E5917.58077
G1 X121.792 Y98.384 E5917.82862
G1 X122.856 Y99.426 E5918.07881
G1 X123.801 Y100.518 E5918.32142
G1 X124.675 Y101.719 E5918.57096
G1 X125.427 Y102.957 E5918.81431
G1 X126.098 Y104.302 E5919.06683
G1 X126.654 Y105.703 E5919.32005
G1 X127.078 Y107.099 E5919.56516
G1 X127.523 Y109.215 E5919.92842
G1 X130.636 Y109.215 E5920.45141
G1 X130.636 Y113.775 E5921.21749
G1 X128.839 Y113.785 E5921.51939
G1 X127.531 Y113.769 E5921.73915
G1 X127.137 Y115.625 E5922.05791
G1 X126.889 Y116.524 E5922.21458
G1 X126.755 Y116.97 E5922.29282
G1 X126.112 Y118.664 E5922.59722
G1 X125.466 Y119.976 E5922.84291
G1 X124.699 Y121.244 E5923.09187
G1 X123.838 Y122.431 E5923.33822
M204 S5000
M205 X30 Y30
G0 F2400 X123.688 Y99.929
M204 S500
M205 X5 Y5
G1 F900 X121.575 Y97.816 E5923.84025
M204 S5000
M205 X30 Y30
G0 F2400 X118.788 Y95.878
M204 S500
M205 X5 Y5
G1 F900 X125.638 Y102.727 E5925.4676
M204 S5000
M205 X30 Y30
G0 F2400 X126.456 Y104.395
M204 S500
M205 X5 Y5
G1 F900 X117.086 Y95.024 E5927.69392
M204 S5000
M205 X30 Y30
G0 F2400 X115.712 Y94.499
M204 S500
M205 X5 Y5
G1 F900 X126.99 Y105.776 E5930.37332
M204 S5000
M205 X30 Y30
G0 F2400 X127.359 Y106.994
M204 S500
M205 X5 Y5
G1 F900 X114.514 Y94.149 E5933.42513
M204 S5000
M205 X30 Y30
G0 F2400 X113.42 Y93.904
M204 S500
M205 X5 Y5
G1 F900 X127.588 Y108.072 E5936.79128
M204 S5000
M205 X30 Y30
G0 F2400 X128.431 Y108.914
M204 S500
M205 X5 Y5
G1 F900 X130.935 Y111.419 E5937.38632
M204 S5000
M205 X30 Y30
G0 F2400 X130.935 Y110.57
M204 S500
M205 X5 Y5
G1 F900 X129.279 Y108.914 E5937.77976
M204 S5000
M205 X30 Y30
G0 F2400 X130.128 Y108.914
M204 S500
M205 X5 Y5
G1 F900 X130.935 Y109.722 E5937.97162
M204 S5000
M205 X30 Y30
G0 F2400 X130.935 Y112.268
M204 S500
M205 X5 Y5
G1 F900 X112.392 Y93.724 E5942.37733
M204 S5000
M205 X30 Y30
G0 F2400 X111.444 Y93.625
M204 S500
M205 X5 Y5
G1 F900 X130.935 Y113.116 E5947.00815
M204 S5000
M205 X30 Y30
G0 F2400 X130.935 Y113.965
M204 S500
M205 X5 Y5
G1 F900 X110.551 Y93.58 E5951.85126
M204 S5000
M205 X30 Y30
G0 F2400 X109.684 Y93.562
M204 S500
M205 X5 Y5
G1 F900 X130.199 Y114.077 E5956.72538
M204 S5000
M205 X30 Y30
G0 F2400 X129.355 Y114.082
M204 S500
M205 X5 Y5
G1 F900 X108.879 Y93.606 E5961.59023
M204 S5000
M205 X30 Y30
G0 F2400 X108.086 Y93.661
M204 S500
M205 X5 Y5
G1 F900 X128.506 Y114.081 E5966.44177
M204 S5000
M205 X30 Y30
G0 F2400 X127.751 Y114.175
M204 S500
M205 X5 Y5
G1 F900 X107.346 Y93.77 E5971.28975
M204 S5000
M205 X30 Y30
G0 F2400 X106.606 Y93.879
M204 S500
M205 X5 Y5
G1 F900 X127.603 Y114.875 E5976.27827
M204 S5000
M205 X30 Y30
G0 F2400 X127.454 Y115.575
M204 S500
M205 X5 Y5
G1 F900 X105.919 Y94.04 E5981.39472
M204 S5000
M205 X30 Y30
G0 F2400 X105.232 Y94.201
M204 S500
M205 X5 Y5
G1 F900 X127.277 Y116.246 E5986.63235
M204 S5000
M205 X30 Y30
G0 F2400 X127.087 Y116.905
M204 S500
M205 X5 Y5
G1 F900 X104.586 Y94.404 E5991.97831
M204 S5000
M205 X30 Y30
G0 F2400 X103.946 Y94.612
M204 S500
M205 X5 Y5
G1 F900 X126.863 Y117.529 E5997.42311
M204 S5000
M205 X30 Y30
G0 F2400 X126.63 Y118.145
M204 S500
M205 X5 Y5
G1 F900 X103.335 Y94.849 E6002.95784
M204 S5000
M205 X30 Y30
G0 F2400 X102.739 Y95.102
M204 S500
M205 X5 Y5
G1 F900 X126.397 Y118.76 E6008.57869
M204 S5000
M205 X30 Y30
G0 F2400 X126.118 Y119.33
M204 S500
M205 X5 Y5
G1 F900 X102.156 Y95.368 E6014.27178
M204 S5000
M205 X30 Y30
G0 F2400 X101.599 Y95.659
M204 S500
M205 X5 Y5
G1 F900 X125.838 Y119.898 E6020.03067
M204 S5000
M205 X30 Y30
G0 F2400 X125.534 Y120.442
M204 S500
M205 X5 Y5
G1 F900 X101.041 Y95.95 E6025.84979
M204 S5000
M205 X30 Y30
G0 F2400 X100.52 Y96.277
M204 S500
M205 X5 Y5
G1 F900 X125.214 Y120.971 E6031.71678
M204 S5000
M205 X30 Y30
G0 F2400 X124.888 Y121.494
M204 S500
M205 X5 Y5
G1 F900 X100.001 Y96.607 E6037.62963
M204 S5000
M205 X30 Y30
G0 F2400 X99.5 Y96.954
M204 S500
M205 X5 Y5
G1 F900 X124.531 Y121.985 E6043.5767
M204 S5000
M205 X30 Y30
G0 F2400 X124.174 Y122.477
M204 S500
M205 X5 Y5
G1 F900 X99.018 Y97.321 E6049.55346
M204 S5000
M205 X30 Y30
G0 F2400 X98.536 Y97.688
M204 S500
M205 X5 Y5
G1 F900 X123.792 Y122.943 E6055.55386
M204 S5000
M205 X30 Y30
G0 F2400 X123.4 Y123.4
M204 S500
M205 X5 Y5
G1 F900 X98.09 Y98.09 E6061.56721
M204 S5000
M205 X30 Y30
G0 F2400 X97.644 Y98.492
M204 S500
M205 X5 Y5
G1 F900 X123.001 Y123.85 E6067.59184
M204 S5000
M205 X30 Y30
G0 F2400 X122.573 Y124.27
M204 S500
M205 X5 Y5
G1 F900 X97.215 Y98.912 E6073.61659
M204 S5000
M205 X30 Y30
G0 F2400 X96.805 Y99.35
M204 S500
M205 X5 Y5
G1 F900 X122.144 Y124.69 E6079.63695
M204 S5000
M205 X30 Y30
G0 F2400 X121.693 Y125.087
M204 S500
M205 X5 Y5
G1 F900 X96.394 Y99.789 E6085.64757
M204 S5000
M205 X30 Y30
G0 F2400 X96.02 Y100.262
M204 S500
M205 X5 Y5
G1 F900 X121.227 Y125.47 E6091.63657
M204 S5000
M205 X30 Y30
G0 F2400 X120.757 Y125.848
M204 S500
M205 X5 Y5
G1 F900 X95.646 Y100.737 E6097.60264
M204 S5000
M205 X30 Y30
G0 F2400 X95.29 Y101.23
M204 S500
M205 X5 Y5
G1 F900 X120.257 Y126.197 E6103.53449
M204 S5000
M205 X30 Y30
G0 F2400 X119.757 Y126.545
M204 S500
M205 X5 Y5
G1 F900 X94.952 Y101.74 E6109.42786
M204 S5000
M205 X30 Y30
G0 F2400 X94.615 Y102.251
M204 S500
M205 X5 Y5
G1 F900 X119.229 Y126.866 E6115.27597
M204 S5000
M205 X30 Y30
G0 F2400 X118.691 Y127.176
M204 S500
M205 X5 Y5
G1 F900 X94.314 Y102.799 E6121.06765
M204 S5000
M205 X30 Y30
G0 F2400 X94.014 Y103.348
M204 S500
M205 X5 Y5
G1 F900 X118.143 Y127.477 E6126.8004
M204 S5000
M205 X30 Y30
G0 F2400 X117.566 Y127.748
M204 S500
M205 X5 Y5
G1 F900 X93.74 Y103.922 E6132.46117
M204 S5000
M205 X30 Y30
G0 F2400 X93.479 Y104.51
M204 S500
M205 X5 Y5
G1 F900 X116.989 Y128.02 E6138.04686
M204 S5000
M205 X30 Y30
G0 F2400 X116.374 Y128.254
M204 S500
M205 X5 Y5
G1 F900 X93.229 Y105.109 E6143.54583
M204 S5000
M205 X30 Y30
G0 F2400 X93.012 Y105.74
M204 S500
M205 X5 Y5
G1 F900 X115.756 Y128.484 E6148.94953
M204 S5000
M205 X30 Y30
G0 F2400 X115.107 Y128.684
M204 S500
M205 X5 Y5
G1 F900 X92.797 Y106.374 E6154.25012
M204 S5000
M205 X30 Y30
G0 F2400 X92.626 Y107.051
M204 S500
M205 X5 Y5
G1 F900 X114.443 Y128.868 E6159.43357
M204 S5000
M205 X30 Y30
G0 F2400 X113.757 Y129.03
M204 S500
M205 X5 Y5
G1 F900 X92.453 Y107.727 E6164.49503
M204 S5000
M205 X30 Y30
G0 F2400 X92.326 Y108.448
M204 S500
M205 X5 Y5
G1 F900 X113.044 Y129.166 E6169.41737
M204 S5000
M205 X30 Y30
G0 F2400 X112.311 Y129.281
M204 S500
M205 X5 Y5
G1 F900 X92.204 Y109.175 E6174.19443
M204 S5000
M205 X30 Y30
G0 F2400 X92.131 Y109.95
M204 S500
M205 X5 Y5
G1 F900 X111.543 Y129.363 E6178.80661
M204 S5000
M205 X30 Y30
G0 F2400 X110.746 Y129.413
M204 S500
M205 X5 Y5
G1 F900 X92.066 Y110.734 E6183.24463
M204 S5000
M205 X30 Y30
G0 F2400 X92.065 Y111.581
M204 S500
M205 X5 Y5
G1 F900 X109.916 Y129.432 E6187.48581
M204 S5000
M205 X30 Y30
G0 F2400 X109.039 Y129.404
M204 S500
M205 X5 Y5
G1 F900 X92.081 Y112.446 E6191.51483
M204 S5000
M205 X30 Y30
G0 F2400 X92.16 Y113.373
M204 S500
M205 X5 Y5
G1 F900 X108.131 Y129.344 E6195.30934
M204 S5000
M205 X30 Y30
G0 F2400 X107.135 Y129.197
M204 S500
M205 X5 Y5
G1 F900 X92.295 Y114.357 E6198.83515
M204 S5000
M205 X30 Y30
G0 F2400 X92.481 Y115.391
M204 S500
M205 X5 Y5
G1 F900 X106.087 Y128.998 E6202.06789
M204 S5000
M205 X30 Y30
G0 F2400 X104.955 Y128.713
M204 S500
M205 X5 Y5
G1 F900 X92.775 Y116.534 E6204.96159
M204 S5000
M205 X30 Y30
G0 F2400 X93.208 Y117.816
M204 S500
M205 X5 Y5
G1 F900 X103.692 Y128.3 E6207.45246
M204 S5000
M205 X30 Y30
G0 F2400 X102.196 Y127.651
M204 S500
M205 X5 Y5
G1 F900 X93.841 Y119.297 E6209.43739
M204 S5000
M205 X30 Y30
G0 F2400 X94.951 Y121.256
M204 S500
M205 X5 Y5
G1 F900 X100.24 Y126.544 E6210.69387
M204 S5000
M205 X30 Y30
G0 F2400 X100.406 Y126.284
;MESH:NONMESH
G0 F600 X100.406 Y126.284 Z2.98
G0 F2400 X111.133 Y93.401
G0 X111.139 Y93.302
;TIME_ELAPSED:2836.274686
;LAYER:7
M204 S1000
M205 X10 Y10
;TYPE:WALL-INNER
;MESH:ABU3-17 Wittig Olefination.stl
G1 F600 X112.656 Y93.462 E6210.95014
G1 X114.152 Y93.747 E6211.20599
G1 X115.637 Y94.161 E6211.46498
G1 X117.049 Y94.686 E6211.71807
G1 X118.434 Y95.338 E6211.97524
G1 X119.774 Y96.112 E6212.23521
G1 X121.017 Y96.977 E6212.48963
G1 X122.183 Y97.941 E6212.74379
G1 X123.288 Y99.022 E6213.00349
G1 X124.263 Y100.153 E6213.25436
G1 X125.159 Y101.383 E6213.51001
G1 X125.952 Y102.684 E6213.76598
G1 X126.636 Y104.057 E6214.02368
G1 X127.205 Y105.49 E6214.28271
G1 X127.345 Y105.944 E6214.36253
G1 X127.652 Y106.962 E6214.54116
G1 X127.961 Y108.429 E6214.79302
G1 X131.226 Y108.429 E6215.34154
G1 X131.226 Y114.57 E6216.37323
G1 X127.963 Y114.57 E6216.92141
G1 X127.716 Y115.74 E6217.12231
G1 X127.48 Y116.607 E6217.27326
G1 X127.211 Y117.497 E6217.42946
G1 X126.663 Y118.884 E6217.68001
G1 X125.984 Y120.257 E6217.93734
G1 X125.191 Y121.569 E6218.19489
G1 X124.295 Y122.806 E6218.45149
G1 X123.299 Y123.965 E6218.70822
G1 X122.19 Y125.054 E6218.96934
G1 X121.017 Y126.023 E6219.22495
G1 X119.774 Y126.888 E6219.47936
G1 X118.434 Y127.662 E6219.73934
G1 X117.049 Y128.314 E6219.99651
G1 X115.637 Y128.839 E6220.24959
G1 X114.152 Y129.253 E6220.50859
G1 X112.656 Y129.538 E6220.76444
G1 X111.139 Y129.698 E6221.02071
G1 X109.605 Y129.73 E6221.27847
G1 X108.096 Y129.635 E6221.53249
G1 X106.565 Y129.409 E6221.79248
G1 X105.09 Y129.063 E6222.04701
G1 X103.64 Y128.592 E6222.30314
G1 X102.228 Y127.998 E6222.56049
G1 X100.867 Y127.287 E6222.81846
G1 X99.589 Y126.475 E6223.07283
G1 X98.375 Y125.554 E6223.32884
G1 X97.228 Y124.52 E6223.58827
G1 X96.211 Y123.438 E6223.83774
G1 X95.258 Y122.24 E6224.09492
G1 X94.41 Y120.966 E6224.35203
G1 X93.673 Y119.632 E6224.60807
G1 X93.046 Y118.229 E6224.86624
G1 X92.546 Y116.798 E6225.1209
G1 X92.167 Y115.331 E6225.37545
G1 X91.907 Y113.806 E6225.63535
G1 X91.777 Y112.287 E6225.89147
G1 X91.774 Y110.765 E6226.14717
G1 X91.899 Y109.245 E6226.40339
G1 X92.151 Y107.734 E6226.66074
G1 X92.531 Y106.249 E6226.91826
G1 X93.026 Y104.82 E6227.17233
G1 X93.652 Y103.409 E6227.43166
G1 X94.38 Y102.081 E6227.68609
G1 X95.223 Y100.807 E6227.94273
G1 X96.171 Y99.608 E6228.19952
G1 X97.215 Y98.492 E6228.45626
G1 X98.368 Y97.451 E6228.71723
G1 X99.589 Y96.525 E6228.97468
G1 X100.867 Y95.713 E6229.22906
G1 X102.228 Y95.002 E6229.48702
G1 X103.64 Y94.408 E6229.74438
G1 X105.09 Y93.937 E6230.0005
G1 X106.565 Y93.591 E6230.25503
G1 X108.096 Y93.365 E6230.51503
G1 X109.605 Y93.27 E6230.76904
G1 X111.139 Y93.302 E6231.02681
M204 S5000
M205 X30 Y30
G0 F2400 X111.133 Y93.401
G0 X124.217 Y122.745
G0 X124.767 Y123.177
M204 S500
M205 X5 Y5
;TYPE:WALL-OUTER
G1 F600 X123.739 Y124.373 E6231.29176
G1 X122.593 Y125.498 E6231.56155
G1 X121.377 Y126.503 E6231.82658
G1 X120.09 Y127.399 E6232.09003
G1 X118.713 Y128.194 E6232.35716
G1 X117.29 Y128.864 E6232.62139
G1 X115.818 Y129.411 E6232.88521
G1 X114.294 Y129.836 E6233.15101
G1 X112.735 Y130.133 E6233.41764
G1 X111.179 Y130.297 E6233.68049
G1 X109.592 Y130.331 E6233.94717
G1 X108.03 Y130.232 E6234.21011
G1 X106.46 Y130 E6234.47674
G1 X104.924 Y129.64 E6234.74178
G1 X103.432 Y129.156 E6235.00529
G1 X101.97 Y128.541 E6235.27175
G1 X100.572 Y127.81 E6235.53679
G1 X99.242 Y126.965 E6235.80151
G1 X97.99 Y126.015 E6236.06554
G1 X96.812 Y124.954 E6236.33189
G1 X95.757 Y123.831 E6236.59075
G1 X94.77 Y122.591 E6236.857
G1 X93.899 Y121.282 E6237.12115
G1 X93.133 Y119.895 E6237.38734
G1 X92.491 Y118.458 E6237.65175
G1 X91.97 Y116.968 E6237.91693
G1 X91.578 Y115.451 E6238.18016
G1 X91.312 Y113.887 E6238.44669
G1 X91.177 Y112.315 E6238.71175
G1 X91.174 Y110.741 E6238.97619
G1 X91.303 Y109.168 E6239.24134
G1 X91.562 Y107.615 E6239.50584
G1 X91.957 Y106.071 E6239.77359
G1 X92.468 Y104.598 E6240.03552
G1 X93.11 Y103.15 E6240.30162
G1 X93.866 Y101.771 E6240.56583
G1 X94.741 Y100.449 E6240.83216
G1 X95.714 Y99.218 E6241.09577
G1 X96.792 Y98.066 E6241.36083
G1 X97.99 Y96.985 E6241.63192
G1 X99.242 Y96.035 E6241.89595
G1 X100.572 Y95.19 E6242.16067
G1 X101.97 Y94.459 E6242.42571
G1 X103.432 Y93.844 E6242.69217
G1 X104.924 Y93.36 E6242.95568
G1 X106.46 Y93 E6243.22073
G1 X108.03 Y92.768 E6243.48735
G1 X109.592 Y92.669 E6243.75029
G1 X111.179 Y92.703 E6244.01697
G1 X112.735 Y92.867 E6244.27983
G1 X114.294 Y93.164 E6244.54645
G1 X115.818 Y93.589 E6244.81225
G1 X117.29 Y94.136 E6245.07607
G1 X118.713 Y94.806 E6245.3403
G1 X120.09 Y95.601 E6245.60743
G1 X121.377 Y96.497 E6245.87088
G1 X122.593 Y97.502 E6246.13591
G1 X123.721 Y98.606 E6246.40107
G1 X124.734 Y99.78 E6246.66158
G1 X125.663 Y101.055 E6246.92661
G1 X126.476 Y102.391 E6247.18935
G1 X127.186 Y103.816 E6247.45682
G1 X127.767 Y105.277 E6247.72096
G1 X127.919 Y105.771 E6247.80779
G1 X128.235 Y106.818 E6247.99153
G1 X128.448 Y107.829 E6248.1651
G1 X131.826 Y107.829 E6248.73261
G1 X131.826 Y115.17 E6249.96589
G1 X128.45 Y115.17 E6250.53306
G1 X128.299 Y115.885 E6250.65583
G1 X128.059 Y116.765 E6250.80907
G1 X127.778 Y117.694 E6250.97213
G1 X127.21 Y119.132 E6251.23187
G1 X126.51 Y120.547 E6251.49709
G1 X125.693 Y121.899 E6251.76248
G1 X124.767 Y123.177 E6252.02762
M204 S5000
M205 X30 Y30
G0 F2400 X124.572 Y123.404
G0 X123.836 Y122.434
M204 S500
M205 X5 Y5
;TYPE:SKIN
G1 F900 X122.86 Y123.57 E6252.27923
G1 X121.799 Y124.612 E6252.52906
G1 X120.655 Y125.556 E6252.77824
G1 X119.46 Y126.388 E6253.02287
G1 X118.151 Y127.145 E6253.27691
G1 X116.831 Y127.765 E6253.52191
G1 X115.451 Y128.279 E6253.76931
G1 X114.023 Y128.676 E6254.01831
G1 X112.556 Y128.956 E6254.26922
G1 X111.113 Y129.108 E6254.51298
G1 X109.606 Y129.14 E6254.76621
G1 X108.171 Y129.049 E6255.00778
G1 X106.668 Y128.827 E6255.26302
G1 X105.25 Y128.495 E6255.50769
G1 X103.85 Y128.041 E6255.75495
G1 X102.477 Y127.462 E6256.00528
G1 X101.166 Y126.778 E6256.2537
G1 X99.919 Y125.985 E6256.50197
G1 X98.753 Y125.101 E6256.74779
G1 X97.643 Y124.1 E6256.9989
G1 X96.663 Y123.058 E6257.23922
G1 X95.73 Y121.885 E6257.49102
G1 X94.917 Y120.663 E6257.73759
G1 X94.2 Y119.365 E6257.98672
G1 X93.595 Y118.012 E6258.23571
G1 X93.11 Y116.624 E6258.48272
G1 X92.746 Y115.213 E6258.72753
G1 X92.493 Y113.729 E6258.98044
G1 X92.367 Y112.258 E6259.22847
G1 X92.364 Y110.79 E6259.4751
G1 X92.485 Y109.318 E6259.72323
G1 X92.728 Y107.86 E6259.97155
G1 X93.1 Y106.406 E6260.22369
G1 X93.573 Y105.042 E6260.46623
G1 X94.185 Y103.664 E6260.71954
G1 X94.88 Y102.395 E6260.96261
G1 X95.702 Y101.153 E6261.21282
G1 X96.619 Y99.992 E6261.46137
G1 X97.63 Y98.911 E6261.71003
G1 X98.746 Y97.904 E6261.96256
G1 X99.918 Y97.015 E6262.20969
G1 X101.166 Y96.222 E6262.4581
G1 X102.477 Y95.538 E6262.70652
G1 X103.85 Y94.959 E6262.95686
G1 X105.25 Y94.505 E6263.20412
G1 X106.668 Y94.173 E6263.44878
G1 X108.171 Y93.951 E6263.70403
G1 X109.606 Y93.86 E6263.94559
G1 X111.113 Y93.892 E6264.19883
G1 X112.556 Y94.044 E6264.44259
G1 X114.023 Y94.324 E6264.6935
G1 X115.451 Y94.721 E6264.9425
G1 X116.831 Y95.235 E6265.1899
G1 X118.151 Y95.855 E6265.4349
G1 X119.46 Y96.612 E6265.68894
G1 X120.655 Y97.444 E6265.93356
G1 X121.793 Y98.384 E6266.18154
G1 X122.857 Y99.425 E6266.43161
G1 X123.803 Y100.522 E6266.67497
G1 X124.665 Y101.706 E6266.92101
G1 X125.429 Y102.96 E6267.16771
G1 X126.097 Y104.299 E6267.4191
G1 X126.65 Y105.692 E6267.67089
G1 X126.78 Y106.115 E6267.74523
G1 X127.078 Y107.104 E6267.91876
G1 X127.483 Y109.019 E6268.2476
G1 X130.636 Y109.019 E6268.7773
G1 X130.636 Y113.98 E6269.61075
G1 X127.484 Y113.98 E6270.14029
G1 X127.42 Y114.289 E6270.1933
G1 X127.139 Y115.612 E6270.42052
G1 X126.915 Y116.436 E6270.56398
G1 X126.654 Y117.302 E6270.71593
G1 X126.121 Y118.649 E6270.9593
G1 X125.467 Y119.972 E6271.20724
G1 X124.699 Y121.242 E6271.45658
G1 X123.836 Y122.434 E6271.70381
M204 S5000
M205 X30 Y30
G0 F2400 X125.383 Y120.689
M204 S500
M205 X5 Y5
G1 F900 X119.174 Y126.898 E6273.17899
M204 S5000
M205 X30 Y30
G0 F2400 X117.393 Y127.83
M204 S500
M205 X5 Y5
G1 F900 X126.335 Y118.888 E6275.3035
M204 S5000
M205 X30 Y30
G0 F2400 X126.912 Y117.463
M204 S500
M205 X5 Y5
G1 F900 X115.971 Y128.404 E6277.90295
M204 S5000
M205 X30 Y30
G0 F2400 X114.74 Y128.787
M204 S500
M205 X5 Y5
G1 F900 X127.274 Y116.252 E6280.88099
M204 S5000
M205 X30 Y30
G0 F2400 X127.547 Y115.131
M204 S500
M205 X5 Y5
G1 F900 X113.622 Y129.056 E6284.18941
M204 S5000
M205 X30 Y30
G0 F2400 X112.575 Y129.254
M204 S500
M205 X5 Y5
G1 F900 X130.934 Y110.895 E6288.55128
M204 S5000
M205 X30 Y30
G0 F2400 X130.934 Y110.047
M204 S500
M205 X5 Y5
G1 F900 X111.627 Y129.354 E6293.13839
M204 S5000
M205 X30 Y30
G0 F2400 X110.718 Y129.415
M204 S500
M205 X5 Y5
G1 F900 X130.934 Y109.198 E6297.94159
M204 S5000
M205 X30 Y30
G0 F2400 X130.565 Y108.719
M204 S500
M205 X5 Y5
G1 F900 X109.85 Y129.434 E6302.86322
M204 S5000
M205 X30 Y30
G0 F2400 X109.032 Y129.404
M204 S500
M205 X5 Y5
G1 F900 X129.717 Y108.719 E6307.77772
M204 S5000
M205 X30 Y30
G0 F2400 X128.868 Y108.719
M204 S500
M205 X5 Y5
G1 F900 X108.234 Y129.353 E6312.68011
M204 S5000
M205 X30 Y30
G0 F2400 X107.488 Y129.25
M204 S500
M205 X5 Y5
G1 F900 X128.02 Y108.719 E6317.55815
M204 S5000
M205 X30 Y30
G0 F2400 X127.627 Y108.262
M204 S500
M205 X5 Y5
G1 F900 X106.749 Y129.141 E6322.51863
M204 S5000
M205 X30 Y30
G0 F2400 X106.051 Y128.99
M204 S500
M205 X5 Y5
G1 F900 X127.48 Y107.562 E6327.60978
M204 S5000
M205 X30 Y30
G0 F2400 X127.32 Y106.872
M204 S500
M205 X5 Y5
G1 F900 X105.364 Y128.829 E6332.82638
M204 S5000
M205 X30 Y30
G0 F2400 X104.709 Y128.635
M204 S500
M205 X5 Y5
G1 F900 X127.124 Y106.22 E6338.15191
M204 S5000
M205 X30 Y30
G0 F2400 X126.923 Y105.573
M204 S500
M205 X5 Y5
G1 F900 X104.069 Y128.427 E6343.58174
M204 S5000
M205 X30 Y30
G0 F2400 X103.449 Y128.198
M204 S500
M205 X5 Y5
G1 F900 X126.682 Y104.965 E6349.10162
M204 S5000
M205 X30 Y30
G0 F2400 X126.441 Y104.358
M204 S500
M205 X5 Y5
G1 F900 X102.853 Y127.946 E6354.70584
M204 S5000
M205 X30 Y30
G0 F2400 X102.263 Y127.687
M204 S500
M205 X5 Y5
G1 F900 X126.172 Y103.778 E6360.38633
M204 S5000
M205 X30 Y30
G0 F2400 X125.889 Y103.212
M204 S500
M205 X5 Y5
G1 F900 X101.705 Y127.397 E6366.13228
M204 S5000
M205 X30 Y30
G0 F2400 X101.147 Y127.106
M204 S500
M205 X5 Y5
G1 F900 X125.595 Y102.658 E6371.94082
M204 S5000
M205 X30 Y30
G0 F2400 X125.274 Y102.13
M204 S500
M205 X5 Y5
G1 F900 X100.619 Y126.786 E6377.79867
M204 S5000
M205 X30 Y30
G0 F2400 X100.1 Y126.456
M204 S500
M205 X5 Y5
G1 F900 X124.953 Y101.603 E6383.70344
M204 S5000
M205 X30 Y30
G0 F2400 X124.599 Y101.109
M204 S500
M205 X5 Y5
G1 F900 X99.593 Y126.115 E6389.64457
M204 S5000
M205 X30 Y30
G0 F2400 X99.11 Y125.749
M204 S500
M205 X5 Y5
G1 F900 X124.242 Y100.617 E6395.61563
M204 S5000
M205 X30 Y30
G0 F2400 X123.87 Y100.141
M204 S500
M205 X5 Y5
G1 F900 X98.627 Y125.383 E6401.61294
M204 S5000
M205 X30 Y30
G0 F2400 X98.177 Y124.985
M204 S500
M205 X5 Y5
G1 F900 X123.477 Y99.685 E6407.62391
M204 S5000
M205 X30 Y30
G0 F2400 X123.083 Y99.23
M204 S500
M205 X5 Y5
G1 F900 X97.731 Y124.583 E6413.64736
M204 S5000
M205 X30 Y30
G0 F2400 X97.297 Y124.167
M204 S500
M205 X5 Y5
G1 F900 X122.656 Y98.808 E6419.67235
M204 S5000
M205 X30 Y30
G0 F2400 X122.228 Y98.388
M204 S500
M205 X5 Y5
G1 F900 X96.886 Y123.73 E6425.6933
M204 S5000
M205 X30 Y30
G0 F2400 X96.475 Y123.293
M204 S500
M205 X5 Y5
G1 F900 X121.782 Y97.985 E6431.70606
M204 S5000
M205 X30 Y30
G0 F2400 X121.318 Y97.601
M204 S500
M205 X5 Y5
G1 F900 X96.095 Y122.824 E6437.69873
M204 S5000
M205 X30 Y30
G0 F2400 X95.719 Y122.352
M204 S500
M205 X5 Y5
G1 F900 X120.853 Y97.218 E6443.67027
M204 S5000
M205 X30 Y30
G0 F2400 X120.354 Y96.868
M204 S500
M205 X5 Y5
G1 F900 X95.357 Y121.865 E6449.60925
M204 S5000
M205 X30 Y30
G0 F2400 X95.018 Y121.355
M204 S500
M205 X5 Y5
G1 F900 X119.853 Y96.52 E6455.50975
M204 S5000
M205 X30 Y30
G0 F2400 X119.333 Y96.192
M204 S500
M205 X5 Y5
G1 F900 X94.679 Y120.846 E6461.36724
M204 S5000
M205 X30 Y30
G0 F2400 X94.376 Y120.301
M204 S500
M205 X5 Y5
G1 F900 X118.795 Y95.882 E6467.1689
M204 S5000
M205 X30 Y30
G0 F2400 X118.255 Y95.573
M204 S500
M205 X5 Y5
G1 F900 X94.074 Y119.754 E6472.91401
M204 S5000
M205 X30 Y30
G0 F2400 X93.792 Y119.187
M204 S500
M205 X5 Y5
G1 F900 X117.678 Y95.302 E6478.58892
M204 S5000
M205 X30 Y30
G0 F2400 X117.101 Y95.03
M204 S500
M205 X5 Y5
G1 F900 X93.53 Y118.601 E6484.1891
M204 S5000
M205 X30 Y30
G0 F2400 X93.275 Y118.007
M204 S500
M205 X5 Y5
G1 F900 X116.494 Y94.789 E6489.70553
M204 S5000
M205 X30 Y30
G0 F2400 X115.875 Y94.559
M204 S500
M205 X5 Y5
G1 F900 X93.055 Y117.379 E6495.12729
M204 S5000
M205 X30 Y30
G0 F2400 X92.836 Y116.749
M204 S500
M205 X5 Y5
G1 F900 X115.236 Y94.349 E6500.44926
M204 S5000
M205 X30 Y30
G0 F2400 X114.572 Y94.165
M204 S500
M205 X5 Y5
G1 F900 X92.659 Y116.078 E6505.65552
M204 S5000
M205 X30 Y30
G0 F2400 X92.485 Y115.404
M204 S500
M205 X5 Y5
G1 F900 X113.895 Y93.994 E6510.74228
M204 S5000
M205 X30 Y30
G0 F2400 X113.183 Y93.857
M204 S500
M205 X5 Y5
G1 F900 X92.352 Y114.688 E6515.69147
M204 S5000
M205 X30 Y30
G0 F2400 X92.228 Y113.963
M204 S500
M205 X5 Y5
G1 F900 X112.461 Y93.731 E6520.49847
M204 S5000
M205 X30 Y30
G0 F2400 X111.693 Y93.65
M204 S500
M205 X5 Y5
G1 F900 X92.146 Y113.197 E6525.1426
M204 S5000
M205 X30 Y30
G0 F2400 X92.08 Y112.415
M204 S500
M205 X5 Y5
G1 F900 X110.907 Y93.587 E6529.61578
M204 S5000
M205 X30 Y30
G0 F2400 X110.076 Y93.57
M204 S500
M205 X5 Y5
G1 F900 X92.066 Y111.58 E6533.89474
M204 S5000
M205 X30 Y30
G0 F2400 X92.068 Y110.73
M204 S500
M205 X5 Y5
G1 F900 X109.214 Y93.584 E6537.96842
M204 S5000
M205 X30 Y30
G0 F2400 X108.308 Y93.641
M204 S500
M205 X5 Y5
G1 F900 X92.143 Y109.805 E6541.80891
M204 S5000
M205 X30 Y30
G0 F2400 X92.26 Y108.84
M204 S500
M205 X5 Y5
G1 F900 X107.328 Y93.772 E6545.38889
M204 S5000
M205 X30 Y30
G0 F2400 X106.302 Y93.95
M204 S500
M205 X5 Y5
G1 F900 X92.429 Y107.823 E6548.68494
M204 S5000
M205 X30 Y30
G0 F2400 X92.719 Y106.684
M204 S500
M205 X5 Y5
G1 F900 X105.194 Y94.209 E6551.64885
M204 S5000
M205 X30 Y30
G0 F2400 X103.943 Y94.612
M204 S500
M205 X5 Y5
G1 F900 X93.116 Y105.438 E6554.2211
M204 S5000
M205 X30 Y30
G0 F2400 X93.708 Y103.998
M204 S500
M205 X5 Y5
G1 F900 X102.507 Y95.199 E6556.31163
M204 S5000
M205 X30 Y30
G0 F2400 X100.687 Y96.17
M204 S500
M205 X5 Y5
G1 F900 X94.633 Y102.225 E6557.75011
M204 S5000
M205 X30 Y30
G0 F2400 X128.398 Y114.28
M204 S500
M205 X5 Y5
G1 F900 X130.934 Y111.744 E6558.35263
M204 S5000
M205 X30 Y30
G0 F2400 X130.934 Y112.592
M204 S500
M205 X5 Y5
G1 F900 X129.247 Y114.28 E6558.75356
M204 S5000
M205 X30 Y30
G0 F2400 X130.095 Y114.28
M204 S500
M205 X5 Y5
G1 F900 X130.934 Y113.441 E6558.9529
M204 S5000
M205 X30 Y30
G0 F2400 X130.626 Y113.441
;MESH:NONMESH
G0 F600 X130.626 Y113.441 Z3.18
G0 F2400 X111.133 Y93.401
G0 X111.139 Y93.302
;TIME_ELAPSED:2987.673419
;LAYER:8
M204 S1000
M205 X10 Y10
;TYPE:WALL-INNER
;MESH:ABU3-17 Wittig Olefination.stl
G1 F600 X112.656 Y93.462 E6559.20917
G1 X114.152 Y93.747 E6559.46501
G1 X115.637 Y94.161 E6559.72401
G1 X117.049 Y94.686 E6559.97709
G1 X118.434 Y95.338 E6560.23426
G1 X119.774 Y96.112 E6560.49424
G1 X121.017 Y96.977 E6560.74865
G1 X122.183 Y97.941 E6561.00282
G1 X123.288 Y99.022 E6561.26252
G1 X124.257 Y100.145 E6561.51171
G1 X125.161 Y101.386 E6561.76964
G1 X125.949 Y102.682 E6562.02446
G1 X126.639 Y104.065 E6562.28412
G1 X127.2 Y105.474 E6562.5389
G1 X127.518 Y106.516 E6562.72193
G1 X127.668 Y107.034 E6562.81253
G1 X127.922 Y108.246 E6563.02057
G1 X131.226 Y108.246 E6563.57564
G1 X131.226 Y114.753 E6564.66881
G1 X127.925 Y114.753 E6565.22338
G1 X127.668 Y115.962 E6565.43103
G1 X127.519 Y116.48 E6565.52159
G1 X127.213 Y117.492 E6565.6992
G1 X126.659 Y118.89 E6565.95184
G1 X125.988 Y120.25 E6566.20661
G1 X125.193 Y121.567 E6566.46505
G1 X124.303 Y122.796 E6566.71998
G1 X123.295 Y123.969 E6566.97981
G1 X122.19 Y125.054 E6567.23998
G1 X121.017 Y126.023 E6567.49559
G1 X119.774 Y126.888 E6567.75
G1 X118.434 Y127.662 E6568.00997
G1 X117.049 Y128.314 E6568.26715
G1 X115.637 Y128.839 E6568.52023
G1 X114.152 Y129.253 E6568.77922
G1 X112.656 Y129.538 E6569.03507
G1 X111.139 Y129.698 E6569.29134
G1 X109.605 Y129.73 E6569.54911
G1 X108.096 Y129.635 E6569.80312
G1 X106.565 Y129.409 E6570.06312
G1 X105.09 Y129.063 E6570.31765
G1 X103.64 Y128.592 E6570.57377
G1 X102.228 Y127.998 E6570.83113
G1 X100.867 Y127.287 E6571.0891
G1 X99.589 Y126.475 E6571.34347
G1 X98.375 Y125.554 E6571.59947
G1 X97.228 Y124.52 E6571.85891
G1 X96.214 Y123.442 E6572.10754
G1 X95.257 Y122.238 E6572.36593
G1 X94.413 Y120.972 E6572.62155
G1 X93.675 Y119.635 E6572.87811
G1 X93.048 Y118.232 E6573.13628
G1 X92.547 Y116.801 E6573.391
G1 X92.166 Y115.325 E6573.64709
G1 X91.908 Y113.818 E6573.90395
G1 X91.778 Y112.291 E6574.16142
G1 X91.774 Y110.766 E6574.41762
G1 X91.898 Y109.251 E6574.67299
G1 X92.152 Y107.732 E6574.93172
G1 X92.529 Y106.255 E6575.18782
G1 X93.027 Y104.818 E6575.44332
G1 X93.645 Y103.421 E6575.69995
G1 X94.381 Y102.079 E6575.95709
G1 X95.222 Y100.809 E6576.21299
G1 X96.169 Y99.61 E6576.46967
G1 X97.213 Y98.495 E6576.72629
G1 X98.368 Y97.451 E6576.98785
G1 X99.589 Y96.525 E6577.24529
G1 X100.867 Y95.713 E6577.49967
G1 X102.228 Y95.002 E6577.75764
G1 X103.64 Y94.408 E6578.01499
G1 X105.09 Y93.937 E6578.27112
G1 X106.565 Y93.591 E6578.52565
G1 X108.096 Y93.365 E6578.78564
G1 X109.605 Y93.27 E6579.03966
G1 X111.139 Y93.302 E6579.29742
M204 S5000
M205 X30 Y30
G0 F2400 X111.133 Y93.401
G0 X124.225 Y122.735
G0 X124.775 Y123.167
M204 S500
M205 X5 Y5
;TYPE:WALL-OUTER
G1 F600 X123.735 Y124.377 E6579.56547
G1 X122.593 Y125.498 E6579.83431
G1 X121.377 Y126.503 E6580.09934
G1 X120.09 Y127.399 E6580.3628
G1 X118.713 Y128.194 E6580.62992
G1 X117.29 Y128.864 E6580.89416
G1 X115.818 Y129.411 E6581.15798
G1 X114.294 Y129.836 E6581.42378
G1 X112.735 Y130.133 E6581.6904
G1 X111.179 Y130.297 E6581.95326
G1 X109.592 Y130.331 E6582.21993
G1 X108.03 Y130.232 E6582.48288
G1 X106.46 Y130 E6582.7495
G1 X104.924 Y129.64 E6583.01454
G1 X103.432 Y129.156 E6583.27806
G1 X101.97 Y128.541 E6583.54452
G1 X100.572 Y127.81 E6583.80955
G1 X99.242 Y126.965 E6584.07427
G1 X97.99 Y126.015 E6584.33831
G1 X96.812 Y124.954 E6584.60465
G1 X95.759 Y123.834 E6584.86291
G1 X94.772 Y122.593 E6585.1293
G1 X93.901 Y121.285 E6585.39331
G1 X93.135 Y119.898 E6585.6595
G1 X92.493 Y118.461 E6585.92391
G1 X91.971 Y116.971 E6586.18915
G1 X91.58 Y115.456 E6586.45201
G1 X91.312 Y113.887 E6586.71942
G1 X91.178 Y112.319 E6586.9838
G1 X91.174 Y110.742 E6587.24874
G1 X91.302 Y109.174 E6587.51304
G1 X91.563 Y107.616 E6587.77843
G1 X91.956 Y106.074 E6588.04577
G1 X92.469 Y104.596 E6588.3086
G1 X93.105 Y103.157 E6588.57291
G1 X93.864 Y101.774 E6588.83795
G1 X94.739 Y100.452 E6589.10428
G1 X95.712 Y99.22 E6589.36803
G1 X96.79 Y98.069 E6589.63296
G1 X97.99 Y96.985 E6589.90463
G1 X99.242 Y96.035 E6590.16867
G1 X100.572 Y95.19 E6590.43339
G1 X101.97 Y94.459 E6590.69842
G1 X103.432 Y93.844 E6590.96489
G1 X104.924 Y93.36 E6591.2284
G1 X106.46 Y93 E6591.49344
G1 X108.03 Y92.768 E6591.76007
G1 X109.592 Y92.669 E6592.02301
G1 X111.179 Y92.703 E6592.28969
G1 X112.735 Y92.867 E6592.55254
G1 X114.294 Y93.164 E6592.81916
G1 X115.818 Y93.589 E6593.08496
G1 X117.29 Y94.136 E6593.34878
G1 X118.713 Y94.806 E6593.61302
G1 X120.09 Y95.601 E6593.88014
G1 X121.377 Y96.497 E6594.1436
G1 X122.593 Y97.502 E6594.40863
G1 X123.721 Y98.606 E6594.67379
G1 X124.732 Y99.778 E6594.93382
G1 X125.661 Y101.052 E6595.19871
G1 X126.474 Y102.389 E6595.4616
G1 X127.184 Y103.814 E6595.72907
G1 X127.768 Y105.281 E6595.99433
G1 X128.094 Y106.349 E6596.18193
G1 X128.25 Y106.889 E6596.27636
G1 X128.409 Y107.646 E6596.40631
G1 X131.826 Y107.646 E6596.98037
G1 X131.826 Y115.353 E6598.27514
G1 X128.411 Y115.353 E6598.84886
G1 X128.25 Y116.111 E6598.97905
G1 X128.096 Y116.646 E6599.07258
G1 X127.779 Y117.694 E6599.25652
G1 X127.21 Y119.129 E6599.51586
G1 X126.512 Y120.544 E6599.78093
G1 X125.695 Y121.897 E6600.04646
G1 X124.775 Y123.167 E6600.30992
M204 S5000
M205 X30 Y30
G0 F2400 X124.58 Y123.394
G0 X123.844 Y122.424
M204 S500
M205 X5 Y5
;TYPE:SKIN
G1 F900 X122.856 Y123.574 E6600.56463
G1 X121.799 Y124.612 E6600.81351
G1 X120.655 Y125.556 E6601.06269
G1 X119.46 Y126.388 E6601.30732
G1 X118.151 Y127.145 E6601.56135
G1 X116.831 Y127.765 E6601.80636
G1 X115.451 Y128.279 E6602.05376
G1 X114.023 Y128.676 E6602.30276
G1 X112.556 Y128.956 E6602.55366
G1 X111.113 Y129.108 E6602.79743
G1 X109.606 Y129.14 E6603.05066
G1 X108.171 Y129.049 E6603.29223
G1 X106.668 Y128.827 E6603.54747
G1 X105.25 Y128.495 E6603.79214
G1 X103.85 Y128.041 E6604.03939
G1 X102.477 Y127.462 E6604.28973
G1 X101.166 Y126.778 E6604.53815
G1 X99.919 Y125.985 E6604.78642
G1 X98.753 Y125.101 E6605.03224
G1 X97.649 Y124.106 E6605.28193
G1 X96.661 Y123.055 E6605.52426
G1 X95.729 Y121.883 E6605.77583
G1 X94.92 Y120.669 E6606.02092
G1 X94.202 Y119.368 E6606.27056
G1 X93.597 Y118.015 E6606.51955
G1 X93.11 Y116.624 E6606.76715
G1 X92.746 Y115.212 E6607.01212
G1 X92.494 Y113.738 E6607.26335
G1 X92.368 Y112.263 E6607.51205
G1 X92.364 Y110.788 E6607.75985
G1 X92.484 Y109.325 E6608.00646
G1 X92.729 Y107.858 E6608.25633
G1 X93.098 Y106.412 E6608.50704
G1 X93.577 Y105.031 E6608.75261
G1 X94.173 Y103.684 E6609.00007
G1 X94.878 Y102.397 E6609.2466
G1 X95.701 Y101.155 E6609.49691
G1 X96.617 Y99.994 E6609.74535
G1 X97.629 Y98.914 E6609.994
G1 X98.746 Y97.904 E6610.24699
G1 X99.918 Y97.015 E6610.49413
G1 X101.166 Y96.222 E6610.74254
G1 X102.477 Y95.538 E6610.99096
G1 X103.85 Y94.959 E6611.24129
G1 X105.25 Y94.505 E6611.48855
G1 X106.668 Y94.173 E6611.73322
G1 X108.171 Y93.951 E6611.98846
G1 X109.606 Y93.86 E6612.23003
G1 X111.113 Y93.892 E6612.48326
G1 X112.556 Y94.044 E6612.72702
G1 X114.023 Y94.324 E6612.97793
G1 X115.451 Y94.721 E6613.22693
G1 X116.831 Y95.235 E6613.47433
G1 X118.151 Y95.855 E6613.71933
G1 X119.46 Y96.612 E6613.97337
G1 X120.655 Y97.444 E6614.218
G1 X121.793 Y98.384 E6614.46597
G1 X122.849 Y99.417 E6614.71415
G1 X123.803 Y100.522 E6614.9594
G1 X124.667 Y101.709 E6615.20605
G1 X125.436 Y102.975 E6615.4549
G1 X126.097 Y104.298 E6615.70336
G1 X126.642 Y105.667 E6615.95091
G1 X126.953 Y106.685 E6616.12973
G1 X127.09 Y107.155 E6616.21198
G1 X127.442 Y108.836 E6616.50051
G1 X130.636 Y108.836 E6617.03711
G1 X130.636 Y114.163 E6617.93204
G1 X127.447 Y114.163 E6618.46779
G1 X127.096 Y115.816 E6618.75169
G1 X126.954 Y116.309 E6618.83788
G1 X126.657 Y117.293 E6619.01056
G1 X126.114 Y118.659 E6619.25751
G1 X125.471 Y119.965 E6619.50207
G1 X124.701 Y121.24 E6619.7523
G1 X123.844 Y122.424 E6619.99785
M204 S5000
M205 X30 Y30
G0 F2400 X123.682 Y99.923
M204 S500
M205 X5 Y5
G1 F900 X121.566 Y97.807 E6620.50059
M204 S5000
M205 X30 Y30
G0 F2400 X118.788 Y95.878
M204 S500
M205 X5 Y5
G1 F900 X125.634 Y102.724 E6622.12712
M204 S5000
M205 X30 Y30
G0 F2400 X126.458 Y104.396
M204 S500
M205 X5 Y5
G1 F900 X117.086 Y95.024 E6624.35379
M204 S5000
M205 X30 Y30
G0 F2400 X115.712 Y94.499
M204 S500
M205 X5 Y5
G1 F900 X126.989 Y105.776 E6627.03307
M204 S5000
M205 X30 Y30
G0 F2400 X127.354 Y106.989
M204 S500
M205 X5 Y5
G1 F900 X114.514 Y94.149 E6630.0837
M204 S5000
M205 X30 Y30
G0 F2400 X113.42 Y93.904
M204 S500
M205 X5 Y5
G1 F900 X127.587 Y108.071 E6633.4496
M204 S5000
M205 X30 Y30
G0 F2400 X128.052 Y108.535
M204 S500
M205 X5 Y5
G1 F900 X130.935 Y111.419 E6634.13469
M204 S5000
M205 X30 Y30
G0 F2400 X130.935 Y110.57
M204 S500
M205 X5 Y5
G1 F900 X128.9 Y108.535 E6634.61818
M204 S5000
M205 X30 Y30
G0 F2400 X129.749 Y108.535
M204 S500
M205 X5 Y5
G1 F900 X130.935 Y109.722 E6634.90008
M204 S5000
M205 X30 Y30
G0 F2400 X130.935 Y108.873
M204 S500
M205 X5 Y5
G1 F900 X130.597 Y108.535 E6634.98038
M204 S5000
M205 X30 Y30
G0 F2400 X130.935 Y112.268
M204 S500
M205 X5 Y5
G1 F900 X112.392 Y93.724 E6639.38609
M204 S5000
M205 X30 Y30
G0 F2400 X111.444 Y93.625
M204 S500
M205 X5 Y5
G1 F900 X130.935 Y113.116 E6644.01692
M204 S5000
M205 X30 Y30
G0 F2400 X130.935 Y113.965
M204 S500
M205 X5 Y5
G1 F900 X110.551 Y93.58 E6648.86003
M204 S5000
M205 X30 Y30
G0 F2400 X109.684 Y93.562
M204 S500
M205 X5 Y5
G1 F900 X130.584 Y114.462 E6653.82562
M204 S5000
M205 X30 Y30
G0 F2400 X129.736 Y114.462
M204 S500
M205 X5 Y5
G1 F900 X108.879 Y93.606 E6658.78087
M204 S5000
M205 X30 Y30
G0 F2400 X108.086 Y93.661
M204 S500
M205 X5 Y5
G1 F900 X128.887 Y114.462 E6663.72293
M204 S5000
M205 X30 Y30
G0 F2400 X128.039 Y114.462
M204 S500
M205 X5 Y5
G1 F900 X107.346 Y93.77 E6668.63922
M204 S5000
M205 X30 Y30
G0 F2400 X106.606 Y93.879
M204 S500
M205 X5 Y5
G1 F900 X127.602 Y114.874 E6673.6275
M204 S5000
M205 X30 Y30
G0 F2400 X127.453 Y115.574
M204 S500
M205 X5 Y5
G1 F900 X105.919 Y94.04 E6678.74371
M204 S5000
M205 X30 Y30
G0 F2400 X105.232 Y94.201
M204 S500
M205 X5 Y5
G1 F900 X127.282 Y116.251 E6683.98253
M204 S5000
M205 X30 Y30
G0 F2400 X127.087 Y116.905
M204 S500
M205 X5 Y5
G1 F900 X104.586 Y94.404 E6689.32849
M204 S5000
M205 X30 Y30
G0 F2400 X103.946 Y94.612
M204 S500
M205 X5 Y5
G1 F900 X126.878 Y117.545 E6694.77697
M204 S5000
M205 X30 Y30
G0 F2400 X126.637 Y118.152
M204 S500
M205 X5 Y5
G1 F900 X103.335 Y94.849 E6700.31337
M204 S5000
M205 X30 Y30
G0 F2400 X102.739 Y95.102
M204 S500
M205 X5 Y5
G1 F900 X126.396 Y118.759 E6705.93398
M204 S5000
M205 X30 Y30
G0 F2400 X126.118 Y119.329
M204 S500
M205 X5 Y5
G1 F900 X102.156 Y95.368 E6711.62694
M204 S5000
M205 X30 Y30
G0 F2400 X101.599 Y95.659
M204 S500
M205 X5 Y5
G1 F900 X125.838 Y119.898 E6717.38584
M204 S5000
M205 X30 Y30
G0 F2400 X125.533 Y120.442
M204 S500
M205 X5 Y5
G1 F900 X101.041 Y95.95 E6723.20484
M204 S5000
M205 X30 Y30
G0 F2400 X100.52 Y96.277
M204 S500
M205 X5 Y5
G1 F900 X125.213 Y120.971 E6729.07172
M204 S5000
M205 X30 Y30
G0 F2400 X124.887 Y121.493
M204 S500
M205 X5 Y5
G1 F900 X100.001 Y96.607 E6734.98433
M204 S5000
M205 X30 Y30
G0 F2400 X99.5 Y96.954
M204 S500
M205 X5 Y5
G1 F900 X124.531 Y121.985 E6740.93139
M204 S5000
M205 X30 Y30
G0 F2400 X124.175 Y122.477
M204 S500
M205 X5 Y5
G1 F900 X99.018 Y97.321 E6746.90827
M204 S5000
M205 X30 Y30
G0 F2400 X98.536 Y97.688
M204 S500
M205 X5 Y5
G1 F900 X123.792 Y122.943 E6752.90867
M204 S5000
M205 X30 Y30
G0 F2400 X123.4 Y123.4
M204 S500
M205 X5 Y5
G1 F900 X98.091 Y98.091 E6758.92178
M204 S5000
M205 X30 Y30
G0 F2400 X97.645 Y98.494
M204 S500
M205 X5 Y5
G1 F900 X123.001 Y123.85 E6764.94606
M204 S5000
M205 X30 Y30
G0 F2400 X122.573 Y124.27
M204 S500
M205 X5 Y5
G1 F900 X97.216 Y98.913 E6770.97058
M204 S5000
M205 X30 Y30
G0 F2400 X96.806 Y99.352
M204 S500
M205 X5 Y5
G1 F900 X122.144 Y124.69 E6776.99058
M204 S5000
M205 X30 Y30
G0 F2400 X121.693 Y125.087
M204 S500
M205 X5 Y5
G1 F900 X96.395 Y99.789 E6783.00108
M204 S5000
M205 X30 Y30
G0 F2400 X96.021 Y100.264
M204 S500
M205 X5 Y5
G1 F900 X121.227 Y125.47 E6788.98972
M204 S5000
M205 X30 Y30
G0 F2400 X120.757 Y125.848
M204 S500
M205 X5 Y5
G1 F900 X95.647 Y100.738 E6794.95555
M204 S5000
M205 X30 Y30
G0 F2400 X95.291 Y101.23
M204 S500
M205 X5 Y5
G1 F900 X120.257 Y126.197 E6800.88729
M204 S5000
M205 X30 Y30
G0 F2400 X119.757 Y126.545
M204 S500
M205 X5 Y5
G1 F900 X94.952 Y101.74 E6806.78065
M204 S5000
M205 X30 Y30
G0 F2400 X94.614 Y102.251
M204 S500
M205 X5 Y5
G1 F900 X119.229 Y126.866 E6812.62888
M204 S5000
M205 X30 Y30
G0 F2400 X118.691 Y127.176
M204 S500
M205 X5 Y5
G1 F900 X94.313 Y102.799 E6818.42068
M204 S5000
M205 X30 Y30
G0 F2400 X94.014 Y103.347
M204 S500
M205 X5 Y5
G1 F900 X118.143 Y127.477 E6824.15355
M204 S5000
M205 X30 Y30
G0 F2400 X117.566 Y127.748
M204 S500
M205 X5 Y5
G1 F900 X93.739 Y103.921 E6829.81456
M204 S5000
M205 X30 Y30
G0 F2400 X93.478 Y104.509
M204 S500
M205 X5 Y5
G1 F900 X116.989 Y128.02 E6835.40049
M204 S5000
M205 X30 Y30
G0 F2400 X116.374 Y128.254
M204 S500
M205 X5 Y5
G1 F900 X93.23 Y105.11 E6840.89922
M204 S5000
M205 X30 Y30
G0 F2400 X93.012 Y105.74
M204 S500
M205 X5 Y5
G1 F900 X115.756 Y128.484 E6846.30292
M204 S5000
M205 X30 Y30
G0 F2400 X115.107 Y128.684
M204 S500
M205 X5 Y5
G1 F900 X92.797 Y106.374 E6851.60351
M204 S5000
M205 X30 Y30
G0 F2400 X92.625 Y107.05
M204 S500
M205 X5 Y5
G1 F900 X114.443 Y128.868 E6856.7872
M204 S5000
M205 X30 Y30
G0 F2400 X113.757 Y129.03
M204 S500
M205 X5 Y5
G1 F900 X92.452 Y107.726 E6861.84889
M204 S5000
M205 X30 Y30
G0 F2400 X92.325 Y108.447
M204 S500
M205 X5 Y5
G1 F900 X113.044 Y129.166 E6866.77147
M204 S5000
M205 X30 Y30
G0 F2400 X112.311 Y129.281
M204 S500
M205 X5 Y5
G1 F900 X92.204 Y109.175 E6871.54853
M204 S5000
M205 X30 Y30
G0 F2400 X92.131 Y109.95
M204 S500
M205 X5 Y5
G1 F900 X111.543 Y129.363 E6876.16071
M204 S5000
M205 X30 Y30
G0 F2400 X110.746 Y129.413
M204 S500
M205 X5 Y5
G1 F900 X92.066 Y110.734 E6880.59873
M204 S5000
M205 X30 Y30
G0 F2400 X92.066 Y111.582
M204 S500
M205 X5 Y5
G1 F900 X109.916 Y129.432 E6884.83967
M204 S5000
M205 X30 Y30
G0 F2400 X109.039 Y129.404
M204 S500
M205 X5 Y5
G1 F900 X92.082 Y112.447 E6888.86845
M204 S5000
M205 X30 Y30
G0 F2400 X92.162 Y113.375
M204 S500
M205 X5 Y5
G1 F900 X108.131 Y129.344 E6892.66249
M204 S5000
M205 X30 Y30
G0 F2400 X107.135 Y129.197
M204 S500
M205 X5 Y5
G1 F900 X92.295 Y114.357 E6896.1883
M204 S5000
M205 X30 Y30
G0 F2400 X92.483 Y115.394
M204 S500
M205 X5 Y5
G1 F900 X106.087 Y128.998 E6899.42044
M204 S5000
M205 X30 Y30
G0 F2400 X104.955 Y128.713
M204 S500
M205 X5 Y5
G1 F900 X92.778 Y116.536 E6902.31355
M204 S5000
M205 X30 Y30
G0 F2400 X93.209 Y117.816
M204 S500
M205 X5 Y5
G1 F900 X103.692 Y128.3 E6904.8043
M204 S5000
M205 X30 Y30
G0 F2400 X102.196 Y127.651
M204 S500
M205 X5 Y5
G1 F900 X93.843 Y119.299 E6906.78876
M204 S5000
M205 X30 Y30
G0 F2400 X94.95 Y121.254
M204 S500
M205 X5 Y5
G1 F900 X100.24 Y126.544 E6908.0456
M204 S5000
M205 X30 Y30
G0 F2400 X100.406 Y126.284
;MESH:NONMESH
G0 F600 X100.406 Y126.284 Z3.38
G0 F2400 X100.867 Y127.287
;TIME_ELAPSED:3138.576307
;LAYER:9
M204 S1000
M205 X10 Y10
;TYPE:WALL-INNER
;MESH:ABU3-17 Wittig Olefination.stl
G1 F600 X99.589 Y126.475 E6908.29997
G1 X98.375 Y125.554 E6908.55597
G1 X97.228 Y124.52 E6908.81541
G1 X96.215 Y123.443 E6909.06381
G1 X95.262 Y122.245 E6909.32098
G1 X94.405 Y120.959 E6909.58061
G1 X93.68 Y119.647 E6909.83244
G1 X93.049 Y118.235 E6910.09227
G1 X92.548 Y116.804 E6910.34698
G1 X92.165 Y115.326 E6910.60349
G1 X91.909 Y113.825 E6910.8593
G1 X91.778 Y112.293 E6911.11761
G1 X91.774 Y110.769 E6911.37365
G1 X91.898 Y109.251 E6911.62952
G1 X92.15 Y107.738 E6911.8872
G1 X92.526 Y106.268 E6912.14212
G1 X93.03 Y104.812 E6912.40096
G1 X93.644 Y103.424 E6912.65594
G1 X94.379 Y102.085 E6912.91256
G1 X95.222 Y100.808 E6913.16962
G1 X96.167 Y99.613 E6913.42557
G1 X97.211 Y98.497 E6913.68231
G1 X98.368 Y97.451 E6913.94434
G1 X99.589 Y96.525 E6914.20179
G1 X100.867 Y95.713 E6914.45617
G1 X102.228 Y95.002 E6914.71414
G1 X103.64 Y94.408 E6914.97149
G1 X105.09 Y93.937 E6915.22762
G1 X106.565 Y93.591 E6915.48214
G1 X108.096 Y93.365 E6915.74214
G1 X109.605 Y93.27 E6915.99615
G1 X111.139 Y93.302 E6916.25392
G1 X112.656 Y93.462 E6916.51019
G1 X114.152 Y93.747 E6916.76604
G1 X115.637 Y94.161 E6917.02503
G1 X117.049 Y94.686 E6917.27811
G1 X118.434 Y95.338 E6917.53529
G1 X119.774 Y96.112 E6917.79526
G1 X121.017 Y96.977 E6918.04967
G1 X122.183 Y97.941 E6918.30384
G1 X123.288 Y99.022 E6918.56354
G1 X124.255 Y100.142 E6918.81213
G1 X125.163 Y101.388 E6919.07114
G1 X125.952 Y102.687 E6919.32648
G1 X126.627 Y104.037 E6919.58005
G1 X127.201 Y105.482 E6919.84126
G1 X127.651 Y106.962 E6920.10114
G1 X127.886 Y108.08 E6920.29307
G1 X131.226 Y108.08 E6920.85419
G1 X131.226 Y114.919 E6922.00314
G1 X127.916 Y114.919 E6922.55922
G1 X127.548 Y116.385 E6922.81315
G1 X127.215 Y117.489 E6923.00687
G1 X126.663 Y118.882 E6923.2586
G1 X125.986 Y120.252 E6923.51533
G1 X125.195 Y121.564 E6923.7727
G1 X124.305 Y122.793 E6924.02763
G1 X123.302 Y123.96 E6924.28615
G1 X122.183 Y125.059 E6924.54964
G1 X121.017 Y126.023 E6924.80381
G1 X119.774 Y126.888 E6925.05822
G1 X118.434 Y127.662 E6925.3182
G1 X117.049 Y128.314 E6925.57537
G1 X115.637 Y128.839 E6925.82845
G1 X114.152 Y129.253 E6926.08745
G1 X112.656 Y129.538 E6926.34329
G1 X111.139 Y129.698 E6926.59956
G1 X109.605 Y129.73 E6926.85733
G1 X108.096 Y129.635 E6927.11135
G1 X106.565 Y129.409 E6927.37134
G1 X105.09 Y129.063 E6927.62587
G1 X103.64 Y128.592 E6927.882
G1 X102.228 Y127.998 E6928.13935
G1 X100.867 Y127.287 E6928.39732
M204 S5000
M205 X30 Y30
G0 F2400 X100.917 Y127.201
G0 X97.297 Y124.449
G0 X96.812 Y124.954
M204 S500
M205 X5 Y5
;TYPE:WALL-OUTER
G1 F600 X95.761 Y123.836 E6928.6551
G1 X94.774 Y122.596 E6928.92136
G1 X93.895 Y121.275 E6929.18793
G1 X93.14 Y119.91 E6929.44999
G1 X92.494 Y118.464 E6929.71606
G1 X91.972 Y116.974 E6929.9813
G1 X91.579 Y115.457 E6930.24457
G1 X91.313 Y113.894 E6930.51092
G1 X91.178 Y112.321 E6930.77616
G1 X91.174 Y110.745 E6931.04093
G1 X91.302 Y109.175 E6931.30556
G1 X91.561 Y107.622 E6931.57007
G1 X91.952 Y106.091 E6931.83554
G1 X92.473 Y104.587 E6932.10294
G1 X93.104 Y103.16 E6932.36507
G1 X93.867 Y101.771 E6932.63131
G1 X94.733 Y100.459 E6932.89541
G1 X95.71 Y99.223 E6933.16009
G1 X96.788 Y98.071 E6933.42515
G1 X97.99 Y96.985 E6933.6973
G1 X99.242 Y96.035 E6933.96133
G1 X100.572 Y95.19 E6934.22606
G1 X101.97 Y94.459 E6934.49109
G1 X103.432 Y93.844 E6934.75755
G1 X104.924 Y93.36 E6935.02107
G1 X106.46 Y93 E6935.28611
G1 X108.03 Y92.768 E6935.55273
G1 X109.592 Y92.669 E6935.81567
G1 X111.179 Y92.703 E6936.08235
G1 X112.735 Y92.867 E6936.34521
G1 X114.294 Y93.164 E6936.61183
G1 X115.818 Y93.589 E6936.87763
G1 X117.29 Y94.136 E6937.14145
G1 X118.713 Y94.806 E6937.40569
G1 X120.09 Y95.601 E6937.67281
G1 X121.377 Y96.497 E6937.93626
G1 X122.593 Y97.502 E6938.20129
G1 X123.721 Y98.606 E6938.46646
G1 X124.73 Y99.775 E6938.72589
G1 X125.659 Y101.049 E6938.99078
G1 X126.479 Y102.399 E6939.25614
G1 X127.177 Y103.796 E6939.5185
G1 X127.766 Y105.278 E6939.78642
G1 X128.232 Y106.809 E6940.05528
G1 X128.373 Y107.48 E6940.17047
G1 X131.826 Y107.48 E6940.75057
G1 X131.826 Y115.519 E6942.10112
G1 X128.384 Y115.519 E6942.67938
G1 X128.129 Y116.534 E6942.8552
G1 X127.779 Y117.694 E6943.05876
G1 X127.212 Y119.126 E6943.3175
G1 X126.513 Y120.541 E6943.58265
G1 X125.697 Y121.894 E6943.84809
G1 X124.777 Y123.164 E6944.11155
G1 X123.737 Y124.374 E6944.3796
G1 X122.593 Y125.498 E6944.64904
G1 X121.377 Y126.503 E6944.91406
G1 X120.09 Y127.399 E6945.17752
G1 X118.713 Y128.194 E6945.44464
G1 X117.29 Y128.864 E6945.70888
G1 X115.818 Y129.411 E6945.9727
G1 X114.294 Y129.836 E6946.2385
G1 X112.735 Y130.133 E6946.50512
G1 X111.179 Y130.297 E6946.76798
G1 X109.592 Y130.331 E6947.03465
G1 X108.03 Y130.232 E6947.2976
G1 X106.46 Y130 E6947.56422
G1 X104.924 Y129.64 E6947.82926
G1 X103.432 Y129.156 E6948.09278
G1 X101.97 Y128.541 E6948.35924
G1 X100.572 Y127.81 E6948.62427
G1 X99.242 Y126.965 E6948.889
G1 X97.99 Y126.015 E6949.15303
G1 X96.812 Y124.954 E6949.41937
M204 S5000
M205 X30 Y30
G0 F2400 X96.607 Y124.736
G0 X97.649 Y124.106
M204 S500
M205 X5 Y5
;TYPE:SKIN
G1 F900 X96.662 Y123.056 E6949.66147
G1 X95.734 Y121.89 E6949.91183
G1 X94.912 Y120.656 E6950.16092
G1 X94.207 Y119.38 E6950.40583
G1 X93.598 Y118.018 E6950.65648
G1 X93.112 Y116.629 E6950.90371
G1 X92.744 Y115.208 E6951.15031
G1 X92.495 Y113.748 E6951.39913
G1 X92.368 Y112.264 E6951.64935
G1 X92.364 Y110.791 E6951.89682
G1 X92.484 Y109.325 E6952.14393
G1 X92.727 Y107.864 E6952.39275
G1 X93.095 Y106.425 E6952.64228
G1 X93.58 Y105.025 E6952.8912
G1 X94.169 Y103.692 E6953.13603
G1 X94.886 Y102.388 E6953.38603
G1 X95.697 Y101.159 E6953.63341
G1 X96.615 Y99.997 E6953.88219
G1 X97.622 Y98.922 E6954.12965
G1 X98.752 Y97.899 E6954.38573
G1 X99.918 Y97.015 E6954.63155
G1 X101.166 Y96.222 E6954.87996
G1 X102.477 Y95.538 E6955.12839
G1 X103.85 Y94.959 E6955.37872
G1 X105.25 Y94.505 E6955.62598
G1 X106.668 Y94.173 E6955.87065
G1 X108.171 Y93.951 E6956.12589
G1 X109.606 Y93.86 E6956.36745
G1 X111.113 Y93.892 E6956.62069
G1 X112.556 Y94.044 E6956.86445
G1 X114.023 Y94.324 E6957.11536
G1 X115.451 Y94.721 E6957.36436
G1 X116.831 Y95.235 E6957.61176
G1 X118.151 Y95.855 E6957.85676
G1 X119.46 Y96.612 E6958.1108
G1 X120.655 Y97.444 E6958.35543
G1 X121.793 Y98.384 E6958.6034
G1 X122.857 Y99.426 E6958.85359
G1 X123.795 Y100.51 E6959.09442
G1 X124.672 Y101.716 E6959.34493
G1 X125.436 Y102.975 E6959.59234
G1 X126.082 Y104.265 E6959.83472
G1 X126.649 Y105.692 E6960.09269
G1 X127.074 Y107.09 E6960.33816
G1 X127.408 Y108.67 E6960.60947
G1 X130.636 Y108.67 E6961.15177
G1 X130.636 Y114.329 E6962.10248
G1 X127.456 Y114.329 E6962.63672
G1 X126.983 Y116.214 E6962.96322
G1 X126.659 Y117.29 E6963.15201
G1 X126.122 Y118.646 E6963.39703
G1 X125.466 Y119.972 E6963.64557
G1 X124.703 Y121.237 E6963.89375
G1 X123.846 Y122.421 E6964.1393
G1 X122.863 Y123.565 E6964.3927
G1 X121.792 Y124.617 E6964.64491
G1 X120.655 Y125.556 E6964.89265
G1 X119.46 Y126.388 E6965.13727
G1 X118.151 Y127.145 E6965.39131
G1 X116.831 Y127.765 E6965.63631
G1 X115.451 Y128.279 E6965.88371
G1 X114.023 Y128.676 E6966.13271
G1 X112.556 Y128.956 E6966.38362
G1 X111.113 Y129.108 E6966.62739
G1 X109.606 Y129.14 E6966.88062
G1 X108.171 Y129.049 E6967.12218
G1 X106.668 Y128.827 E6967.37743
G1 X105.25 Y128.495 E6967.62209
G1 X103.85 Y128.041 E6967.86935
G1 X102.477 Y127.462 E6968.11969
G1 X101.166 Y126.778 E6968.36811
G1 X99.919 Y125.985 E6968.61638
G1 X98.753 Y125.101 E6968.8622
G1 X97.649 Y124.106 E6969.11188
M204 S5000
M205 X30 Y30
G0 F2400 X100.688 Y96.17
M204 S500
M205 X5 Y5
G1 F900 X94.633 Y102.225 E6970.55048
M204 S5000
M205 X30 Y30
G0 F2400 X93.701 Y104.005
M204 S500
M205 X5 Y5
G1 F900 X102.507 Y95.199 E6972.64268
M204 S5000
M205 X30 Y30
G0 F2400 X103.943 Y94.612
M204 S500
M205 X5 Y5
G1 F900 X93.119 Y105.435 E6975.21421
M204 S5000
M205 X30 Y30
G0 F2400 X92.719 Y106.684
M204 S500
M205 X5 Y5
G1 F900 X105.194 Y94.209 E6978.17812
M204 S5000
M205 X30 Y30
G0 F2400 X106.302 Y93.95
M204 S500
M205 X5 Y5
G1 F900 X92.428 Y107.823 E6981.47429
M204 S5000
M205 X30 Y30
G0 F2400 X92.26 Y108.84
M204 S500
M205 X5 Y5
G1 F900 X107.328 Y93.772 E6985.05427
M204 S5000
M205 X30 Y30
G0 F2400 X108.308 Y93.641
M204 S500
M205 X5 Y5
G1 F900 X92.143 Y109.805 E6988.89476
M204 S5000
M205 X30 Y30
G0 F2400 X92.068 Y110.73
M204 S500
M205 X5 Y5
G1 F900 X109.214 Y93.584 E6992.96844
M204 S5000
M205 X30 Y30
G0 F2400 X110.076 Y93.57
M204 S500
M205 X5 Y5
G1 F900 X92.066 Y111.58 E6997.2474
M204 S5000
M205 X30 Y30
G0 F2400 X92.08 Y112.415
M204 S500
M205 X5 Y5
G1 F900 X110.907 Y93.587 E7001.72058
M204 S5000
M205 X30 Y30
G0 F2400 X111.693 Y93.65
M204 S500
M205 X5 Y5
G1 F900 X92.147 Y113.196 E7006.36447
M204 S5000
M205 X30 Y30
G0 F2400 X92.227 Y113.964
M204 S500
M205 X5 Y5
G1 F900 X112.461 Y93.731 E7011.17171
M204 S5000
M205 X30 Y30
G0 F2400 X113.183 Y93.857
M204 S500
M205 X5 Y5
G1 F900 X92.351 Y114.689 E7016.12114
M204 S5000
M205 X30 Y30
G0 F2400 X92.484 Y115.404
M204 S500
M205 X5 Y5
G1 F900 X113.895 Y93.994 E7021.20801
M204 S5000
M205 X30 Y30
G0 F2400 X114.572 Y94.165
M204 S500
M205 X5 Y5
G1 F900 X92.659 Y116.078 E7026.41428
M204 S5000
M205 X30 Y30
G0 F2400 X92.836 Y116.749
M204 S500
M205 X5 Y5
G1 F900 X115.236 Y94.349 E7031.73625
M204 S5000
M205 X30 Y30
G0 F2400 X115.875 Y94.559
M204 S500
M205 X5 Y5
G1 F900 X93.056 Y117.378 E7037.15776
M204 S5000
M205 X30 Y30
G0 F2400 X93.275 Y118.007
M204 S500
M205 X5 Y5
G1 F900 X116.494 Y94.789 E7042.6742
M204 S5000
M205 X30 Y30
G0 F2400 X117.101 Y95.03
M204 S500
M205 X5 Y5
G1 F900 X93.53 Y118.601 E7048.27438
M204 S5000
M205 X30 Y30
G0 F2400 X93.793 Y119.187
M204 S500
M205 X5 Y5
G1 F900 X117.678 Y95.302 E7053.94917
M204 S5000
M205 X30 Y30
G0 F2400 X118.255 Y95.573
M204 S500
M205 X5 Y5
G1 F900 X94.073 Y119.755 E7059.69452
M204 S5000
M205 X30 Y30
G0 F2400 X94.375 Y120.302
M204 S500
M205 X5 Y5
G1 F900 X118.795 Y95.882 E7065.49641
M204 S5000
M205 X30 Y30
G0 F2400 X119.333 Y96.192
M204 S500
M205 X5 Y5
G1 F900 X94.68 Y120.845 E7071.35367
M204 S5000
M205 X30 Y30
G0 F2400 X95.018 Y121.355
M204 S500
M205 X5 Y5
G1 F900 X119.853 Y96.52 E7077.25416
M204 S5000
M205 X30 Y30
G0 F2400 X120.354 Y96.868
M204 S500
M205 X5 Y5
G1 F900 X95.358 Y121.864 E7083.19291
M204 S5000
M205 X30 Y30
G0 F2400 X95.719 Y122.352
M204 S500
M205 X5 Y5
G1 F900 X120.853 Y97.218 E7089.16444
M204 S5000
M205 X30 Y30
G0 F2400 X121.318 Y97.601
M204 S500
M205 X5 Y5
G1 F900 X96.095 Y122.824 E7095.15712
M204 S5000
M205 X30 Y30
G0 F2400 X96.474 Y123.293
M204 S500
M205 X5 Y5
G1 F900 X121.782 Y97.985 E7101.17
M204 S5000
M205 X30 Y30
G0 F2400 X122.228 Y98.388
M204 S500
M205 X5 Y5
G1 F900 X96.886 Y123.73 E7107.19095
M204 S5000
M205 X30 Y30
G0 F2400 X97.297 Y124.167
M204 S500
M205 X5 Y5
G1 F900 X122.656 Y98.808 E7113.21594
M204 S5000
M205 X30 Y30
G0 F2400 X123.083 Y99.23
M204 S500
M205 X5 Y5
G1 F900 X97.731 Y124.583 E7119.23939
M204 S5000
M205 X30 Y30
G0 F2400 X98.177 Y124.985
M204 S500
M205 X5 Y5
G1 F900 X123.477 Y99.685 E7125.25036
M204 S5000
M205 X30 Y30
G0 F2400 X123.87 Y100.14
M204 S500
M205 X5 Y5
G1 F900 X98.627 Y125.383 E7131.24779
M204 S5000
M205 X30 Y30
G0 F2400 X99.11 Y125.749
M204 S500
M205 X5 Y5
G1 F900 X124.242 Y100.617 E7137.21885
M204 S5000
M205 X30 Y30
G0 F2400 X124.599 Y101.108
M204 S500
M205 X5 Y5
G1 F900 X99.593 Y126.115 E7143.16009
M204 S5000
M205 X30 Y30
G0 F2400 X100.1 Y126.456
M204 S500
M205 X5 Y5
G1 F900 X124.953 Y101.603 E7149.06486
M204 S5000
M205 X30 Y30
G0 F2400 X125.273 Y102.131
M204 S500
M205 X5 Y5
G1 F900 X100.619 Y126.786 E7154.92247
M204 S5000
M205 X30 Y30
G0 F2400 X101.147 Y127.106
M204 S500
M205 X5 Y5
G1 F900 X125.594 Y102.659 E7160.73078
M204 S5000
M205 X30 Y30
G0 F2400 X125.889 Y103.212
M204 S500
M205 X5 Y5
G1 F900 X101.705 Y127.397 E7166.47673
M204 S5000
M205 X30 Y30
G0 F2400 X102.263 Y127.687
M204 S500
M205 X5 Y5
G1 F900 X126.173 Y103.777 E7172.15745
M204 S5000
M205 X30 Y30
G0 F2400 X126.44 Y104.359
M204 S500
M205 X5 Y5
G1 F900 X102.853 Y127.946 E7177.76144
M204 S5000
M205 X30 Y30
G0 F2400 X103.449 Y128.198
M204 S500
M205 X5 Y5
G1 F900 X126.682 Y104.965 E7183.28132
M204 S5000
M205 X30 Y30
G0 F2400 X126.923 Y105.573
M204 S500
M205 X5 Y5
G1 F900 X104.069 Y128.427 E7188.71115
M204 S5000
M205 X30 Y30
G0 F2400 X104.709 Y128.635
M204 S500
M205 X5 Y5
G1 F900 X127.122 Y106.222 E7194.03621
M204 S5000
M205 X30 Y30
G0 F2400 X127.32 Y106.872
M204 S500
M205 X5 Y5
G1 F900 X105.364 Y128.829 E7199.25281
M204 S5000
M205 X30 Y30
G0 F2400 X106.051 Y128.99
M204 S500
M205 X5 Y5
G1 F900 X127.479 Y107.562 E7204.34384
M204 S5000
M205 X30 Y30
G0 F2400 X127.627 Y108.263
M204 S500
M205 X5 Y5
G1 F900 X106.749 Y129.141 E7209.3042
M204 S5000
M205 X30 Y30
G0 F2400 X107.488 Y129.25
M204 S500
M205 X5 Y5
G1 F900 X128.369 Y108.369 E7214.26527
M204 S5000
M205 X30 Y30
G0 F2400 X129.218 Y108.369
M204 S500
M205 X5 Y5
G1 F900 X108.234 Y129.353 E7219.25082
M204 S5000
M205 X30 Y30
G0 F2400 X109.032 Y129.404
M204 S500
M205 X5 Y5
G1 F900 X130.066 Y108.369 E7224.24836
M204 S5000
M205 X30 Y30
G0 F2400 X130.915 Y108.369
M204 S500
M205 X5 Y5
G1 F900 X109.85 Y129.434 E7229.25315
M204 S5000
M205 X30 Y30
G0 F2400 X110.718 Y129.415
M204 S500
M205 X5 Y5
G1 F900 X130.934 Y109.198 E7234.05634
M204 S5000
M205 X30 Y30
G0 F2400 X130.934 Y110.047
M204 S500
M205 X5 Y5
G1 F900 X111.627 Y129.354 E7238.64345
M204 S5000
M205 X30 Y30
G0 F2400 X112.575 Y129.254
M204 S500
M205 X5 Y5
G1 F900 X130.934 Y110.895 E7243.00533
M204 S5000
M205 X30 Y30
G0 F2400 X130.934 Y111.744
M204 S500
M205 X5 Y5
G1 F900 X128.049 Y114.629 E7243.69077
M204 S5000
M205 X30 Y30
G0 F2400 X127.568 Y115.11
M204 S500
M205 X5 Y5
G1 F900 X113.622 Y129.056 E7247.00417
M204 S5000
M205 X30 Y30
G0 F2400 X114.74 Y128.787
M204 S500
M205 X5 Y5
G1 F900 X127.284 Y116.243 E7249.98447
M204 S5000
M205 X30 Y30
G0 F2400 X126.911 Y117.464
M204 S500
M205 X5 Y5
G1 F900 X115.971 Y128.404 E7252.58368
M204 S5000
M205 X30 Y30
G0 F2400 X117.393 Y127.83
M204 S500
M205 X5 Y5
G1 F900 X126.337 Y118.887 E7254.70855
M204 S5000
M205 X30 Y30
G0 F2400 X125.381 Y120.691
M204 S500
M205 X5 Y5
G1 F900 X119.174 Y126.898 E7256.18326
M204 S5000
M205 X30 Y30
G0 F2400 X127.892 Y114.888
G0 X128.898 Y114.629
M204 S500
M205 X5 Y5
G1 F900 X130.934 Y112.592 E7256.6671
M204 S5000
M205 X30 Y30
G0 F2400 X130.934 Y113.441
M204 S500
M205 X5 Y5
G1 F900 X129.747 Y114.629 E7256.94924
M204 S5000
M205 X30 Y30
G0 F2400 X130.595 Y114.629
M204 S500
M205 X5 Y5
G1 F900 X130.934 Y114.289 E7257.0299
M204 S5000
M205 X30 Y30
G0 F2400 X130.626 Y114.289
;MESH:NONMESH
G0 F600 X130.626 Y114.289 Z3.58
G0 F2400 X131.156 Y108.15
G0 X131.226 Y107.931
;TIME_ELAPSED:3289.230200
;LAYER:10
M204 S1000
M205 X10 Y10
;TYPE:WALL-INNER
;MESH:ABU3-17 Wittig Olefination.stl
G1 F600 X131.226 Y115.068 E7258.22892
G1 X127.886 Y115.068 E7258.79004
G1 X127.577 Y116.289 E7259.00163
G1 X127.215 Y117.489 E7259.21221
G1 X126.662 Y118.885 E7259.46446
G1 X125.991 Y120.245 E7259.71924
G1 X125.196 Y121.561 E7259.97754
G1 X124.306 Y122.792 E7260.23274
G1 X123.304 Y123.958 E7260.49102
G1 X122.183 Y125.059 E7260.75499
G1 X121.017 Y126.023 E7261.00916
G1 X119.774 Y126.888 E7261.26357
G1 X118.434 Y127.662 E7261.52354
G1 X117.049 Y128.314 E7261.78072
G1 X115.637 Y128.839 E7262.0338
G1 X114.152 Y129.253 E7262.29279
G1 X112.656 Y129.538 E7262.54864
G1 X111.139 Y129.698 E7262.80491
G1 X109.605 Y129.73 E7263.06268
G1 X108.096 Y129.635 E7263.31669
G1 X106.565 Y129.409 E7263.57669
G1 X105.09 Y129.063 E7263.83121
G1 X103.64 Y128.592 E7264.08734
G1 X102.228 Y127.998 E7264.34469
G1 X100.867 Y127.287 E7264.60266
G1 X99.589 Y126.475 E7264.85704
G1 X98.375 Y125.554 E7265.11304
G1 X97.228 Y124.52 E7265.37248
G1 X96.218 Y123.445 E7265.62028
G1 X95.261 Y122.245 E7265.87814
G1 X94.409 Y120.965 E7266.13646
G1 X93.682 Y119.65 E7266.3889
G1 X93.05 Y118.238 E7266.64879
G1 X92.549 Y116.807 E7266.90351
G1 X92.167 Y115.33 E7267.15981
G1 X91.909 Y113.826 E7267.41617
G1 X91.778 Y112.295 E7267.67432
G1 X91.774 Y110.772 E7267.93018
G1 X91.898 Y109.254 E7268.18606
G1 X92.15 Y107.741 E7268.44374
G1 X92.525 Y106.271 E7268.69861
G1 X93.029 Y104.815 E7268.95746
G1 X93.643 Y103.427 E7269.21244
G1 X94.378 Y102.087 E7269.4692
G1 X95.22 Y100.811 E7269.72604
G1 X96.165 Y99.615 E7269.98212
G1 X97.209 Y98.499 E7270.23885
G1 X98.368 Y97.451 E7270.50136
G1 X99.589 Y96.525 E7270.75881
G1 X100.867 Y95.713 E7271.01319
G1 X102.228 Y95.002 E7271.27115
G1 X103.64 Y94.408 E7271.52851
G1 X105.09 Y93.937 E7271.78464
G1 X106.565 Y93.591 E7272.03916
G1 X108.096 Y93.365 E7272.29916
G1 X109.605 Y93.27 E7272.55317
G1 X111.139 Y93.302 E7272.81094
G1 X112.656 Y93.462 E7273.06721
G1 X114.152 Y93.747 E7273.32306
G1 X115.637 Y94.161 E7273.58205
G1 X117.049 Y94.686 E7273.83513
G1 X118.434 Y95.338 E7274.09231
G1 X119.774 Y96.112 E7274.35228
G1 X121.017 Y96.977 E7274.60669
G1 X122.183 Y97.941 E7274.86086
G1 X123.288 Y99.022 E7275.12056
G1 X124.253 Y100.14 E7275.36867
G1 X125.163 Y101.389 E7275.62829
G1 X125.945 Y102.672 E7275.88072
G1 X126.634 Y104.055 E7276.1403
G1 X127.197 Y105.468 E7276.39583
G1 X127.533 Y106.571 E7276.58954
G1 X127.672 Y107.049 E7276.67317
G1 X127.85 Y107.931 E7276.82434
G1 X131.226 Y107.931 E7277.3915
M204 S5000
M205 X30 Y30
G0 F2400 X131.156 Y108.001
G0 X112.642 Y129.44
G0 X112.735 Y130.133
M204 S500
M205 X5 Y5
;TYPE:WALL-OUTER
G1 F600 X111.179 Y130.297 E7277.65436
G1 X109.592 Y130.331 E7277.92104
G1 X108.03 Y130.232 E7278.18398
G1 X106.46 Y130 E7278.4506
G1 X104.924 Y129.64 E7278.71565
G1 X103.432 Y129.156 E7278.97916
G1 X101.97 Y128.541 E7279.24562
G1 X100.572 Y127.81 E7279.51066
G1 X99.242 Y126.965 E7279.77538
G1 X97.99 Y126.015 E7280.03941
G1 X96.812 Y124.954 E7280.30575
G1 X95.764 Y123.838 E7280.56295
G1 X94.776 Y122.598 E7280.82931
G1 X93.897 Y121.278 E7281.09574
G1 X93.142 Y119.913 E7281.3578
G1 X92.495 Y118.467 E7281.62394
G1 X91.973 Y116.977 E7281.88918
G1 X91.581 Y115.462 E7282.15208
G1 X91.313 Y113.895 E7282.41916
G1 X91.178 Y112.324 E7282.68406
G1 X91.174 Y110.748 E7282.94883
G1 X91.302 Y109.178 E7283.21346
G1 X91.561 Y107.625 E7283.47797
G1 X91.951 Y106.094 E7283.74339
G1 X92.472 Y104.59 E7284.01079
G1 X93.103 Y103.163 E7284.27292
G1 X93.865 Y101.774 E7284.53908
G1 X94.731 Y100.462 E7284.80318
G1 X95.708 Y99.225 E7285.068
G1 X96.786 Y98.073 E7285.33306
G1 X97.99 Y96.985 E7285.60568
G1 X99.242 Y96.035 E7285.86971
G1 X100.572 Y95.19 E7286.13444
G1 X101.97 Y94.459 E7286.39947
G1 X103.432 Y93.844 E7286.66593
G1 X104.924 Y93.36 E7286.92945
G1 X106.46 Y93 E7287.19449
G1 X108.03 Y92.768 E7287.46111
G1 X109.592 Y92.669 E7287.72406
G1 X111.179 Y92.703 E7287.99073
G1 X112.735 Y92.867 E7288.25359
G1 X114.294 Y93.164 E7288.52021
G1 X115.818 Y93.589 E7288.78601
G1 X117.29 Y94.136 E7289.04983
G1 X118.713 Y94.806 E7289.31407
G1 X120.09 Y95.601 E7289.58119
G1 X121.377 Y96.497 E7289.84465
G1 X122.593 Y97.502 E7290.10967
G1 X123.721 Y98.606 E7290.37484
G1 X124.728 Y99.773 E7290.63379
G1 X125.657 Y101.047 E7290.89869
G1 X126.471 Y102.383 E7291.16151
G1 X127.181 Y103.809 E7291.42913
G1 X127.765 Y105.275 E7291.69425
G1 X128.107 Y106.396 E7291.89114
G1 X128.256 Y106.912 E7291.98137
G1 X128.341 Y107.331 E7292.0532
G1 X131.826 Y107.331 E7292.63868
G1 X131.826 Y115.668 E7294.03929
G1 X128.353 Y115.668 E7294.62276
G1 X128.159 Y116.436 E7294.75584
G1 X127.779 Y117.694 E7294.97661
G1 X127.213 Y119.123 E7295.23483
G1 X126.515 Y120.539 E7295.50005
G1 X125.698 Y121.891 E7295.76543
G1 X124.779 Y123.162 E7296.02893
G1 X123.739 Y124.372 E7296.29698
G1 X122.593 Y125.498 E7296.56689
G1 X121.377 Y126.503 E7296.83192
G1 X120.09 Y127.399 E7297.09537
G1 X118.713 Y128.194 E7297.3625
G1 X117.29 Y128.864 E7297.62673
G1 X115.818 Y129.411 E7297.89055
G1 X114.294 Y129.836 E7298.15635
G1 X112.735 Y130.133 E7298.42298
M204 S5000
M205 X30 Y30
G0 F2400 X112.437 Y130.164
G0 X112.301 Y129.272
M204 S4000
M205 X25 Y25
;TYPE:FILL
G1 F900 X92.213 Y109.184 E7303.19564
M204 S5000
M205 X30 Y30
G0 F2400 X92.334 Y108.456
M204 S4000
M205 X25 Y25
G1 F900 X113.035 Y129.158 E7308.11407
M204 S5000
M205 X30 Y30
G0 F2400 X113.749 Y129.022
M204 S4000
M205 X25 Y25
G1 F900 X92.46 Y107.734 E7313.17196
M204 S5000
M205 X30 Y30
G0 F2400 X92.633 Y107.058
M204 S4000
M205 X25 Y25
G1 F900 X114.436 Y128.861 E7318.35209
M204 S5000
M205 X30 Y30
G0 F2400 X115.1 Y128.676
M204 S4000
M205 X25 Y25
G1 F900 X92.806 Y106.382 E7323.64887
M204 S5000
M205 X30 Y30
G0 F2400 X93.021 Y105.749
M204 S4000
M205 X25 Y25
G1 F900 X115.749 Y128.477 E7329.04877
M204 S5000
M205 X30 Y30
G0 F2400 X116.367 Y128.246
M204 S4000
M205 X25 Y25
G1 F900 X93.239 Y105.119 E7334.54358
M204 S5000
M205 X30 Y30
G0 F2400 X93.486 Y104.517
M204 S4000
M205 X25 Y25
G1 F900 X116.982 Y128.013 E7340.12595
M204 S5000
M205 X30 Y30
G0 F2400 X117.559 Y127.741
M204 S4000
M205 X25 Y25
G1 F900 X93.746 Y103.929 E7345.78351
M204 S5000
M205 X30 Y30
G0 F2400 X94.022 Y103.356
M204 S4000
M205 X25 Y25
G1 F900 X118.136 Y127.47 E7351.5127
M204 S5000
M205 X30 Y30
G0 F2400 X118.685 Y127.17
M204 S4000
M205 X25 Y25
G1 F900 X94.323 Y102.808 E7357.30082
M204 S5000
M205 X30 Y30
G0 F2400 X94.624 Y102.261
M204 S4000
M205 X25 Y25
G1 F900 X119.222 Y126.859 E7363.145
M204 S5000
M205 X30 Y30
G0 F2400 X119.75 Y126.538
M204 S4000
M205 X25 Y25
G1 F900 X94.96 Y101.748 E7369.03481
M204 S5000
M205 X30 Y30
G0 F2400 X95.297 Y101.237
M204 S4000
M205 X25 Y25
G1 F900 X120.25 Y126.19 E7374.96334
M204 S5000
M205 X30 Y30
G0 F2400 X120.75 Y125.841
M204 S4000
M205 X25 Y25
G1 F900 X95.653 Y100.744 E7380.92608
M204 S5000
M205 X30 Y30
G0 F2400 X96.027 Y100.27
M204 S4000
M205 X25 Y25
G1 F900 X121.22 Y125.463 E7386.91163
M204 S5000
M205 X30 Y30
G0 F2400 X121.685 Y125.079
M204 S4000
M205 X25 Y25
G1 F900 X96.403 Y99.797 E7392.91833
M204 S5000
M205 X30 Y30
G0 F2400 X96.813 Y99.359
M204 S4000
M205 X25 Y25
G1 F900 X122.136 Y124.682 E7398.93477
M204 S5000
M205 X30 Y30
G0 F2400 X122.564 Y124.261
M204 S4000
M205 X25 Y25
G1 F900 X111.675 Y113.372 E7401.52186
M204 S5000
M205 X30 Y30
G0 F2400 X112.732 Y113.581
M204 S4000
M205 X25 Y25
G1 F900 X122.992 Y123.841 E7403.95951
M204 S5000
M205 X30 Y30
G0 F2400 X123.392 Y123.392
M204 S4000
M205 X25 Y25
G1 F900 X113.595 Y113.595 E7406.28716
M204 S5000
M205 X30 Y30
G0 F2400 X114.444 Y113.595
M204 S4000
M205 X25 Y25
G1 F900 X123.785 Y122.936 E7408.50647
M204 S5000
M205 X30 Y30
G0 F2400 X124.167 Y122.47
M204 S4000
M205 X25 Y25
G1 F900 X115.293 Y113.596 E7410.61482
M204 S5000
M205 X30 Y30
G0 F2400 X116.142 Y113.596
M204 S4000
M205 X25 Y25
G1 F900 X124.524 Y121.978 E7412.60629
M204 S5000
M205 X30 Y30
G0 F2400 X124.88 Y121.485
M204 S4000
M205 X25 Y25
G1 F900 X116.991 Y113.597 E7414.4805
M204 S5000
M205 X30 Y30
G0 F2400 X117.84 Y113.597
M204 S4000
M205 X25 Y25
G1 F900 X125.205 Y120.963 E7416.23045
M204 S5000
M205 X30 Y30
G0 F2400 X125.525 Y120.434
M204 S4000
M205 X25 Y25
G1 F900 X118.688 Y113.597 E7417.85484
M204 S5000
M205 X30 Y30
G0 F2400 X119.537 Y113.598
M204 S4000
M205 X25 Y25
G1 F900 X125.83 Y119.89 E7419.34986
M204 S5000
M205 X30 Y30
G0 F2400 X126.111 Y119.322
M204 S4000
M205 X25 Y25
G1 F900 X121.681 Y114.892 E7420.40238
M204 S5000
M205 X30 Y30
G0 F2400 X122.529 Y114.892
M204 S4000
M205 X25 Y25
G1 F900 X126.39 Y118.753 E7421.3197
M204 S5000
M205 X30 Y30
G0 F2400 X126.631 Y118.146
M204 S4000
M205 X25 Y25
G1 F900 X123.378 Y114.892 E7422.09269
M204 S5000
M205 X30 Y30
G0 F2400 X124.226 Y114.892
M204 S4000
M205 X25 Y25
G1 F900 X126.872 Y117.538 E7422.72135
M204 S5000
M205 X30 Y30
G0 F2400 X127.079 Y116.897
M204 S4000
M205 X25 Y25
G1 F900 X125.075 Y114.892 E7423.1976
M204 S5000
M205 X30 Y30
G0 F2400 X125.923 Y114.892
M204 S4000
M205 X25 Y25
G1 F900 X127.277 Y116.246 E7423.51929
M204 S5000
M205 X30 Y30
G0 F2400 X127.448 Y115.568
M204 S4000
M205 X25 Y25
G1 F900 X126.772 Y114.892 E7423.6799
M204 S5000
M205 X30 Y30
G0 F2400 X120.925 Y114.136
M204 S4000
M205 X25 Y25
G1 F900 X120.386 Y113.598 E7423.80784
M204 S5000
M205 X30 Y30
G0 F2400 X120.433 Y109.402
M204 S4000
M205 X25 Y25
G1 F900 X105.24 Y94.209 E7427.41751
M204 S5000
M205 X30 Y30
G0 F2400 X104.595 Y94.412
M204 S4000
M205 X25 Y25
G1 F900 X119.584 Y109.402 E7430.97884
M204 S5000
M205 X30 Y30
G0 F2400 X118.736 Y109.402
M204 S4000
M205 X25 Y25
G1 F900 X103.954 Y94.62 E7434.49086
M204 S5000
M205 X30 Y30
G0 F2400 X103.343 Y94.858
M204 S4000
M205 X25 Y25
G1 F900 X117.888 Y109.402 E7437.94646
M204 S5000
M205 X30 Y30
G0 F2400 X117.039 Y109.402
M204 S4000
M205 X25 Y25
G1 F900 X102.746 Y95.11 E7441.34218
M204 S5000
M205 X30 Y30
G0 F2400 X102.162 Y95.374
M204 S4000
M205 X25 Y25
G1 F900 X116.191 Y109.403 E7444.6753
M204 S5000
M205 X30 Y30
G0 F2400 X115.343 Y109.403
M204 S4000
M205 X25 Y25
G1 F900 X101.605 Y95.665 E7447.93929
M204 S5000
M205 X30 Y30
G0 F2400 X101.048 Y95.957
M204 S4000
M205 X25 Y25
G1 F900 X114.495 Y109.404 E7451.13413
M204 S5000
M205 X30 Y30
G0 F2400 X113.646 Y109.404
M204 S4000
M205 X25 Y25
G1 F900 X100.527 Y96.284 E7454.25116
M204 S5000
M205 X30 Y30
G0 F2400 X100.008 Y96.614
M204 S4000
M205 X25 Y25
G1 F900 X112.809 Y109.415 E7457.29253
M204 S5000
M205 X30 Y30
G0 F2400 X112.064 Y109.518
M204 S4000
M205 X25 Y25
G1 F900 X99.508 Y96.962 E7460.27568
M204 S5000
M205 X30 Y30
G0 F2400 X99.025 Y97.328
M204 S4000
M205 X25 Y25
G1 F900 X111.428 Y109.731 E7463.22248
M204 S5000
M205 X30 Y30
G0 F2400 X110.898 Y110.049
M204 S4000
M205 X25 Y25
G1 F900 X98.544 Y97.695 E7466.15764
M204 S5000
M205 X30 Y30
G0 F2400 X98.099 Y98.099
M204 S4000
M205 X25 Y25
G1 F900 X110.497 Y110.497 E7469.10326
M204 S5000
M205 X30 Y30
G0 F2400 X110.24 Y111.089
M204 S4000
M205 X25 Y25
G1 F900 X97.653 Y98.502 E7472.09378
M204 S5000
M205 X30 Y30
G0 F2400 X97.223 Y98.92
M204 S4000
M205 X25 Y25
G1 F900 X110.252 Y111.949 E7475.18931
M204 S5000
M205 X30 Y30
G0 F2400 X120.925 Y109.045
M204 S4000
M205 X25 Y25
G1 F900 X105.928 Y94.049 E7478.7523
M204 S5000
M205 X30 Y30
G0 F2400 X106.616 Y93.888
M204 S4000
M205 X25 Y25
G1 F900 X120.925 Y108.197 E7482.15194
M204 S5000
M205 X30 Y30
G0 F2400 X121.683 Y108.106
M204 S4000
M205 X25 Y25
G1 F900 X107.355 Y93.778 E7485.5561
M204 S5000
M205 X30 Y30
G0 F2400 X108.093 Y93.669
M204 S4000
M205 X25 Y25
G1 F900 X122.531 Y108.106 E7488.98627
M204 S5000
M205 X30 Y30
G0 F2400 X123.38 Y108.106
M204 S4000
M205 X25 Y25
G1 F900 X108.888 Y93.615 E7492.42928
M204 S5000
M205 X30 Y30
G0 F2400 X109.694 Y93.572
M204 S4000
M205 X25 Y25
G1 F900 X124.228 Y108.106 E7495.88238
M204 S5000
M205 X30 Y30
G0 F2400 X125.077 Y108.106
M204 S4000
M205 X25 Y25
G1 F900 X110.561 Y93.59 E7499.33121
M204 S5000
M205 X30 Y30
G0 F2400 X111.456 Y93.637
M204 S4000
M205 X25 Y25
G1 F900 X125.925 Y108.106 E7502.76887
M204 S5000
M205 X30 Y30
G0 F2400 X126.774 Y108.106
M204 S4000
M205 X25 Y25
G1 F900 X112.404 Y93.736 E7506.183
M204 S5000
M205 X30 Y30
G0 F2400 X113.431 Y93.915
M204 S4000
M205 X25 Y25
G1 F900 X127.567 Y108.05 E7509.54143
M204 S5000
M205 X30 Y30
G0 F2400 X127.337 Y106.972
M204 S4000
M205 X25 Y25
G1 F900 X114.528 Y94.163 E7512.58469
M204 S5000
M205 X30 Y30
G0 F2400 X115.727 Y94.514
M204 S4000
M205 X25 Y25
G1 F900 X126.97 Y105.757 E7515.25589
M204 S5000
M205 X30 Y30
G0 F2400 X126.437 Y104.376
M204 S4000
M205 X25 Y25
G1 F900 X117.106 Y95.044 E7517.47294
M204 S5000
M205 X30 Y30
G0 F2400 X118.815 Y95.904
M204 S4000
M205 X25 Y25
G1 F900 X125.611 Y102.701 E7519.08771
M204 S5000
M205 X30 Y30
G0 F2400 X123.588 Y99.829
M204 S4000
M205 X25 Y25
G1 F900 X121.64 Y97.881 E7519.55053
M204 S5000
M205 X30 Y30
G0 F2400 X92.14 Y109.96
M204 S4000
M205 X25 Y25
G1 F900 X111.534 Y129.353 E7524.15819
M204 S5000
M205 X30 Y30
G0 F2400 X110.737 Y129.404
M204 S4000
M205 X25 Y25
G1 F900 X92.076 Y110.744 E7528.5917
M204 S5000
M205 X30 Y30
G0 F2400 X92.075 Y111.592
M204 S4000
M205 X25 Y25
G1 F900 X109.906 Y129.422 E7532.82801
M204 S5000
M205 X30 Y30
G0 F2400 X109.027 Y129.392
M204 S4000
M205 X25 Y25
G1 F900 X92.092 Y112.457 E7536.85156
M204 S5000
M205 X30 Y30
G0 F2400 X92.172 Y113.385
M204 S4000
M205 X25 Y25
G1 F900 X108.121 Y129.334 E7540.64085
M204 S5000
M205 X30 Y30
G0 F2400 X107.125 Y129.186
M204 S4000
M205 X25 Y25
G1 F900 X92.307 Y114.369 E7544.16131
M204 S5000
M205 X30 Y30
G0 F2400 X92.496 Y115.406
M204 S4000
M205 X25 Y25
G1 F900 X106.073 Y128.984 E7547.38716
M204 S5000
M205 X30 Y30
G0 F2400 X104.939 Y128.698
M204 S4000
M205 X25 Y25
G1 F900 X92.791 Y116.55 E7550.27337
M204 S5000
M205 X30 Y30
G0 F2400 X93.225 Y117.832
M204 S4000
M205 X25 Y25
G1 F900 X103.671 Y128.279 E7552.75534
M204 S5000
M205 X30 Y30
G0 F2400 X102.175 Y127.631
M204 S4000
M205 X25 Y25
G1 F900 X93.862 Y119.317 E7554.73052
M204 S5000
M205 X30 Y30
G0 F2400 X94.987 Y121.291
M204 S4000
M205 X25 Y25
G1 F900 X100.206 Y126.51 E7555.97049
M204 S5000
M205 X30 Y30
G0 F2400 X111.033 Y112.692
M204 S500
M205 X5 Y5
;TYPE:SKIN
G1 F900 X110.6 Y112.166 E7556.08495
G1 X110.447 Y111.504 E7556.1991
G1 X110.595 Y110.823 E7556.31618
G1 X111.108 Y110.25 E7556.44539
G1 X111.669 Y109.93 E7556.55389
G1 X112.311 Y109.751 E7556.66586
G1 X112.952 Y109.695 E7556.77396
G1 X121.216 Y109.692 E7558.16231
G1 X121.216 Y108.397 E7558.37987
G1 X127.342 Y108.397 E7559.40904
G1 X127.367 Y108.521 E7559.43029
G1 X130.636 Y108.521 E7559.97948
G1 X130.636 Y114.478 E7560.98026
G1 X127.426 Y114.478 E7561.51954
G1 X127.395 Y114.603 E7561.54117
G1 X121.216 Y114.602 E7562.57924
G1 X121.216 Y113.308 E7562.79664
G1 X112.948 Y113.306 E7564.18566
G1 X112.404 Y113.268 E7564.27727
G1 X111.66 Y113.069 E7564.40666
G1 X111.033 Y112.692 E7564.52957
M204 S5000
M205 X30 Y30
G0 F2400 X111.689 Y113.386
M204 S500
M205 X5 Y5
G1 F900 X110.237 Y111.935 E7564.87443
M204 S5000
M205 X30 Y30
G0 F2400 X110.23 Y111.079
M204 S500
M205 X5 Y5
G1 F900 X112.743 Y113.591 E7565.47137
M204 S5000
M205 X30 Y30
G0 F2400 X113.605 Y113.605
M204 S500
M205 X5 Y5
G1 F900 X110.489 Y110.489 E7566.21169
M204 S5000
M205 X30 Y30
G0 F2400 X110.89 Y110.042
M204 S500
M205 X5 Y5
G1 F900 X114.453 Y113.605 E7567.05822
M204 S5000
M205 X30 Y30
G0 F2400 X115.302 Y113.605
M204 S500
M205 X5 Y5
G1 F900 X111.423 Y109.726 E7567.97982
M204 S5000
M205 X30 Y30
G0 F2400 X112.056 Y109.511
M204 S500
M205 X5 Y5
G1 F900 X116.151 Y113.605 E7568.95263
M204 S5000
M205 X30 Y30
G0 F2400 X117 Y113.606
M204 S500
M205 X5 Y5
G1 F900 X112.801 Y109.407 E7569.95026
M204 S5000
M205 X30 Y30
G0 F2400 X113.637 Y109.395
M204 S500
M205 X5 Y5
G1 F900 X117.849 Y113.606 E7570.95086
M204 S5000
M205 X30 Y30
G0 F2400 X118.697 Y113.606
M204 S500
M205 X5 Y5
G1 F900 X114.486 Y109.395 E7571.95134
M204 S5000
M205 X30 Y30
G0 F2400 X115.334 Y109.394
M204 S500
M205 X5 Y5
G1 F900 X119.547 Y113.607 E7572.9523
M204 S5000
M205 X30 Y30
G0 F2400 X120.395 Y113.607
M204 S500
M205 X5 Y5
G1 F900 X116.182 Y109.394 E7573.95326
M204 S5000
M205 X30 Y30
G0 F2400 X117.03 Y109.393
M204 S500
M205 X5 Y5
G1 F900 X122.538 Y114.902 E7575.26201
M204 S5000
M205 X30 Y30
G0 F2400 X121.69 Y114.902
M204 S500
M205 X5 Y5
G1 F900 X120.915 Y114.127 E7575.44614
M204 S5000
M205 X30 Y30
G0 F2400 X123.387 Y114.902
M204 S500
M205 X5 Y5
G1 F900 X117.878 Y109.393 E7576.75501
M204 S5000
M205 X30 Y30
G0 F2400 X118.727 Y109.393
M204 S500
M205 X5 Y5
G1 F900 X124.235 Y114.902 E7578.06376
M204 S5000
M205 X30 Y30
G0 F2400 X125.085 Y114.902
M204 S500
M205 X5 Y5
G1 F900 X119.575 Y109.392 E7579.37287
M204 S5000
M205 X30 Y30
G0 F2400 X120.423 Y109.392
M204 S500
M205 X5 Y5
G1 F900 X125.933 Y114.902 E7580.68198
M204 S5000
M205 X30 Y30
G0 F2400 X126.782 Y114.902
M204 S500
M205 X5 Y5
G1 F900 X120.915 Y109.035 E7582.07591
M204 S5000
M205 X30 Y30
G0 F2400 X120.915 Y108.187
M204 S500
M205 X5 Y5
G1 F900 X127.629 Y114.901 E7583.67108
M204 S5000
M205 X30 Y30
G0 F2400 X128.354 Y114.778
M204 S500
M205 X5 Y5
G1 F900 X121.673 Y108.096 E7585.25852
M204 S5000
M205 X30 Y30
G0 F2400 X122.521 Y108.096
M204 S500
M205 X5 Y5
G1 F900 X129.203 Y114.778 E7586.84608
M204 S5000
M205 X30 Y30
G0 F2400 X130.051 Y114.778
M204 S500
M205 X5 Y5
G1 F900 X123.37 Y108.096 E7588.43353
M204 S5000
M205 X30 Y30
G0 F2400 X124.218 Y108.096
M204 S500
M205 X5 Y5
G1 F900 X130.9 Y114.778 E7590.02109
M204 S5000
M205 X30 Y30
G0 F2400 X130.935 Y113.965
M204 S500
M205 X5 Y5
G1 F900 X125.067 Y108.096 E7591.41537
M204 S5000
M205 X30 Y30
G0 F2400 X125.915 Y108.096
M204 S500
M205 X5 Y5
G1 F900 X130.935 Y113.116 E7592.60806
M204 S5000
M205 X30 Y30
G0 F2400 X130.935 Y112.268
M204 S500
M205 X5 Y5
G1 F900 X126.764 Y108.096 E7593.59916
M204 S5000
M205 X30 Y30
G0 F2400 X127.737 Y108.221
M204 S500
M205 X5 Y5
G1 F900 X130.935 Y111.419 E7594.35897
M204 S5000
M205 X30 Y30
G0 F2400 X130.935 Y110.57
M204 S500
M205 X5 Y5
G1 F900 X128.585 Y108.221 E7594.91718
M204 S5000
M205 X30 Y30
G0 F2400 X129.434 Y108.221
M204 S500
M205 X5 Y5
G1 F900 X130.935 Y109.722 E7595.2738
M204 S5000
M205 X30 Y30
G0 F2400 X130.935 Y108.873
M204 S500
M205 X5 Y5
G1 F900 X130.283 Y108.221 E7595.42871
M204 S5000
M205 X30 Y30
G0 F2400 X130.283 Y108.531
;MESH:NONMESH
G0 F600 X130.283 Y108.531 Z3.78
G0 F2400 X131.226 Y107.793
;TIME_ELAPSED:3437.660702
;LAYER:11
M204 S1000
M205 X10 Y10
;TYPE:WALL-INNER
;MESH:ABU3-17 Wittig Olefination.stl
G1 F600 X131.226 Y115.207 E7596.67426
G1 X127.874 Y115.207 E7597.23739
G1 X127.563 Y116.331 E7597.43332
G1 X127.21 Y117.5 E7597.63847
G1 X126.663 Y118.882 E7597.88817
G1 X125.992 Y120.242 E7598.14295
G1 X125.198 Y121.558 E7598.40116
G1 X124.303 Y122.795 E7598.65767
G1 X123.312 Y123.95 E7598.91334
G1 X122.183 Y125.059 E7599.17921
G1 X121.017 Y126.023 E7599.43338
G1 X119.774 Y126.888 E7599.68779
G1 X118.434 Y127.662 E7599.94777
G1 X117.049 Y128.314 E7600.20494
G1 X115.637 Y128.839 E7600.45802
G1 X114.152 Y129.253 E7600.71702
G1 X112.656 Y129.538 E7600.97286
G1 X111.139 Y129.698 E7601.22913
G1 X109.605 Y129.73 E7601.4869
G1 X108.096 Y129.635 E7601.74092
G1 X106.565 Y129.409 E7602.00091
G1 X105.09 Y129.063 E7602.25544
G1 X103.64 Y128.592 E7602.51157
G1 X102.228 Y127.998 E7602.76892
G1 X100.867 Y127.287 E7603.02689
G1 X99.589 Y126.475 E7603.28126
G1 X98.375 Y125.554 E7603.53727
G1 X97.228 Y124.52 E7603.7967
G1 X96.22 Y123.448 E7604.04391
G1 X95.263 Y122.247 E7604.3019
G1 X94.418 Y120.98 E7604.55775
G1 X93.68 Y119.644 E7604.81417
G1 X93.054 Y118.244 E7605.07181
G1 X92.549 Y116.806 E7605.32786
G1 X92.168 Y115.333 E7605.58347
G1 X91.911 Y113.83 E7605.83964
G1 X91.778 Y112.297 E7606.09815
G1 X91.774 Y110.776 E7606.35368
G1 X91.898 Y109.255 E7606.61005
G1 X92.149 Y107.746 E7606.86705
G1 X92.524 Y106.274 E7607.12224
G1 X93.03 Y104.813 E7607.38199
G1 X93.639 Y103.434 E7607.63525
G1 X94.376 Y102.091 E7607.89262
G1 X95.219 Y100.814 E7608.14968
G1 X96.163 Y99.617 E7608.40579
G1 X97.202 Y98.508 E7608.6611
G1 X98.375 Y97.446 E7608.92693
G1 X99.589 Y96.525 E7609.18293
G1 X100.867 Y95.713 E7609.43731
G1 X102.228 Y95.002 E7609.69527
G1 X103.64 Y94.408 E7609.95263
G1 X105.09 Y93.937 E7610.20875
G1 X106.565 Y93.591 E7610.46328
G1 X108.096 Y93.365 E7610.72328
G1 X109.605 Y93.27 E7610.97729
G1 X111.139 Y93.302 E7611.23506
G1 X112.656 Y93.462 E7611.49133
G1 X114.152 Y93.747 E7611.74718
G1 X115.637 Y94.161 E7612.00617
G1 X117.049 Y94.686 E7612.25925
G1 X118.434 Y95.338 E7612.51643
G1 X119.774 Y96.112 E7612.7764
G1 X121.017 Y96.977 E7613.03081
G1 X122.183 Y97.941 E7613.28498
G1 X123.287 Y99.022 E7613.54456
G1 X124.25 Y100.138 E7613.7922
G1 X125.155 Y101.378 E7614.0501
G1 X125.952 Y102.686 E7614.30742
G1 X126.629 Y104.042 E7614.56205
G1 X127.199 Y105.474 E7614.82098
G1 X127.337 Y105.918 E7614.89909
G1 X127.556 Y106.648 E7615.02713
G1 X127.87 Y107.792 E7615.22643
G1 X131.226 Y107.793 E7615.79024
M204 S5000
M205 X30 Y30
G0 F2400 X131.156 Y107.863
G0 X112.642 Y129.44
G0 X112.735 Y130.133
M204 S500
M205 X5 Y5
;TYPE:WALL-OUTER
G1 F600 X111.179 Y130.297 E7616.0531
G1 X109.592 Y130.331 E7616.31977
G1 X108.03 Y130.232 E7616.58272
G1 X106.46 Y130 E7616.84934
G1 X104.924 Y129.64 E7617.11438
G1 X103.432 Y129.156 E7617.3779
G1 X101.97 Y128.541 E7617.64436
G1 X100.572 Y127.81 E7617.90939
G1 X99.242 Y126.965 E7618.17412
G1 X97.99 Y126.015 E7618.43815
G1 X96.812 Y124.954 E7618.70449
G1 X95.766 Y123.841 E7618.96109
G1 X94.778 Y122.601 E7619.22745
G1 X93.906 Y121.293 E7619.49155
G1 X93.14 Y119.907 E7619.75759
G1 X92.497 Y118.47 E7620.02208
G1 X91.974 Y116.98 E7620.28737
G1 X91.582 Y115.465 E7620.55027
G1 X91.314 Y113.898 E7620.81735
G1 X91.178 Y112.327 E7621.08226
G1 X91.174 Y110.752 E7621.34686
G1 X91.302 Y109.181 E7621.61167
G1 X91.56 Y107.628 E7621.87615
G1 X91.95 Y106.097 E7622.14157
G1 X92.471 Y104.593 E7622.40897
G1 X93.101 Y103.166 E7622.67103
G1 X93.863 Y101.777 E7622.93719
G1 X94.73 Y100.465 E7623.20139
G1 X95.706 Y99.228 E7623.4661
G1 X96.784 Y98.076 E7623.73116
G1 X97.99 Y96.985 E7624.00437
G1 X99.242 Y96.035 E7624.2684
G1 X100.572 Y95.19 E7624.53312
G1 X101.97 Y94.459 E7624.79816
G1 X103.432 Y93.844 E7625.06462
G1 X104.924 Y93.36 E7625.32813
G1 X106.46 Y93 E7625.59317
G1 X108.03 Y92.768 E7625.8598
G1 X109.592 Y92.669 E7626.12274
G1 X111.179 Y92.703 E7626.38942
G1 X112.735 Y92.867 E7626.65227
G1 X114.294 Y93.164 E7626.9189
G1 X115.818 Y93.589 E7627.1847
G1 X117.29 Y94.136 E7627.44852
G1 X118.713 Y94.806 E7627.71275
G1 X120.09 Y95.601 E7627.97988
G1 X121.377 Y96.497 E7628.24333
G1 X122.593 Y97.502 E7628.50836
G1 X123.72 Y98.606 E7628.7734
G1 X124.725 Y99.77 E7629.03176
G1 X125.655 Y101.044 E7629.29675
G1 X126.476 Y102.393 E7629.56205
G1 X127.174 Y103.791 E7629.82457
G1 X127.767 Y105.279 E7630.09367
G1 X127.912 Y105.746 E7630.17582
G1 X128.135 Y106.489 E7630.30615
G1 X128.328 Y107.192 E7630.42862
G1 X131.826 Y107.193 E7631.01628
G1 X131.826 Y115.807 E7632.46344
G1 X128.33 Y115.807 E7633.05076
G1 X128.137 Y116.504 E7633.17227
G1 X127.779 Y117.694 E7633.38104
G1 X127.214 Y119.12 E7633.63872
G1 X126.516 Y120.536 E7633.90394
G1 X125.7 Y121.888 E7634.16924
G1 X124.776 Y123.165 E7634.43405
G1 X123.747 Y124.364 E7634.69949
G1 X122.593 Y125.498 E7634.9713
G1 X121.377 Y126.503 E7635.23633
G1 X120.09 Y127.399 E7635.49979
G1 X118.713 Y128.194 E7635.76691
G1 X117.29 Y128.864 E7636.03115
G1 X115.818 Y129.411 E7636.29496
G1 X114.294 Y129.836 E7636.56077
G1 X112.735 Y130.133 E7636.82739
M204 S5000
M205 X30 Y30
G0 F2400 X112.437 Y130.164
G0 X112.404 Y129.261
M204 S4000
M205 X25 Y25
;TYPE:FILL
G1 F900 X126.676 Y114.99 E7640.21812
M204 S5000
M205 X30 Y30
G0 F2400 X127.524 Y114.99
M204 S4000
M205 X25 Y25
G1 F900 X113.431 Y129.083 E7643.56645
M204 S5000
M205 X30 Y30
G0 F2400 X114.527 Y128.836
M204 S4000
M205 X25 Y25
G1 F900 X127.334 Y116.029 E7646.60924
M204 S5000
M205 X30 Y30
G0 F2400 X126.975 Y117.236
M204 S4000
M205 X25 Y25
G1 F900 X115.725 Y128.486 E7649.2821
M204 S5000
M205 X30 Y30
G0 F2400 X117.103 Y127.956
M204 S4000
M205 X25 Y25
G1 F900 X126.444 Y118.616 E7651.50129
M204 S5000
M205 X30 Y30
G0 F2400 X125.601 Y120.307
M204 S4000
M205 X25 Y25
G1 F900 X118.811 Y127.097 E7653.11451
M204 S5000
M205 X30 Y30
G0 F2400 X121.638 Y125.119
M204 S4000
M205 X25 Y25
G1 F900 X123.569 Y123.187 E7653.57341
M204 S5000
M205 X30 Y30
G0 F2400 X123.282 Y114.989
M204 S4000
M205 X25 Y25
G1 F900 X108.888 Y129.384 E7656.99337
M204 S5000
M205 X30 Y30
G0 F2400 X108.092 Y129.331
M204 S4000
M205 X25 Y25
G1 F900 X122.434 Y114.989 E7660.40086
M204 S5000
M205 X30 Y30
G0 F2400 X121.585 Y114.989
M204 S4000
M205 X25 Y25
G1 F900 X107.353 Y129.221 E7663.78221
M204 S5000
M205 X30 Y30
G0 F2400 X106.615 Y129.111
M204 S4000
M205 X25 Y25
G1 F900 X120.925 Y114.801 E7667.18209
M204 S5000
M205 X30 Y30
G0 F2400 X120.925 Y113.953
M204 S4000
M205 X25 Y25
G1 F900 X105.927 Y128.95 E7670.74532
M204 S5000
M205 X30 Y30
G0 F2400 X105.24 Y128.789
M204 S4000
M205 X25 Y25
G1 F900 X120.212 Y113.817 E7674.30248
M204 S5000
M205 X30 Y30
G0 F2400 X119.363 Y113.817
M204 S4000
M205 X25 Y25
G1 F900 X104.594 Y128.586 E7677.81142
M204 S5000
M205 X30 Y30
G0 F2400 X103.953 Y128.378
M204 S4000
M205 X25 Y25
G1 F900 X118.516 Y113.816 E7681.27129
M204 S5000
M205 X30 Y30
G0 F2400 X117.668 Y113.815
M204 S4000
M205 X25 Y25
G1 F900 X103.342 Y128.141 E7684.67497
M204 S5000
M205 X30 Y30
G0 F2400 X102.745 Y127.89
M204 S4000
M205 X25 Y25
G1 F900 X116.819 Y113.815 E7688.0189
M204 S5000
M205 X30 Y30
G0 F2400 X115.971 Y113.815
M204 S4000
M205 X25 Y25
G1 F900 X102.162 Y127.624 E7691.29976
M204 S5000
M205 X30 Y30
G0 F2400 X101.604 Y127.333
M204 S4000
M205 X25 Y25
G1 F900 X115.123 Y113.815 E7694.51159
M204 S5000
M205 X30 Y30
G0 F2400 X114.275 Y113.814
M204 S4000
M205 X25 Y25
G1 F900 X101.046 Y127.043 E7697.65464
M204 S5000
M205 X30 Y30
G0 F2400 X100.526 Y126.714
M204 S4000
M205 X25 Y25
G1 F900 X113.426 Y113.814 E7700.71952
M204 S5000
M205 X30 Y30
G0 F2400 X112.601 Y113.791
M204 S4000
M205 X25 Y25
G1 F900 X100.007 Y126.385 E7703.7117
M204 S5000
M205 X30 Y30
G0 F2400 X99.507 Y126.036
M204 S4000
M205 X25 Y25
G1 F900 X111.848 Y113.695 E7706.64377
M204 S5000
M205 X30 Y30
G0 F2400 X111.217 Y113.478
M204 S4000
M205 X25 Y25
G1 F900 X99.025 Y125.67 E7709.54045
M204 S5000
M205 X30 Y30
G0 F2400 X98.544 Y125.302
M204 S4000
M205 X25 Y25
G1 F900 X110.672 Y113.175 E7712.42179
M204 S5000
M205 X30 Y30
G0 F2400 X110.228 Y112.77
M204 S4000
M205 X25 Y25
G1 F900 X98.098 Y124.9 E7715.30373
M204 S5000
M205 X30 Y30
G0 F2400 X97.652 Y124.498
M204 S4000
M205 X25 Y25
G1 F900 X109.9 Y112.249 E7718.21383
M204 S5000
M205 X30 Y30
G0 F2400 X109.75 Y111.551
M204 S4000
M205 X25 Y25
G1 F900 X97.225 Y124.076 E7721.18962
M204 S5000
M205 X30 Y30
G0 F2400 X96.814 Y123.639
M204 S4000
M205 X25 Y25
G1 F900 X110.1 Y110.353 E7724.34621
M204 S5000
M205 X30 Y30
G0 F2400 X110.439 Y110.013
M204 S4000
M205 X25 Y25
G1 F900 X122.137 Y98.316 E7727.12539
M204 S5000
M205 X30 Y30
G0 F2400 X122.566 Y98.735
M204 S4000
M205 X25 Y25
G1 F900 X112.019 Y109.281 E7729.63111
M204 S5000
M205 X30 Y30
G0 F2400 X112.967 Y109.182
M204 S4000
M205 X25 Y25
G1 F900 X122.994 Y99.155 E7732.01341
M204 S5000
M205 X30 Y30
G0 F2400 X123.393 Y99.605
M204 S4000
M205 X25 Y25
G1 F900 X113.815 Y109.182 E7734.28891
M204 S5000
M205 X30 Y30
G0 F2400 X114.664 Y109.182
M204 S4000
M205 X25 Y25
G1 F900 X123.786 Y100.06 E7736.45618
M204 S5000
M205 X30 Y30
G0 F2400 X124.165 Y100.53
M204 S4000
M205 X25 Y25
G1 F900 X115.512 Y109.182 E7738.51191
M204 S5000
M205 X30 Y30
G0 F2400 X116.361 Y109.182
M204 S4000
M205 X25 Y25
G1 F900 X124.522 Y101.021 E7740.45087
M204 S5000
M205 X30 Y30
G0 F2400 X124.88 Y101.512
M204 S4000
M205 X25 Y25
G1 F900 X117.21 Y109.182 E7742.27317
M204 S5000
M205 X30 Y30
G0 F2400 X118.059 Y109.182
M204 S4000
M205 X25 Y25
G1 F900 X125.204 Y102.036 E7743.97085
M204 S5000
M205 X30 Y30
G0 F2400 X125.525 Y102.564
M204 S4000
M205 X25 Y25
G1 F900 X118.907 Y109.182 E7745.54321
M204 S5000
M205 X30 Y30
G0 F2400 X119.756 Y109.182
M204 S4000
M205 X25 Y25
G1 F900 X120.925 Y108.013 E7745.82095
M204 S5000
M205 X30 Y30
G0 F2400 X120.929 Y108.009
M204 S4000
M205 X25 Y25
G1 F900 X125.827 Y103.111 E7746.98465
M204 S5000
M205 X30 Y30
G0 F2400 X126.11 Y103.676
M204 S4000
M205 X25 Y25
G1 F900 X121.777 Y108.009 E7748.01412
M204 S5000
M205 X30 Y30
G0 F2400 X122.626 Y108.009
M204 S4000
M205 X25 Y25
G1 F900 X126.386 Y104.248 E7748.90757
M204 S5000
M205 X30 Y30
G0 F2400 X126.628 Y104.855
M204 S4000
M205 X25 Y25
G1 F900 X123.474 Y108.009 E7749.65692
M204 S5000
M205 X30 Y30
G0 F2400 X124.323 Y108.009
M204 S4000
M205 X25 Y25
G1 F900 X126.87 Y105.462 E7750.26206
M204 S5000
M205 X30 Y30
G0 F2400 X127.078 Y106.102
M204 S4000
M205 X25 Y25
G1 F900 X125.172 Y108.009 E7750.71502
M204 S5000
M205 X30 Y30
G0 F2400 X126.02 Y108.009
M204 S4000
M205 X25 Y25
G1 F900 X127.273 Y106.756 E7751.01272
M204 S5000
M205 X30 Y30
G0 F2400 X127.455 Y107.422
M204 S4000
M205 X25 Y25
G1 F900 X126.869 Y108.009 E7751.15206
M204 S5000
M205 X30 Y30
G0 F2400 X120.925 Y108.861
M204 S4000
M205 X25 Y25
G1 F900 X120.604 Y109.182 E7751.22833
M204 S5000
M205 X30 Y30
G0 F2400 X124.131 Y114.989
M204 S4000
M205 X25 Y25
G1 F900 X109.693 Y129.427 E7754.65862
M204 S5000
M205 X30 Y30
G0 F2400 X110.56 Y129.409
M204 S4000
M205 X25 Y25
G1 F900 X124.979 Y114.99 E7758.0844
M204 S5000
M205 X30 Y30
G0 F2400 X125.827 Y114.99
M204 S4000
M205 X25 Y25
G1 F900 X111.455 Y129.362 E7761.49901
M204 S5000
M205 X30 Y30
G0 F2400 X96.406 Y123.198
M204 S4000
M205 X25 Y25
G1 F900 X121.686 Y97.918 E7767.50524
M204 S5000
M205 X30 Y30
G0 F2400 X121.221 Y97.534
M204 S4000
M205 X25 Y25
G1 F900 X96.03 Y122.726 E7773.49043
M204 S5000
M205 X30 Y30
G0 F2400 X95.653 Y122.253
M204 S4000
M205 X25 Y25
G1 F900 X120.751 Y97.156 E7779.45329
M204 S5000
M205 X30 Y30
G0 F2400 X120.25 Y96.808
M204 S4000
M205 X25 Y25
G1 F900 X95.299 Y121.759 E7785.38135
M204 S5000
M205 X30 Y30
G0 F2400 X94.96 Y121.25
M204 S4000
M205 X25 Y25
G1 F900 X119.75 Y96.459 E7791.27127
M204 S5000
M205 X30 Y30
G0 F2400 X119.222 Y96.139
M204 S4000
M205 X25 Y25
G1 F900 X94.627 Y120.734 E7797.11474
M204 S5000
M205 X30 Y30
G0 F2400 X94.325 Y120.188
M204 S4000
M205 X25 Y25
G1 F900 X118.685 Y95.828 E7802.90238
M204 S5000
M205 X30 Y30
G0 F2400 X118.136 Y95.528
M204 S4000
M205 X25 Y25
G1 F900 X94.023 Y119.641 E7808.63134
M204 S5000
M205 X30 Y30
G0 F2400 X93.751 Y119.065
M204 S4000
M205 X25 Y25
G1 F900 X117.559 Y95.257 E7814.28783
M204 S5000
M205 X30 Y30
G0 F2400 X116.982 Y94.985
M204 S4000
M205 X25 Y25
G1 F900 X93.488 Y118.479 E7819.86972
M204 S5000
M205 X30 Y30
G0 F2400 X93.242 Y117.876
M204 S4000
M205 X25 Y25
G1 F900 X116.367 Y94.752 E7825.36382
M204 S5000
M205 X30 Y30
G0 F2400 X115.749 Y94.521
M204 S4000
M205 X25 Y25
G1 F900 X93.022 Y117.248 E7830.76348
M204 S5000
M205 X30 Y30
G0 F2400 X92.809 Y116.613
M204 S4000
M205 X25 Y25
G1 F900 X115.1 Y94.322 E7836.05956
M204 S5000
M205 X30 Y30
G0 F2400 X114.436 Y94.137
M204 S4000
M205 X25 Y25
G1 F900 X92.634 Y115.939 E7841.23945
M204 S5000
M205 X30 Y30
G0 F2400 X92.461 Y115.263
M204 S4000
M205 X25 Y25
G1 F900 X113.749 Y93.975 E7846.29722
M204 S5000
M205 X30 Y30
G0 F2400 X113.036 Y93.84
M204 S4000
M205 X25 Y25
G1 F900 X92.337 Y114.539 E7851.21505
M204 S5000
M205 X30 Y30
G0 F2400 X92.213 Y113.814
M204 S4000
M205 X25 Y25
G1 F900 X112.302 Y93.725 E7855.98795
M204 S5000
M205 X30 Y30
G0 F2400 X111.534 Y93.644
M204 S4000
M205 X25 Y25
G1 F900 X92.143 Y113.035 E7860.59502
M204 S5000
M205 X30 Y30
G0 F2400 X92.078 Y112.253
M204 S4000
M205 X25 Y25
G1 F900 X110.737 Y93.593 E7865.02829
M204 S5000
M205 X30 Y30
G0 F2400 X109.907 Y93.575
M204 S4000
M205 X25 Y25
G1 F900 X92.075 Y111.406 E7869.26484
M204 S5000
M205 X30 Y30
G0 F2400 X92.094 Y110.539
M204 S4000
M205 X25 Y25
G1 F900 X109.028 Y93.606 E7873.28803
M204 S5000
M205 X30 Y30
G0 F2400 X108.121 Y93.664
M204 S4000
M205 X25 Y25
G1 F900 X92.169 Y109.615 E7877.07791
M204 S5000
M205 X30 Y30
G0 F2400 X92.306 Y108.63
M204 S4000
M205 X25 Y25
G1 F900 X107.125 Y93.811 E7880.59873
M204 S5000
M205 X30 Y30
G0 F2400 X106.073 Y94.014
M204 S4000
M205 X25 Y25
G1 F900 X92.498 Y107.59 E7883.8241
M204 S5000
M205 X30 Y30
G0 F2400 X92.788 Y106.451
M204 S4000
M205 X25 Y25
G1 F900 X104.939 Y94.3 E7886.71103
M204 S5000
M205 X30 Y30
G0 F2400 X103.671 Y94.719
M204 S4000
M205 X25 Y25
G1 F900 X93.224 Y105.167 E7889.19323
M204 S5000
M205 X30 Y30
G0 F2400 X93.852 Y103.69
M204 S4000
M205 X25 Y25
G1 F900 X102.175 Y95.367 E7891.17068
M204 S5000
M205 X30 Y30
G0 F2400 X100.206 Y96.488
M204 S4000
M205 X25 Y25
G1 F900 X94.989 Y101.705 E7892.41017
M204 S5000
M205 X30 Y30
G0 F2400 X110.374 Y110.454
M204 S500
M205 X5 Y5
;TYPE:SKIN
G1 F900 X110.922 Y109.981 E7892.53179
G1 X111.587 Y109.672 E7892.65498
G1 X112.262 Y109.526 E7892.771
G1 X112.95 Y109.473 E7892.88693
G1 X121.216 Y109.471 E7894.27562
G1 X121.216 Y108.299 E7894.47251
G1 X127.397 Y108.299 E7895.51092
G1 X127.42 Y108.382 E7895.52539
G1 X130.636 Y108.383 E7896.06568
G1 X130.636 Y114.617 E7897.11299
G1 X127.425 Y114.617 E7897.65244
G1 X127.402 Y114.701 E7897.66707
G1 X121.216 Y114.7 E7898.70632
G1 X121.216 Y113.528 E7898.90321
G1 X112.807 Y113.525 E7900.31593
G1 X111.93 Y113.419 E7900.46433
G1 X111.146 Y113.148 E7900.60369
G1 X110.624 Y112.792 E7900.70984
G1 X110.244 Y112.339 E7900.80918
G1 X110.032 Y111.777 E7900.91009
G1 X110.06 Y111.102 E7901.02358
G1 X110.374 Y110.454 E7901.14456
M204 S5000
M205 X30 Y30
G0 F2400 X109.923 Y110.693
M204 S500
M205 X5 Y5
G1 F900 X111.007 Y109.61 E7901.40198
M204 S5000
M205 X30 Y30
G0 F2400 X112.239 Y109.226
M204 S500
M205 X5 Y5
G1 F900 X109.735 Y111.73 E7901.9969
M204 S5000
M205 X30 Y30
G0 F2400 X109.938 Y112.376
M204 S500
M205 X5 Y5
G1 F900 X113.142 Y109.172 E7902.75813
M204 S5000
M205 X30 Y30
G0 F2400 X113.99 Y109.172
M204 S500
M205 X5 Y5
G1 F900 X110.296 Y112.866 E7903.63578
M204 S5000
M205 X30 Y30
G0 F2400 X110.761 Y113.249
M204 S500
M205 X5 Y5
G1 F900 X114.839 Y109.172 E7904.60455
M204 S5000
M205 X30 Y30
G0 F2400 X115.687 Y109.172
M204 S500
M205 X5 Y5
G1 F900 X111.331 Y113.528 E7905.63948
M204 S5000
M205 X30 Y30
G0 F2400 X111.98 Y113.727
M204 S500
M205 X5 Y5
G1 F900 X116.536 Y109.172 E7906.72181
M204 S5000
M205 X30 Y30
G0 F2400 X117.385 Y109.171
M204 S500
M205 X5 Y5
G1 F900 X112.738 Y113.818 E7907.82588
M204 S5000
M205 X30 Y30
G0 F2400 X113.58 Y113.825
M204 S500
M205 X5 Y5
G1 F900 X118.233 Y109.171 E7908.9315
M204 S5000
M205 X30 Y30
G0 F2400 X119.082 Y109.171
M204 S500
M205 X5 Y5
G1 F900 X114.428 Y113.825 E7910.03723
M204 S5000
M205 X30 Y30
G0 F2400 X115.276 Y113.825
M204 S500
M205 X5 Y5
G1 F900 X119.93 Y109.171 E7911.14297
M204 S5000
M205 X30 Y30
G0 F2400 X120.779 Y109.171
M204 S500
M205 X5 Y5
G1 F900 X116.124 Y113.826 E7912.24894
M204 S5000
M205 X30 Y30
G0 F2400 X116.972 Y113.827
M204 S500
M205 X5 Y5
G1 F900 X122.8 Y107.999 E7913.6336
M204 S5000
M205 X30 Y30
G0 F2400 X123.648 Y107.999
M204 S500
M205 X5 Y5
G1 F900 X117.82 Y113.827 E7915.01826
M204 S5000
M205 X30 Y30
G0 F2400 X118.668 Y113.827
M204 S500
M205 X5 Y5
G1 F900 X124.497 Y107.999 E7916.40304
M204 S5000
M205 X30 Y30
G0 F2400 X125.345 Y107.999
M204 S500
M205 X5 Y5
G1 F900 X119.517 Y113.827 E7917.78771
M204 S5000
M205 X30 Y30
G0 F2400 X120.365 Y113.828
M204 S500
M205 X5 Y5
G1 F900 X126.194 Y107.999 E7919.17261
M204 S5000
M205 X30 Y30
G0 F2400 X127.043 Y107.999
M204 S500
M205 X5 Y5
G1 F900 X120.915 Y114.127 E7920.62854
M204 S5000
M205 X30 Y30
G0 F2400 X120.915 Y114.975
M204 S500
M205 X5 Y5
G1 F900 X127.808 Y108.081 E7922.26636
M204 S5000
M205 X30 Y30
G0 F2400 X128.657 Y108.081
M204 S500
M205 X5 Y5
G1 F900 X121.739 Y115 E7923.91011
M204 S5000
M205 X30 Y30
G0 F2400 X122.587 Y115
M204 S500
M205 X5 Y5
G1 F900 X129.505 Y108.081 E7925.55386
M204 S5000
M205 X30 Y30
G0 F2400 X130.354 Y108.081
M204 S500
M205 X5 Y5
G1 F900 X123.436 Y115 E7927.19761
M204 S5000
M205 X30 Y30
G0 F2400 X124.283 Y115.001
M204 S500
M205 X5 Y5
G1 F900 X130.934 Y108.349 E7928.77793
M204 S5000
M205 X30 Y30
G0 F2400 X130.934 Y109.198
M204 S500
M205 X5 Y5
G1 F900 X125.132 Y115.001 E7930.15653
M204 S5000
M205 X30 Y30
G0 F2400 X125.98 Y115.001
M204 S500
M205 X5 Y5
G1 F900 X130.934 Y110.047 E7931.33354
M204 S5000
M205 X30 Y30
G0 F2400 X130.934 Y110.895
M204 S500
M205 X5 Y5
G1 F900 X126.829 Y115.001 E7932.30896
M204 S5000
M205 X30 Y30
G0 F2400 X127.762 Y114.916
M204 S500
M205 X5 Y5
G1 F900 X130.934 Y111.744 E7933.06259
M204 S5000
M205 X30 Y30
G0 F2400 X130.934 Y112.592
M204 S500
M205 X5 Y5
G1 F900 X128.61 Y114.916 E7933.61474
M204 S5000
M205 X30 Y30
G0 F2400 X129.459 Y114.916
M204 S500
M205 X5 Y5
G1 F900 X130.934 Y113.441 E7933.96518
M204 S5000
M205 X30 Y30
G0 F2400 X130.934 Y114.289
M204 S500
M205 X5 Y5
G1 F900 X130.307 Y114.916 E7934.11415
M204 S5000
M205 X30 Y30
G0 F2400 X121.951 Y107.999
M204 S500
M205 X5 Y5
G1 F900 X120.915 Y109.035 E7934.36029
M204 S5000
M205 X30 Y30
G0 F2400 X120.915 Y108.187
M204 S500
M205 X5 Y5
G1 F900 X121.103 Y107.999 E7934.40496
M204 S5000
M205 X30 Y30
;MESH:NONMESH
G0 F600 X121.103 Y107.999 Z3.98
G0 F2400 X109.607 Y93.369
G0 X109.605 Y93.27
;TIME_ELAPSED:3586.639886
;LAYER:12
M204 S1000
M205 X10 Y10
;TYPE:WALL-INNER
;MESH:ABU3-17 Wittig Olefination.stl
G1 F600 X111.139 Y93.302 E7934.66273
G1 X112.656 Y93.462 E7934.919
G1 X114.152 Y93.747 E7935.17484
G1 X115.637 Y94.161 E7935.43384
G1 X117.049 Y94.686 E7935.68692
G1 X118.434 Y95.338 E7935.94409
G1 X119.774 Y96.112 E7936.20407
G1 X121.017 Y96.977 E7936.45848
G1 X122.183 Y97.941 E7936.71265
G1 X123.287 Y99.022 E7936.97223
G1 X124.248 Y100.136 E7937.21939
G1 X125.159 Y101.384 E7937.47898
G1 X125.945 Y102.674 E7937.73275
G1 X126.628 Y104.04 E7937.98933
G1 X127.195 Y105.462 E7938.24652
G1 X127.651 Y106.962 E7938.5099
G1 X127.834 Y107.67 E7938.63276
G1 X131.226 Y107.67 E7939.20261
G1 X131.226 Y115.329 E7940.48933
G1 X127.863 Y115.329 E7941.05431
G1 X127.211 Y117.497 E7941.43465
G1 X126.664 Y118.879 E7941.68435
G1 X125.993 Y120.24 E7941.93928
G1 X125.2 Y121.555 E7942.19726
G1 X124.305 Y122.793 E7942.4539
G1 X123.314 Y123.948 E7942.70957
G1 X122.183 Y125.059 E7942.97592
G1 X121.017 Y126.023 E7943.23009
G1 X119.774 Y126.888 E7943.4845
G1 X118.434 Y127.662 E7943.74447
G1 X117.049 Y128.314 E7944.00165
G1 X115.637 Y128.839 E7944.25473
G1 X114.152 Y129.253 E7944.51372
G1 X112.656 Y129.538 E7944.76957
G1 X111.139 Y129.698 E7945.02584
G1 X109.605 Y129.73 E7945.28361
G1 X108.096 Y129.635 E7945.53762
G1 X106.565 Y129.409 E7945.79762
G1 X105.09 Y129.063 E7946.05215
G1 X103.64 Y128.592 E7946.30827
G1 X102.228 Y127.998 E7946.56563
G1 X100.867 Y127.287 E7946.82359
G1 X99.589 Y126.475 E7947.07797
G1 X98.375 Y125.554 E7947.33397
G1 X97.228 Y124.52 E7947.59341
G1 X96.222 Y123.45 E7947.84014
G1 X95.269 Y122.254 E7948.09706
G1 X94.42 Y120.981 E7948.35412
G1 X93.681 Y119.645 E7948.61062
G1 X93.054 Y118.242 E7948.86879
G1 X92.55 Y116.808 E7949.12415
G1 X92.169 Y115.338 E7949.37927
G1 X91.91 Y113.83 E7949.63632
G1 X91.779 Y112.302 E7949.89397
G1 X91.774 Y110.777 E7950.15017
G1 X91.897 Y109.262 E7950.40553
G1 X92.149 Y107.747 E7950.66354
G1 X92.523 Y106.277 E7950.91837
G1 X93.029 Y104.816 E7951.17812
G1 X93.64 Y103.432 E7951.43228
G1 X94.371 Y102.097 E7951.68799
G1 X95.211 Y100.826 E7951.94393
G1 X96.168 Y99.612 E7952.20364
G1 X97.2 Y98.51 E7952.45728
G1 X98.375 Y97.446 E7952.72359
G1 X99.589 Y96.525 E7952.97959
G1 X100.867 Y95.713 E7953.23396
G1 X102.228 Y95.002 E7953.49193
G1 X103.64 Y94.408 E7953.74928
G1 X105.09 Y93.937 E7954.00541
G1 X106.565 Y93.591 E7954.25994
G1 X108.096 Y93.365 E7954.51993
G1 X109.605 Y93.27 E7954.77395
M204 S5000
M205 X30 Y30
G0 F2400 X109.607 Y93.369
G0 X92.618 Y106.305
G0 X91.949 Y106.101
M204 S500
M205 X5 Y5
;TYPE:WALL-OUTER
G1 F600 X92.47 Y104.596 E7955.04151
G1 X93.1 Y103.169 E7955.30357
G1 X93.862 Y101.779 E7955.56988
G1 X94.722 Y100.477 E7955.83202
G1 X95.711 Y99.223 E7956.10033
G1 X96.782 Y98.078 E7956.36372
G1 X97.99 Y96.985 E7956.63741
G1 X99.242 Y96.035 E7956.90144
G1 X100.572 Y95.19 E7957.16617
G1 X101.97 Y94.459 E7957.4312
G1 X103.432 Y93.844 E7957.69766
G1 X104.924 Y93.36 E7957.96118
G1 X106.46 Y93 E7958.22622
G1 X108.03 Y92.768 E7958.49284
G1 X109.592 Y92.669 E7958.75578
G1 X111.179 Y92.703 E7959.02246
G1 X112.735 Y92.867 E7959.28532
G1 X114.294 Y93.164 E7959.55194
G1 X115.818 Y93.589 E7959.81774
G1 X117.29 Y94.136 E7960.08156
G1 X118.713 Y94.806 E7960.3458
G1 X120.09 Y95.601 E7960.61292
G1 X121.377 Y96.497 E7960.87637
G1 X122.593 Y97.502 E7961.1414
G1 X123.72 Y98.606 E7961.40645
G1 X124.723 Y99.768 E7961.66433
G1 X125.653 Y101.042 E7961.92932
G1 X126.474 Y102.39 E7962.19448
G1 X127.173 Y103.788 E7962.45707
G1 X127.763 Y105.269 E7962.72489
G1 X128.229 Y106.799 E7962.99359
G1 X128.299 Y107.07 E7963.04061
G1 X131.826 Y107.07 E7963.63315
G1 X131.826 Y115.929 E7965.12146
G1 X128.309 Y115.929 E7965.71232
G1 X127.78 Y117.691 E7966.02138
G1 X127.215 Y119.117 E7966.27907
G1 X126.517 Y120.533 E7966.54429
G1 X125.702 Y121.885 E7966.8095
G1 X124.778 Y123.163 E7967.07445
G1 X123.749 Y124.362 E7967.33989
G1 X122.593 Y125.498 E7967.61218
G1 X121.377 Y126.503 E7967.8772
G1 X120.09 Y127.399 E7968.14066
G1 X118.713 Y128.194 E7968.40778
G1 X117.29 Y128.864 E7968.67202
G1 X115.818 Y129.411 E7968.93584
G1 X114.294 Y129.836 E7969.20164
G1 X112.735 Y130.133 E7969.46826
G1 X111.179 Y130.297 E7969.73112
G1 X109.592 Y130.331 E7969.99779
G1 X108.03 Y130.232 E7970.26074
G1 X106.46 Y130 E7970.52736
G1 X104.924 Y129.64 E7970.7924
G1 X103.432 Y129.156 E7971.05592
G1 X101.97 Y128.541 E7971.32238
G1 X100.572 Y127.81 E7971.58741
G1 X99.242 Y126.965 E7971.85214
G1 X97.99 Y126.015 E7972.11617
G1 X96.812 Y124.954 E7972.38251
G1 X95.768 Y123.843 E7972.63864
G1 X94.784 Y122.608 E7972.90392
G1 X93.905 Y121.29 E7973.17007
G1 X93.143 Y119.913 E7973.43446
G1 X92.497 Y118.468 E7973.70038
G1 X91.975 Y116.982 E7973.96498
G1 X91.583 Y115.468 E7974.22772
G1 X91.314 Y113.901 E7974.49483
G1 X91.179 Y112.331 E7974.75956
G1 X91.174 Y110.755 E7975.02433
G1 X91.301 Y109.185 E7975.28895
G1 X91.56 Y107.631 E7975.55363
G1 X91.949 Y106.101 E7975.81884
M204 S5000
M205 X30 Y30
G0 F2400 X92.047 Y105.818
G0 X92.804 Y106.381
M204 S4000
M205 X25 Y25
;TYPE:FILL
G1 F900 X115.1 Y128.676 E7981.11598
M204 S5000
M205 X30 Y30
G0 F2400 X115.749 Y128.477
M204 S4000
M205 X25 Y25
G1 F900 X93.021 Y105.749 E7986.51588
M204 S5000
M205 X30 Y30
G0 F2400 X93.239 Y105.119
M204 S4000
M205 X25 Y25
G1 F900 X116.367 Y128.246 E7992.0107
M204 S5000
M205 X30 Y30
G0 F2400 X116.982 Y128.013
M204 S4000
M205 X25 Y25
G1 F900 X93.486 Y104.517 E7997.59306
M204 S5000
M205 X30 Y30
G0 F2400 X93.746 Y103.929
M204 S4000
M205 X25 Y25
G1 F900 X117.559 Y127.741 E8003.25062
M204 S5000
M205 X30 Y30
G0 F2400 X118.136 Y127.47
M204 S4000
M205 X25 Y25
G1 F900 X94.021 Y103.355 E8008.98005
M204 S5000
M205 X30 Y30
G0 F2400 X94.322 Y102.807
M204 S4000
M205 X25 Y25
G1 F900 X118.685 Y127.17 E8014.76841
M204 S5000
M205 X30 Y30
G0 F2400 X119.222 Y126.859
M204 S4000
M205 X25 Y25
G1 F900 X94.622 Y102.259 E8020.61307
M204 S5000
M205 X30 Y30
G0 F2400 X94.959 Y101.747
M204 S4000
M205 X25 Y25
G1 F900 X119.75 Y126.538 E8026.50311
M204 S5000
M205 X30 Y30
G0 F2400 X120.25 Y126.19
M204 S4000
M205 X25 Y25
G1 F900 X95.297 Y101.237 E8032.43164
M204 S5000
M205 X30 Y30
G0 F2400 X95.655 Y100.746
M204 S4000
M205 X25 Y25
G1 F900 X120.75 Y125.841 E8038.39391
M204 S5000
M205 X30 Y30
G0 F2400 X121.22 Y125.463
M204 S4000
M205 X25 Y25
G1 F900 X96.029 Y100.271 E8044.3791
M204 S5000
M205 X30 Y30
G0 F2400 X96.403 Y99.797
M204 S4000
M205 X25 Y25
G1 F900 X121.685 Y125.079 E8050.3858
M204 S5000
M205 X30 Y30
G0 F2400 X122.136 Y124.682
M204 S4000
M205 X25 Y25
G1 F900 X111.14 Y113.685 E8052.99843
M204 S5000
M205 X30 Y30
G0 F2400 X112.212 Y113.909
M204 S4000
M205 X25 Y25
G1 F900 X122.564 Y124.261 E8055.45794
M204 S5000
M205 X30 Y30
G0 F2400 X122.992 Y123.841
M204 S4000
M205 X25 Y25
G1 F900 X113.117 Y113.965 E8057.80424
M204 S5000
M205 X30 Y30
G0 F2400 X113.965 Y113.965
M204 S4000
M205 X25 Y25
G1 F900 X123.393 Y123.393 E8060.04422
M204 S5000
M205 X30 Y30
G0 F2400 X123.786 Y122.937
M204 S4000
M205 X25 Y25
G1 F900 X114.815 Y113.966 E8062.17562
M204 S5000
M205 X30 Y30
G0 F2400 X115.663 Y113.966
M204 S4000
M205 X25 Y25
G1 F900 X124.167 Y122.47 E8064.19607
M204 S5000
M205 X30 Y30
G0 F2400 X124.523 Y121.978
M204 S4000
M205 X25 Y25
G1 F900 X116.512 Y113.967 E8066.09939
M204 S5000
M205 X30 Y30
G0 F2400 X117.361 Y113.967
M204 S4000
M205 X25 Y25
G1 F900 X124.879 Y121.485 E8067.88557
M204 S5000
M205 X30 Y30
G0 F2400 X125.205 Y120.963
M204 S4000
M205 X25 Y25
G1 F900 X118.21 Y113.967 E8069.54762
M204 S5000
M205 X30 Y30
G0 F2400 X119.059 Y113.967
M204 S4000
M205 X25 Y25
G1 F900 X125.524 Y120.433 E8071.08374
M204 S5000
M205 X30 Y30
G0 F2400 X125.83 Y119.89
M204 S4000
M205 X25 Y25
G1 F900 X121.007 Y115.068 E8072.22951
M204 S5000
M205 X30 Y30
G0 F2400 X120.925 Y114.985
M204 S4000
M205 X25 Y25
G1 F900 X119.908 Y113.968 E8072.47114
M204 S5000
M205 X30 Y30
G0 F2400 X120.756 Y113.968
M204 S4000
M205 X25 Y25
G1 F900 X120.925 Y114.136 E8072.51117
M204 S5000
M205 X30 Y30
G0 F2400 X121.856 Y115.068
M204 S4000
M205 X25 Y25
G1 F900 X126.11 Y119.322 E8073.52187
M204 S5000
M205 X30 Y30
G0 F2400 X126.39 Y118.753
M204 S4000
M205 X25 Y25
G1 F900 X122.704 Y115.068 E8074.3975
M204 S5000
M205 X30 Y30
G0 F2400 X123.553 Y115.068
M204 S4000
M205 X25 Y25
G1 F900 X126.631 Y118.146 E8075.1288
M204 S5000
M205 X30 Y30
G0 F2400 X126.871 Y117.538
M204 S4000
M205 X25 Y25
G1 F900 X124.402 Y115.068 E8075.71552
M204 S5000
M205 X30 Y30
G0 F2400 X125.251 Y115.068
M204 S4000
M205 X25 Y25
G1 F900 X127.078 Y116.896 E8076.14971
M204 S5000
M205 X30 Y30
G0 F2400 X127.274 Y116.244
M204 S4000
M205 X25 Y25
G1 F900 X126.099 Y115.068 E8076.42899
M204 S5000
M205 X30 Y30
G0 F2400 X126.948 Y115.068
M204 S4000
M205 X25 Y25
G1 F900 X127.455 Y115.576 E8076.54957
M204 S5000
M205 X30 Y30
G0 F2400 X127.446 Y107.93
M204 S4000
M205 X25 Y25
G1 F900 X113.431 Y93.915 E8079.87936
M204 S5000
M205 X30 Y30
G0 F2400 X112.404 Y93.736
M204 S4000
M205 X25 Y25
G1 F900 X126.598 Y107.93 E8083.25169
M204 S5000
M205 X30 Y30
G0 F2400 X125.749 Y107.93
M204 S4000
M205 X25 Y25
G1 F900 X111.456 Y93.637 E8086.64753
M204 S5000
M205 X30 Y30
G0 F2400 X110.561 Y93.59
M204 S4000
M205 X25 Y25
G1 F900 X124.901 Y107.93 E8090.05454
M204 S5000
M205 X30 Y30
G0 F2400 X124.052 Y107.93
M204 S4000
M205 X25 Y25
G1 F900 X109.694 Y93.572 E8093.46583
M204 S5000
M205 X30 Y30
G0 F2400 X108.888 Y93.615
M204 S4000
M205 X25 Y25
G1 F900 X123.204 Y107.93 E8096.86702
M204 S5000
M205 X30 Y30
G0 F2400 X122.355 Y107.93
M204 S4000
M205 X25 Y25
G1 F900 X108.093 Y93.669 E8100.25538
M204 S5000
M205 X30 Y30
G0 F2400 X107.355 Y93.778
M204 S4000
M205 X25 Y25
G1 F900 X121.507 Y107.93 E8103.61772
M204 S5000
M205 X30 Y30
G0 F2400 X120.925 Y108.197
M204 S4000
M205 X25 Y25
G1 F900 X106.616 Y93.888 E8107.01737
M204 S5000
M205 X30 Y30
G0 F2400 X105.928 Y94.049
M204 S4000
M205 X25 Y25
G1 F900 X120.91 Y109.03 E8110.57679
M204 S5000
M205 X30 Y30
G0 F2400 X120.061 Y109.03
M204 S4000
M205 X25 Y25
G1 F900 X105.24 Y94.209 E8114.09808
M204 S5000
M205 X30 Y30
G0 F2400 X104.595 Y94.412
M204 S4000
M205 X25 Y25
G1 F900 X119.213 Y109.03 E8117.57114
M204 S5000
M205 X30 Y30
G0 F2400 X118.364 Y109.03
M204 S4000
M205 X25 Y25
G1 F900 X103.954 Y94.62 E8120.99478
M204 S5000
M205 X30 Y30
G0 F2400 X103.343 Y94.858
M204 S4000
M205 X25 Y25
G1 F900 X117.516 Y109.03 E8124.36199
M204 S5000
M205 X30 Y30
G0 F2400 X116.667 Y109.03
M204 S4000
M205 X25 Y25
G1 F900 X102.746 Y95.11 E8127.66934
M204 S5000
M205 X30 Y30
G0 F2400 X102.162 Y95.374
M204 S4000
M205 X25 Y25
G1 F900 X115.819 Y109.03 E8130.91395
M204 S5000
M205 X30 Y30
G0 F2400 X114.97 Y109.03
M204 S4000
M205 X25 Y25
G1 F900 X101.605 Y95.665 E8134.08932
M204 S5000
M205 X30 Y30
G0 F2400 X101.048 Y95.957
M204 S4000
M205 X25 Y25
G1 F900 X114.122 Y109.03 E8137.19542
M204 S5000
M205 X30 Y30
G0 F2400 X113.273 Y109.03
M204 S4000
M205 X25 Y25
G1 F900 X100.527 Y96.284 E8140.22372
M204 S5000
M205 X30 Y30
G0 F2400 X100.008 Y96.614
M204 S4000
M205 X25 Y25
G1 F900 X112.454 Y109.059 E8143.18062
M204 S5000
M205 X30 Y30
G0 F2400 X111.71 Y109.165
M204 S4000
M205 X25 Y25
G1 F900 X99.508 Y96.962 E8146.07978
M204 S5000
M205 X30 Y30
G0 F2400 X99.026 Y97.329
M204 S4000
M205 X25 Y25
G1 F900 X111.061 Y109.364 E8148.93915
M204 S5000
M205 X30 Y30
G0 F2400 X110.491 Y109.643
M204 S4000
M205 X25 Y25
G1 F900 X98.544 Y97.695 E8151.77773
M204 S5000
M205 X30 Y30
G0 F2400 X98.099 Y98.099
M204 S4000
M205 X25 Y25
G1 F900 X110.016 Y110.016 E8154.60907
M204 S5000
M205 X30 Y30
G0 F2400 X109.641 Y110.49
M204 S4000
M205 X25 Y25
G1 F900 X97.654 Y98.502 E8157.45715
M204 S5000
M205 X30 Y30
G0 F2400 X97.224 Y98.921
M204 S4000
M205 X25 Y25
G1 F900 X109.433 Y111.13 E8160.35786
M204 S5000
M205 X30 Y30
G0 F2400 X109.447 Y111.992
M204 S4000
M205 X25 Y25
G1 F900 X96.814 Y99.359 E8163.35931
M204 S5000
M205 X30 Y30
G0 F2400 X92.633 Y107.058
M204 S4000
M205 X25 Y25
G1 F900 X114.436 Y128.861 E8168.53944
M204 S5000
M205 X30 Y30
G0 F2400 X113.749 Y129.022
M204 S4000
M205 X25 Y25
G1 F900 X92.461 Y107.734 E8173.59721
M204 S5000
M205 X30 Y30
G0 F2400 X92.334 Y108.456
M204 S4000
M205 X25 Y25
G1 F900 X113.035 Y129.158 E8178.51564
M204 S5000
M205 X30 Y30
G0 F2400 X112.301 Y129.272
M204 S4000
M205 X25 Y25
G1 F900 X92.213 Y109.184 E8183.2883
M204 S5000
M205 X30 Y30
G0 F2400 X92.14 Y109.96
M204 S4000
M205 X25 Y25
G1 F900 X111.534 Y129.353 E8187.89596
M204 S5000
M205 X30 Y30
G0 F2400 X110.737 Y129.404
M204 S4000
M205 X25 Y25
G1 F900 X92.077 Y110.744 E8192.32935
M204 S5000
M205 X30 Y30
G0 F2400 X92.076 Y111.592
M204 S4000
M205 X25 Y25
G1 F900 X109.906 Y129.422 E8196.56554
M204 S5000
M205 X30 Y30
G0 F2400 X109.027 Y129.392
M204 S4000
M205 X25 Y25
G1 F900 X92.092 Y112.457 E8200.58909
M204 S5000
M205 X30 Y30
G0 F2400 X92.172 Y113.385
M204 S4000
M205 X25 Y25
G1 F900 X108.121 Y129.334 E8204.37838
M204 S5000
M205 X30 Y30
G0 F2400 X107.125 Y129.186
M204 S4000
M205 X25 Y25
G1 F900 X92.307 Y114.368 E8207.89896
M204 S5000
M205 X30 Y30
G0 F2400 X92.496 Y115.406
M204 S4000
M205 X25 Y25
G1 F900 X106.073 Y128.984 E8211.12481
M204 S5000
M205 X30 Y30
G0 F2400 X104.939 Y128.698
M204 S4000
M205 X25 Y25
G1 F900 X92.792 Y116.551 E8214.01079
M204 S5000
M205 X30 Y30
G0 F2400 X93.229 Y117.836
M204 S4000
M205 X25 Y25
G1 F900 X103.671 Y128.279 E8216.4918
M204 S5000
M205 X30 Y30
G0 F2400 X102.175 Y127.631
M204 S4000
M205 X25 Y25
G1 F900 X93.865 Y119.321 E8218.46616
M204 S5000
M205 X30 Y30
G0 F2400 X94.989 Y121.293
M204 S4000
M205 X25 Y25
G1 F900 X100.206 Y126.51 E8219.70565
M204 S5000
M205 X30 Y30
G0 F2400 X127.341 Y106.976
M204 S4000
M205 X25 Y25
G1 F900 X114.528 Y94.163 E8222.74987
M204 S5000
M205 X30 Y30
G0 F2400 X115.727 Y94.514
M204 S4000
M205 X25 Y25
G1 F900 X126.97 Y105.757 E8225.42107
M204 S5000
M205 X30 Y30
G0 F2400 X126.439 Y104.377
M204 S4000
M205 X25 Y25
G1 F900 X117.106 Y95.044 E8227.63847
M204 S5000
M205 X30 Y30
G0 F2400 X118.815 Y95.904
M204 S4000
M205 X25 Y25
G1 F900 X125.605 Y102.695 E8229.25181
M204 S5000
M205 X30 Y30
G0 F2400 X123.586 Y99.827
M204 S4000
M205 X25 Y25
G1 F900 X121.644 Y97.885 E8229.71321
M204 S5000
M205 X30 Y30
G0 F2400 X121.216 Y108.221
M204 S500
M205 X5 Y5
;TYPE:SKIN
G1 F900 X127.367 Y108.221 E8230.74658
G1 X127.377 Y108.26 E8230.75334
G1 X130.636 Y108.26 E8231.30085
G1 X130.636 Y114.739 E8232.38933
G1 X127.424 Y114.739 E8232.92894
G1 X127.412 Y114.779 E8232.93596
G1 X121.216 Y114.778 E8233.97689
G1 X121.216 Y113.679 E8234.16152
G1 X112.827 Y113.676 E8235.57087
G1 X111.936 Y113.594 E8235.72119
G1 X111.273 Y113.428 E8235.83601
G1 X110.583 Y113.092 E8235.96495
G1 X110.07 Y112.637 E8236.08015
G1 X109.743 Y112.028 E8236.19627
G1 X109.667 Y111.36 E8236.30922
G1 X109.868 Y110.671 E8236.4298
G1 X110.29 Y110.139 E8236.54388
G1 X110.842 Y109.754 E8236.65694
G1 X111.599 Y109.479 E8236.79225
G1 X112.303 Y109.359 E8236.91223
G1 X112.981 Y109.322 E8237.0263
G1 X121.216 Y109.321 E8238.40978
G1 X121.216 Y108.221 E8238.59458
M204 S5000
M205 X30 Y30
G0 F2400 X130.934 Y108.873
M204 S500
M205 X5 Y5
G1 F900 X130.022 Y107.96 E8238.81138
M204 S5000
M205 X30 Y30
G0 F2400 X129.173 Y107.96
M204 S500
M205 X5 Y5
G1 F900 X130.934 Y109.721 E8239.22977
M204 S5000
M205 X30 Y30
G0 F2400 X130.934 Y110.57
M204 S500
M205 X5 Y5
G1 F900 X128.325 Y107.96 E8239.84976
M204 S5000
M205 X30 Y30
G0 F2400 X127.437 Y107.921
M204 S500
M205 X5 Y5
G1 F900 X130.934 Y111.418 E8240.6806
M204 S5000
M205 X30 Y30
G0 F2400 X130.934 Y112.267
M204 S500
M205 X5 Y5
G1 F900 X126.589 Y107.921 E8241.71304
M204 S5000
M205 X30 Y30
G0 F2400 X125.74 Y107.921
M204 S500
M205 X5 Y5
G1 F900 X130.934 Y113.115 E8242.94707
M204 S5000
M205 X30 Y30
G0 F2400 X130.934 Y113.964
M204 S500
M205 X5 Y5
G1 F900 X124.892 Y107.921 E8244.3827
M204 S5000
M205 X30 Y30
G0 F2400 X124.043 Y107.921
M204 S500
M205 X5 Y5
G1 F900 X130.934 Y114.812 E8246.01992
M204 S5000
M205 X30 Y30
G0 F2400 X130.312 Y115.038
M204 S500
M205 X5 Y5
G1 F900 X123.194 Y107.921 E8247.71095
M204 S5000
M205 X30 Y30
G0 F2400 X122.346 Y107.921
M204 S500
M205 X5 Y5
G1 F900 X129.463 Y115.038 E8249.40186
M204 S5000
M205 X30 Y30
G0 F2400 X128.614 Y115.038
M204 S500
M205 X5 Y5
G1 F900 X121.497 Y107.921 E8251.09277
M204 S5000
M205 X30 Y30
G0 F2400 X120.915 Y108.187
M204 S500
M205 X5 Y5
G1 F900 X127.766 Y115.038 E8252.72049
M204 S5000
M205 X30 Y30
G0 F2400 X126.957 Y115.078
M204 S500
M205 X5 Y5
G1 F900 X120.901 Y109.021 E8254.15944
M204 S5000
M205 X30 Y30
G0 F2400 X120.052 Y109.021
M204 S500
M205 X5 Y5
G1 F900 X126.108 Y115.078 E8255.59839
M204 S5000
M205 X30 Y30
G0 F2400 X125.26 Y115.078
M204 S500
M205 X5 Y5
G1 F900 X119.204 Y109.021 E8257.03734
M204 S5000
M205 X30 Y30
G0 F2400 X118.355 Y109.021
M204 S500
M205 X5 Y5
G1 F900 X124.411 Y115.078 E8258.47629
M204 S5000
M205 X30 Y30
G0 F2400 X123.562 Y115.077
M204 S500
M205 X5 Y5
G1 F900 X117.507 Y109.021 E8259.915
M204 S5000
M205 X30 Y30
G0 F2400 X116.658 Y109.021
M204 S500
M205 X5 Y5
G1 F900 X122.714 Y115.077 E8261.35384
M204 S5000
M205 X30 Y30
G0 F2400 X121.865 Y115.077
M204 S500
M205 X5 Y5
G1 F900 X120.915 Y114.127 E8261.57955
M204 S5000
M205 X30 Y30
G0 F2400 X120.766 Y113.977
M204 S500
M205 X5 Y5
G1 F900 X115.809 Y109.021 E8262.75715
M204 S5000
M205 X30 Y30
G0 F2400 X114.961 Y109.021
M204 S500
M205 X5 Y5
G1 F900 X119.917 Y113.977 E8263.93464
M204 S5000
M205 X30 Y30
G0 F2400 X119.068 Y113.977
M204 S500
M205 X5 Y5
G1 F900 X114.112 Y109.021 E8265.11212
M204 S5000
M205 X30 Y30
G0 F2400 X113.264 Y109.021
M204 S500
M205 X5 Y5
G1 F900 X118.219 Y113.977 E8266.28949
M204 S5000
M205 X30 Y30
G0 F2400 X117.37 Y113.976
M204 S500
M205 X5 Y5
G1 F900 X112.445 Y109.051 E8267.45961
M204 S5000
M205 X30 Y30
G0 F2400 X111.703 Y109.157
M204 S500
M205 X5 Y5
G1 F900 X116.522 Y113.976 E8268.60454
M204 S5000
M205 X30 Y30
G0 F2400 X115.672 Y113.975
M204 S500
M205 X5 Y5
G1 F900 X111.054 Y109.357 E8269.70172
M204 S5000
M205 X30 Y30
G0 F2400 X110.485 Y109.636
M204 S500
M205 X5 Y5
G1 F900 X114.824 Y113.975 E8270.73262
M204 S5000
M205 X30 Y30
G0 F2400 X113.975 Y113.975
M204 S500
M205 X5 Y5
G1 F900 X110.008 Y110.008 E8271.67513
M204 S5000
M205 X30 Y30
G0 F2400 X109.634 Y110.482
M204 S500
M205 X5 Y5
G1 F900 X113.126 Y113.975 E8272.50491
M204 S5000
M205 X30 Y30
G0 F2400 X112.223 Y113.92
M204 S500
M205 X5 Y5
G1 F900 X109.423 Y111.12 E8273.17015
M204 S5000
M205 X30 Y30
G0 F2400 X109.436 Y111.981
M204 S500
M205 X5 Y5
G1 F900 X111.161 Y113.707 E8273.58011
M204 S5000
M205 X30 Y30
G0 F2400 X120.915 Y114.975
M204 S500
M205 X5 Y5
G1 F900 X121.017 Y115.077 E8273.60434
M204 S5000
M205 X30 Y30
;MESH:NONMESH
G0 F600 X121.017 Y115.077 Z4.18
G0 F2400 X106.583 Y129.311
G0 X106.565 Y129.409
;TIME_ELAPSED:3735.910136
;LAYER:13
M204 S1000
M205 X10 Y10
;TYPE:WALL-INNER
;MESH:ABU3-17 Wittig Olefination.stl
G1 F600 X105.09 Y129.063 E8273.85887
G1 X103.64 Y128.592 E8274.115
G1 X102.228 Y127.998 E8274.37235
G1 X100.867 Y127.287 E8274.63032
G1 X99.589 Y126.475 E8274.8847
G1 X98.375 Y125.554 E8275.1407
G1 X97.228 Y124.52 E8275.40013
G1 X96.223 Y123.452 E8275.64651
G1 X95.267 Y122.252 E8275.90426
G1 X94.414 Y120.972 E8276.16268
G1 X93.689 Y119.662 E8276.41421
G1 X93.055 Y118.245 E8276.67501
G1 X92.553 Y116.815 E8276.92962
G1 X92.17 Y115.338 E8277.18597
G1 X91.911 Y113.833 E8277.44252
G1 X91.779 Y112.304 E8277.70035
G1 X91.774 Y110.78 E8277.95638
G1 X91.897 Y109.263 E8278.21208
G1 X92.148 Y107.75 E8278.46974
G1 X92.522 Y106.28 E8278.72456
G1 X93.025 Y104.825 E8278.9832
G1 X93.641 Y103.43 E8279.23939
G1 X94.37 Y102.1 E8279.49419
G1 X95.215 Y100.819 E8279.75201
G1 X96.159 Y99.622 E8280.00811
G1 X97.204 Y98.506 E8280.26496
G1 X98.369 Y97.451 E8280.52901
G1 X99.589 Y96.525 E8280.78632
G1 X100.867 Y95.713 E8281.0407
G1 X102.228 Y95.002 E8281.29867
G1 X103.64 Y94.408 E8281.55602
G1 X105.09 Y93.937 E8281.81215
G1 X106.565 Y93.591 E8282.06668
G1 X108.096 Y93.365 E8282.32667
G1 X109.605 Y93.27 E8282.58068
G1 X111.139 Y93.302 E8282.83845
G1 X112.656 Y93.462 E8283.09472
G1 X114.152 Y93.747 E8283.35057
G1 X115.637 Y94.161 E8283.60956
G1 X117.049 Y94.686 E8283.86265
G1 X118.434 Y95.338 E8284.11982
G1 X119.774 Y96.112 E8284.3798
G1 X121.017 Y96.977 E8284.63421
G1 X122.183 Y97.941 E8284.88837
G1 X123.288 Y99.022 E8285.14807
G1 X124.246 Y100.132 E8285.3944
G1 X125.157 Y101.381 E8285.65412
G1 X125.944 Y102.673 E8285.90827
G1 X126.626 Y104.037 E8286.16447
G1 X127.194 Y105.46 E8286.42188
G1 X127.83 Y107.555 E8286.7897
G1 X131.226 Y107.555 E8287.36023
G1 X131.226 Y115.444 E8288.68558
G1 X127.83 Y115.444 E8289.25611
G1 X127.21 Y117.5 E8289.61688
G1 X126.665 Y118.876 E8289.86552
G1 X125.995 Y120.238 E8290.12052
G1 X125.197 Y121.559 E8290.3798
G1 X124.312 Y122.784 E8290.63369
G1 X123.316 Y123.945 E8290.89068
G1 X122.183 Y125.059 E8291.15762
G1 X121.017 Y126.023 E8291.41178
G1 X119.774 Y126.888 E8291.66619
G1 X118.434 Y127.662 E8291.92617
G1 X117.049 Y128.314 E8292.18334
G1 X115.637 Y128.839 E8292.43642
G1 X114.152 Y129.253 E8292.69542
G1 X112.656 Y129.538 E8292.95127
G1 X111.139 Y129.698 E8293.20754
G1 X109.605 Y129.73 E8293.4653
G1 X108.096 Y129.635 E8293.71932
G1 X106.565 Y129.409 E8293.97931
M204 S5000
M205 X30 Y30
G0 F2400 X106.583 Y129.311
G0 X109.607 Y93.369
G0 X109.592 Y92.669
M204 S500
M205 X5 Y5
;TYPE:WALL-OUTER
G1 F600 X111.179 Y92.703 E8294.24599
G1 X112.735 Y92.867 E8294.50885
G1 X114.294 Y93.164 E8294.77547
G1 X115.818 Y93.589 E8295.04127
G1 X117.29 Y94.136 E8295.30509
G1 X118.713 Y94.806 E8295.56933
G1 X120.09 Y95.601 E8295.83645
G1 X121.377 Y96.497 E8296.0999
G1 X122.593 Y97.502 E8296.36493
G1 X123.721 Y98.606 E8296.6301
G1 X124.721 Y99.765 E8296.88727
G1 X125.651 Y101.039 E8297.15226
G1 X126.473 Y102.388 E8297.41765
G1 X127.171 Y103.785 E8297.68001
G1 X127.761 Y105.263 E8297.94737
G1 X128.275 Y106.955 E8298.24445
G1 X131.826 Y106.955 E8298.84102
G1 X131.826 Y116.044 E8300.36797
G1 X128.276 Y116.044 E8300.96437
G1 X127.779 Y117.694 E8301.25387
G1 X127.216 Y119.114 E8301.5105
G1 X126.519 Y120.531 E8301.77579
G1 X125.703 Y121.883 E8302.04109
G1 X124.78 Y123.16 E8302.3058
G1 X123.751 Y124.359 E8302.57124
G1 X122.593 Y125.498 E8302.84412
G1 X121.377 Y126.503 E8303.10915
G1 X120.09 Y127.399 E8303.37261
G1 X118.713 Y128.194 E8303.63973
G1 X117.29 Y128.864 E8303.90397
G1 X115.818 Y129.411 E8304.16779
G1 X114.294 Y129.836 E8304.43359
G1 X112.735 Y130.133 E8304.70021
G1 X111.179 Y130.297 E8304.96306
G1 X109.592 Y130.331 E8305.22974
G1 X108.03 Y130.232 E8305.49268
G1 X106.46 Y130 E8305.75931
G1 X104.924 Y129.64 E8306.02435
G1 X103.432 Y129.156 E8306.28786
G1 X101.97 Y128.541 E8306.55433
G1 X100.572 Y127.81 E8306.81936
G1 X99.242 Y126.965 E8307.08408
G1 X97.99 Y126.015 E8307.34812
G1 X96.812 Y124.954 E8307.61446
G1 X95.77 Y123.845 E8307.87011
G1 X94.782 Y122.606 E8308.13634
G1 X93.902 Y121.286 E8308.40286
G1 X93.149 Y119.925 E8308.66417
G1 X92.498 Y118.471 E8308.93181
G1 X91.977 Y116.986 E8309.1962
G1 X91.584 Y115.471 E8309.45914
G1 X91.315 Y113.904 E8309.72625
G1 X91.179 Y112.334 E8309.991
G1 X91.174 Y110.758 E8310.25577
G1 X91.301 Y109.188 E8310.52039
G1 X91.559 Y107.633 E8310.7852
G1 X91.948 Y106.104 E8311.05025
G1 X92.468 Y104.6 E8311.3176
G1 X93.099 Y103.172 E8311.57988
G1 X93.86 Y101.782 E8311.84611
G1 X94.726 Y100.47 E8312.11021
G1 X95.702 Y99.233 E8312.37492
G1 X96.786 Y98.074 E8312.64153
G1 X97.984 Y96.99 E8312.91295
G1 X99.242 Y96.035 E8313.1783
G1 X100.572 Y95.19 E8313.44302
G1 X101.97 Y94.459 E8313.70805
G1 X103.432 Y93.844 E8313.97452
G1 X104.924 Y93.36 E8314.23803
G1 X106.46 Y93 E8314.50307
G1 X108.03 Y92.768 E8314.7697
G1 X109.592 Y92.669 E8315.03264
M204 S5000
M205 X30 Y30
G0 F2400 X109.892 Y92.675
G0 X109.907 Y93.575
M204 S4000
M205 X25 Y25
;TYPE:FILL
G1 F900 X92.076 Y111.406 E8319.26907
M204 S5000
M205 X30 Y30
G0 F2400 X92.078 Y112.252
M204 S4000
M205 X25 Y25
G1 F900 X110.737 Y93.593 E8323.70222
M204 S5000
M205 X30 Y30
G0 F2400 X111.534 Y93.644
M204 S4000
M205 X25 Y25
G1 F900 X92.143 Y113.035 E8328.30929
M204 S5000
M205 X30 Y30
G0 F2400 X92.213 Y113.815
M204 S4000
M205 X25 Y25
G1 F900 X112.302 Y93.725 E8333.08231
M204 S5000
M205 X30 Y30
G0 F2400 X113.036 Y93.84
M204 S4000
M205 X25 Y25
G1 F900 X92.338 Y114.538 E8337.9999
M204 S5000
M205 X30 Y30
G0 F2400 X92.462 Y115.262
M204 S4000
M205 X25 Y25
G1 F900 X113.749 Y93.975 E8343.05744
M204 S5000
M205 X30 Y30
G0 F2400 X114.436 Y94.137
M204 S4000
M205 X25 Y25
G1 F900 X92.635 Y115.937 E8348.23697
M204 S5000
M205 X30 Y30
G0 F2400 X92.81 Y116.611
M204 S4000
M205 X25 Y25
G1 F900 X115.1 Y94.322 E8353.53269
M204 S5000
M205 X30 Y30
G0 F2400 X115.749 Y94.521
M204 S4000
M205 X25 Y25
G1 F900 X93.023 Y117.247 E8358.93211
M204 S5000
M205 X30 Y30
G0 F2400 X93.244 Y117.875
M204 S4000
M205 X25 Y25
G1 F900 X116.367 Y94.752 E8364.42585
M204 S5000
M205 X30 Y30
G0 F2400 X116.982 Y94.985
M204 S4000
M205 X25 Y25
G1 F900 X93.489 Y118.478 E8370.0075
M204 S5000
M205 X30 Y30
G0 F2400 X93.751 Y119.064
M204 S4000
M205 X25 Y25
G1 F900 X117.559 Y95.257 E8375.66388
M204 S5000
M205 X30 Y30
G0 F2400 X118.136 Y95.528
M204 S4000
M205 X25 Y25
G1 F900 X94.021 Y119.643 E8381.39331
M204 S5000
M205 X30 Y30
G0 F2400 X94.323 Y120.189
M204 S4000
M205 X25 Y25
G1 F900 X118.685 Y95.828 E8387.18131
M204 S5000
M205 X30 Y30
G0 F2400 X119.222 Y96.139
M204 S4000
M205 X25 Y25
G1 F900 X94.625 Y120.736 E8393.02526
M204 S5000
M205 X30 Y30
G0 F2400 X94.96 Y121.249
M204 S4000
M205 X25 Y25
G1 F900 X119.75 Y96.459 E8398.91506
M204 S5000
M205 X30 Y30
G0 F2400 X120.25 Y96.808
M204 S4000
M205 X25 Y25
G1 F900 X95.299 Y121.759 E8404.84311
M204 S5000
M205 X30 Y30
G0 F2400 X95.653 Y122.254
M204 S4000
M205 X25 Y25
G1 F900 X120.751 Y97.156 E8410.80609
M204 S5000
M205 X30 Y30
G0 F2400 X121.221 Y97.534
M204 S4000
M205 X25 Y25
G1 F900 X96.03 Y122.726 E8416.79129
M204 S5000
M205 X30 Y30
G0 F2400 X96.406 Y123.198
M204 S4000
M205 X25 Y25
G1 F900 X121.686 Y97.918 E8422.79751
M204 S5000
M205 X30 Y30
G0 F2400 X122.137 Y98.315
M204 S4000
M205 X25 Y25
G1 F900 X111.338 Y109.115 E8425.36334
M204 S5000
M205 X30 Y30
G0 F2400 X112.351 Y108.95
M204 S4000
M205 X25 Y25
G1 F900 X122.566 Y98.735 E8427.7903
M204 S5000
M205 X30 Y30
G0 F2400 X122.994 Y99.155
M204 S4000
M205 X25 Y25
G1 F900 X113.224 Y108.926 E8430.11165
M204 S5000
M205 X30 Y30
G0 F2400 X114.072 Y108.926
M204 S4000
M205 X25 Y25
G1 F900 X123.393 Y99.605 E8432.32621
M204 S5000
M205 X30 Y30
G0 F2400 X123.786 Y100.06
M204 S4000
M205 X25 Y25
G1 F900 X114.921 Y108.926 E8434.43255
M204 S5000
M205 X30 Y30
G0 F2400 X115.769 Y108.926
M204 S4000
M205 X25 Y25
G1 F900 X124.165 Y100.53 E8436.42733
M204 S5000
M205 X30 Y30
G0 F2400 X124.522 Y101.021
M204 S4000
M205 X25 Y25
G1 F900 X116.618 Y108.926 E8438.30535
M204 S5000
M205 X30 Y30
G0 F2400 X117.466 Y108.926
M204 S4000
M205 X25 Y25
G1 F900 X124.88 Y101.512 E8440.06682
M204 S5000
M205 X30 Y30
G0 F2400 X125.204 Y102.036
M204 S4000
M205 X25 Y25
G1 F900 X118.315 Y108.926 E8441.70369
M204 S5000
M205 X30 Y30
G0 F2400 X119.163 Y108.926
M204 S4000
M205 X25 Y25
G1 F900 X125.524 Y102.565 E8443.21498
M204 S5000
M205 X30 Y30
G0 F2400 X125.826 Y103.111
M204 S4000
M205 X25 Y25
G1 F900 X121.065 Y107.873 E8444.34626
M204 S5000
M205 X30 Y30
G0 F2400 X120.925 Y108.013
M204 S4000
M205 X25 Y25
G1 F900 X120.012 Y108.926 E8444.56317
M204 S5000
M205 X30 Y30
G0 F2400 X121.913 Y107.873
M204 S4000
M205 X25 Y25
G1 F900 X126.109 Y103.677 E8445.56009
M204 S5000
M205 X30 Y30
G0 F2400 X126.386 Y104.249
M204 S4000
M205 X25 Y25
G1 F900 X122.762 Y107.873 E8446.42111
M204 S5000
M205 X30 Y30
G0 F2400 X123.61 Y107.873
M204 S4000
M205 X25 Y25
G1 F900 X126.627 Y104.856 E8447.13791
M204 S5000
M205 X30 Y30
G0 F2400 X126.87 Y105.462
M204 S4000
M205 X25 Y25
G1 F900 X124.459 Y107.873 E8447.71074
M204 S5000
M205 X30 Y30
G0 F2400 X125.307 Y107.873
M204 S4000
M205 X25 Y25
G1 F900 X127.075 Y106.105 E8448.13079
M204 S5000
M205 X30 Y30
G0 F2400 X127.272 Y106.756
M204 S4000
M205 X25 Y25
G1 F900 X126.156 Y107.873 E8448.39606
M204 S5000
M205 X30 Y30
G0 F2400 X127.004 Y107.873
M204 S4000
M205 X25 Y25
G1 F900 X127.441 Y107.437 E8448.49977
M204 S5000
M205 X30 Y30
G0 F2400 X127.388 Y115.126
M204 S4000
M205 X25 Y25
G1 F900 X113.431 Y129.083 E8451.81578
M204 S5000
M205 X30 Y30
G0 F2400 X112.404 Y129.261
M204 S4000
M205 X25 Y25
G1 F900 X126.54 Y115.126 E8455.17421
M204 S5000
M205 X30 Y30
G0 F2400 X125.691 Y115.126
M204 S4000
M205 X25 Y25
G1 F900 X111.455 Y129.362 E8458.55651
M204 S5000
M205 X30 Y30
G0 F2400 X110.56 Y129.409
M204 S4000
M205 X25 Y25
G1 F900 X124.843 Y115.126 E8461.94997
M204 S5000
M205 X30 Y30
G0 F2400 X123.995 Y115.125
M204 S4000
M205 X25 Y25
G1 F900 X109.693 Y129.427 E8465.34796
M204 S5000
M205 X30 Y30
G0 F2400 X108.888 Y129.384
M204 S4000
M205 X25 Y25
G1 F900 X123.146 Y115.125 E8468.7356
M204 S5000
M205 X30 Y30
G0 F2400 X122.298 Y115.125
M204 S4000
M205 X25 Y25
G1 F900 X108.092 Y129.331 E8472.11078
M204 S5000
M205 X30 Y30
G0 F2400 X107.353 Y129.221
M204 S4000
M205 X25 Y25
G1 F900 X121.449 Y115.125 E8475.45982
M204 S5000
M205 X30 Y30
G0 F2400 X120.925 Y114.801
M204 S4000
M205 X25 Y25
G1 F900 X106.615 Y129.111 E8478.8597
M204 S5000
M205 X30 Y30
G0 F2400 X105.927 Y128.95
M204 S4000
M205 X25 Y25
G1 F900 X120.804 Y114.074 E8482.39417
M204 S5000
M205 X30 Y30
G0 F2400 X119.955 Y114.074
M204 S4000
M205 X25 Y25
G1 F900 X105.24 Y128.789 E8485.89028
M204 S5000
M205 X30 Y30
G0 F2400 X104.594 Y128.586
M204 S4000
M205 X25 Y25
G1 F900 X119.107 Y114.073 E8489.33839
M204 S5000
M205 X30 Y30
G0 F2400 X118.259 Y114.073
M204 S4000
M205 X25 Y25
G1 F900 X103.953 Y128.378 E8492.73721
M204 S5000
M205 X30 Y30
G0 F2400 X103.342 Y128.141
M204 S4000
M205 X25 Y25
G1 F900 X117.411 Y114.072 E8496.07983
M204 S5000
M205 X30 Y30
G0 F2400 X116.563 Y114.072
M204 S4000
M205 X25 Y25
G1 F900 X102.745 Y127.89 E8499.36282
M204 S5000
M205 X30 Y30
G0 F2400 X102.162 Y127.624
M204 S4000
M205 X25 Y25
G1 F900 X115.715 Y114.071 E8502.58285
M204 S5000
M205 X30 Y30
G0 F2400 X114.866 Y114.071
M204 S4000
M205 X25 Y25
G1 F900 X101.604 Y127.333 E8505.73374
M204 S5000
M205 X30 Y30
G0 F2400 X101.046 Y127.043
M204 S4000
M205 X25 Y25
G1 F900 X114.018 Y114.071 E8508.81573
M204 S5000
M205 X30 Y30
G0 F2400 X113.17 Y114.071
M204 S4000
M205 X25 Y25
G1 F900 X100.526 Y126.714 E8511.81967
M204 S5000
M205 X30 Y30
G0 F2400 X100.007 Y126.385
M204 S4000
M205 X25 Y25
G1 F900 X112.35 Y114.042 E8514.75222
M204 S5000
M205 X30 Y30
G0 F2400 X111.597 Y113.946
M204 S4000
M205 X25 Y25
G1 F900 X99.507 Y126.036 E8517.62465
M204 S5000
M205 X30 Y30
G0 F2400 X99.025 Y125.67
M204 S4000
M205 X25 Y25
G1 F900 X110.937 Y113.758 E8520.4548
M204 S5000
M205 X30 Y30
G0 F2400 X110.347 Y113.499
M204 S4000
M205 X25 Y25
G1 F900 X98.544 Y125.302 E8523.25905
M204 S5000
M205 X30 Y30
G0 F2400 X98.098 Y124.9
M204 S4000
M205 X25 Y25
G1 F900 X109.846 Y113.152 E8526.05023
M204 S5000
M205 X30 Y30
G0 F2400 X109.455 Y112.695
M204 S4000
M205 X25 Y25
G1 F900 X97.652 Y124.498 E8528.85448
M204 S5000
M205 X30 Y30
G0 F2400 X97.225 Y124.076
M204 S4000
M205 X25 Y25
G1 F900 X109.201 Y112.1 E8531.69984
M204 S5000
M205 X30 Y30
G0 F2400 X109.124 Y111.329
M204 S4000
M205 X25 Y25
G1 F900 X96.813 Y123.639 E8534.62466
M204 S5000
M205 X30 Y30
G0 F2400 X92.095 Y110.539
M204 S4000
M205 X25 Y25
G1 F900 X109.028 Y93.606 E8538.64774
M204 S5000
M205 X30 Y30
G0 F2400 X108.121 Y93.664
M204 S4000
M205 X25 Y25
G1 F900 X92.169 Y109.615 E8542.43762
M204 S5000
M205 X30 Y30
G0 F2400 X92.306 Y108.63
M204 S4000
M205 X25 Y25
G1 F900 X107.125 Y93.811 E8545.95843
M204 S5000
M205 X30 Y30
G0 F2400 X106.073 Y94.014
M204 S4000
M205 X25 Y25
G1 F900 X92.497 Y107.591 E8549.18405
M204 S5000
M205 X30 Y30
G0 F2400 X92.787 Y106.452
M204 S4000
M205 X25 Y25
G1 F900 X104.939 Y94.3 E8552.07121
M204 S5000
M205 X30 Y30
G0 F2400 X103.671 Y94.719
M204 S4000
M205 X25 Y25
G1 F900 X93.224 Y105.166 E8554.55329
M204 S5000
M205 X30 Y30
G0 F2400 X93.853 Y103.689
M204 S4000
M205 X25 Y25
G1 F900 X102.175 Y95.367 E8556.5305
M204 S5000
M205 X30 Y30
G0 F2400 X100.206 Y96.488
M204 S4000
M205 X25 Y25
G1 F900 X94.987 Y101.706 E8557.77035
M204 S5000
M205 X30 Y30
G0 F2400 X114.527 Y128.836
M204 S4000
M205 X25 Y25
G1 F900 X127.341 Y116.022 E8560.8148
M204 S5000
M205 X30 Y30
G0 F2400 X126.975 Y117.236
M204 S4000
M205 X25 Y25
G1 F900 X115.725 Y128.486 E8563.48767
M204 S5000
M205 X30 Y30
G0 F2400 X117.103 Y127.956
M204 S4000
M205 X25 Y25
G1 F900 X126.443 Y118.617 E8565.70662
M204 S5000
M205 X30 Y30
G0 F2400 X125.601 Y120.307
M204 S4000
M205 X25 Y25
G1 F900 X118.811 Y127.097 E8567.31984
M204 S5000
M205 X30 Y30
G0 F2400 X121.638 Y125.119
M204 S4000
M205 X25 Y25
G1 F900 X123.568 Y123.189 E8567.77839
M204 S5000
M205 X30 Y30
G0 F2400 X121.216 Y114.836
M204 S500
M205 X5 Y5
;TYPE:SKIN
G1 F900 X121.216 Y113.785 E8567.95495
G1 X112.808 Y113.782 E8569.3675
G1 X112.078 Y113.735 E8569.49039
G1 X111.424 Y113.623 E8569.60186
G1 X110.633 Y113.345 E8569.74272
G1 X110.057 Y112.952 E8569.85987
G1 X109.631 Y112.454 E8569.96996
G1 X109.385 Y111.747 E8570.09573
G1 X109.438 Y111.009 E8570.22003
G1 X109.772 Y110.331 E8570.347
G1 X110.367 Y109.806 E8570.48031
G1 X110.985 Y109.505 E8570.5958
G1 X111.722 Y109.317 E8570.72358
G1 X112.395 Y109.238 E8570.83742
G1 X112.983 Y109.216 E8570.93627
G1 X121.216 Y109.215 E8572.31942
G1 X121.216 Y108.163 E8572.49615
G1 X127.895 Y108.163 E8573.61822
G1 X127.891 Y108.145 E8573.62132
G1 X130.636 Y108.145 E8574.08248
G1 X130.636 Y114.854 E8575.20959
G1 X127.89 Y114.854 E8575.67092
G1 X127.893 Y114.837 E8575.67382
G1 X121.216 Y114.836 E8576.79556
M204 S5000
M205 X30 Y30
G0 F2400 X130.934 Y114.289
M204 S500
M205 X5 Y5
G1 F900 X130.07 Y115.153 E8577.00083
M204 S5000
M205 X30 Y30
G0 F2400 X129.222 Y115.153
M204 S500
M205 X5 Y5
G1 F900 X130.934 Y113.441 E8577.40758
M204 S5000
M205 X30 Y30
G0 F2400 X130.934 Y112.592
M204 S500
M205 X5 Y5
G1 F900 X128.373 Y115.153 E8578.01605
M204 S5000
M205 X30 Y30
G0 F2400 X127.533 Y115.145
M204 S500
M205 X5 Y5
G1 F900 X130.934 Y111.744 E8578.82408
M204 S5000
M205 X30 Y30
G0 F2400 X130.934 Y110.895
M204 S500
M205 X5 Y5
G1 F900 X126.693 Y115.136 E8579.83169
M204 S5000
M205 X30 Y30
G0 F2400 X125.845 Y115.136
M204 S500
M205 X5 Y5
G1 F900 X130.934 Y110.047 E8581.04078
M204 S5000
M205 X30 Y30
G0 F2400 X130.934 Y109.198
M204 S500
M205 X5 Y5
G1 F900 X124.996 Y115.136 E8582.45157
M204 S5000
M205 X30 Y30
G0 F2400 X124.148 Y115.136
M204 S500
M205 X5 Y5
G1 F900 X130.934 Y108.349 E8584.06396
M204 S5000
M205 X30 Y30
G0 F2400 X130.591 Y107.845
M204 S500
M205 X5 Y5
G1 F900 X123.3 Y115.136 E8585.79622
M204 S5000
M205 X30 Y30
G0 F2400 X122.451 Y115.136
M204 S500
M205 X5 Y5
G1 F900 X129.742 Y107.845 E8587.52847
M204 S5000
M205 X30 Y30
G0 F2400 X128.894 Y107.845
M204 S500
M205 X5 Y5
G1 F900 X121.603 Y115.136 E8589.26072
M204 S5000
M205 X30 Y30
G0 F2400 X120.915 Y114.975
M204 S500
M205 X5 Y5
G1 F900 X128.045 Y107.845 E8590.95473
M204 S5000
M205 X30 Y30
G0 F2400 X127.179 Y107.862
M204 S500
M205 X5 Y5
G1 F900 X120.915 Y114.127 E8592.44309
M204 S5000
M205 X30 Y30
G0 F2400 X120.109 Y114.084
M204 S500
M205 X5 Y5
G1 F900 X126.33 Y107.862 E8593.92125
M204 S5000
M205 X30 Y30
G0 F2400 X125.482 Y107.862
M204 S500
M205 X5 Y5
G1 F900 X119.261 Y114.083 E8595.39928
M204 S5000
M205 X30 Y30
G0 F2400 X118.412 Y114.083
M204 S500
M205 X5 Y5
G1 F900 X124.633 Y107.862 E8596.87732
M204 S5000
M205 X30 Y30
G0 F2400 X123.785 Y107.862
M204 S500
M205 X5 Y5
G1 F900 X117.564 Y114.083 E8598.35535
M204 S5000
M205 X30 Y30
G0 F2400 X116.716 Y114.083
M204 S500
M205 X5 Y5
G1 F900 X122.936 Y107.862 E8599.83327
M204 S5000
M205 X30 Y30
G0 F2400 X122.088 Y107.862
M204 S500
M205 X5 Y5
G1 F900 X115.868 Y114.082 E8601.31106
M204 S5000
M205 X30 Y30
G0 F2400 X115.02 Y114.082
M204 S500
M205 X5 Y5
G1 F900 X120.186 Y108.915 E8602.53856
M204 S5000
M205 X30 Y30
G0 F2400 X119.338 Y108.915
M204 S500
M205 X5 Y5
G1 F900 X114.172 Y114.081 E8603.76594
M204 S5000
M205 X30 Y30
G0 F2400 X113.323 Y114.081
M204 S500
M205 X5 Y5
G1 F900 X118.489 Y108.915 E8604.99332
M204 S5000
M205 X30 Y30
G0 F2400 X117.641 Y108.915
M204 S500
M205 X5 Y5
G1 F900 X112.495 Y114.061 E8606.21595
M204 S5000
M205 X30 Y30
G0 F2400 X111.729 Y113.979
M204 S500
M205 X5 Y5
G1 F900 X116.792 Y108.915 E8607.41897
M204 S5000
M205 X30 Y30
G0 F2400 X115.944 Y108.915
M204 S500
M205 X5 Y5
G1 F900 X111.049 Y113.81 E8608.58196
M204 S5000
M205 X30 Y30
G0 F2400 X110.437 Y113.574
M204 S500
M205 X5 Y5
G1 F900 X115.095 Y108.915 E8609.68877
M204 S5000
M205 X30 Y30
G0 F2400 X114.247 Y108.915
M204 S500
M205 X5 Y5
G1 F900 X109.932 Y113.23 E8610.71396
M204 S5000
M205 X30 Y30
G0 F2400 X109.524 Y112.789
M204 S500
M205 X5 Y5
G1 F900 X113.398 Y108.915 E8611.63437
M204 S5000
M205 X30 Y30
G0 F2400 X112.533 Y108.932
M204 S500
M205 X5 Y5
G1 F900 X109.235 Y112.229 E8612.41782
M204 S5000
M205 X30 Y30
G0 F2400 X109.1 Y111.516
M204 S500
M205 X5 Y5
G1 F900 X111.572 Y109.045 E8613.00502
M204 S5000
M205 X30 Y30
G0 F2400 X110.23 Y109.538
M204 S500
M205 X5 Y5
G1 F900 X109.436 Y110.331 E8613.19354
M204 S5000
M205 X30 Y30
G0 F2400 X120.915 Y108.187
M204 S500
M205 X5 Y5
G1 F900 X121.239 Y107.862 E8613.27064
M204 S5000
M205 X30 Y30
;MESH:NONMESH
G0 F600 X121.239 Y107.862 Z4.38
G0 F2400 X111.133 Y93.401
G0 X111.139 Y93.302
;TIME_ELAPSED:3885.830944
;LAYER:14
M204 S1000
M205 X10 Y10
;TYPE:WALL-INNER
;MESH:ABU3-17 Wittig Olefination.stl
G1 F600 X112.656 Y93.462 E8613.52691
G1 X114.152 Y93.747 E8613.78276
G1 X115.637 Y94.161 E8614.04175
G1 X117.049 Y94.686 E8614.29484
G1 X118.434 Y95.338 E8614.55201
G1 X119.774 Y96.112 E8614.81198
G1 X121.017 Y96.977 E8615.0664
G1 X122.183 Y97.941 E8615.32056
G1 X123.287 Y99.022 E8615.58014
G1 X124.25 Y100.139 E8615.82791
G1 X125.151 Y101.37 E8616.08419
G1 X125.942 Y102.67 E8616.33985
G1 X126.625 Y104.034 E8616.59612
G1 X127.196 Y105.466 E8616.85512
G1 X127.799 Y107.455 E8617.20429
G1 X131.226 Y107.455 E8617.78002
G1 X131.226 Y109.907 E8618.19196
G1 X121.226 Y109.908 E8619.87196
G1 X121.226 Y113.092 E8620.40687
G1 X131.226 Y113.092 E8622.08687
G1 X131.226 Y115.544 E8622.49881
G1 X127.8 Y115.544 E8623.07438
G1 X127.215 Y117.489 E8623.4156
G1 X126.667 Y118.873 E8623.66567
G1 X125.996 Y120.235 E8623.92075
G1 X125.199 Y121.556 E8624.17994
G1 X124.314 Y122.782 E8624.43396
G1 X123.317 Y123.943 E8624.69106
G1 X122.183 Y125.059 E8624.95836
G1 X121.017 Y126.023 E8625.21252
G1 X119.774 Y126.888 E8625.46693
G1 X118.434 Y127.662 E8625.72691
G1 X117.049 Y128.314 E8625.98408
G1 X115.637 Y128.839 E8626.23717
G1 X114.152 Y129.253 E8626.49616
G1 X112.656 Y129.538 E8626.75201
G1 X111.139 Y129.698 E8627.00828
G1 X109.605 Y129.73 E8627.26604
G1 X108.096 Y129.635 E8627.52006
G1 X106.565 Y129.409 E8627.78005
G1 X105.09 Y129.063 E8628.03458
G1 X103.64 Y128.592 E8628.29071
G1 X102.228 Y127.998 E8628.54806
G1 X100.867 Y127.287 E8628.80603
G1 X99.589 Y126.475 E8629.06041
G1 X98.375 Y125.554 E8629.31641
G1 X97.228 Y124.52 E8629.57585
G1 X96.226 Y123.455 E8629.82151
G1 X95.273 Y122.259 E8630.07842
G1 X94.419 Y120.979 E8630.33693
G1 X93.687 Y119.66 E8630.59036
G1 X93.056 Y118.248 E8630.85018
G1 X92.554 Y116.818 E8631.1048
G1 X92.171 Y115.341 E8631.36114
G1 X91.911 Y113.837 E8631.61756
G1 X91.779 Y112.307 E8631.87555
G1 X91.774 Y110.783 E8632.13159
G1 X91.897 Y109.266 E8632.38728
G1 X92.146 Y107.763 E8632.64323
G1 X92.524 Y106.275 E8632.90115
G1 X93.024 Y104.828 E8633.15835
G1 X93.64 Y103.433 E8633.41454
G1 X94.372 Y102.097 E8633.67047
G1 X95.203 Y100.836 E8633.92418
G1 X96.164 Y99.617 E8634.18496
G1 X97.202 Y98.509 E8634.44003
G1 X98.369 Y97.451 E8634.70466
G1 X99.589 Y96.525 E8634.96197
G1 X100.867 Y95.713 E8635.21635
G1 X102.228 Y95.002 E8635.47432
G1 X103.64 Y94.408 E8635.73167
G1 X105.09 Y93.937 E8635.9878
G1 X106.565 Y93.591 E8636.24233
G1 X108.096 Y93.365 E8636.50232
G1 X109.605 Y93.27 E8636.75634
G1 X111.139 Y93.302 E8637.0141
M204 S5000
M205 X30 Y30
G0 F2400 X111.133 Y93.401
G0 X124.236 Y122.721
G0 X124.782 Y123.157
M204 S500
M205 X5 Y5
;TYPE:WALL-OUTER
G1 F600 X123.753 Y124.357 E8637.27967
G1 X122.593 Y125.498 E8637.55303
G1 X121.377 Y126.503 E8637.81806
G1 X120.09 Y127.399 E8638.08151
G1 X118.713 Y128.194 E8638.34863
G1 X117.29 Y128.864 E8638.61287
G1 X115.818 Y129.411 E8638.87669
G1 X114.294 Y129.836 E8639.14249
G1 X112.735 Y130.133 E8639.40911
G1 X111.179 Y130.297 E8639.67197
G1 X109.592 Y130.331 E8639.93865
G1 X108.03 Y130.232 E8640.20159
G1 X106.46 Y130 E8640.46821
G1 X104.924 Y129.64 E8640.73325
G1 X103.432 Y129.156 E8640.99677
G1 X101.97 Y128.541 E8641.26323
G1 X100.572 Y127.81 E8641.52827
G1 X99.242 Y126.965 E8641.79299
G1 X97.99 Y126.015 E8642.05702
G1 X96.812 Y124.954 E8642.32336
G1 X95.772 Y123.848 E8642.57842
G1 X94.788 Y122.613 E8642.8437
G1 X93.904 Y121.288 E8643.11129
G1 X93.15 Y119.928 E8643.37254
G1 X92.499 Y118.474 E8643.64018
G1 X91.978 Y116.989 E8643.90457
G1 X91.585 Y115.474 E8644.16751
G1 X91.315 Y113.908 E8644.43448
G1 X91.179 Y112.337 E8644.6994
G1 X91.174 Y110.761 E8644.96416
G1 X91.301 Y109.191 E8645.22879
G1 X91.559 Y107.637 E8645.49343
G1 X91.947 Y106.107 E8645.75861
G1 X92.467 Y104.603 E8646.02596
G1 X93.098 Y103.175 E8646.28824
G1 X93.859 Y101.785 E8646.55446
G1 X94.718 Y100.482 E8646.81666
G1 X95.707 Y99.228 E8647.08496
G1 X96.784 Y98.077 E8647.34978
G1 X97.984 Y96.99 E8647.6218
G1 X99.242 Y96.035 E8647.88714
G1 X100.572 Y95.19 E8648.15186
G1 X101.97 Y94.459 E8648.4169
G1 X103.432 Y93.844 E8648.68336
G1 X104.924 Y93.36 E8648.94687
G1 X106.46 Y93 E8649.21192
G1 X108.03 Y92.768 E8649.47854
G1 X109.592 Y92.669 E8649.74148
G1 X111.179 Y92.703 E8650.00816
G1 X112.735 Y92.867 E8650.27101
G1 X114.294 Y93.164 E8650.53764
G1 X115.818 Y93.589 E8650.80344
G1 X117.29 Y94.136 E8651.06726
G1 X118.713 Y94.806 E8651.33149
G1 X120.09 Y95.601 E8651.59862
G1 X121.377 Y96.497 E8651.86207
G1 X122.593 Y97.502 E8652.1271
G1 X123.72 Y98.606 E8652.39214
G1 X124.719 Y99.764 E8652.64908
G1 X125.649 Y101.036 E8652.9138
G1 X126.471 Y102.385 E8653.17919
G1 X127.17 Y103.782 E8653.44163
G1 X127.763 Y105.27 E8653.71073
G1 X128.244 Y106.855 E8653.989
G1 X131.826 Y106.855 E8654.59078
G1 X131.826 Y110.507 E8655.20431
G1 X121.826 Y110.508 E8656.88431
G1 X121.826 Y112.492 E8657.21762
G1 X131.826 Y112.492 E8658.89762
G1 X131.826 Y116.144 E8659.51116
G1 X128.246 Y116.144 E8660.1126
G1 X127.779 Y117.694 E8660.38456
G1 X127.218 Y119.111 E8660.6406
G1 X126.52 Y120.528 E8660.90597
G1 X125.705 Y121.88 E8661.17118
G1 X124.782 Y123.157 E8661.43589
M204 S5000
M205 X30 Y30
G0 F2400 X124.587 Y123.384
G0 X123.785 Y122.936
M204 S4000
M205 X25 Y25
;TYPE:FILL
G1 F900 X114.993 Y114.145 E8663.52464
M204 S5000
M205 X30 Y30
G0 F2400 X114.145 Y114.145
M204 S4000
M205 X25 Y25
G1 F900 X123.393 Y123.393 E8665.72186
M204 S5000
M205 X30 Y30
G0 F2400 X122.992 Y123.84
M204 S4000
M205 X25 Y25
G1 F900 X113.296 Y114.145 E8668.02539
M204 S5000
M205 X30 Y30
G0 F2400 X112.432 Y114.129
M204 S4000
M205 X25 Y25
G1 F900 X122.564 Y124.261 E8670.43263
M204 S5000
M205 X30 Y30
G0 F2400 X122.136 Y124.682
M204 S4000
M205 X25 Y25
G1 F900 X111.483 Y114.029 E8672.96365
M204 S5000
M205 X30 Y30
G0 F2400 X110.201 Y113.595
M204 S4000
M205 X25 Y25
G1 F900 X121.685 Y125.079 E8675.69211
M204 S5000
M205 X30 Y30
G0 F2400 X121.22 Y125.463
M204 S4000
M205 X25 Y25
G1 F900 X96.029 Y100.271 E8681.67731
M204 S5000
M205 X30 Y30
G0 F2400 X96.404 Y99.798
M204 S4000
M205 X25 Y25
G1 F900 X109.106 Y112.5 E8684.69515
M204 S5000
M205 X30 Y30
G0 F2400 X108.856 Y111.401
M204 S4000
M205 X25 Y25
G1 F900 X96.814 Y99.36 E8687.55606
M204 S5000
M205 X30 Y30
G0 F2400 X97.225 Y98.922
M204 S4000
M205 X25 Y25
G1 F900 X109.008 Y110.706 E8690.35568
M204 S5000
M205 X30 Y30
G0 F2400 X109.313 Y110.162
M204 S4000
M205 X25 Y25
G1 F900 X97.654 Y98.503 E8693.12572
M204 S5000
M205 X30 Y30
G0 F2400 X98.099 Y98.099
M204 S4000
M205 X25 Y25
G1 F900 X109.716 Y109.716 E8695.88577
M204 S5000
M205 X30 Y30
G0 F2400 X110.218 Y109.37
M204 S4000
M205 X25 Y25
G1 F900 X98.545 Y97.696 E8698.65926
M204 S5000
M205 X30 Y30
G0 F2400 X99.026 Y97.329
M204 S4000
M205 X25 Y25
G1 F900 X110.823 Y109.126 E8701.46208
M204 S5000
M205 X30 Y30
G0 F2400 X111.505 Y108.96
M204 S4000
M205 X25 Y25
G1 F900 X99.509 Y96.963 E8704.3123
M204 S5000
M205 X30 Y30
G0 F2400 X100.008 Y96.614
M204 S4000
M205 X25 Y25
G1 F900 X112.266 Y108.872 E8707.22466
M204 S5000
M205 X30 Y30
G0 F2400 X113.097 Y108.854
M204 S4000
M205 X25 Y25
G1 F900 X100.527 Y96.284 E8710.21114
M204 S5000
M205 X30 Y30
G0 F2400 X101.048 Y95.957
M204 S4000
M205 X25 Y25
G1 F900 X113.946 Y108.854 E8713.27543
M204 S5000
M205 X30 Y30
G0 F2400 X114.794 Y108.854
M204 S4000
M205 X25 Y25
G1 F900 X101.605 Y95.665 E8716.40897
M204 S5000
M205 X30 Y30
G0 F2400 X102.162 Y95.374
M204 S4000
M205 X25 Y25
G1 F900 X115.643 Y108.854 E8719.61178
M204 S5000
M205 X30 Y30
G0 F2400 X116.491 Y108.854
M204 S4000
M205 X25 Y25
G1 F900 X102.746 Y95.11 E8722.8773
M204 S5000
M205 X30 Y30
G0 F2400 X103.343 Y94.858
M204 S4000
M205 X25 Y25
G1 F900 X117.34 Y108.854 E8726.2027
M204 S5000
M205 X30 Y30
G0 F2400 X118.188 Y108.854
M204 S4000
M205 X25 Y25
G1 F900 X103.954 Y94.62 E8729.58453
M204 S5000
M205 X30 Y30
G0 F2400 X104.595 Y94.412
M204 S4000
M205 X25 Y25
G1 F900 X119.037 Y108.854 E8733.01577
M204 S5000
M205 X30 Y30
G0 F2400 X119.885 Y108.854
M204 S4000
M205 X25 Y25
G1 F900 X105.24 Y94.209 E8736.49525
M204 S5000
M205 X30 Y30
G0 F2400 X105.928 Y94.049
M204 S4000
M205 X25 Y25
G1 F900 X120.734 Y108.854 E8740.01285
M204 S5000
M205 X30 Y30
G0 F2400 X120.925 Y108.197
M204 S4000
M205 X25 Y25
G1 F900 X106.616 Y93.888 E8743.4125
M204 S5000
M205 X30 Y30
G0 F2400 X107.355 Y93.778
M204 S4000
M205 X25 Y25
G1 F900 X121.409 Y107.833 E8746.75168
M204 S5000
M205 X30 Y30
G0 F2400 X122.258 Y107.833
M204 S4000
M205 X25 Y25
G1 F900 X108.093 Y93.669 E8750.11699
M204 S5000
M205 X30 Y30
G0 F2400 X108.888 Y93.615
M204 S4000
M205 X25 Y25
G1 F900 X123.106 Y107.833 E8753.49501
M204 S5000
M205 X30 Y30
G0 F2400 X123.955 Y107.833
M204 S4000
M205 X25 Y25
G1 F900 X109.694 Y93.572 E8756.88325
M204 S5000
M205 X30 Y30
G0 F2400 X110.561 Y93.59
M204 S4000
M205 X25 Y25
G1 F900 X124.803 Y107.833 E8760.2671
M204 S5000
M205 X30 Y30
G0 F2400 X125.652 Y107.833
M204 S4000
M205 X25 Y25
G1 F900 X111.456 Y93.637 E8763.6399
M204 S5000
M205 X30 Y30
G0 F2400 X112.404 Y93.736
M204 S4000
M205 X25 Y25
G1 F900 X126.5 Y107.833 E8766.98906
M204 S5000
M205 X30 Y30
G0 F2400 X127.349 Y107.833
M204 S4000
M205 X25 Y25
G1 F900 X113.431 Y93.915 E8770.2958
M204 S5000
M205 X30 Y30
G0 F2400 X114.528 Y94.163
M204 S4000
M205 X25 Y25
G1 F900 X127.338 Y106.973 E8773.3393
M204 S5000
M205 X30 Y30
G0 F2400 X126.97 Y105.757
M204 S4000
M205 X25 Y25
G1 F900 X115.727 Y94.514 E8776.0105
M204 S5000
M205 X30 Y30
G0 F2400 X117.106 Y95.044
M204 S4000
M205 X25 Y25
G1 F900 X126.437 Y104.376 E8778.22756
M204 S5000
M205 X30 Y30
G0 F2400 X125.604 Y102.694
M204 S4000
M205 X25 Y25
G1 F900 X118.815 Y95.904 E8779.84066
M204 S5000
M205 X30 Y30
G0 F2400 X121.644 Y97.885
M204 S4000
M205 X25 Y25
G1 F900 X123.571 Y99.813 E8780.29861
M204 S5000
M205 X30 Y30
G0 F2400 X120.085 Y114.145
M204 S4000
M205 X25 Y25
G1 F900 X120.925 Y114.985 E8780.49818
M204 S5000
M205 X30 Y30
G0 F2400 X121.106 Y115.166
M204 S4000
M205 X25 Y25
G1 F900 X125.831 Y119.891 E8781.62079
M204 S5000
M205 X30 Y30
G0 F2400 X125.525 Y120.434
M204 S4000
M205 X25 Y25
G1 F900 X119.236 Y114.145 E8783.11498
M204 S5000
M205 X30 Y30
G0 F2400 X118.388 Y114.145
M204 S4000
M205 X25 Y25
G1 F900 X125.205 Y120.963 E8784.73473
M204 S5000
M205 X30 Y30
G0 F2400 X124.879 Y121.485
M204 S4000
M205 X25 Y25
G1 F900 X117.539 Y114.145 E8786.47863
M204 S5000
M205 X30 Y30
G0 F2400 X116.691 Y114.145
M204 S4000
M205 X25 Y25
G1 F900 X124.523 Y121.978 E8788.33953
M204 S5000
M205 X30 Y30
G0 F2400 X124.167 Y122.47
M204 S4000
M205 X25 Y25
G1 F900 X115.842 Y114.145 E8790.31745
M204 S5000
M205 X30 Y30
G0 F2400 X121.954 Y115.166
M204 S4000
M205 X25 Y25
G1 F900 X126.111 Y119.322 E8791.30499
M204 S5000
M205 X30 Y30
G0 F2400 X126.39 Y118.753
M204 S4000
M205 X25 Y25
G1 F900 X122.803 Y115.166 E8792.15721
M204 S5000
M205 X30 Y30
G0 F2400 X123.651 Y115.166
M204 S4000
M205 X25 Y25
G1 F900 X126.631 Y118.146 E8792.86523
M204 S5000
M205 X30 Y30
G0 F2400 X126.872 Y117.538
M204 S4000
M205 X25 Y25
G1 F900 X124.5 Y115.166 E8793.42878
M204 S5000
M205 X30 Y30
G0 F2400 X125.348 Y115.166
M204 S4000
M205 X25 Y25
G1 F900 X127.079 Y116.897 E8793.84005
M204 S5000
M205 X30 Y30
G0 F2400 X127.275 Y116.244
M204 S4000
M205 X25 Y25
G1 F900 X126.197 Y115.166 E8794.09617
M204 S5000
M205 X30 Y30
G0 F2400 X127.045 Y115.166
M204 S4000
M205 X25 Y25
G1 F900 X127.443 Y115.564 E8794.19073
M204 S5000
M205 X30 Y30
G0 F2400 X120.75 Y125.841
M204 S4000
M205 X25 Y25
G1 F900 X95.655 Y100.746 E8800.153
M204 S5000
M205 X30 Y30
G0 F2400 X95.296 Y101.236
M204 S4000
M205 X25 Y25
G1 F900 X120.25 Y126.19 E8806.08176
M204 S5000
M205 X30 Y30
G0 F2400 X119.75 Y126.538
M204 S4000
M205 X25 Y25
G1 F900 X94.96 Y101.748 E8811.97157
M204 S5000
M205 X30 Y30
G0 F2400 X94.624 Y102.261
M204 S4000
M205 X25 Y25
G1 F900 X119.222 Y126.859 E8817.81576
M204 S5000
M205 X30 Y30
G0 F2400 X118.685 Y127.17
M204 S4000
M205 X25 Y25
G1 F900 X94.323 Y102.808 E8823.60387
M204 S5000
M205 X30 Y30
G0 F2400 X94.022 Y103.356
M204 S4000
M205 X25 Y25
G1 F900 X118.136 Y127.47 E8829.33307
M204 S5000
M205 X30 Y30
G0 F2400 X117.559 Y127.741
M204 S4000
M205 X25 Y25
G1 F900 X93.746 Y103.929 E8834.99063
M204 S5000
M205 X30 Y30
G0 F2400 X93.487 Y104.518
M204 S4000
M205 X25 Y25
G1 F900 X116.982 Y128.013 E8840.57275
M204 S5000
M205 X30 Y30
G0 F2400 X116.367 Y128.246
M204 S4000
M205 X25 Y25
G1 F900 X93.239 Y105.119 E8846.06757
M204 S5000
M205 X30 Y30
G0 F2400 X93.022 Y105.749
M204 S4000
M205 X25 Y25
G1 F900 X115.749 Y128.477 E8851.46735
M204 S5000
M205 X30 Y30
G0 F2400 X115.1 Y128.676
M204 S4000
M205 X25 Y25
G1 F900 X92.805 Y106.382 E8856.76425
M204 S5000
M205 X30 Y30
G0 F2400 X92.633 Y107.058
M204 S4000
M205 X25 Y25
G1 F900 X114.436 Y128.861 E8861.94438
M204 S5000
M205 X30 Y30
G0 F2400 X113.749 Y129.022
M204 S4000
M205 X25 Y25
G1 F900 X92.461 Y107.735 E8867.00203
M204 S5000
M205 X30 Y30
G0 F2400 X92.334 Y108.456
M204 S4000
M205 X25 Y25
G1 F900 X113.035 Y129.158 E8871.92045
M204 S5000
M205 X30 Y30
G0 F2400 X112.301 Y129.272
M204 S4000
M205 X25 Y25
G1 F900 X92.213 Y109.184 E8876.69312
M204 S5000
M205 X30 Y30
G0 F2400 X92.14 Y109.96
M204 S4000
M205 X25 Y25
G1 F900 X111.534 Y129.353 E8881.30078
M204 S5000
M205 X30 Y30
G0 F2400 X110.737 Y129.404
M204 S4000
M205 X25 Y25
G1 F900 X92.077 Y110.744 E8885.73417
M204 S5000
M205 X30 Y30
G0 F2400 X92.076 Y111.592
M204 S4000
M205 X25 Y25
G1 F900 X109.906 Y129.422 E8889.97036
M204 S5000
M205 X30 Y30
G0 F2400 X109.027 Y129.392
M204 S4000
M205 X25 Y25
G1 F900 X92.093 Y112.458 E8893.99368
M204 S5000
M205 X30 Y30
G0 F2400 X92.173 Y113.386
M204 S4000
M205 X25 Y25
G1 F900 X108.121 Y129.334 E8897.78273
M204 S5000
M205 X30 Y30
G0 F2400 X107.125 Y129.186
M204 S4000
M205 X25 Y25
G1 F900 X92.307 Y114.369 E8901.30319
M204 S5000
M205 X30 Y30
G0 F2400 X92.498 Y115.408
M204 S4000
M205 X25 Y25
G1 F900 X106.073 Y128.984 E8904.52856
M204 S5000
M205 X30 Y30
G0 F2400 X104.939 Y128.698
M204 S4000
M205 X25 Y25
G1 F900 X92.795 Y116.553 E8907.41395
M204 S5000
M205 X30 Y30
G0 F2400 X93.229 Y117.836
M204 S4000
M205 X25 Y25
G1 F900 X103.671 Y128.279 E8909.89496
M204 S5000
M205 X30 Y30
G0 F2400 X102.175 Y127.631
M204 S4000
M205 X25 Y25
G1 F900 X93.864 Y119.32 E8911.86955
M204 S5000
M205 X30 Y30
G0 F2400 X94.994 Y121.299
M204 S4000
M205 X25 Y25
G1 F900 X100.206 Y126.51 E8913.10774
M204 S5000
M205 X30 Y30
G0 F2400 X110.021 Y113.169
M204 S500
M205 X5 Y5
;TYPE:SKIN
G1 F900 X109.494 Y112.644 E8913.23271
G1 X109.181 Y111.975 E8913.3568
G1 X109.137 Y111.264 E8913.47647
G1 X109.358 Y110.564 E8913.59979
G1 X109.828 Y109.993 E8913.72404
G1 X110.381 Y109.612 E8913.83686
G1 X111.028 Y109.359 E8913.95357
G1 X111.652 Y109.227 E8914.06072
G1 X112.285 Y109.163 E8914.16761
G1 X112.984 Y109.145 E8914.28508
G1 X121.216 Y109.145 E8915.66805
G1 X121.216 Y108.123 E8915.83975
G1 X127.887 Y108.123 E8916.96048
G1 X127.87 Y108.045 E8916.97389
G1 X130.636 Y108.045 E8917.43858
G1 X130.636 Y109.317 E8917.65227
G1 X120.636 Y109.318 E8919.33227
G1 X120.636 Y113.682 E8920.06543
G1 X130.636 Y113.682 E8921.74543
G1 X130.636 Y114.954 E8921.95912
G1 X127.871 Y114.954 E8922.42364
G1 X127.887 Y114.877 E8922.43685
G1 X121.216 Y114.876 E8923.55758
G1 X121.216 Y113.855 E8923.72911
G1 X112.916 Y113.855 E8925.12351
G1 X112.265 Y113.834 E8925.23293
G1 X111.363 Y113.722 E8925.38563
G1 X110.686 Y113.529 E8925.5039
G1 X110.021 Y113.169 E8925.63094
M204 S5000
M205 X30 Y30
G0 F2400 X110.225 Y113.619
M204 S500
M205 X5 Y5
G1 F900 X109.087 Y112.481 E8925.90132
M204 S5000
M205 X30 Y30
G0 F2400 X108.844 Y111.389
M204 S500
M205 X5 Y5
G1 F900 X111.494 Y114.04 E8926.53104
M204 S5000
M205 X30 Y30
G0 F2400 X112.441 Y114.139
M204 S500
M205 X5 Y5
G1 F900 X109 Y110.697 E8927.3487
M204 S5000
M205 X30 Y30
G0 F2400 X109.305 Y110.154
M204 S500
M205 X5 Y5
G1 F900 X113.306 Y114.154 E8928.29917
M204 S5000
M205 X30 Y30
G0 F2400 X114.154 Y114.154
M204 S500
M205 X5 Y5
G1 F900 X109.709 Y109.709 E8929.35525
M204 S5000
M205 X30 Y30
G0 F2400 X110.212 Y109.363
M204 S500
M205 X5 Y5
G1 F900 X115.003 Y114.154 E8930.49353
M204 S5000
M205 X30 Y30
G0 F2400 X115.851 Y114.154
M204 S500
M205 X5 Y5
G1 F900 X110.816 Y109.119 E8931.68979
M204 S5000
M205 X30 Y30
G0 F2400 X111.498 Y108.952
M204 S500
M205 X5 Y5
G1 F900 X116.7 Y114.154 E8932.92572
M204 S5000
M205 X30 Y30
G0 F2400 X117.548 Y114.154
M204 S500
M205 X5 Y5
G1 F900 X112.258 Y108.864 E8934.18256
M204 S5000
M205 X30 Y30
G0 F2400 X113.087 Y108.844
M204 S500
M205 X5 Y5
G1 F900 X118.397 Y114.154 E8935.44415
M204 S5000
M205 X30 Y30
G0 F2400 X119.245 Y114.154
M204 S500
M205 X5 Y5
G1 F900 X113.936 Y108.844 E8936.70563
M204 S5000
M205 X30 Y30
G0 F2400 X114.784 Y108.844
M204 S500
M205 X5 Y5
G1 F900 X120.094 Y114.154 E8937.96722
M204 S5000
M205 X30 Y30
G0 F2400 X120.915 Y114.975
M204 S500
M205 X5 Y5
G1 F900 X121.116 Y115.176 E8938.01497
M204 S5000
M205 X30 Y30
G0 F2400 X121.964 Y115.176
M204 S500
M205 X5 Y5
G1 F900 X115.633 Y108.844 E8939.51926
M204 S5000
M205 X30 Y30
G0 F2400 X116.481 Y108.844
M204 S500
M205 X5 Y5
G1 F900 X120.935 Y113.299 E8940.5776
M204 S5000
M205 X30 Y30
G0 F2400 X121.018 Y113.381
M204 S500
M205 X5 Y5
G1 F900 X122.813 Y115.176 E8941.00407
M204 S5000
M205 X30 Y30
G0 F2400 X123.661 Y115.176
M204 S500
M205 X5 Y5
G1 F900 X121.867 Y113.381 E8941.43042
M204 S5000
M205 X30 Y30
G0 F2400 X122.715 Y113.381
M204 S500
M205 X5 Y5
G1 F900 X124.51 Y115.176 E8941.85689
M204 S5000
M205 X30 Y30
G0 F2400 X125.358 Y115.176
M204 S500
M205 X5 Y5
G1 F900 X123.564 Y113.381 E8942.28324
M204 S5000
M205 X30 Y30
G0 F2400 X124.412 Y113.381
M204 S500
M205 X5 Y5
G1 F900 X126.207 Y115.176 E8942.70971
M204 S5000
M205 X30 Y30
G0 F2400 X127.055 Y115.176
M204 S500
M205 X5 Y5
G1 F900 X125.261 Y113.381 E8943.13606
M204 S5000
M205 X30 Y30
G0 F2400 X126.109 Y113.381
M204 S500
M205 X5 Y5
G1 F900 X127.982 Y115.254 E8943.58106
M204 S5000
M205 X30 Y30
G0 F2400 X128.83 Y115.254
M204 S500
M205 X5 Y5
G1 F900 X126.958 Y113.381 E8944.02595
M204 S5000
M205 X30 Y30
G0 F2400 X127.806 Y113.381
M204 S500
M205 X5 Y5
G1 F900 X129.679 Y115.254 E8944.47095
M204 S5000
M205 X30 Y30
G0 F2400 X130.527 Y115.254
M204 S500
M205 X5 Y5
G1 F900 X128.655 Y113.381 E8944.91583
M204 S5000
M205 X30 Y30
G0 F2400 X129.503 Y113.381
M204 S500
M205 X5 Y5
G1 F900 X130.934 Y114.812 E8945.25582
M204 S5000
M205 X30 Y30
G0 F2400 X130.934 Y113.964
M204 S500
M205 X5 Y5
G1 F900 X130.352 Y113.381 E8945.39421
M204 S5000
M205 X30 Y30
G0 F2400 X121.198 Y113.12
G0 X121.198 Y109.88
G0 X129.981 Y109.617
M204 S500
M205 X5 Y5
G1 F900 X128.11 Y107.745 E8945.83886
M204 S5000
M205 X30 Y30
G0 F2400 X127.339 Y107.823
M204 S500
M205 X5 Y5
G1 F900 X129.133 Y109.617 E8946.26509
M204 S5000
M205 X30 Y30
G0 F2400 X128.284 Y109.617
M204 S500
M205 X5 Y5
G1 F900 X126.49 Y107.823 E8946.69133
M204 S5000
M205 X30 Y30
G0 F2400 X125.642 Y107.823
M204 S500
M205 X5 Y5
G1 F900 X127.436 Y109.617 E8947.11756
M204 S5000
M205 X30 Y30
G0 F2400 X126.587 Y109.617
M204 S500
M205 X5 Y5
G1 F900 X124.793 Y107.823 E8947.54379
M204 S5000
M205 X30 Y30
G0 F2400 X123.945 Y107.823
M204 S500
M205 X5 Y5
G1 F900 X125.739 Y109.617 E8947.97002
M204 S5000
M205 X30 Y30
G0 F2400 X124.89 Y109.617
M204 S500
M205 X5 Y5
G1 F900 X123.096 Y107.823 E8948.39626
M204 S5000
M205 X30 Y30
G0 F2400 X122.248 Y107.823
M204 S500
M205 X5 Y5
G1 F900 X124.042 Y109.617 E8948.82249
M204 S5000
M205 X30 Y30
G0 F2400 X123.193 Y109.617
M204 S500
M205 X5 Y5
G1 F900 X121.399 Y107.823 E8949.24872
M204 S5000
M205 X30 Y30
G0 F2400 X120.915 Y108.187
M204 S500
M205 X5 Y5
G1 F900 X122.345 Y109.617 E8949.58847
M204 S5000
M205 X30 Y30
G0 F2400 X121.496 Y109.617
M204 S500
M205 X5 Y5
G1 F900 X120.724 Y108.844 E8949.77201
M204 S5000
M205 X30 Y30
G0 F2400 X119.875 Y108.844
M204 S500
M205 X5 Y5
G1 F900 X120.935 Y109.904 E8950.02385
M204 S5000
M205 X30 Y30
G0 F2400 X120.935 Y110.753
M204 S500
M205 X5 Y5
G1 F900 X119.027 Y108.844 E8950.47729
M204 S5000
M205 X30 Y30
G0 F2400 X118.178 Y108.844
M204 S500
M205 X5 Y5
G1 F900 X120.935 Y111.601 E8951.13232
M204 S5000
M205 X30 Y30
G0 F2400 X120.935 Y112.45
M204 S500
M205 X5 Y5
G1 F900 X117.33 Y108.844 E8951.98894
M204 S5000
M205 X30 Y30
G0 F2400 X128.958 Y107.745
M204 S500
M205 X5 Y5
G1 F900 X130.83 Y109.617 E8952.43371
M204 S5000
M205 X30 Y30
G0 F2400 X130.934 Y108.873
M204 S500
M205 X5 Y5
G1 F900 X129.807 Y107.745 E8952.70159
M204 S5000
M205 X30 Y30
G0 F2400 X130.655 Y107.745
M204 S500
M205 X5 Y5
G1 F900 X130.934 Y108.024 E8952.76787
M204 S5000
M205 X30 Y30
G0 F2400 X130.626 Y108.055
;MESH:NONMESH
G0 F600 X130.626 Y108.055 Z4.58
G0 F2400 X131.126 Y109.413
G0 X131.226 Y109.413
;TIME_ELAPSED:4037.078621
;LAYER:15
M204 S1000
M205 X10 Y10
;TYPE:WALL-INNER
;MESH:ABU3-17 Wittig Olefination.stl
G1 F600 X121.226 Y109.414 E8954.44787
G1 X121.226 Y113.586 E8955.14877
G1 X123.093 Y113.587 E8955.46243
G1 X130.926 Y113.586 E8956.77837
G1 X131.226 Y113.586 E8956.82877
G1 X131.226 Y113.886 E8956.86136
G1 X131.226 Y115.339 E8957.10547
G1 X131.226 Y115.639 E8957.15587
G1 X130.926 Y115.639 E8957.18846
G1 X127.772 Y115.638 E8957.71833
G1 X127.215 Y117.489 E8958.04307
G1 X126.668 Y118.87 E8958.29262
G1 X125.998 Y120.232 E8958.54762
G1 X125.201 Y121.554 E8958.80695
G1 X124.316 Y122.78 E8959.06098
G1 X123.32 Y123.94 E8959.31784
G1 X122.183 Y125.059 E8959.58585
G1 X121.017 Y126.023 E8959.84001
G1 X119.774 Y126.888 E8960.09442
G1 X118.434 Y127.662 E8960.3544
G1 X117.049 Y128.314 E8960.61157
G1 X115.637 Y128.839 E8960.86466
G1 X114.152 Y129.253 E8961.12365
G1 X112.656 Y129.538 E8961.3795
G1 X111.139 Y129.698 E8961.63577
G1 X109.605 Y129.73 E8961.89354
G1 X108.096 Y129.635 E8962.14755
G1 X106.565 Y129.409 E8962.40754
G1 X105.09 Y129.063 E8962.66207
G1 X103.64 Y128.592 E8962.9182
G1 X102.228 Y127.998 E8963.17555
G1 X100.867 Y127.287 E8963.43352
G1 X99.589 Y126.475 E8963.6879
G1 X98.375 Y125.554 E8963.9439
G1 X97.228 Y124.52 E8964.20334
G1 X96.221 Y123.45 E8964.45018
G1 X95.28 Y122.269 E8964.70387
G1 X94.421 Y120.982 E8964.96382
G1 X93.689 Y119.663 E8965.21725
G1 X93.058 Y118.251 E8965.47708
G1 X92.556 Y116.823 E8965.73137
G1 X92.169 Y115.339 E8965.98902
G1 X91.913 Y113.842 E8966.24417
G1 X91.779 Y112.31 E8966.50253
G1 X91.774 Y110.787 E8966.7584
G1 X91.897 Y109.268 E8967.01442
G1 X92.147 Y107.757 E8967.27172
G1 X92.521 Y106.286 E8967.52671
G1 X93.025 Y104.826 E8967.7862
G1 X93.636 Y103.441 E8968.04051
G1 X94.37 Y102.1 E8968.29734
G1 X95.201 Y100.839 E8968.55105
G1 X96.162 Y99.62 E8968.81183
G1 X97.199 Y98.51 E8969.06703
G1 X98.369 Y97.451 E8969.33215
G1 X99.589 Y96.525 E8969.58946
G1 X100.867 Y95.713 E8969.84384
G1 X102.228 Y95.002 E8970.10181
G1 X103.64 Y94.408 E8970.35916
G1 X105.09 Y93.937 E8970.61529
G1 X106.565 Y93.591 E8970.86981
G1 X108.096 Y93.365 E8971.12981
G1 X109.605 Y93.27 E8971.38382
G1 X111.139 Y93.302 E8971.64159
G1 X112.656 Y93.462 E8971.89786
G1 X114.152 Y93.747 E8972.15371
G1 X115.637 Y94.161 E8972.4127
G1 X117.049 Y94.686 E8972.66578
G1 X118.434 Y95.338 E8972.92296
G1 X119.774 Y96.112 E8973.18293
G1 X121.017 Y96.977 E8973.43734
G1 X122.183 Y97.941 E8973.69151
G1 X123.288 Y99.022 E8973.95121
G1 X124.248 Y100.136 E8974.19827
G1 X125.149 Y101.368 E8974.45469
G1 X125.94 Y102.667 E8974.7102
G1 X126.623 Y104.031 E8974.96647
G1 X127.195 Y105.463 E8975.22553
G1 X127.337 Y105.92 E8975.30593
G1 X127.771 Y107.361 E8975.55876
G1 X131.226 Y107.361 E8976.1392
G1 X131.226 Y109.413 E8976.48393
M204 S5000
M205 X30 Y30
G0 F2400 X131.156 Y109.343
G0 X121.198 Y109.386
G0 X121.198 Y113.614
G0 X131.156 Y115.569
G0 X131.525 Y116.239
M204 S500
M205 X5 Y5
;TYPE:WALL-OUTER
G1 F600 X131.376 Y116.239 E8976.50896
G1 X128.218 Y116.238 E8977.03951
G1 X127.779 Y117.694 E8977.29499
G1 X127.219 Y119.108 E8977.5505
G1 X126.522 Y120.525 E8977.81579
G1 X125.707 Y121.877 E8978.081
G1 X124.784 Y123.155 E8978.34585
G1 X123.755 Y124.354 E8978.61129
G1 X122.593 Y125.498 E8978.88524
G1 X121.377 Y126.503 E8979.15027
G1 X120.09 Y127.399 E8979.41372
G1 X118.713 Y128.194 E8979.68084
G1 X117.29 Y128.864 E8979.94508
G1 X115.818 Y129.411 E8980.2089
G1 X114.294 Y129.836 E8980.4747
G1 X112.735 Y130.133 E8980.74132
G1 X111.179 Y130.297 E8981.00418
G1 X109.592 Y130.331 E8981.27086
G1 X108.03 Y130.232 E8981.5338
G1 X106.46 Y130 E8981.80042
G1 X104.924 Y129.64 E8982.06546
G1 X103.432 Y129.156 E8982.32898
G1 X101.97 Y128.541 E8982.59544
G1 X100.572 Y127.81 E8982.86048
G1 X99.242 Y126.965 E8983.1252
G1 X97.99 Y126.015 E8983.38923
G1 X96.812 Y124.954 E8983.65557
G1 X95.768 Y123.843 E8983.9117
G1 X94.795 Y122.623 E8984.17386
G1 X93.906 Y121.291 E8984.4429
G1 X93.152 Y119.931 E8984.70414
G1 X92.501 Y118.477 E8984.97178
G1 X91.98 Y116.995 E8985.2357
G1 X91.584 Y115.474 E8985.49974
G1 X91.316 Y113.911 E8985.76616
G1 X91.179 Y112.34 E8986.03109
G1 X91.174 Y110.765 E8986.29569
G1 X91.301 Y109.193 E8986.56065
G1 X91.558 Y107.64 E8986.8251
G1 X91.947 Y106.11 E8987.09032
G1 X92.466 Y104.606 E8987.35761
G1 X93.096 Y103.178 E8987.61982
G1 X93.857 Y101.788 E8987.88605
G1 X94.716 Y100.485 E8988.14824
G1 X95.705 Y99.231 E8988.41655
G1 X96.781 Y98.079 E8988.68138
G1 X97.984 Y96.99 E8988.95399
G1 X99.242 Y96.035 E8989.21933
G1 X100.572 Y95.19 E8989.48406
G1 X101.97 Y94.459 E8989.74909
G1 X103.432 Y93.844 E8990.01555
G1 X104.924 Y93.36 E8990.27907
G1 X106.46 Y93 E8990.54411
G1 X108.03 Y92.768 E8990.81073
G1 X109.592 Y92.669 E8991.07367
G1 X111.179 Y92.703 E8991.34035
G1 X112.735 Y92.867 E8991.60321
G1 X114.294 Y93.164 E8991.86983
G1 X115.818 Y93.589 E8992.13563
G1 X117.29 Y94.136 E8992.39945
G1 X118.713 Y94.806 E8992.66369
G1 X120.09 Y95.601 E8992.93081
G1 X121.377 Y96.497 E8993.19426
G1 X122.593 Y97.502 E8993.45929
G1 X123.721 Y98.606 E8993.72446
G1 X124.717 Y99.761 E8993.98068
G1 X125.647 Y101.034 E8994.24554
G1 X126.469 Y102.382 E8994.51078
G1 X127.168 Y103.779 E8994.77322
G1 X127.762 Y105.267 E8995.04238
G1 X127.91 Y105.742 E8995.12597
G1 X128.217 Y106.761 E8995.30476
G1 X131.826 Y106.761 E8995.91107
G1 X131.826 Y110.013 E8996.45741
G1 X121.826 Y110.014 E8998.13741
G1 X121.826 Y112.986 E8998.63671
G1 X123.093 Y112.987 E8998.84956
G1 X131.526 Y112.986 E9000.26631
G1 X131.826 Y112.986 E9000.31671
G1 X131.826 Y113.286 E9000.3493
G1 X131.826 Y116.089 E9000.8202
G1 X131.826 Y116.238 E9000.84523
G1 X131.525 Y116.239 E9000.8958
M204 S5000
M205 X30 Y30
G0 F2400 X131.376 Y116.239
G0 X131.225 Y116.239
G0 X130.57 Y115.339
M204 S4000
M205 X25 Y25
;TYPE:FILL
G1 F900 X130.925 Y114.984 E9000.98015
M204 S5000
M205 X30 Y30
G0 F2400 X130.925 Y114.135
M204 S4000
M205 X25 Y25
G1 F900 X129.721 Y115.339 E9001.2662
M204 S5000
M205 X30 Y30
G0 F2400 X128.873 Y115.339
M204 S4000
M205 X25 Y25
G1 F900 X130.326 Y113.885 E9001.61154
M204 S5000
M205 X30 Y30
G0 F2400 X129.477 Y113.885
M204 S4000
M205 X25 Y25
G1 F900 X128.024 Y115.339 E9001.95687
M204 S5000
M205 X30 Y30
G0 F2400 X127.343 Y116.019
M204 S4000
M205 X25 Y25
G1 F900 X114.527 Y128.836 E9005.00191
M204 S5000
M205 X30 Y30
G0 F2400 X113.431 Y129.083
M204 S4000
M205 X25 Y25
G1 F900 X128.629 Y113.885 E9008.61277
M204 S5000
M205 X30 Y30
G0 F2400 X127.78 Y113.885
M204 S4000
M205 X25 Y25
G1 F900 X112.404 Y129.261 E9012.26593
M204 S5000
M205 X30 Y30
G0 F2400 X111.455 Y129.362
M204 S4000
M205 X25 Y25
G1 F900 X126.931 Y113.886 E9015.94284
M204 S5000
M205 X30 Y30
G0 F2400 X126.082 Y113.886
M204 S4000
M205 X25 Y25
G1 F900 X110.56 Y129.409 E9019.63079
M204 S5000
M205 X30 Y30
G0 F2400 X109.693 Y129.427
M204 S4000
M205 X25 Y25
G1 F900 X125.234 Y113.886 E9023.32315
M204 S5000
M205 X30 Y30
G0 F2400 X124.385 Y113.886
M204 S4000
M205 X25 Y25
G1 F900 X108.888 Y129.384 E9027.00517
M204 S5000
M205 X30 Y30
G0 F2400 X108.092 Y129.331
M204 S4000
M205 X25 Y25
G1 F900 X123.537 Y113.886 E9030.67471
M204 S5000
M205 X30 Y30
G0 F2400 X122.688 Y113.886
M204 S4000
M205 X25 Y25
G1 F900 X122.424 Y114.15 E9030.73743
M204 S5000
M205 X30 Y30
G0 F2400 X122.388 Y114.186
M204 S4000
M205 X25 Y25
G1 F900 X107.353 Y129.221 E9034.30957
M204 S5000
M205 X30 Y30
G0 F2400 X106.615 Y129.111
M204 S4000
M205 X25 Y25
G1 F900 X121.54 Y114.186 E9037.85557
M204 S5000
M205 X30 Y30
G0 F2400 X120.691 Y114.186
M204 S4000
M205 X25 Y25
G1 F900 X105.927 Y128.95 E9041.36331
M204 S5000
M205 X30 Y30
G0 F2400 X105.24 Y128.789
M204 S4000
M205 X25 Y25
G1 F900 X119.843 Y114.186 E9044.83281
M204 S5000
M205 X30 Y30
G0 F2400 X118.994 Y114.186
M204 S4000
M205 X25 Y25
G1 F900 X104.594 Y128.586 E9048.25407
M204 S5000
M205 X30 Y30
G0 F2400 X103.953 Y128.378
M204 S4000
M205 X25 Y25
G1 F900 X118.146 Y114.186 E9051.62604
M204 S5000
M205 X30 Y30
G0 F2400 X117.297 Y114.186
M204 S4000
M205 X25 Y25
G1 F900 X103.342 Y128.141 E9054.94158
M204 S5000
M205 X30 Y30
G0 F2400 X102.745 Y127.89
M204 S4000
M205 X25 Y25
G1 F900 X116.449 Y114.186 E9058.19748
M204 S5000
M205 X30 Y30
G0 F2400 X115.6 Y114.186
M204 S4000
M205 X25 Y25
G1 F900 X102.162 Y127.624 E9061.39019
M204 S5000
M205 X30 Y30
G0 F2400 X101.604 Y127.333
M204 S4000
M205 X25 Y25
G1 F900 X114.752 Y114.186 E9064.51388
M204 S5000
M205 X30 Y30
G0 F2400 X113.904 Y114.185
M204 S4000
M205 X25 Y25
G1 F900 X101.046 Y127.043 E9067.56878
M204 S5000
M205 X30 Y30
G0 F2400 X100.526 Y126.714
M204 S4000
M205 X25 Y25
G1 F900 X113.057 Y114.184 E9070.54588
M204 S5000
M205 X30 Y30
G0 F2400 X112.225 Y114.167
M204 S4000
M205 X25 Y25
G1 F900 X100.007 Y126.385 E9073.44872
M204 S5000
M205 X30 Y30
G0 F2400 X99.507 Y126.036
M204 S4000
M205 X25 Y25
G1 F900 X111.442 Y114.101 E9076.28434
M204 S5000
M205 X30 Y30
G0 F2400 X110.743 Y113.952
M204 S4000
M205 X25 Y25
G1 F900 X99.025 Y125.67 E9079.06839
M204 S5000
M205 X30 Y30
G0 F2400 X98.544 Y125.302
M204 S4000
M205 X25 Y25
G1 F900 X110.137 Y113.709 E9081.82275
M204 S5000
M205 X30 Y30
G0 F2400 X109.608 Y113.39
M204 S4000
M205 X25 Y25
G1 F900 X98.098 Y124.9 E9084.55738
M204 S5000
M205 X30 Y30
G0 F2400 X97.652 Y124.498
M204 S4000
M205 X25 Y25
G1 F900 X109.161 Y112.989 E9087.29178
M204 S5000
M205 X30 Y30
G0 F2400 X108.845 Y112.456
M204 S4000
M205 X25 Y25
G1 F900 X97.225 Y124.076 E9090.05255
M204 S5000
M205 X30 Y30
G0 F2400 X96.813 Y123.639
M204 S4000
M205 X25 Y25
G1 F900 X108.663 Y111.79 E9092.86785
M204 S5000
M205 X30 Y30
G0 F2400 X108.716 Y110.887
M204 S4000
M205 X25 Y25
G1 F900 X96.406 Y123.198 E9095.79268
M204 S5000
M205 X30 Y30
G0 F2400 X96.03 Y122.726
M204 S4000
M205 X25 Y25
G1 F900 X121.221 Y97.534 E9101.77787
M204 S5000
M205 X30 Y30
G0 F2400 X121.686 Y97.918
M204 S4000
M205 X25 Y25
G1 F900 X110.486 Y109.118 E9104.43886
M204 S5000
M205 X30 Y30
G0 F2400 X111.57 Y108.882
M204 S4000
M205 X25 Y25
G1 F900 X122.137 Y98.315 E9106.94945
M204 S5000
M205 X30 Y30
G0 F2400 X122.566 Y98.735
M204 S4000
M205 X25 Y25
G1 F900 X112.48 Y108.821 E9109.34576
M204 S5000
M205 X30 Y30
G0 F2400 X113.336 Y108.813
M204 S4000
M205 X25 Y25
G1 F900 X122.994 Y99.155 E9111.64038
M204 S5000
M205 X30 Y30
G0 F2400 X123.393 Y99.605
M204 S4000
M205 X25 Y25
G1 F900 X114.185 Y108.813 E9113.82809
M204 S5000
M205 X30 Y30
G0 F2400 X115.033 Y108.813
M204 S4000
M205 X25 Y25
G1 F900 X123.786 Y100.061 E9115.90758
M204 S5000
M205 X30 Y30
G0 F2400 X124.164 Y100.531
M204 S4000
M205 X25 Y25
G1 F900 X115.882 Y108.813 E9117.87528
M204 S5000
M205 X30 Y30
G0 F2400 X116.73 Y108.813
M204 S4000
M205 X25 Y25
G1 F900 X124.522 Y101.021 E9119.72657
M204 S5000
M205 X30 Y30
G0 F2400 X124.881 Y101.511
M204 S4000
M205 X25 Y25
G1 F900 X117.579 Y108.813 E9121.46143
M204 S5000
M205 X30 Y30
G0 F2400 X118.427 Y108.813
M204 S4000
M205 X25 Y25
G1 F900 X125.204 Y102.036 E9123.07157
M204 S5000
M205 X30 Y30
G0 F2400 X125.525 Y102.564
M204 S4000
M205 X25 Y25
G1 F900 X119.276 Y108.813 E9124.55625
M204 S5000
M205 X30 Y30
G0 F2400 X120.124 Y108.813
M204 S4000
M205 X25 Y25
G1 F900 X125.826 Y103.111 E9125.91098
M204 S5000
M205 X30 Y30
G0 F2400 X126.109 Y103.677
M204 S4000
M205 X25 Y25
G1 F900 X120.973 Y108.813 E9127.13123
M204 S5000
M205 X30 Y30
G0 F2400 X121.821 Y108.813
M204 S4000
M205 X25 Y25
G1 F900 X126.386 Y104.249 E9128.2157
M204 S5000
M205 X30 Y30
G0 F2400 X126.628 Y104.855
M204 S4000
M205 X25 Y25
G1 F900 X122.425 Y109.058 E9129.21428
M204 S5000
M205 X30 Y30
G0 F2400 X123.219 Y109.113
M204 S4000
M205 X25 Y25
G1 F900 X126.87 Y105.462 E9130.08172
M204 S5000
M205 X30 Y30
G0 F2400 X127.077 Y106.103
M204 S4000
M205 X25 Y25
G1 F900 X124.067 Y109.113 E9130.79686
M204 S5000
M205 X30 Y30
G0 F2400 X124.916 Y109.113
M204 S4000
M205 X25 Y25
G1 F900 X127.274 Y106.755 E9131.35709
M204 S5000
M205 X30 Y30
G0 F2400 X127.47 Y107.407
M204 S4000
M205 X25 Y25
G1 F900 X125.764 Y109.113 E9131.76241
M204 S5000
M205 X30 Y30
G0 F2400 X126.613 Y109.113
M204 S4000
M205 X25 Y25
G1 F900 X128.066 Y107.66 E9132.10763
M204 S5000
M205 X30 Y30
G0 F2400 X128.914 Y107.66
M204 S4000
M205 X25 Y25
G1 F900 X127.461 Y109.113 E9132.45284
M204 S5000
M205 X30 Y30
G0 F2400 X128.31 Y109.113
M204 S4000
M205 X25 Y25
G1 F900 X129.763 Y107.66 E9132.79806
M204 S5000
M205 X30 Y30
G0 F2400 X130.611 Y107.66
M204 S4000
M205 X25 Y25
G1 F900 X129.158 Y109.113 E9133.14327
M204 S5000
M205 X30 Y30
G0 F2400 X130.007 Y109.113
M204 S4000
M205 X25 Y25
G1 F900 X130.925 Y108.195 E9133.36138
M204 S5000
M205 X30 Y30
G0 F2400 X121.198 Y109.386
G0 X121.198 Y113.614
G0 X126.978 Y117.233
M204 S4000
M205 X25 Y25
G1 F900 X115.725 Y128.486 E9136.03496
M204 S5000
M205 X30 Y30
G0 F2400 X117.103 Y127.956
M204 S4000
M205 X25 Y25
G1 F900 X126.445 Y118.615 E9138.25438
M204 S5000
M205 X30 Y30
G0 F2400 X125.598 Y120.31
M204 S4000
M205 X25 Y25
G1 F900 X118.811 Y127.097 E9139.86689
M204 S5000
M205 X30 Y30
G0 F2400 X121.638 Y125.119
M204 S4000
M205 X25 Y25
G1 F900 X123.566 Y123.19 E9140.32508
M204 S5000
M205 X30 Y30
G0 F2400 X121.198 Y113.614
G0 X120.751 Y97.156
M204 S4000
M205 X25 Y25
G1 F900 X95.653 Y122.254 E9146.28806
M204 S5000
M205 X30 Y30
G0 F2400 X95.301 Y121.758
M204 S4000
M205 X25 Y25
G1 F900 X120.25 Y96.808 E9152.21576
M204 S5000
M205 X30 Y30
G0 F2400 X119.75 Y96.459
M204 S4000
M205 X25 Y25
G1 F900 X94.961 Y121.249 E9158.10544
M204 S5000
M205 X30 Y30
G0 F2400 X94.627 Y120.734
M204 S4000
M205 X25 Y25
G1 F900 X119.222 Y96.139 E9163.94892
M204 S5000
M205 X30 Y30
G0 F2400 X118.685 Y95.828
M204 S4000
M205 X25 Y25
G1 F900 X94.324 Y120.189 E9169.7368
M204 S5000
M205 X30 Y30
G0 F2400 X94.021 Y119.643
M204 S4000
M205 X25 Y25
G1 F900 X118.136 Y95.528 E9175.46623
M204 S5000
M205 X30 Y30
G0 F2400 X117.559 Y95.257
M204 S4000
M205 X25 Y25
G1 F900 X93.751 Y119.065 E9181.12272
M204 S5000
M205 X30 Y30
G0 F2400 X93.488 Y118.479
M204 S4000
M205 X25 Y25
G1 F900 X116.982 Y94.985 E9186.70461
M204 S5000
M205 X30 Y30
G0 F2400 X116.367 Y94.752
M204 S4000
M205 X25 Y25
G1 F900 X93.244 Y117.875 E9192.19835
M204 S5000
M205 X30 Y30
G0 F2400 X93.023 Y117.247
M204 S4000
M205 X25 Y25
G1 F900 X115.749 Y94.521 E9197.59778
M204 S5000
M205 X30 Y30
G0 F2400 X115.1 Y94.322
M204 S4000
M205 X25 Y25
G1 F900 X92.811 Y116.611 E9202.89337
M204 S5000
M205 X30 Y30
G0 F2400 X92.635 Y115.937
M204 S4000
M205 X25 Y25
G1 F900 X114.436 Y94.137 E9208.07291
M204 S5000
M205 X30 Y30
G0 F2400 X113.749 Y93.975
M204 S4000
M205 X25 Y25
G1 F900 X92.461 Y115.264 E9213.1308
M204 S5000
M205 X30 Y30
G0 F2400 X92.337 Y114.539
M204 S4000
M205 X25 Y25
G1 F900 X113.036 Y93.84 E9218.04863
M204 S5000
M205 X30 Y30
G0 F2400 X112.302 Y93.725
M204 S4000
M205 X25 Y25
G1 F900 X92.213 Y113.814 E9222.82153
M204 S5000
M205 X30 Y30
G0 F2400 X92.144 Y113.035
M204 S4000
M205 X25 Y25
G1 F900 X111.534 Y93.644 E9227.42848
M204 S5000
M205 X30 Y30
G0 F2400 X110.737 Y93.593
M204 S4000
M205 X25 Y25
G1 F900 X92.079 Y112.251 E9231.86139
M204 S5000
M205 X30 Y30
G0 F2400 X92.076 Y111.406
M204 S4000
M205 X25 Y25
G1 F900 X109.907 Y93.575 E9236.09782
M204 S5000
M205 X30 Y30
G0 F2400 X109.028 Y93.606
M204 S4000
M205 X25 Y25
G1 F900 X92.095 Y110.538 E9240.12078
M204 S5000
M205 X30 Y30
G0 F2400 X92.17 Y109.614
M204 S4000
M205 X25 Y25
G1 F900 X108.121 Y93.664 E9243.91042
M204 S5000
M205 X30 Y30
G0 F2400 X107.125 Y93.811
M204 S4000
M205 X25 Y25
G1 F900 X92.306 Y108.63 E9247.43124
M204 S5000
M205 X30 Y30
G0 F2400 X92.498 Y107.59
M204 S4000
M205 X25 Y25
G1 F900 X106.073 Y94.014 E9250.65661
M204 S5000
M205 X30 Y30
G0 F2400 X104.939 Y94.3
M204 S4000
M205 X25 Y25
G1 F900 X92.787 Y106.452 E9253.54378
M204 S5000
M205 X30 Y30
G0 F2400 X93.224 Y105.167
M204 S4000
M205 X25 Y25
G1 F900 X103.671 Y94.719 E9256.02598
M204 S5000
M205 X30 Y30
G0 F2400 X102.175 Y95.367
M204 S4000
M205 X25 Y25
G1 F900 X93.852 Y103.69 E9258.00343
M204 S5000
M205 X30 Y30
G0 F2400 X94.986 Y101.708
M204 S4000
M205 X25 Y25
G1 F900 X100.206 Y96.488 E9259.24363
M204 S5000
M205 X30 Y30
G0 F2400 X109.894 Y109.734
M204 S500
M205 X5 Y5
;TYPE:SKIN
G1 F900 X110.557 Y109.4 E9259.36835
G1 X111.213 Y109.223 E9259.4825
G1 X111.808 Y109.144 E9259.58334
G1 X112.427 Y109.112 E9259.68747
G1 X112.987 Y109.103 E9259.78156
G1 X120.636 Y109.104 E9261.06659
G1 X120.636 Y113.897 E9261.87182
G1 X114.251 Y113.896 E9262.9445
G1 X112.64 Y113.894 E9263.21515
G1 X111.953 Y113.867 E9263.33065
G1 X111.331 Y113.799 E9263.43577
G1 X110.636 Y113.628 E9263.55601
G1 X109.927 Y113.288 E9263.68811
G1 X109.394 Y112.811 E9263.80828
G1 X109.035 Y112.205 E9263.92661
G1 X108.905 Y111.505 E9264.04622
G1 X109.024 Y110.818 E9264.16336
G1 X109.392 Y110.192 E9264.28535
G1 X109.894 Y109.734 E9264.39951
M204 S5000
M205 X30 Y30
G0 F2400 X108.671 Y111.097
M204 S500
M205 X5 Y5
G1 F900 X110.725 Y109.043 E9264.88752
M204 S5000
M205 X30 Y30
G0 F2400 X111.771 Y108.845
M204 S500
M205 X5 Y5
G1 F900 X108.68 Y111.937 E9265.62202
M204 S5000
M205 X30 Y30
G0 F2400 X108.9 Y112.565
M204 S500
M205 X5 Y5
G1 F900 X112.657 Y108.808 E9266.51464
M204 S5000
M205 X30 Y30
G0 F2400 X113.511 Y108.803
M204 S500
M205 X5 Y5
G1 F900 X109.239 Y113.074 E9267.52949
M204 S5000
M205 X30 Y30
G0 F2400 X109.687 Y113.475
M204 S500
M205 X5 Y5
G1 F900 X114.359 Y108.803 E9268.63951
M204 S5000
M205 X30 Y30
G0 F2400 X115.208 Y108.803
M204 S500
M205 X5 Y5
G1 F900 X110.24 Y113.77 E9269.81972
M204 S5000
M205 X30 Y30
G0 F2400 X110.866 Y113.993
M204 S500
M205 X5 Y5
G1 F900 X116.056 Y108.803 E9271.0528
M204 S5000
M205 X30 Y30
G0 F2400 X116.905 Y108.803
M204 S500
M205 X5 Y5
G1 F900 X111.58 Y114.127 E9272.31784
M204 S5000
M205 X30 Y30
G0 F2400 X112.374 Y114.182
M204 S500
M205 X5 Y5
G1 F900 X117.753 Y108.803 E9273.59583
M204 S5000
M205 X30 Y30
G0 F2400 X118.602 Y108.803
M204 S500
M205 X5 Y5
G1 F900 X113.211 Y114.194 E9274.87666
M204 S5000
M205 X30 Y30
G0 F2400 X114.057 Y114.196
M204 S500
M205 X5 Y5
G1 F900 X119.45 Y108.803 E9276.15797
M204 S5000
M205 X30 Y30
G0 F2400 X120.299 Y108.803
M204 S500
M205 X5 Y5
G1 F900 X114.905 Y114.197 E9277.43952
M204 S5000
M205 X30 Y30
G0 F2400 X115.754 Y114.197
M204 S500
M205 X5 Y5
G1 F900 X120.935 Y109.016 E9278.67047
M204 S5000
M205 X30 Y30
G0 F2400 X120.935 Y109.864
M204 S500
M205 X5 Y5
G1 F900 X116.602 Y114.197 E9279.69993
M204 S5000
M205 X30 Y30
G0 F2400 X117.451 Y114.197
M204 S500
M205 X5 Y5
G1 F900 X120.935 Y110.713 E9280.52769
M204 S5000
M205 X30 Y30
G0 F2400 X120.935 Y111.561
M204 S500
M205 X5 Y5
G1 F900 X118.299 Y114.197 E9281.15397
M204 S5000
M205 X30 Y30
G0 F2400 X119.148 Y114.197
M204 S500
M205 X5 Y5
G1 F900 X120.935 Y112.41 E9281.57854
M204 S5000
M205 X30 Y30
G0 F2400 X120.935 Y113.258
M204 S500
M205 X5 Y5
G1 F900 X119.996 Y114.197 E9281.80164
M204 S5000
M205 X30 Y30
G0 F2400 X120.845 Y114.197
M204 S500
M205 X5 Y5
G1 F900 X120.935 Y114.107 E9281.82302
M204 S5000
M205 X30 Y30
G0 F2400 X120.802 Y114.01
;MESH:NONMESH
G0 F600 X120.802 Y114.01 Z4.78
G0 F2400 X106.583 Y93.689
G0 X106.565 Y93.591
;TIME_ELAPSED:4183.247010
;LAYER:16
M204 S1000
M205 X10 Y10
;TYPE:WALL-INNER
;MESH:ABU3-17 Wittig Olefination.stl
G1 F600 X108.096 Y93.365 E9282.08301
G1 X109.605 Y93.27 E9282.33703
G1 X111.139 Y93.302 E9282.5948
G1 X112.656 Y93.462 E9282.85107
G1 X114.152 Y93.747 E9283.10691
G1 X115.637 Y94.161 E9283.36591
G1 X117.049 Y94.686 E9283.61899
G1 X118.434 Y95.338 E9283.87616
G1 X119.774 Y96.112 E9284.13614
G1 X121.017 Y96.977 E9284.39055
G1 X122.183 Y97.941 E9284.64472
G1 X123.288 Y99.022 E9284.90442
G1 X124.247 Y100.134 E9285.15111
G1 X125.148 Y101.365 E9285.40739
G1 X125.939 Y102.664 E9285.6629
G1 X126.622 Y104.028 E9285.91918
G1 X127.192 Y105.456 E9286.17749
G1 X127.346 Y105.948 E9286.2641
G1 X127.743 Y107.28 E9286.4976
G1 X131.226 Y107.28 E9287.08274
G1 X131.226 Y109.103 E9287.38901
G1 X121.226 Y109.104 E9289.06901
G1 X121.226 Y113.896 E9289.87406
G1 X131.226 Y113.896 E9291.55406
G1 X131.226 Y115.719 E9291.86033
G1 X127.747 Y115.719 E9292.4448
G1 X127.21 Y117.5 E9292.75731
G1 X126.669 Y118.867 E9293.0043
G1 X125.999 Y120.229 E9293.2593
G1 X125.202 Y121.551 E9293.51864
G1 X124.317 Y122.776 E9293.77253
G1 X123.32 Y123.939 E9294.02988
G1 X122.183 Y125.059 E9294.298
G1 X121.017 Y126.023 E9294.55217
G1 X119.774 Y126.888 E9294.80658
G1 X118.434 Y127.662 E9295.06656
G1 X117.049 Y128.314 E9295.32373
G1 X115.637 Y128.839 E9295.57681
G1 X114.152 Y129.253 E9295.83581
G1 X112.656 Y129.538 E9296.09166
G1 X111.139 Y129.698 E9296.34793
G1 X109.605 Y129.73 E9296.60569
G1 X108.096 Y129.635 E9296.85971
G1 X106.565 Y129.409 E9297.1197
G1 X105.09 Y129.063 E9297.37423
G1 X103.64 Y128.592 E9297.63036
G1 X102.228 Y127.998 E9297.88771
G1 X100.867 Y127.287 E9298.14568
G1 X99.589 Y126.475 E9298.40005
G1 X98.375 Y125.554 E9298.65606
G1 X97.228 Y124.52 E9298.91549
G1 X96.229 Y123.456 E9299.16069
G1 X95.272 Y122.259 E9299.41815
G1 X94.429 Y120.996 E9299.67326
G1 X93.688 Y119.66 E9299.92992
G1 X93.059 Y118.254 E9300.18869
G1 X92.557 Y116.826 E9300.44298
G1 X92.171 Y115.344 E9300.70027
G1 X91.912 Y113.843 E9300.95616
G1 X91.78 Y112.314 E9301.21399
G1 X91.774 Y110.79 E9301.47002
G1 X91.896 Y109.272 E9301.72587
G1 X92.145 Y107.769 E9301.98181
G1 X92.523 Y106.281 E9302.23974
G1 X93.024 Y104.829 E9302.49779
G1 X93.635 Y103.444 E9302.7521
G1 X94.369 Y102.103 E9303.00893
G1 X95.2 Y100.841 E9303.26278
G1 X96.16 Y99.623 E9303.52332
G1 X97.198 Y98.512 E9303.77876
G1 X98.369 Y97.451 E9304.04423
G1 X99.589 Y96.525 E9304.30154
G1 X100.867 Y95.713 E9304.55592
G1 X102.228 Y95.002 E9304.81389
G1 X103.64 Y94.408 E9305.07124
G1 X105.09 Y93.937 E9305.32737
G1 X106.565 Y93.591 E9305.58189
M204 S5000
M205 X30 Y30
G0 F2400 X106.583 Y93.689
G0 X127.72 Y107.312
G0 X131.156 Y107.35
G0 X131.826 Y106.68
M204 S500
M205 X5 Y5
;TYPE:WALL-OUTER
G1 F600 X131.826 Y109.703 E9306.08976
G1 X121.826 Y109.704 E9307.76976
G1 X121.826 Y113.296 E9308.37321
G1 X131.826 Y113.296 E9310.05321
G1 X131.826 Y116.319 E9310.56108
G1 X128.193 Y116.319 E9311.17142
G1 X127.779 Y117.694 E9311.41267
G1 X127.22 Y119.105 E9311.66764
G1 X126.523 Y120.522 E9311.93294
G1 X125.708 Y121.874 E9312.19815
G1 X124.785 Y123.152 E9312.46299
G1 X123.757 Y124.352 E9312.72845
G1 X122.593 Y125.498 E9313.00288
G1 X121.377 Y126.503 E9313.26791
G1 X120.09 Y127.399 E9313.53136
G1 X118.713 Y128.194 E9313.79848
G1 X117.29 Y128.864 E9314.06272
G1 X115.818 Y129.411 E9314.32654
G1 X114.294 Y129.836 E9314.59234
G1 X112.735 Y130.133 E9314.85896
G1 X111.179 Y130.297 E9315.12182
G1 X109.592 Y130.331 E9315.38849
G1 X108.03 Y130.232 E9315.65144
G1 X106.46 Y130 E9315.91806
G1 X104.924 Y129.64 E9316.1831
G1 X103.432 Y129.156 E9316.44662
G1 X101.97 Y128.541 E9316.71308
G1 X100.572 Y127.81 E9316.97811
G1 X99.242 Y126.965 E9317.24284
G1 X97.99 Y126.015 E9317.50687
G1 X96.812 Y124.954 E9317.77321
G1 X95.77 Y123.844 E9318.02898
G1 X94.791 Y122.619 E9318.29243
G1 X93.914 Y121.305 E9318.55784
G1 X93.151 Y119.929 E9318.82216
G1 X92.502 Y118.48 E9319.0889
G1 X91.981 Y116.998 E9319.35281
G1 X91.585 Y115.477 E9319.61686
G1 X91.316 Y113.914 E9319.8833
G1 X91.18 Y112.344 E9320.14805
G1 X91.174 Y110.768 E9320.41282
G1 X91.3 Y109.197 E9320.6776
G1 X91.558 Y107.643 E9320.94224
G1 X91.946 Y106.113 E9321.20742
G1 X92.465 Y104.609 E9321.47471
G1 X93.095 Y103.181 E9321.73692
G1 X93.856 Y101.791 E9322.00315
G1 X94.715 Y100.487 E9322.26548
G1 X95.703 Y99.234 E9322.53356
G1 X96.779 Y98.081 E9322.79851
G1 X97.984 Y96.99 E9323.07159
G1 X99.242 Y96.035 E9323.33694
G1 X100.572 Y95.19 E9323.60166
G1 X101.97 Y94.459 E9323.86669
G1 X103.432 Y93.844 E9324.13316
G1 X104.924 Y93.36 E9324.39667
G1 X106.46 Y93 E9324.66171
G1 X108.03 Y92.768 E9324.92834
G1 X109.592 Y92.669 E9325.19128
G1 X111.179 Y92.703 E9325.45795
G1 X112.735 Y92.867 E9325.72081
G1 X114.294 Y93.164 E9325.98743
G1 X115.818 Y93.589 E9326.25323
G1 X117.29 Y94.136 E9326.51705
G1 X118.713 Y94.806 E9326.78129
G1 X120.09 Y95.601 E9327.04841
G1 X121.377 Y96.497 E9327.31187
G1 X122.593 Y97.502 E9327.5769
G1 X123.721 Y98.606 E9327.84206
G1 X124.715 Y99.759 E9328.09781
G1 X125.646 Y101.031 E9328.36263
G1 X126.468 Y102.379 E9328.62788
G1 X127.167 Y103.776 E9328.89031
G1 X127.761 Y105.264 E9329.15948
G1 X127.919 Y105.769 E9329.24837
G1 X128.19 Y106.68 E9329.40805
G1 X131.826 Y106.68 E9330.0189
M204 S5000
M205 X30 Y30
G0 F2400 X131.826 Y106.98
G0 X131.156 Y107.35
G0 X130.925 Y108.015
M204 S4000
M205 X25 Y25
;TYPE:FILL
G1 F900 X130.49 Y107.579 E9330.12237
M204 S5000
M205 X30 Y30
G0 F2400 X129.641 Y107.579
M204 S4000
M205 X25 Y25
G1 F900 X130.864 Y108.803 E9330.41306
M204 S5000
M205 X30 Y30
G0 F2400 X130.016 Y108.803
M204 S4000
M205 X25 Y25
G1 F900 X128.793 Y107.579 E9330.70375
M204 S5000
M205 X30 Y30
G0 F2400 X127.944 Y107.579
M204 S4000
M205 X25 Y25
G1 F900 X129.167 Y108.803 E9330.99443
M204 S5000
M205 X30 Y30
G0 F2400 X128.319 Y108.803
M204 S4000
M205 X25 Y25
G1 F900 X113.431 Y93.915 E9334.53164
M204 S5000
M205 X30 Y30
G0 F2400 X112.404 Y93.736
M204 S4000
M205 X25 Y25
G1 F900 X127.47 Y108.803 E9338.11126
M204 S5000
M205 X30 Y30
G0 F2400 X126.622 Y108.803
M204 S4000
M205 X25 Y25
G1 F900 X111.456 Y93.637 E9341.71452
M204 S5000
M205 X30 Y30
G0 F2400 X110.561 Y93.59
M204 S4000
M205 X25 Y25
G1 F900 X125.773 Y108.803 E9345.32882
M204 S5000
M205 X30 Y30
G0 F2400 X124.925 Y108.803
M204 S4000
M205 X25 Y25
G1 F900 X109.694 Y93.572 E9348.94752
M204 S5000
M205 X30 Y30
G0 F2400 X108.888 Y93.615
M204 S4000
M205 X25 Y25
G1 F900 X124.076 Y108.803 E9352.55601
M204 S5000
M205 X30 Y30
G0 F2400 X123.228 Y108.803
M204 S4000
M205 X25 Y25
G1 F900 X108.093 Y93.669 E9356.15178
M204 S5000
M205 X30 Y30
G0 F2400 X107.355 Y93.778
M204 S4000
M205 X25 Y25
G1 F900 X122.376 Y108.799 E9359.72059
M204 S5000
M205 X30 Y30
G0 F2400 X121.527 Y108.799
M204 S4000
M205 X25 Y25
G1 F900 X106.616 Y93.888 E9363.26326
M204 S5000
M205 X30 Y30
G0 F2400 X105.928 Y94.049
M204 S4000
M205 X25 Y25
G1 F900 X120.679 Y108.799 E9366.7678
M204 S5000
M205 X30 Y30
G0 F2400 X119.83 Y108.799
M204 S4000
M205 X25 Y25
G1 F900 X105.24 Y94.209 E9370.23421
M204 S5000
M205 X30 Y30
G0 F2400 X104.595 Y94.412
M204 S4000
M205 X25 Y25
G1 F900 X118.982 Y108.799 E9373.65239
M204 S5000
M205 X30 Y30
G0 F2400 X118.133 Y108.799
M204 S4000
M205 X25 Y25
G1 F900 X103.954 Y94.62 E9377.02115
M204 S5000
M205 X30 Y30
G0 F2400 X103.343 Y94.858
M204 S4000
M205 X25 Y25
G1 F900 X117.285 Y108.8 E9380.3336
M204 S5000
M205 X30 Y30
G0 F2400 X116.437 Y108.8
M204 S4000
M205 X25 Y25
G1 F900 X102.746 Y95.11 E9383.58629
M204 S5000
M205 X30 Y30
G0 F2400 X102.162 Y95.374
M204 S4000
M205 X25 Y25
G1 F900 X115.588 Y108.8 E9386.77615
M204 S5000
M205 X30 Y30
G0 F2400 X114.74 Y108.8
M204 S4000
M205 X25 Y25
G1 F900 X101.605 Y95.665 E9389.89686
M204 S5000
M205 X30 Y30
G0 F2400 X101.048 Y95.957
M204 S4000
M205 X25 Y25
G1 F900 X113.891 Y108.8 E9392.94821
M204 S5000
M205 X30 Y30
G0 F2400 X113.043 Y108.8
M204 S4000
M205 X25 Y25
G1 F900 X100.527 Y96.284 E9395.92186
M204 S5000
M205 X30 Y30
G0 F2400 X100.008 Y96.614
M204 S4000
M205 X25 Y25
G1 F900 X112.199 Y108.805 E9398.81829
M204 S5000
M205 X30 Y30
G0 F2400 X111.399 Y108.854
M204 S4000
M205 X25 Y25
G1 F900 X99.509 Y96.963 E9401.64333
M204 S5000
M205 X30 Y30
G0 F2400 X99.026 Y97.329
M204 S4000
M205 X25 Y25
G1 F900 X110.679 Y108.982 E9404.41194
M204 S5000
M205 X30 Y30
G0 F2400 X110.051 Y109.202
M204 S4000
M205 X25 Y25
G1 F900 X98.545 Y97.696 E9407.14563
M204 S5000
M205 X30 Y30
G0 F2400 X98.099 Y98.099
M204 S4000
M205 X25 Y25
G1 F900 X109.506 Y109.506 E9409.85579
M204 S5000
M205 X30 Y30
G0 F2400 X109.052 Y109.901
M204 S4000
M205 X25 Y25
G1 F900 X97.654 Y98.503 E9412.56382
M204 S5000
M205 X30 Y30
G0 F2400 X97.225 Y98.922
M204 S4000
M205 X25 Y25
G1 F900 X108.717 Y110.414 E9415.29418
M204 S5000
M205 X30 Y30
G0 F2400 X108.498 Y111.044
M204 S4000
M205 X25 Y25
G1 F900 X96.814 Y99.36 E9418.07015
M204 S5000
M205 X30 Y30
G0 F2400 X96.404 Y99.798
M204 S4000
M205 X25 Y25
G1 F900 X108.483 Y111.877 E9420.93998
M204 S5000
M205 X30 Y30
G0 F2400 X110.609 Y114.003
M204 S4000
M205 X25 Y25
G1 F900 X121.685 Y125.079 E9423.5715
M204 S5000
M205 X30 Y30
G0 F2400 X122.135 Y124.681
M204 S4000
M205 X25 Y25
G1 F900 X111.622 Y114.168 E9426.06926
M204 S5000
M205 X30 Y30
G0 F2400 X112.501 Y114.198
M204 S4000
M205 X25 Y25
G1 F900 X122.563 Y124.26 E9428.45987
M204 S5000
M205 X30 Y30
G0 F2400 X122.99 Y123.839
M204 S4000
M205 X25 Y25
G1 F900 X113.351 Y114.199 E9430.7501
M204 S5000
M205 X30 Y30
G0 F2400 X114.199 Y114.199
M204 S4000
M205 X25 Y25
G1 F900 X123.392 Y123.392 E9432.93425
M204 S5000
M205 X30 Y30
G0 F2400 X123.783 Y122.935
M204 S4000
M205 X25 Y25
G1 F900 X115.048 Y114.199 E9435.00969
M204 S5000
M205 X30 Y30
G0 F2400 X115.896 Y114.199
M204 S4000
M205 X25 Y25
G1 F900 X124.167 Y122.47 E9436.97478
M204 S5000
M205 X30 Y30
G0 F2400 X124.522 Y121.977
M204 S4000
M205 X25 Y25
G1 F900 X116.745 Y114.199 E9438.82262
M204 S5000
M205 X30 Y30
G0 F2400 X117.593 Y114.199
M204 S4000
M205 X25 Y25
G1 F900 X124.879 Y121.485 E9440.55369
M204 S5000
M205 X30 Y30
G0 F2400 X125.205 Y120.962
M204 S4000
M205 X25 Y25
G1 F900 X118.442 Y114.199 E9442.1605
M204 S5000
M205 X30 Y30
G0 F2400 X119.291 Y114.199
M204 S4000
M205 X25 Y25
G1 F900 X125.524 Y120.433 E9443.6415
M204 S5000
M205 X30 Y30
G0 F2400 X125.83 Y119.89
M204 S4000
M205 X25 Y25
G1 F900 X120.139 Y114.199 E9444.99361
M204 S5000
M205 X30 Y30
G0 F2400 X120.988 Y114.199
M204 S4000
M205 X25 Y25
G1 F900 X126.11 Y119.322 E9446.21066
M204 S5000
M205 X30 Y30
G0 F2400 X126.389 Y118.752
M204 S4000
M205 X25 Y25
G1 F900 X121.836 Y114.199 E9447.29239
M204 S5000
M205 X30 Y30
G0 F2400 X122.681 Y114.196
M204 S4000
M205 X25 Y25
G1 F900 X126.63 Y118.145 E9448.23063
M204 S5000
M205 X30 Y30
G0 F2400 X126.871 Y117.538
M204 S4000
M205 X25 Y25
G1 F900 X123.53 Y114.196 E9449.02453
M204 S5000
M205 X30 Y30
G0 F2400 X124.378 Y114.196
M204 S4000
M205 X25 Y25
G1 F900 X127.078 Y116.896 E9449.66602
M204 S5000
M205 X30 Y30
G0 F2400 X127.274 Y116.244
M204 S4000
M205 X25 Y25
G1 F900 X125.227 Y114.196 E9450.15248
M204 S5000
M205 X30 Y30
G0 F2400 X126.075 Y114.196
M204 S4000
M205 X25 Y25
G1 F900 X127.471 Y115.592 E9450.48415
M204 S5000
M205 X30 Y30
G0 F2400 X128.146 Y115.418
M204 S4000
M205 X25 Y25
G1 F900 X126.924 Y114.196 E9450.77448
M204 S5000
M205 X30 Y30
G0 F2400 X127.772 Y114.196
M204 S4000
M205 X25 Y25
G1 F900 X128.995 Y115.418 E9451.06493
M204 S5000
M205 X30 Y30
G0 F2400 X129.843 Y115.418
M204 S4000
M205 X25 Y25
G1 F900 X128.621 Y114.196 E9451.35527
M204 S5000
M205 X30 Y30
G0 F2400 X129.469 Y114.196
M204 S4000
M205 X25 Y25
G1 F900 X130.692 Y115.418 E9451.64572
M204 S5000
M205 X30 Y30
G0 F2400 X130.925 Y114.803
M204 S4000
M205 X25 Y25
G1 F900 X130.318 Y114.196 E9451.78993
M204 S5000
M205 X30 Y30
G0 F2400 X121.198 Y113.924
G0 X121.198 Y109.076
G0 X127.337 Y106.973
M204 S4000
M205 X25 Y25
G1 F900 X114.528 Y94.163 E9454.83331
M204 S5000
M205 X30 Y30
G0 F2400 X115.727 Y94.514
M204 S4000
M205 X25 Y25
G1 F900 X126.972 Y105.759 E9457.50499
M204 S5000
M205 X30 Y30
G0 F2400 X126.437 Y104.375
M204 S4000
M205 X25 Y25
G1 F900 X117.106 Y95.044 E9459.72192
M204 S5000
M205 X30 Y30
G0 F2400 X118.815 Y95.904
M204 S4000
M205 X25 Y25
G1 F900 X125.606 Y102.695 E9461.33538
M204 S5000
M205 X30 Y30
G0 F2400 X123.585 Y99.826
M204 S4000
M205 X25 Y25
G1 F900 X121.64 Y97.881 E9461.79749
M204 S5000
M205 X30 Y30
G0 F2400 X96.029 Y100.271
M204 S4000
M205 X25 Y25
G1 F900 X121.22 Y125.463 E9467.78269
M204 S5000
M205 X30 Y30
G0 F2400 X120.75 Y125.841
M204 S4000
M205 X25 Y25
G1 F900 X95.655 Y100.746 E9473.74495
M204 S5000
M205 X30 Y30
G0 F2400 X95.297 Y101.237
M204 S4000
M205 X25 Y25
G1 F900 X120.25 Y126.19 E9479.67348
M204 S5000
M205 X30 Y30
G0 F2400 X119.75 Y126.538
M204 S4000
M205 X25 Y25
G1 F900 X94.96 Y101.748 E9485.56329
M204 S5000
M205 X30 Y30
G0 F2400 X94.623 Y102.26
M204 S4000
M205 X25 Y25
G1 F900 X119.222 Y126.859 E9491.40771
M204 S5000
M205 X30 Y30
G0 F2400 X118.685 Y127.17
M204 S4000
M205 X25 Y25
G1 F900 X94.323 Y102.808 E9497.19583
M204 S5000
M205 X30 Y30
G0 F2400 X94.023 Y103.357
M204 S4000
M205 X25 Y25
G1 F900 X118.136 Y127.47 E9502.92478
M204 S5000
M205 X30 Y30
G0 F2400 X117.559 Y127.741
M204 S4000
M205 X25 Y25
G1 F900 X93.746 Y103.929 E9508.58234
M204 S5000
M205 X30 Y30
G0 F2400 X93.487 Y104.518
M204 S4000
M205 X25 Y25
G1 F900 X116.982 Y128.013 E9514.16447
M204 S5000
M205 X30 Y30
G0 F2400 X116.367 Y128.246
M204 S4000
M205 X25 Y25
G1 F900 X93.24 Y105.119 E9519.65917
M204 S5000
M205 X30 Y30
G0 F2400 X93.022 Y105.75
M204 S4000
M205 X25 Y25
G1 F900 X115.749 Y128.477 E9525.05883
M204 S5000
M205 X30 Y30
G0 F2400 X115.1 Y128.676
M204 S4000
M205 X25 Y25
G1 F900 X92.805 Y106.382 E9530.35573
M204 S5000
M205 X30 Y30
G0 F2400 X92.633 Y107.058
M204 S4000
M205 X25 Y25
G1 F900 X114.436 Y128.861 E9535.53586
M204 S5000
M205 X30 Y30
G0 F2400 X113.749 Y129.022
M204 S4000
M205 X25 Y25
G1 F900 X92.461 Y107.735 E9540.59351
M204 S5000
M205 X30 Y30
G0 F2400 X92.334 Y108.456
M204 S4000
M205 X25 Y25
G1 F900 X113.035 Y129.158 E9545.51194
M204 S5000
M205 X30 Y30
G0 F2400 X112.301 Y129.272
M204 S4000
M205 X25 Y25
G1 F900 X92.213 Y109.184 E9550.2846
M204 S5000
M205 X30 Y30
G0 F2400 X92.141 Y109.96
M204 S4000
M205 X25 Y25
G1 F900 X111.534 Y129.353 E9554.89214
M204 S5000
M205 X30 Y30
G0 F2400 X110.737 Y129.404
M204 S4000
M205 X25 Y25
G1 F900 X92.078 Y110.746 E9559.32518
M204 S5000
M205 X30 Y30
G0 F2400 X92.077 Y111.593
M204 S4000
M205 X25 Y25
G1 F900 X109.906 Y129.422 E9563.56113
M204 S5000
M205 X30 Y30
G0 F2400 X109.027 Y129.392
M204 S4000
M205 X25 Y25
G1 F900 X92.093 Y112.458 E9567.58444
M204 S5000
M205 X30 Y30
G0 F2400 X92.174 Y113.387
M204 S4000
M205 X25 Y25
G1 F900 X108.121 Y129.334 E9571.37326
M204 S5000
M205 X30 Y30
G0 F2400 X107.125 Y129.186
M204 S4000
M205 X25 Y25
G1 F900 X92.307 Y114.369 E9574.89372
M204 S5000
M205 X30 Y30
G0 F2400 X92.498 Y115.408
M204 S4000
M205 X25 Y25
G1 F900 X106.073 Y128.984 E9578.11909
M204 S5000
M205 X30 Y30
G0 F2400 X104.939 Y128.698
M204 S4000
M205 X25 Y25
G1 F900 X92.796 Y116.555 E9581.00412
M204 S5000
M205 X30 Y30
G0 F2400 X93.231 Y117.838
M204 S4000
M205 X25 Y25
G1 F900 X103.671 Y128.279 E9583.48466
M204 S5000
M205 X30 Y30
G0 F2400 X102.175 Y127.631
M204 S4000
M205 X25 Y25
G1 F900 X93.866 Y119.322 E9585.45877
M204 S5000
M205 X30 Y30
G0 F2400 X94.991 Y121.295
M204 S4000
M205 X25 Y25
G1 F900 X100.206 Y126.51 E9586.69779
M204 S5000
M205 X30 Y30
G0 F2400 X109.491 Y113.129
M204 S500
M205 X5 Y5
;TYPE:SKIN
G1 F900 X109.04 Y112.601 E9586.81445
G1 X108.786 Y112.009 E9586.92268
G1 X108.725 Y111.328 E9587.03754
G1 X108.891 Y110.68 E9587.14992
G1 X109.296 Y110.058 E9587.27462
G1 X109.788 Y109.652 E9587.38178
G1 X110.422 Y109.346 E9587.50005
G1 X111.1 Y109.175 E9587.61752
G1 X111.83 Y109.105 E9587.74072
G1 X112.417 Y109.091 E9587.83937
G1 X120.636 Y109.09 E9589.22016
G1 X120.636 Y113.91 E9590.02992
G1 X112.141 Y113.906 E9591.45708
G1 X111.484 Y113.871 E9591.56761
G1 X110.819 Y113.768 E9591.68067
G1 X110.111 Y113.531 E9591.8061
G1 X109.491 Y113.129 E9591.93024
M204 S5000
M205 X30 Y30
G0 F2400 X110.625 Y114.019
M204 S500
M205 X5 Y5
G1 F900 X108.472 Y111.866 E9592.44176
M204 S5000
M205 X30 Y30
G0 F2400 X108.489 Y111.035
M204 S500
M205 X5 Y5
G1 F900 X111.632 Y114.177 E9593.18838
M204 S5000
M205 X30 Y30
G0 F2400 X112.508 Y114.205
M204 S500
M205 X5 Y5
G1 F900 X108.709 Y110.406 E9594.09098
M204 S5000
M205 X30 Y30
G0 F2400 X109.044 Y109.892
M204 S500
M205 X5 Y5
G1 F900 X113.356 Y114.205 E9595.11558
M204 S5000
M205 X30 Y30
G0 F2400 X114.206 Y114.206
M204 S500
M205 X5 Y5
G1 F900 X109.499 Y109.499 E9596.2339
M204 S5000
M205 X30 Y30
G0 F2400 X110.043 Y109.194
M204 S500
M205 X5 Y5
G1 F900 X115.054 Y114.206 E9597.42457
M204 S5000
M205 X30 Y30
G0 F2400 X115.903 Y114.206
M204 S500
M205 X5 Y5
G1 F900 X110.671 Y108.974 E9598.66763
M204 S5000
M205 X30 Y30
G0 F2400 X111.391 Y108.846
M204 S500
M205 X5 Y5
G1 F900 X116.753 Y114.207 E9599.94146
M204 S5000
M205 X30 Y30
G0 F2400 X117.601 Y114.207
M204 S500
M205 X5 Y5
G1 F900 X112.19 Y108.796 E9601.22705
M204 S5000
M205 X30 Y30
G0 F2400 X113.033 Y108.791
M204 S500
M205 X5 Y5
G1 F900 X118.45 Y114.208 E9602.51406
M204 S5000
M205 X30 Y30
G0 F2400 X119.299 Y114.208
M204 S500
M205 X5 Y5
G1 F900 X113.882 Y108.791 E9603.80108
M204 S5000
M205 X30 Y30
G0 F2400 X114.73 Y108.791
M204 S500
M205 X5 Y5
G1 F900 X120.148 Y114.209 E9605.08833
M204 S5000
M205 X30 Y30
G0 F2400 X120.935 Y114.147
M204 S500
M205 X5 Y5
G1 F900 X115.579 Y108.791 E9606.36085
M204 S5000
M205 X30 Y30
G0 F2400 X116.427 Y108.791
M204 S500
M205 X5 Y5
G1 F900 X120.935 Y113.299 E9607.43189
M204 S5000
M205 X30 Y30
G0 F2400 X120.935 Y112.45
M204 S500
M205 X5 Y5
G1 F900 X117.275 Y108.79 E9608.30147
M204 S5000
M205 X30 Y30
G0 F2400 X118.124 Y108.79
M204 S500
M205 X5 Y5
G1 F900 X120.935 Y111.601 E9608.96933
M204 S5000
M205 X30 Y30
G0 F2400 X120.935 Y110.753
M204 S500
M205 X5 Y5
G1 F900 X118.972 Y108.79 E9609.43571
M204 S5000
M205 X30 Y30
G0 F2400 X119.821 Y108.79
M204 S500
M205 X5 Y5
G1 F900 X120.935 Y109.904 E9609.70038
M204 S5000
M205 X30 Y30
G0 F2400 X120.935 Y109.056
M204 S500
M205 X5 Y5
G1 F900 X120.669 Y108.79 E9609.76358
M204 S5000
M205 X30 Y30
;MESH:NONMESH
G0 F600 X120.669 Y108.79 Z4.98
G0 F2400 X131.156 Y107.35
G0 X131.226 Y107.205
;TIME_ELAPSED:4328.714001
;LAYER:17
M204 S1000
M205 X10 Y10
;TYPE:WALL-INNER
;MESH:ABU3-17 Wittig Olefination.stl
G1 F600 X131.226 Y108.867 E9610.0428
G1 X121.226 Y108.867 E9611.7228
G1 X121.226 Y114.133 E9612.60749
G1 X131.226 Y114.134 E9614.28749
G1 X131.226 Y115.794 E9614.56637
G1 X127.725 Y115.794 E9615.15453
G1 X127.215 Y117.489 E9615.4519
G1 X126.668 Y118.869 E9615.70129
G1 X126 Y120.226 E9615.95539
G1 X125.208 Y121.544 E9616.21372
G1 X124.319 Y122.773 E9616.46855
G1 X123.322 Y123.937 E9616.72603
G1 X122.183 Y125.059 E9616.99463
G1 X121.017 Y126.023 E9617.24879
G1 X119.774 Y126.888 E9617.50321
G1 X118.434 Y127.662 E9617.76318
G1 X117.049 Y128.314 E9618.02035
G1 X115.637 Y128.839 E9618.27344
G1 X114.152 Y129.253 E9618.53243
G1 X112.656 Y129.538 E9618.78828
G1 X111.139 Y129.698 E9619.04455
G1 X109.605 Y129.73 E9619.30232
G1 X108.096 Y129.635 E9619.55633
G1 X106.565 Y129.409 E9619.81632
G1 X105.09 Y129.063 E9620.07085
G1 X103.64 Y128.592 E9620.32698
G1 X102.228 Y127.998 E9620.58433
G1 X100.867 Y127.287 E9620.8423
G1 X99.589 Y126.475 E9621.09668
G1 X98.375 Y125.554 E9621.35268
G1 X97.228 Y124.52 E9621.61212
G1 X96.225 Y123.453 E9621.85814
G1 X95.278 Y122.267 E9622.11311
G1 X94.431 Y120.999 E9622.36929
G1 X93.687 Y119.658 E9622.62693
G1 X93.061 Y118.263 E9622.8838
G1 X92.558 Y116.829 E9623.13911
G1 X92.172 Y115.347 E9623.39639
G1 X91.913 Y113.846 E9623.65228
G1 X91.78 Y112.317 E9623.91012
G1 X91.774 Y110.793 E9624.16616
G1 X91.896 Y109.275 E9624.422
G1 X92.144 Y107.772 E9624.67792
G1 X92.522 Y106.284 E9624.93585
G1 X93.023 Y104.832 E9625.1939
G1 X93.63 Y103.456 E9625.44656
G1 X94.373 Y102.096 E9625.70691
G1 X95.202 Y100.838 E9625.96002
G1 X96.153 Y99.631 E9626.21817
G1 X97.196 Y98.514 E9626.47492
G1 X98.369 Y97.451 E9626.74086
G1 X99.589 Y96.525 E9626.99818
G1 X100.867 Y95.713 E9627.25255
G1 X102.228 Y95.002 E9627.51052
G1 X103.64 Y94.408 E9627.76787
G1 X105.09 Y93.937 E9628.024
G1 X106.565 Y93.591 E9628.27853
G1 X108.096 Y93.365 E9628.53852
G1 X109.605 Y93.27 E9628.79254
G1 X111.139 Y93.302 E9629.0503
G1 X112.656 Y93.462 E9629.30657
G1 X114.152 Y93.747 E9629.56242
G1 X115.637 Y94.161 E9629.82142
G1 X117.049 Y94.686 E9630.0745
G1 X118.434 Y95.338 E9630.33167
G1 X119.774 Y96.112 E9630.59165
G1 X121.017 Y96.977 E9630.84606
G1 X122.183 Y97.941 E9631.10023
G1 X123.288 Y99.022 E9631.35992
G1 X124.245 Y100.131 E9631.60602
G1 X125.146 Y101.362 E9631.8623
G1 X125.937 Y102.662 E9632.11795
G1 X126.62 Y104.026 E9632.37423
G1 X127.191 Y105.454 E9632.6326
G1 X127.509 Y106.485 E9632.81386
G1 X127.712 Y107.205 E9632.93953
G1 X131.226 Y107.205 E9633.52989
M204 S5000
M205 X30 Y30
G0 F2400 X131.156 Y107.275
G0 X121.198 Y108.839
G0 X105.116 Y128.967
G0 X104.924 Y129.64
M204 S500
M205 X5 Y5
;TYPE:WALL-OUTER
G1 F600 X103.432 Y129.156 E9633.7934
G1 X101.97 Y128.541 E9634.05986
G1 X100.572 Y127.81 E9634.3249
G1 X99.242 Y126.965 E9634.58962
G1 X97.99 Y126.015 E9634.85365
G1 X96.812 Y124.954 E9635.12
G1 X95.772 Y123.847 E9635.37517
G1 X94.793 Y122.621 E9635.63875
G1 X93.916 Y121.308 E9635.90401
G1 X93.153 Y119.932 E9636.16834
G1 X92.503 Y118.483 E9636.43515
G1 X91.982 Y117.001 E9636.69906
G1 X91.586 Y115.48 E9636.96311
G1 X91.317 Y113.917 E9637.22955
G1 X91.18 Y112.347 E9637.49431
G1 X91.174 Y110.771 E9637.75908
G1 X91.3 Y109.2 E9638.02386
G1 X91.557 Y107.646 E9638.28848
G1 X91.945 Y106.116 E9638.55365
G1 X92.464 Y104.612 E9638.82095
G1 X93.094 Y103.184 E9639.08316
G1 X93.854 Y101.793 E9639.34945
G1 X94.713 Y100.49 E9639.61165
G1 X95.701 Y99.236 E9639.87985
G1 X96.777 Y98.083 E9640.1448
G1 X97.984 Y96.99 E9640.41836
G1 X99.242 Y96.035 E9640.6837
G1 X100.572 Y95.19 E9640.94843
G1 X101.97 Y94.459 E9641.21346
G1 X103.432 Y93.844 E9641.47992
G1 X104.924 Y93.36 E9641.74344
G1 X106.46 Y93 E9642.00848
G1 X108.03 Y92.768 E9642.2751
G1 X109.592 Y92.669 E9642.53805
G1 X111.179 Y92.703 E9642.80472
G1 X112.735 Y92.867 E9643.06758
G1 X114.294 Y93.164 E9643.3342
G1 X115.818 Y93.589 E9643.6
G1 X117.29 Y94.136 E9643.86382
G1 X118.713 Y94.806 E9644.12806
G1 X120.09 Y95.601 E9644.39518
G1 X121.377 Y96.497 E9644.65863
G1 X122.593 Y97.502 E9644.92366
G1 X123.721 Y98.606 E9645.18883
G1 X124.713 Y99.756 E9645.44398
G1 X125.644 Y101.028 E9645.70879
G1 X126.466 Y102.377 E9645.97419
G1 X127.167 Y103.778 E9646.23737
G1 X127.756 Y105.251 E9646.50389
G1 X128.086 Y106.322 E9646.69216
G1 X128.166 Y106.605 E9646.74157
G1 X131.826 Y106.605 E9647.35645
G1 X131.826 Y109.466 E9647.8371
G1 X130.649 Y109.467 E9648.03483
G1 X122.126 Y109.466 E9649.4667
G1 X121.826 Y109.466 E9649.5171
G1 X121.826 Y109.766 E9649.54969
G1 X121.826 Y113.533 E9650.18255
G1 X131.826 Y113.534 E9651.86255
G1 X131.826 Y116.394 E9652.34303
G1 X128.171 Y116.394 E9652.95707
G1 X127.779 Y117.694 E9653.18518
G1 X127.219 Y119.107 E9653.44053
G1 X126.527 Y120.514 E9653.70394
G1 X125.71 Y121.872 E9653.97019
G1 X124.787 Y123.149 E9654.2349
G1 X123.764 Y124.343 E9654.49905
G1 X122.587 Y125.503 E9654.77668
G1 X121.377 Y126.503 E9655.0404
G1 X120.09 Y127.399 E9655.30385
G1 X118.713 Y128.194 E9655.57097
G1 X117.29 Y128.864 E9655.83521
G1 X115.818 Y129.411 E9656.09903
G1 X114.294 Y129.836 E9656.36483
G1 X112.735 Y130.133 E9656.63145
G1 X111.179 Y130.297 E9656.89431
G1 X109.592 Y130.331 E9657.16099
G1 X108.03 Y130.232 E9657.42393
G1 X106.46 Y130 E9657.69055
G1 X104.924 Y129.64 E9657.95559
M204 S5000
M205 X30 Y30
G0 F2400 X104.639 Y129.548
G0 X104.594 Y128.586
M204 S4000
M205 X25 Y25
;TYPE:FILL
G1 F900 X118.982 Y114.199 E9661.37389
M204 S5000
M205 X30 Y30
G0 F2400 X119.83 Y114.199
M204 S4000
M205 X25 Y25
G1 F900 X105.24 Y128.789 E9664.8403
M204 S5000
M205 X30 Y30
G0 F2400 X105.927 Y128.95
M204 S4000
M205 X25 Y25
G1 F900 X120.679 Y114.199 E9668.34507
M204 S5000
M205 X30 Y30
G0 F2400 X121.294 Y114.432
M204 S4000
M205 X25 Y25
G1 F900 X106.615 Y129.111 E9671.83263
M204 S5000
M205 X30 Y30
G0 F2400 X107.353 Y129.221
M204 S4000
M205 X25 Y25
G1 F900 X122.142 Y114.432 E9675.34631
M204 S5000
M205 X30 Y30
G0 F2400 X122.991 Y114.432
M204 S4000
M205 X25 Y25
G1 F900 X108.092 Y129.331 E9678.88614
M204 S5000
M205 X30 Y30
G0 F2400 X108.888 Y129.384
M204 S4000
M205 X25 Y25
G1 F900 X123.839 Y114.432 E9682.43843
M204 S5000
M205 X30 Y30
G0 F2400 X124.688 Y114.432
M204 S4000
M205 X25 Y25
G1 F900 X109.693 Y129.427 E9686.00106
M204 S5000
M205 X30 Y30
G0 F2400 X110.56 Y129.409
M204 S4000
M205 X25 Y25
G1 F900 X125.536 Y114.432 E9689.5593
M204 S5000
M205 X30 Y30
G0 F2400 X126.384 Y114.433
M204 S4000
M205 X25 Y25
G1 F900 X111.455 Y129.362 E9693.10625
M204 S5000
M205 X30 Y30
G0 F2400 X112.404 Y129.261
M204 S4000
M205 X25 Y25
G1 F900 X127.233 Y114.433 E9696.62932
M204 S5000
M205 X30 Y30
G0 F2400 X128.081 Y114.433
M204 S4000
M205 X25 Y25
G1 F900 X113.431 Y129.083 E9700.10998
M204 S5000
M205 X30 Y30
G0 F2400 X114.527 Y128.836
M204 S4000
M205 X25 Y25
G1 F900 X127.342 Y116.02 E9703.15479
M204 S5000
M205 X30 Y30
G0 F2400 X127.868 Y115.494
M204 S4000
M205 X25 Y25
G1 F900 X128.93 Y114.433 E9703.40699
M204 S5000
M205 X30 Y30
G0 F2400 X129.778 Y114.433
M204 S4000
M205 X25 Y25
G1 F900 X128.717 Y115.494 E9703.65907
M204 S5000
M205 X30 Y30
G0 F2400 X129.566 Y115.494
M204 S4000
M205 X25 Y25
G1 F900 X130.627 Y114.433 E9703.91115
M204 S5000
M205 X30 Y30
G0 F2400 X130.925 Y114.984
M204 S4000
M205 X25 Y25
G1 F900 X130.414 Y115.494 E9704.03244
M204 S5000
M205 X30 Y30
G0 F2400 X127.702 Y115.762
G0 X126.978 Y117.233
M204 S4000
M205 X25 Y25
G1 F900 X115.725 Y128.486 E9706.70601
M204 S5000
M205 X30 Y30
G0 F2400 X117.103 Y127.956
M204 S4000
M205 X25 Y25
G1 F900 X126.442 Y118.617 E9708.92485
M204 S5000
M205 X30 Y30
G0 F2400 X125.597 Y120.311
M204 S4000
M205 X25 Y25
G1 F900 X118.811 Y127.097 E9710.53712
M204 S5000
M205 X30 Y30
G0 F2400 X121.64 Y125.117
M204 S4000
M205 X25 Y25
G1 F900 X123.555 Y123.202 E9710.9921
M204 S5000
M205 X30 Y30
G0 F2400 X118.133 Y114.199
M204 S4000
M205 X25 Y25
G1 F900 X103.953 Y128.378 E9714.36098
M204 S5000
M205 X30 Y30
G0 F2400 X103.342 Y128.141
M204 S4000
M205 X25 Y25
G1 F900 X117.284 Y114.199 E9717.67343
M204 S5000
M205 X30 Y30
G0 F2400 X116.436 Y114.199
M204 S4000
M205 X25 Y25
G1 F900 X102.745 Y127.89 E9720.92624
M204 S5000
M205 X30 Y30
G0 F2400 X102.162 Y127.624
M204 S4000
M205 X25 Y25
G1 F900 X115.587 Y114.199 E9724.11586
M204 S5000
M205 X30 Y30
G0 F2400 X114.739 Y114.199
M204 S4000
M205 X25 Y25
G1 F900 X101.604 Y127.333 E9727.23646
M204 S5000
M205 X30 Y30
G0 F2400 X101.046 Y127.043
M204 S4000
M205 X25 Y25
G1 F900 X113.89 Y114.199 E9730.28804
M204 S5000
M205 X30 Y30
G0 F2400 X113.042 Y114.199
M204 S4000
M205 X25 Y25
G1 F900 X100.526 Y126.714 E9733.26157
M204 S5000
M205 X30 Y30
G0 F2400 X100.007 Y126.385
M204 S4000
M205 X25 Y25
G1 F900 X112.197 Y114.195 E9736.15776
M204 S5000
M205 X30 Y30
G0 F2400 X111.372 Y114.171
M204 S4000
M205 X25 Y25
G1 F900 X99.507 Y126.036 E9738.97674
M204 S5000
M205 X30 Y30
G0 F2400 X99.025 Y125.67
M204 S4000
M205 X25 Y25
G1 F900 X110.618 Y114.077 E9741.7311
M204 S5000
M205 X30 Y30
G0 F2400 X109.966 Y113.88
M204 S4000
M205 X25 Y25
G1 F900 X98.544 Y125.302 E9744.44483
M204 S5000
M205 X30 Y30
G0 F2400 X98.098 Y124.9
M204 S4000
M205 X25 Y25
G1 F900 X109.425 Y113.573 E9747.13599
M204 S5000
M205 X30 Y30
G0 F2400 X108.969 Y113.18
M204 S4000
M205 X25 Y25
G1 F900 X97.652 Y124.498 E9749.82489
M204 S5000
M205 X30 Y30
G0 F2400 X97.225 Y124.076
M204 S4000
M205 X25 Y25
G1 F900 X108.605 Y112.696 E9752.52864
M204 S5000
M205 X30 Y30
G0 F2400 X108.354 Y112.098
M204 S4000
M205 X25 Y25
G1 F900 X96.813 Y123.639 E9755.27064
M204 S5000
M205 X30 Y30
G0 F2400 X96.406 Y123.198
M204 S4000
M205 X25 Y25
G1 F900 X108.288 Y111.316 E9758.09366
M204 S5000
M205 X30 Y30
G0 F2400 X110.701 Y108.903
M204 S4000
M205 X25 Y25
G1 F900 X121.686 Y97.918 E9760.70356
M204 S5000
M205 X30 Y30
G0 F2400 X122.137 Y98.315
M204 S4000
M205 X25 Y25
G1 F900 X111.643 Y108.809 E9763.19681
M204 S5000
M205 X30 Y30
G0 F2400 X112.5 Y108.801
M204 S4000
M205 X25 Y25
G1 F900 X122.566 Y98.735 E9765.58837
M204 S5000
M205 X30 Y30
G0 F2400 X122.994 Y99.155
M204 S4000
M205 X25 Y25
G1 F900 X113.349 Y108.801 E9767.88002
M204 S5000
M205 X30 Y30
G0 F2400 X114.197 Y108.801
M204 S4000
M205 X25 Y25
G1 F900 X123.393 Y99.605 E9770.06488
M204 S5000
M205 X30 Y30
G0 F2400 X123.786 Y100.06
M204 S4000
M205 X25 Y25
G1 F900 X115.046 Y108.801 E9772.14152
M204 S5000
M205 X30 Y30
G0 F2400 X115.894 Y108.801
M204 S4000
M205 X25 Y25
G1 F900 X124.164 Y100.531 E9774.10637
M204 S5000
M205 X30 Y30
G0 F2400 X124.523 Y101.02
M204 S4000
M205 X25 Y25
G1 F900 X116.744 Y108.8 E9775.95468
M204 S5000
M205 X30 Y30
G0 F2400 X117.592 Y108.8
M204 S4000
M205 X25 Y25
G1 F900 X124.882 Y101.51 E9777.6867
M204 S5000
M205 X30 Y30
G0 F2400 X125.204 Y102.036
M204 S4000
M205 X25 Y25
G1 F900 X118.441 Y108.8 E9779.29362
M204 S5000
M205 X30 Y30
G0 F2400 X119.289 Y108.8
M204 S4000
M205 X25 Y25
G1 F900 X125.524 Y102.565 E9780.77499
M204 S5000
M205 X30 Y30
G0 F2400 X125.826 Y103.112
M204 S4000
M205 X25 Y25
G1 F900 X120.138 Y108.8 E9782.12639
M204 S5000
M205 X30 Y30
G0 F2400 X121.22 Y108.567
M204 S4000
M205 X25 Y25
G1 F900 X126.108 Y103.678 E9783.28783
M204 S5000
M205 X30 Y30
G0 F2400 X126.385 Y104.25
M204 S4000
M205 X25 Y25
G1 F900 X122.068 Y108.567 E9784.3135
M204 S5000
M205 X30 Y30
G0 F2400 X122.917 Y108.567
M204 S4000
M205 X25 Y25
G1 F900 X126.627 Y104.856 E9785.19507
M204 S5000
M205 X30 Y30
G0 F2400 X126.869 Y105.462
M204 S4000
M205 X25 Y25
G1 F900 X123.765 Y108.567 E9785.93266
M204 S5000
M205 X30 Y30
G0 F2400 X124.614 Y108.567
M204 S4000
M205 X25 Y25
G1 F900 X127.076 Y106.104 E9786.51772
M204 S5000
M205 X30 Y30
G0 F2400 X127.272 Y106.756
M204 S4000
M205 X25 Y25
G1 F900 X125.462 Y108.567 E9786.94787
M204 S5000
M205 X30 Y30
G0 F2400 X126.311 Y108.567
M204 S4000
M205 X25 Y25
G1 F900 X127.459 Y107.418 E9787.22074
M204 S5000
M205 X30 Y30
G0 F2400 X128.221 Y107.504
M204 S4000
M205 X25 Y25
G1 F900 X127.159 Y108.567 E9787.47318
M204 S5000
M205 X30 Y30
G0 F2400 X128.008 Y108.567
M204 S4000
M205 X25 Y25
G1 F900 X129.07 Y107.504 E9787.72562
M204 S5000
M205 X30 Y30
G0 F2400 X129.918 Y107.504
M204 S4000
M205 X25 Y25
G1 F900 X128.856 Y108.567 E9787.97806
M204 S5000
M205 X30 Y30
G0 F2400 X129.705 Y108.567
M204 S4000
M205 X25 Y25
G1 F900 X130.767 Y107.504 E9788.23049
M204 S5000
M205 X30 Y30
G0 F2400 X130.925 Y108.195
M204 S4000
M205 X25 Y25
G1 F900 X130.553 Y108.567 E9788.31888
M204 S5000
M205 X30 Y30
G0 F2400 X127.688 Y107.236
G0 X121.221 Y97.534
M204 S4000
M205 X25 Y25
G1 F900 X96.029 Y122.726 E9794.30419
M204 S5000
M205 X30 Y30
G0 F2400 X95.652 Y122.255
M204 S4000
M205 X25 Y25
G1 F900 X120.751 Y97.156 E9800.26741
M204 S5000
M205 X30 Y30
G0 F2400 X120.25 Y96.808
M204 S4000
M205 X25 Y25
G1 F900 X95.3 Y121.758 E9806.19523
M204 S5000
M205 X30 Y30
G0 F2400 X94.96 Y121.25
M204 S4000
M205 X25 Y25
G1 F900 X119.75 Y96.459 E9812.08515
M204 S5000
M205 X30 Y30
G0 F2400 X119.222 Y96.139
M204 S4000
M205 X25 Y25
G1 F900 X94.627 Y120.734 E9817.92862
M204 S5000
M205 X30 Y30
G0 F2400 X94.325 Y120.188
M204 S4000
M205 X25 Y25
G1 F900 X118.685 Y95.828 E9823.71626
M204 S5000
M205 X30 Y30
G0 F2400 X118.136 Y95.528
M204 S4000
M205 X25 Y25
G1 F900 X94.022 Y119.642 E9829.44546
M204 S5000
M205 X30 Y30
G0 F2400 X93.751 Y119.064
M204 S4000
M205 X25 Y25
G1 F900 X117.559 Y95.257 E9835.10183
M204 S5000
M205 X30 Y30
G0 F2400 X116.982 Y94.985
M204 S4000
M205 X25 Y25
G1 F900 X93.488 Y118.479 E9840.68372
M204 S5000
M205 X30 Y30
G0 F2400 X93.244 Y117.875
M204 S4000
M205 X25 Y25
G1 F900 X116.367 Y94.752 E9846.17746
M204 S5000
M205 X30 Y30
G0 F2400 X115.749 Y94.521
M204 S4000
M205 X25 Y25
G1 F900 X93.023 Y117.247 E9851.57689
M204 S5000
M205 X30 Y30
G0 F2400 X92.811 Y116.611
M204 S4000
M205 X25 Y25
G1 F900 X115.1 Y94.322 E9856.87248
M204 S5000
M205 X30 Y30
G0 F2400 X114.436 Y94.137
M204 S4000
M205 X25 Y25
G1 F900 X92.635 Y115.937 E9862.05202
M204 S5000
M205 X30 Y30
G0 F2400 X92.462 Y115.262
M204 S4000
M205 X25 Y25
G1 F900 X113.749 Y93.975 E9867.10955
M204 S5000
M205 X30 Y30
G0 F2400 X113.036 Y93.84
M204 S4000
M205 X25 Y25
G1 F900 X92.338 Y114.538 E9872.02714
M204 S5000
M205 X30 Y30
G0 F2400 X92.213 Y113.815
M204 S4000
M205 X25 Y25
G1 F900 X112.302 Y93.725 E9876.80017
M204 S5000
M205 X30 Y30
G0 F2400 X111.534 Y93.644
M204 S4000
M205 X25 Y25
G1 F900 X92.143 Y113.035 E9881.40723
M204 S5000
M205 X30 Y30
G0 F2400 X92.079 Y112.251
M204 S4000
M205 X25 Y25
G1 F900 X110.737 Y93.593 E9885.84015
M204 S5000
M205 X30 Y30
G0 F2400 X109.907 Y93.575
M204 S4000
M205 X25 Y25
G1 F900 X92.076 Y111.406 E9890.07658
M204 S5000
M205 X30 Y30
G0 F2400 X92.095 Y110.538
M204 S4000
M205 X25 Y25
G1 F900 X109.028 Y93.606 E9894.09953
M204 S5000
M205 X30 Y30
G0 F2400 X108.121 Y93.664
M204 S4000
M205 X25 Y25
G1 F900 X92.169 Y109.615 E9897.88942
M204 S5000
M205 X30 Y30
G0 F2400 X92.306 Y108.63
M204 S4000
M205 X25 Y25
G1 F900 X107.125 Y93.811 E9901.41023
M204 S5000
M205 X30 Y30
G0 F2400 X106.073 Y94.014
M204 S4000
M205 X25 Y25
G1 F900 X92.5 Y107.588 E9904.63513
M204 S5000
M205 X30 Y30
G0 F2400 X92.789 Y106.45
M204 S4000
M205 X25 Y25
G1 F900 X104.939 Y94.3 E9907.52182
M204 S5000
M205 X30 Y30
G0 F2400 X103.671 Y94.719
M204 S4000
M205 X25 Y25
G1 F900 X93.225 Y105.165 E9910.00367
M204 S5000
M205 X30 Y30
G0 F2400 X93.853 Y103.689
M204 S4000
M205 X25 Y25
G1 F900 X102.175 Y95.367 E9911.98087
M204 S5000
M205 X30 Y30
G0 F2400 X100.206 Y96.488
M204 S4000
M205 X25 Y25
G1 F900 X94.987 Y101.706 E9913.22072
M204 S5000
M205 X30 Y30
G0 F2400 X108.959 Y110.246
M204 S500
M205 X5 Y5
;TYPE:SKIN
G1 F900 X109.385 Y109.8 E9913.32434
G1 X109.987 Y109.423 E9913.44367
G1 X110.655 Y109.202 E9913.56188
G1 X111.322 Y109.109 E9913.67502
G1 X111.95 Y109.09 E9913.78057
G1 X112.258 Y109.094 E9913.83232
G1 X112.414 Y109.091 E9913.85853
G1 X120.636 Y109.09 E9915.23983
G1 X120.636 Y113.91 E9916.04959
G1 X111.637 Y113.907 E9917.56142
G1 X110.776 Y113.823 E9917.70675
G1 X110.057 Y113.607 E9917.83288
G1 X109.447 Y113.252 E9917.95145
G1 X108.964 Y112.763 E9918.06692
G1 X108.658 Y112.155 E9918.18127
G1 X108.552 Y111.5 E9918.29274
G1 X108.658 Y110.844 E9918.40438
G1 X108.959 Y110.246 E9918.51685
M204 S5000
M205 X30 Y30
G0 F2400 X109.626 Y109.293
M204 S500
M205 X5 Y5
G1 F900 X108.57 Y110.349 E9918.76775
M204 S5000
M205 X30 Y30
G0 F2400 X108.251 Y111.517
M204 S500
M205 X5 Y5
G1 F900 X110.904 Y108.864 E9919.39807
M204 S5000
M205 X30 Y30
G0 F2400 X111.823 Y108.793
M204 S500
M205 X5 Y5
G1 F900 X108.369 Y112.247 E9920.21869
M204 S5000
M205 X30 Y30
G0 F2400 X108.653 Y112.812
M204 S500
M205 X5 Y5
G1 F900 X112.675 Y108.79 E9921.17427
M204 S5000
M205 X30 Y30
G0 F2400 X113.523 Y108.79
M204 S500
M205 X5 Y5
G1 F900 X109.043 Y113.27 E9922.23867
M204 S5000
M205 X30 Y30
G0 F2400 X109.52 Y113.641
M204 S500
M205 X5 Y5
G1 F900 X114.372 Y108.79 E9923.39132
M204 S5000
M205 X30 Y30
G0 F2400 X115.22 Y108.79
M204 S500
M205 X5 Y5
G1 F900 X110.083 Y113.927 E9924.61181
M204 S5000
M205 X30 Y30
G0 F2400 X110.741 Y114.118
M204 S500
M205 X5 Y5
G1 F900 X116.069 Y108.79 E9925.87768
M204 S5000
M205 X30 Y30
G0 F2400 X116.918 Y108.789
M204 S500
M205 X5 Y5
G1 F900 X111.512 Y114.195 E9927.16208
M204 S5000
M205 X30 Y30
G0 F2400 X112.35 Y114.206
M204 S500
M205 X5 Y5
G1 F900 X117.767 Y108.789 E9928.44909
M204 S5000
M205 X30 Y30
G0 F2400 X118.615 Y108.789
M204 S500
M205 X5 Y5
G1 F900 X113.198 Y114.206 E9929.73611
M204 S5000
M205 X30 Y30
G0 F2400 X114.046 Y114.207
M204 S500
M205 X5 Y5
G1 F900 X119.464 Y108.789 E9931.02336
M204 S5000
M205 X30 Y30
G0 F2400 X120.312 Y108.789
M204 S500
M205 X5 Y5
G1 F900 X114.894 Y114.207 E9932.31061
M204 S5000
M205 X30 Y30
G0 F2400 X115.742 Y114.208
M204 S500
M205 X5 Y5
G1 F900 X120.935 Y109.016 E9933.54429
M204 S5000
M205 X30 Y30
G0 F2400 X120.935 Y109.864
M204 S500
M205 X5 Y5
G1 F900 X116.591 Y114.208 E9934.57637
M204 S5000
M205 X30 Y30
G0 F2400 X117.439 Y114.209
M204 S500
M205 X5 Y5
G1 F900 X120.935 Y110.713 E9935.40697
M204 S5000
M205 X30 Y30
G0 F2400 X120.935 Y111.561
M204 S500
M205 X5 Y5
G1 F900 X118.287 Y114.209 E9936.03611
M204 S5000
M205 X30 Y30
G0 F2400 X119.135 Y114.209
M204 S500
M205 X5 Y5
G1 F900 X120.935 Y112.41 E9936.46365
M204 S5000
M205 X30 Y30
G0 F2400 X120.935 Y113.258
M204 S500
M205 X5 Y5
G1 F900 X119.983 Y114.209 E9936.68971
M204 S5000
M205 X30 Y30
G0 F2400 X120.832 Y114.209
M204 S500
M205 X5 Y5
G1 F900 X120.935 Y114.107 E9936.71406
M204 S5000
M205 X30 Y30
G0 F2400 X120.626 Y114.107
;MESH:NONMESH
G0 F600 X120.626 Y114.107 Z5.18
G0 F2400 X106.583 Y93.689
G0 X106.565 Y93.591
;TIME_ELAPSED:4473.924192
;LAYER:18
M204 S1000
M205 X10 Y10
;TYPE:WALL-INNER
;MESH:ABU3-17 Wittig Olefination.stl
G1 F600 X108.096 Y93.365 E9936.97406
G1 X109.605 Y93.27 E9937.22807
G1 X111.139 Y93.302 E9937.48584
G1 X112.656 Y93.462 E9937.74211
G1 X114.152 Y93.747 E9937.99796
G1 X115.637 Y94.161 E9938.25695
G1 X117.049 Y94.686 E9938.51004
G1 X118.434 Y95.338 E9938.76721
G1 X119.774 Y96.112 E9939.02718
G1 X121.017 Y96.977 E9939.2816
G1 X122.183 Y97.941 E9939.53576
G1 X123.288 Y99.022 E9939.79546
G1 X124.243 Y100.129 E9940.04108
G1 X125.14 Y101.356 E9940.29643
G1 X125.939 Y102.664 E9940.55392
G1 X126.619 Y104.023 E9940.80922
G1 X127.193 Y105.459 E9941.06903
G1 X127.36 Y105.995 E9941.16335
G1 X127.704 Y107.14 E9941.3642
G1 X131.226 Y107.14 E9941.9559
G1 X131.226 Y108.681 E9942.21478
G1 X121.226 Y108.681 E9943.89478
G1 X121.226 Y114.318 E9944.8418
G1 X131.226 Y114.319 E9946.5218
G1 X131.226 Y115.859 E9946.78052
G1 X127.705 Y115.859 E9947.37205
G1 X127.21 Y117.5 E9947.66001
G1 X126.669 Y118.866 E9947.90684
G1 X126.001 Y120.224 E9948.16109
G1 X125.21 Y121.541 E9948.41918
G1 X124.321 Y122.771 E9948.67415
G1 X123.324 Y123.935 E9948.93163
G1 X122.183 Y125.059 E9949.2007
G1 X121.017 Y126.023 E9949.45487
G1 X119.774 Y126.888 E9949.70928
G1 X118.434 Y127.662 E9949.96926
G1 X117.049 Y128.314 E9950.22643
G1 X115.637 Y128.839 E9950.47951
G1 X114.152 Y129.253 E9950.73851
G1 X112.656 Y129.538 E9950.99435
G1 X111.139 Y129.698 E9951.25062
G1 X109.605 Y129.73 E9951.50839
G1 X108.096 Y129.635 E9951.76241
G1 X106.565 Y129.409 E9952.0224
G1 X105.09 Y129.063 E9952.27693
G1 X103.64 Y128.592 E9952.53306
G1 X102.228 Y127.998 E9952.79041
G1 X100.867 Y127.287 E9953.04838
G1 X99.589 Y126.475 E9953.30275
G1 X98.375 Y125.554 E9953.55875
G1 X97.228 Y124.52 E9953.81819
G1 X96.233 Y123.461 E9954.06231
G1 X95.276 Y122.264 E9954.31978
G1 X94.433 Y121.002 E9954.57475
G1 X93.689 Y119.661 E9954.83238
G1 X93.064 Y118.268 E9955.08888
G1 X92.558 Y116.828 E9955.3453
G1 X92.173 Y115.35 E9955.60189
G1 X91.915 Y113.85 E9955.8576
G1 X91.78 Y112.318 E9956.11597
G1 X91.774 Y110.796 E9956.37167
G1 X91.896 Y109.278 E9956.62751
G1 X92.144 Y107.774 E9956.8836
G1 X92.521 Y106.287 E9957.14132
G1 X93.018 Y104.847 E9957.39724
G1 X93.634 Y103.449 E9957.65389
G1 X94.371 Y102.099 E9957.91229
G1 X95.2 Y100.841 E9958.1654
G1 X96.151 Y99.634 E9958.42355
G1 X97.194 Y98.516 E9958.68042
G1 X98.369 Y97.451 E9958.94684
G1 X99.589 Y96.525 E9959.20415
G1 X100.867 Y95.713 E9959.45853
G1 X102.228 Y95.002 E9959.7165
G1 X103.64 Y94.408 E9959.97385
G1 X105.09 Y93.937 E9960.22998
G1 X106.565 Y93.591 E9960.4845
M204 S5000
M205 X30 Y30
G0 F2400 X106.583 Y93.689
G0 X127.681 Y107.172
G0 X131.156 Y107.21
G0 X131.826 Y106.54
M204 S500
M205 X5 Y5
;TYPE:WALL-OUTER
G1 F600 X131.826 Y109.281 E9960.94499
G1 X121.826 Y109.281 E9962.62499
G1 X121.826 Y113.718 E9963.37041
G1 X131.826 Y113.719 E9965.05041
G1 X131.826 Y116.459 E9965.51073
G1 X128.151 Y116.459 E9966.12813
G1 X127.779 Y117.694 E9966.34482
G1 X127.22 Y119.104 E9966.59963
G1 X126.528 Y120.511 E9966.86305
G1 X125.712 Y121.869 E9967.12921
G1 X124.789 Y123.147 E9967.39406
G1 X123.766 Y124.341 E9967.65821
G1 X122.587 Y125.503 E9967.93631
G1 X121.377 Y126.503 E9968.20003
G1 X120.09 Y127.399 E9968.46348
G1 X118.713 Y128.194 E9968.7306
G1 X117.29 Y128.864 E9968.99484
G1 X115.818 Y129.411 E9969.25866
G1 X114.294 Y129.836 E9969.52446
G1 X112.735 Y130.133 E9969.79108
G1 X111.179 Y130.297 E9970.05394
G1 X109.592 Y130.331 E9970.32062
G1 X108.03 Y130.232 E9970.58356
G1 X106.46 Y130 E9970.85018
G1 X104.924 Y129.64 E9971.11522
G1 X103.432 Y129.156 E9971.37874
G1 X101.97 Y128.541 E9971.6452
G1 X100.572 Y127.81 E9971.91024
G1 X99.242 Y126.965 E9972.17496
G1 X97.99 Y126.015 E9972.43899
G1 X96.812 Y124.954 E9972.70533
G1 X95.774 Y123.849 E9972.96003
G1 X94.795 Y122.624 E9973.22348
G1 X93.918 Y121.311 E9973.48875
G1 X93.155 Y119.935 E9973.75307
G1 X92.506 Y118.489 E9974.01935
G1 X91.982 Y117 E9974.28454
G1 X91.587 Y115.483 E9974.54789
G1 X91.318 Y113.92 E9974.81434
G1 X91.18 Y112.35 E9975.07911
G1 X91.174 Y110.774 E9975.34388
G1 X91.3 Y109.203 E9975.60866
G1 X91.557 Y107.649 E9975.87328
G1 X91.944 Y106.119 E9976.13841
G1 X92.459 Y104.627 E9976.40358
G1 X93.098 Y103.177 E9976.66979
G1 X93.852 Y101.796 E9976.93412
G1 X94.711 Y100.493 E9977.19631
G1 X95.699 Y99.239 E9977.46452
G1 X96.775 Y98.085 E9977.72959
G1 X97.984 Y96.99 E9978.00363
G1 X99.242 Y96.035 E9978.26897
G1 X100.572 Y95.19 E9978.53369
G1 X101.97 Y94.459 E9978.79873
G1 X103.432 Y93.844 E9979.06519
G1 X104.924 Y93.36 E9979.3287
G1 X106.46 Y93 E9979.59375
G1 X108.03 Y92.768 E9979.86037
G1 X109.592 Y92.669 E9980.12331
G1 X111.179 Y92.703 E9980.38999
G1 X112.735 Y92.867 E9980.65285
G1 X114.294 Y93.164 E9980.91947
G1 X115.818 Y93.589 E9981.18527
G1 X117.29 Y94.136 E9981.44909
G1 X118.713 Y94.806 E9981.71332
G1 X120.09 Y95.601 E9981.98045
G1 X121.377 Y96.497 E9982.2439
G1 X122.593 Y97.502 E9982.50893
G1 X123.721 Y98.606 E9982.77409
G1 X124.711 Y99.754 E9983.02877
G1 X125.642 Y101.026 E9983.29359
G1 X126.465 Y102.374 E9983.55892
G1 X127.166 Y103.775 E9983.82211
G1 X127.759 Y105.258 E9984.09043
G1 X127.935 Y105.823 E9984.18985
G1 X128.15 Y106.54 E9984.31561
G1 X131.826 Y106.54 E9984.93318
M204 S5000
M205 X30 Y30
G0 F2400 X131.826 Y106.84
G0 X131.156 Y107.21
G0 X130.925 Y108.015
M204 S4000
M205 X25 Y25
;TYPE:FILL
G1 F900 X130.35 Y107.439 E9985.06991
M204 S5000
M205 X30 Y30
G0 F2400 X129.501 Y107.439
M204 S4000
M205 X25 Y25
G1 F900 X130.442 Y108.381 E9985.2936
M204 S5000
M205 X30 Y30
G0 F2400 X129.594 Y108.381
M204 S4000
M205 X25 Y25
G1 F900 X128.653 Y107.439 E9985.51729
M204 S5000
M205 X30 Y30
G0 F2400 X127.804 Y107.439
M204 S4000
M205 X25 Y25
G1 F900 X128.745 Y108.381 E9985.74097
M204 S5000
M205 X30 Y30
G0 F2400 X127.897 Y108.381
M204 S4000
M205 X25 Y25
G1 F900 X113.431 Y93.915 E9989.17792
M204 S5000
M205 X30 Y30
G0 F2400 X112.404 Y93.736
M204 S4000
M205 X25 Y25
G1 F900 X127.048 Y108.381 E9992.65728
M204 S5000
M205 X30 Y30
G0 F2400 X126.2 Y108.381
M204 S4000
M205 X25 Y25
G1 F900 X111.456 Y93.637 E9996.16027
M204 S5000
M205 X30 Y30
G0 F2400 X110.561 Y93.59
M204 S4000
M205 X25 Y25
G1 F900 X125.351 Y108.381 E9999.67432
M204 S5000
M205 X30 Y30
G0 F2400 X124.503 Y108.381
M204 S4000
M205 X25 Y25
G1 F900 X109.694 Y93.572 E10003.19275
M204 S5000
M205 X30 Y30
G0 F2400 X108.888 Y93.615
M204 S4000
M205 X25 Y25
G92 E0
G1 F900 X123.654 Y108.381 E3.50822
M204 S5000
M205 X30 Y30
G0 F2400 X122.806 Y108.381
M204 S4000
M205 X25 Y25
G1 F900 X108.093 Y93.669 E7.00373
M204 S5000
M205 X30 Y30
G0 F2400 X107.355 Y93.778
M204 S4000
M205 X25 Y25
G1 F900 X121.957 Y108.381 E10.47311
M204 S5000
M205 X30 Y30
G0 F2400 X121.109 Y108.381
M204 S4000
M205 X25 Y25
G1 F900 X106.616 Y93.888 E13.91647
M204 S5000
M205 X30 Y30
G0 F2400 X105.928 Y94.049
M204 S4000
M205 X25 Y25
G1 F900 X120.679 Y108.799 E17.42101
M204 S5000
M205 X30 Y30
G0 F2400 X119.83 Y108.799
M204 S4000
M205 X25 Y25
G1 F900 X105.24 Y94.209 E20.88742
M204 S5000
M205 X30 Y30
G0 F2400 X104.595 Y94.412
M204 S4000
M205 X25 Y25
G1 F900 X118.982 Y108.799 E24.3056
M204 S5000
M205 X30 Y30
G0 F2400 X118.133 Y108.799
M204 S4000
M205 X25 Y25
G1 F900 X103.954 Y94.62 E27.67435
M204 S5000
M205 X30 Y30
G0 F2400 X103.343 Y94.858
M204 S4000
M205 X25 Y25
G1 F900 X117.284 Y108.799 E30.98657
M204 S5000
M205 X30 Y30
G0 F2400 X116.437 Y108.8
M204 S4000
M205 X25 Y25
G1 F900 X102.746 Y95.11 E34.23926
M204 S5000
M205 X30 Y30
G0 F2400 X102.162 Y95.374
M204 S4000
M205 X25 Y25
G1 F900 X115.588 Y108.8 E37.42912
M204 S5000
M205 X30 Y30
G0 F2400 X114.74 Y108.8
M204 S4000
M205 X25 Y25
G1 F900 X101.605 Y95.665 E40.54984
M204 S5000
M205 X30 Y30
G0 F2400 X101.048 Y95.957
M204 S4000
M205 X25 Y25
G1 F900 X113.891 Y108.8 E43.60118
M204 S5000
M205 X30 Y30
G0 F2400 X113.043 Y108.8
M204 S4000
M205 X25 Y25
G1 F900 X100.527 Y96.284 E46.57483
M204 S5000
M205 X30 Y30
G0 F2400 X100.008 Y96.614
M204 S4000
M205 X25 Y25
G1 F900 X112.197 Y108.803 E49.47079
M204 S5000
M205 X30 Y30
G0 F2400 X111.354 Y108.808
M204 S4000
M205 X25 Y25
G1 F900 X99.509 Y96.963 E52.28501
M204 S5000
M205 X30 Y30
G0 F2400 X99.026 Y97.329
M204 S4000
M205 X25 Y25
G1 F900 X110.581 Y108.884 E55.03034
M204 S5000
M205 X30 Y30
G0 F2400 X109.919 Y109.071
M204 S4000
M205 X25 Y25
G1 F900 X98.545 Y97.696 E57.73279
M204 S5000
M205 X30 Y30
G0 F2400 X98.099 Y98.099
M204 S4000
M205 X25 Y25
G1 F900 X109.356 Y109.356 E60.40731
M204 S5000
M205 X30 Y30
G0 F2400 X108.876 Y109.725
M204 S4000
M205 X25 Y25
G1 F900 X97.654 Y98.502 E63.07364
M204 S5000
M205 X30 Y30
G0 F2400 X97.224 Y98.921
M204 S4000
M205 X25 Y25
G1 F900 X108.499 Y110.196 E65.75245
M204 S5000
M205 X30 Y30
G0 F2400 X108.238 Y110.784
M204 S4000
M205 X25 Y25
G1 F900 X96.814 Y99.36 E68.46665
M204 S5000
M205 X30 Y30
G0 F2400 X96.405 Y99.799
M204 S4000
M205 X25 Y25
G1 F900 X108.13 Y111.524 E71.25237
M204 S5000
M205 X30 Y30
G0 F2400 X108.438 Y112.681
M204 S4000
M205 X25 Y25
G1 F900 X96.03 Y100.272 E74.20048
M204 S5000
M205 X30 Y30
G0 F2400 X95.655 Y100.747
M204 S4000
M205 X25 Y25
G1 F900 X120.75 Y125.841 E80.16263
M204 S5000
M205 X30 Y30
G0 F2400 X121.22 Y125.463
M204 S4000
M205 X25 Y25
G1 F900 X109.485 Y113.728 E82.95072
M204 S5000
M205 X30 Y30
G0 F2400 X110.753 Y114.147
M204 S4000
M205 X25 Y25
G1 F900 X121.685 Y125.079 E85.54803
M204 S5000
M205 X30 Y30
G0 F2400 X122.135 Y124.681
M204 S4000
M205 X25 Y25
G1 F900 X111.65 Y114.196 E88.03914
M204 S5000
M205 X30 Y30
G0 F2400 X112.501 Y114.198
M204 S4000
M205 X25 Y25
G1 F900 X122.563 Y124.26 E90.42975
M204 S5000
M205 X30 Y30
G0 F2400 X122.99 Y123.839
M204 S4000
M205 X25 Y25
G1 F900 X113.351 Y114.199 E92.71998
M204 S5000
M205 X30 Y30
G0 F2400 X114.199 Y114.199
M204 S4000
M205 X25 Y25
G1 F900 X123.392 Y123.392 E94.90412
M204 S5000
M205 X30 Y30
G0 F2400 X123.784 Y122.936
M204 S4000
M205 X25 Y25
G1 F900 X115.048 Y114.199 E96.97981
M204 S5000
M205 X30 Y30
G0 F2400 X115.896 Y114.199
M204 S4000
M205 X25 Y25
G1 F900 X124.167 Y122.47 E98.9449
M204 S5000
M205 X30 Y30
G0 F2400 X124.523 Y121.978
M204 S4000
M205 X25 Y25
G1 F900 X116.745 Y114.199 E100.79297
M204 S5000
M205 X30 Y30
G0 F2400 X117.593 Y114.199
M204 S4000
M205 X25 Y25
G1 F900 X124.879 Y121.485 E102.52404
M204 S5000
M205 X30 Y30
G0 F2400 X125.206 Y120.964
M204 S4000
M205 X25 Y25
G1 F900 X118.442 Y114.199 E104.1312
M204 S5000
M205 X30 Y30
G0 F2400 X119.291 Y114.199
M204 S4000
M205 X25 Y25
G1 F900 X125.524 Y120.433 E105.61221
M204 S5000
M205 X30 Y30
G0 F2400 X125.83 Y119.89
M204 S4000
M205 X25 Y25
G1 F900 X120.139 Y114.199 E106.96432
M204 S5000
M205 X30 Y30
G0 F2400 X121.406 Y114.618
M204 S4000
M205 X25 Y25
G1 F900 X126.11 Y119.322 E108.08193
M204 S5000
M205 X30 Y30
G0 F2400 X126.39 Y118.753
M204 S4000
M205 X25 Y25
G1 F900 X122.255 Y114.618 E109.06436
M204 S5000
M205 X30 Y30
G0 F2400 X123.103 Y114.618
M204 S4000
M205 X25 Y25
G1 F900 X126.631 Y118.146 E109.90257
M204 S5000
M205 X30 Y30
G0 F2400 X126.871 Y117.538
M204 S4000
M205 X25 Y25
G1 F900 X123.952 Y114.618 E110.59621
M204 S5000
M205 X30 Y30
G0 F2400 X124.8 Y114.618
M204 S4000
M205 X25 Y25
G1 F900 X127.078 Y116.896 E111.13743
M204 S5000
M205 X30 Y30
G0 F2400 X127.274 Y116.244
M204 S4000
M205 X25 Y25
G1 F900 X125.649 Y114.618 E111.52363
M204 S5000
M205 X30 Y30
G0 F2400 X126.498 Y114.619
M204 S4000
M205 X25 Y25
G1 F900 X127.471 Y115.592 E111.7548
M204 S5000
M205 X30 Y30
G0 F2400 X128.286 Y115.558
M204 S4000
M205 X25 Y25
G1 F900 X127.347 Y114.619 E111.9779
M204 S5000
M205 X30 Y30
G0 F2400 X128.195 Y114.619
M204 S4000
M205 X25 Y25
G1 F900 X129.135 Y115.558 E112.20111
M204 S5000
M205 X30 Y30
G0 F2400 X129.983 Y115.558
M204 S4000
M205 X25 Y25
G1 F900 X129.044 Y114.619 E112.42421
M204 S5000
M205 X30 Y30
G0 F2400 X129.892 Y114.619
M204 S4000
M205 X25 Y25
G1 F900 X130.832 Y115.558 E112.64742
M204 S5000
M205 X30 Y30
G0 F2400 X130.925 Y114.803
M204 S4000
M205 X25 Y25
G1 F900 X130.741 Y114.619 E112.69114
M204 S5000
M205 X30 Y30
G0 F2400 X121.198 Y114.346
G0 X121.198 Y108.653
G0 X127.342 Y106.977
M204 S4000
M205 X25 Y25
G1 F900 X114.528 Y94.163 E115.73559
M204 S5000
M205 X30 Y30
G0 F2400 X115.727 Y94.514
M204 S4000
M205 X25 Y25
G1 F900 X126.972 Y105.759 E118.40727
M204 S5000
M205 X30 Y30
G0 F2400 X126.434 Y104.373
M204 S4000
M205 X25 Y25
G1 F900 X117.106 Y95.044 E120.6236
M204 S5000
M205 X30 Y30
G0 F2400 X118.815 Y95.904
M204 S4000
M205 X25 Y25
G1 F900 X125.609 Y102.698 E122.23778
M204 S5000
M205 X30 Y30
G0 F2400 X123.583 Y99.824
M204 S4000
M205 X25 Y25
G1 F900 X121.64 Y97.881 E122.69941
M204 S5000
M205 X30 Y30
G0 F2400 X95.296 Y101.236
M204 S4000
M205 X25 Y25
G1 F900 X120.25 Y126.19 E128.62818
M204 S5000
M205 X30 Y30
G0 F2400 X119.75 Y126.538
M204 S4000
M205 X25 Y25
G1 F900 X94.96 Y101.748 E134.51798
M204 S5000
M205 X30 Y30
G0 F2400 X94.623 Y102.26
M204 S4000
M205 X25 Y25
G1 F900 X119.222 Y126.859 E140.3624
M204 S5000
M205 X30 Y30
G0 F2400 X118.685 Y127.17
M204 S4000
M205 X25 Y25
G1 F900 X94.323 Y102.809 E146.1504
M204 S5000
M205 X30 Y30
G0 F2400 X94.023 Y103.357
M204 S4000
M205 X25 Y25
G1 F900 X118.136 Y127.47 E151.87936
M204 S5000
M205 X30 Y30
G0 F2400 X117.559 Y127.741
M204 S4000
M205 X25 Y25
G1 F900 X93.748 Y103.931 E157.53644
M204 S5000
M205 X30 Y30
G0 F2400 X93.489 Y104.52
M204 S4000
M205 X25 Y25
G1 F900 X116.982 Y128.013 E163.1181
M204 S5000
M205 X30 Y30
G0 F2400 X116.367 Y128.246
M204 S4000
M205 X25 Y25
G1 F900 X93.24 Y105.119 E168.61279
M204 S5000
M205 X30 Y30
G0 F2400 X93.022 Y105.75
M204 S4000
M205 X25 Y25
G1 F900 X115.749 Y128.477 E174.01245
M204 S5000
M205 X30 Y30
G0 F2400 X115.1 Y128.676
M204 S4000
M205 X25 Y25
G1 F900 X92.805 Y106.382 E179.30935
M204 S5000
M205 X30 Y30
G0 F2400 X92.634 Y107.059
M204 S4000
M205 X25 Y25
G1 F900 X114.436 Y128.861 E184.48924
M204 S5000
M205 X30 Y30
G0 F2400 X113.749 Y129.022
M204 S4000
M205 X25 Y25
G1 F900 X92.462 Y107.736 E189.54666
M204 S5000
M205 X30 Y30
G0 F2400 X92.335 Y108.457
M204 S4000
M205 X25 Y25
G1 F900 X113.035 Y129.158 E194.46485
M204 S5000
M205 X30 Y30
G0 F2400 X112.301 Y129.272
M204 S4000
M205 X25 Y25
G1 F900 X92.215 Y109.185 E199.23716
M204 S5000
M205 X30 Y30
G0 F2400 X92.141 Y109.96
M204 S4000
M205 X25 Y25
G1 F900 X111.534 Y129.353 E203.8447
M204 S5000
M205 X30 Y30
G0 F2400 X110.737 Y129.404
M204 S4000
M205 X25 Y25
G1 F900 X92.078 Y110.745 E208.27785
M204 S5000
M205 X30 Y30
G0 F2400 X92.076 Y111.592
M204 S4000
M205 X25 Y25
G1 F900 X109.906 Y129.422 E212.51404
M204 S5000
M205 X30 Y30
G0 F2400 X109.027 Y129.392
M204 S4000
M205 X25 Y25
G1 F900 X92.093 Y112.458 E216.53735
M204 S5000
M205 X30 Y30
G0 F2400 X92.175 Y113.388
M204 S4000
M205 X25 Y25
G1 F900 X108.121 Y129.334 E220.32593
M204 S5000
M205 X30 Y30
G0 F2400 X107.125 Y129.186
M204 S4000
M205 X25 Y25
G1 F900 X92.309 Y114.371 E223.84591
M204 S5000
M205 X30 Y30
G0 F2400 X92.498 Y115.408
M204 S4000
M205 X25 Y25
G1 F900 X106.073 Y128.984 E227.07129
M204 S5000
M205 X30 Y30
G0 F2400 X104.939 Y128.698
M204 S4000
M205 X25 Y25
G1 F900 X92.796 Y116.555 E229.95632
M204 S5000
M205 X30 Y30
G0 F2400 X93.23 Y117.837
M204 S4000
M205 X25 Y25
G1 F900 X103.671 Y128.279 E232.43709
M204 S5000
M205 X30 Y30
G0 F2400 X102.175 Y127.631
M204 S4000
M205 X25 Y25
G1 F900 X93.866 Y119.322 E234.41121
M204 S5000
M205 X30 Y30
G0 F2400 X94.987 Y121.292
M204 S4000
M205 X25 Y25
G1 F900 X100.206 Y126.51 E235.65106
M204 S5000
M205 X30 Y30
G0 F2400 X109.478 Y113.404
M204 S500
M205 X5 Y5
;TYPE:SKIN
G1 F900 X108.989 Y112.985 E235.75925
G1 X108.579 Y112.371 E235.88328
G1 X108.411 Y111.722 E235.99591
G1 X108.446 Y111.063 E236.10678
G1 X108.669 Y110.451 E236.21621
G1 X109.146 Y109.853 E236.34472
G1 X109.747 Y109.444 E236.46685
G1 X110.402 Y109.207 E236.58387
G1 X111.056 Y109.107 E236.69502
G1 X111.674 Y109.092 E236.79887
G1 X111.753 Y109.096 E236.81216
G1 X111.949 Y109.09 E236.8451
G1 X112.257 Y109.094 E236.89685
G1 X112.414 Y109.091 E236.92323
G1 X120.636 Y109.09 E238.30453
G1 X120.636 Y113.91 E239.11429
G1 X111.612 Y113.905 E240.63032
G1 X111.466 Y113.911 E240.65487
G1 X110.851 Y113.873 E240.75839
G1 X110.152 Y113.724 E240.87846
G1 X109.478 Y113.404 E241.0038
M204 S5000
M205 X30 Y30
G0 F2400 X108.399 Y112.642
M204 S500
M205 X5 Y5
G1 F900 X109.507 Y113.75 E241.26705
M204 S5000
M205 X30 Y30
G0 F2400 X110.766 Y114.16
M204 S500
M205 X5 Y5
G1 F900 X108.122 Y111.516 E241.89523
M204 S5000
M205 X30 Y30
G0 F2400 X108.231 Y110.776
M204 S500
M205 X5 Y5
G1 F900 X111.658 Y114.204 E242.70957
M204 S5000
M205 X30 Y30
G0 F2400 X112.507 Y114.204
M204 S500
M205 X5 Y5
G1 F900 X108.493 Y110.19 E243.66324
M204 S5000
M205 X30 Y30
G0 F2400 X108.869 Y109.718
M204 S500
M205 X5 Y5
G1 F900 X113.356 Y114.204 E244.72918
M204 S5000
M205 X30 Y30
G0 F2400 X114.205 Y114.205
M204 S500
M205 X5 Y5
G1 F900 X109.35 Y109.35 E245.88267
M204 S5000
M205 X30 Y30
G0 F2400 X109.913 Y109.064
M204 S500
M205 X5 Y5
G1 F900 X115.054 Y114.205 E247.10411
M204 S5000
M205 X30 Y30
G0 F2400 X115.903 Y114.206
M204 S500
M205 X5 Y5
G1 F900 X110.574 Y108.877 E248.37022
M204 S5000
M205 X30 Y30
G0 F2400 X111.345 Y108.8
M204 S500
M205 X5 Y5
G1 F900 X116.752 Y114.206 E249.65473
M204 S5000
M205 X30 Y30
G0 F2400 X117.601 Y114.207
M204 S500
M205 X5 Y5
G1 F900 X112.187 Y108.793 E250.94103
M204 S5000
M205 X30 Y30
G0 F2400 X113.033 Y108.791
M204 S500
M205 X5 Y5
G1 F900 X118.45 Y114.207 E252.22793
M204 S5000
M205 X30 Y30
G0 F2400 X119.299 Y114.208
M204 S500
M205 X5 Y5
G1 F900 X113.882 Y108.791 E253.51494
M204 S5000
M205 X30 Y30
G0 F2400 X114.73 Y108.791
M204 S500
M205 X5 Y5
G1 F900 X120.148 Y114.209 E254.80219
M204 S5000
M205 X30 Y30
G0 F2400 X120.935 Y114.147
M204 S500
M205 X5 Y5
G1 F900 X115.579 Y108.791 E256.07472
M204 S5000
M205 X30 Y30
G0 F2400 X116.427 Y108.791
M204 S500
M205 X5 Y5
G1 F900 X120.935 Y113.299 E257.14576
M204 S5000
M205 X30 Y30
G0 F2400 X120.935 Y112.45
M204 S500
M205 X5 Y5
G1 F900 X117.275 Y108.79 E258.01533
M204 S5000
M205 X30 Y30
G0 F2400 X118.124 Y108.79
M204 S500
M205 X5 Y5
G1 F900 X120.935 Y111.601 E258.68319
M204 S5000
M205 X30 Y30
G0 F2400 X120.935 Y110.753
M204 S500
M205 X5 Y5
G1 F900 X118.972 Y108.79 E259.14958
M204 S5000
M205 X30 Y30
G0 F2400 X119.821 Y108.79
M204 S500
M205 X5 Y5
G1 F900 X120.935 Y109.904 E259.41425
M204 S5000
M205 X30 Y30
G0 F2400 X120.935 Y109.056
M204 S500
M205 X5 Y5
G1 F900 X120.669 Y108.79 E259.47745
M204 S5000
M205 X30 Y30
G0 F2400 X120.626 Y108.79
;MESH:NONMESH
G0 F600 X120.626 Y108.79 Z5.38
G0 F2400 X99.646 Y96.607
G0 X99.589 Y96.525
;TIME_ELAPSED:4652.485051
;LAYER:19
M204 S1000
M205 X10 Y10
;TYPE:WALL-INNER
;MESH:ABU3-17 Wittig Olefination.stl
G1 F600 X100.867 Y95.713 E259.73182
G1 X102.228 Y95.002 E259.98979
G1 X103.64 Y94.408 E260.24714
G1 X105.09 Y93.937 E260.50327
G1 X106.565 Y93.591 E260.7578
G1 X108.096 Y93.365 E261.0178
G1 X109.605 Y93.27 E261.27181
G1 X111.139 Y93.302 E261.52958
G1 X112.656 Y93.462 E261.78585
G1 X114.152 Y93.747 E262.0417
G1 X115.637 Y94.161 E262.30069
G1 X117.049 Y94.686 E262.55377
G1 X118.434 Y95.338 E262.81094
G1 X119.774 Y96.112 E263.07092
G1 X121.017 Y96.977 E263.32533
G1 X122.183 Y97.941 E263.5795
G1 X123.286 Y99.022 E263.83896
G1 X124.235 Y100.122 E264.08303
G1 X125.142 Y101.359 E264.34072
G1 X125.937 Y102.661 E264.59701
G1 X126.617 Y104.02 E264.85231
G1 X127.19 Y105.452 E265.11143
G1 X127.368 Y106.022 E265.21175
G1 X127.686 Y107.084 E265.39799
G1 X131.226 Y107.084 E265.99271
G1 X131.226 Y108.53 E266.23564
G1 X121.226 Y108.53 E267.91564
G1 X121.226 Y110.064 E268.17335
G1 X112.928 Y110.071 E269.56742
G1 X112.235 Y110.165 E269.68491
G1 X111.416 Y110.635 E269.84354
G1 X111.108 Y111.5 E269.9978
G1 X111.416 Y112.365 E270.15206
G1 X112.232 Y112.833 E270.31009
G1 X112.926 Y112.93 E270.42782
G1 X121.226 Y112.935 E271.82222
G1 X121.226 Y114.469 E272.07993
G1 X131.226 Y114.47 E273.75993
G1 X131.226 Y115.915 E274.00269
G1 X127.688 Y115.915 E274.59707
G1 X127.21 Y117.5 E274.8752
G1 X126.671 Y118.863 E275.12144
G1 X126.003 Y120.221 E275.37569
G1 X125.216 Y121.53 E275.63229
G1 X124.317 Y122.776 E275.89041
G1 X123.332 Y123.927 E276.14492
G1 X122.177 Y125.064 E276.41721
G1 X121.017 Y126.023 E276.67006
G1 X119.774 Y126.888 E276.92447
G1 X118.434 Y127.662 E277.18445
G1 X117.049 Y128.314 E277.44162
G1 X115.637 Y128.839 E277.6947
G1 X114.152 Y129.253 E277.9537
G1 X112.656 Y129.538 E278.20955
G1 X111.139 Y129.698 E278.46582
G1 X109.605 Y129.73 E278.72358
G1 X108.096 Y129.635 E278.9776
G1 X106.565 Y129.409 E279.23759
G1 X105.09 Y129.063 E279.49212
G1 X103.64 Y128.592 E279.74825
G1 X102.228 Y127.998 E280.0056
G1 X100.867 Y127.287 E280.26357
G1 X99.589 Y126.475 E280.51794
G1 X98.375 Y125.554 E280.77395
G1 X97.228 Y124.52 E281.03338
G1 X96.23 Y123.458 E281.27822
G1 X95.286 Y122.276 E281.53235
G1 X94.432 Y120.999 E281.79044
G1 X93.69 Y119.663 E282.04718
G1 X93.065 Y118.271 E282.30353
G1 X92.559 Y116.831 E282.55995
G1 X92.174 Y115.353 E282.81654
G1 X91.914 Y113.853 E283.0723
G1 X91.781 Y112.323 E283.33031
G1 X91.774 Y110.799 E283.58634
G1 X91.895 Y109.28 E283.84234
G1 X92.143 Y107.778 E284.09809
G1 X92.52 Y106.291 E284.35581
G1 X93.017 Y104.85 E284.6119
G1 X93.635 Y103.446 E284.86961
G1 X94.362 Y102.115 E285.1244
G1 X95.205 Y100.835 E285.38188
G1 X96.149 Y99.636 E285.63825
G1 X97.191 Y98.519 E285.89489
G1 X98.369 Y97.451 E286.16202
G1 X99.589 Y96.525 E286.41933
M204 S5000
M205 X30 Y30
G0 F2400 X99.646 Y96.607
G0 X94.447 Y102.166
G0 X93.846 Y101.807
M204 S500
M205 X5 Y5
;TYPE:WALL-OUTER
G1 F600 X94.716 Y100.487 E286.68492
G1 X95.697 Y99.241 E286.95134
G1 X96.772 Y98.088 E287.21618
G1 X97.984 Y96.99 E287.49093
G1 X99.242 Y96.035 E287.75627
G1 X100.572 Y95.19 E288.02099
G1 X101.97 Y94.459 E288.28603
G1 X103.432 Y93.844 E288.55249
G1 X104.924 Y93.36 E288.816
G1 X106.46 Y93 E289.08105
G1 X108.03 Y92.768 E289.34767
G1 X109.592 Y92.669 E289.61061
G1 X111.179 Y92.703 E289.87729
G1 X112.735 Y92.867 E290.14014
G1 X114.294 Y93.164 E290.40677
G1 X115.818 Y93.589 E290.67257
G1 X117.29 Y94.136 E290.93639
G1 X118.713 Y94.806 E291.20062
G1 X120.09 Y95.601 E291.46775
G1 X121.377 Y96.497 E291.7312
G1 X122.593 Y97.502 E291.99623
G1 X123.72 Y98.606 E292.26127
G1 X124.708 Y99.752 E292.51547
G1 X125.64 Y101.023 E292.78026
G1 X126.463 Y102.371 E293.04559
G1 X127.164 Y103.772 E293.30878
G1 X127.757 Y105.255 E293.5771
G1 X127.943 Y105.85 E293.68183
G1 X128.133 Y106.484 E293.79303
G1 X131.826 Y106.484 E294.41345
G1 X131.826 Y109.13 E294.85798
G1 X121.826 Y109.13 E296.53798
G1 X121.826 Y110.664 E296.79569
G1 X112.969 Y110.671 E298.28367
G1 X112.432 Y110.744 E298.37471
G1 X111.907 Y111.045 E298.47638
G1 X111.745 Y111.5 E298.55752
G1 X111.907 Y111.955 E298.63866
G1 X112.43 Y112.255 E298.73995
G1 X112.968 Y112.33 E298.83121
G1 X121.826 Y112.335 E300.31936
G1 X121.826 Y113.869 E300.57707
G1 X131.826 Y113.87 E302.25707
G1 X131.826 Y116.515 E302.70143
G1 X128.134 Y116.515 E303.32168
G1 X127.779 Y117.694 E303.52854
G1 X127.222 Y119.101 E303.78277
G1 X126.53 Y120.508 E304.04618
G1 X125.714 Y121.866 E304.31235
G1 X124.791 Y123.145 E304.57733
G1 X123.769 Y124.339 E304.84137
G1 X122.587 Y125.503 E305.12007
G1 X121.377 Y126.503 E305.38378
G1 X120.09 Y127.399 E305.64724
G1 X118.713 Y128.194 E305.91436
G1 X117.29 Y128.864 E306.1786
G1 X115.818 Y129.411 E306.44241
G1 X114.294 Y129.836 E306.70822
G1 X112.735 Y130.133 E306.97484
G1 X111.179 Y130.297 E307.23769
G1 X109.592 Y130.331 E307.50437
G1 X108.03 Y130.232 E307.76731
G1 X106.46 Y130 E308.03394
G1 X104.924 Y129.64 E308.29898
G1 X103.432 Y129.156 E308.56249
G1 X101.97 Y128.541 E308.82896
G1 X100.572 Y127.81 E309.09399
G1 X99.242 Y126.965 E309.35871
G1 X97.99 Y126.015 E309.62275
G1 X96.812 Y124.954 E309.88909
G1 X95.777 Y123.852 E310.14308
G1 X94.797 Y122.625 E310.40689
G1 X93.92 Y121.314 E310.67188
G1 X93.156 Y119.937 E310.93643
G1 X92.507 Y118.492 E311.20255
G1 X91.983 Y117.003 E311.46774
G1 X91.588 Y115.487 E311.73094
G1 X91.318 Y113.924 E311.99741
G1 X91.181 Y112.353 E312.26234
G1 X91.174 Y110.778 E312.52694
G1 X91.299 Y109.206 E312.79187
G1 X91.556 Y107.653 E313.05632
G1 X91.943 Y106.123 E313.32146
G1 X92.458 Y104.63 E313.58678
G1 X93.097 Y103.18 E313.85299
G1 X93.846 Y101.807 E314.11574
M204 S5000
M205 X30 Y30
G0 F2400 X94.011 Y101.557
G0 X94.994 Y101.7
M204 S4000
M205 X25 Y25
;TYPE:FILL
G1 F900 X100.206 Y96.488 E315.35405
M204 S5000
M205 X30 Y30
G0 F2400 X102.175 Y95.367
M204 S4000
M205 X25 Y25
G1 F900 X93.858 Y103.684 E317.33007
M204 S5000
M205 X30 Y30
G0 F2400 X93.225 Y105.165
M204 S4000
M205 X25 Y25
G1 F900 X103.671 Y94.719 E319.81191
M204 S5000
M205 X30 Y30
G0 F2400 X104.939 Y94.3
M204 S4000
M205 X25 Y25
G1 F900 X92.788 Y106.451 E322.69884
M204 S5000
M205 X30 Y30
G0 F2400 X92.501 Y107.587
M204 S4000
M205 X25 Y25
G1 F900 X106.073 Y94.014 E325.92351
M204 S5000
M205 X30 Y30
G0 F2400 X107.125 Y93.811
M204 S4000
M205 X25 Y25
G1 F900 X92.307 Y108.629 E329.44408
M204 S5000
M205 X30 Y30
G0 F2400 X92.169 Y109.615
M204 S4000
M205 X25 Y25
G1 F900 X108.121 Y93.664 E333.23397
M204 S5000
M205 X30 Y30
G0 F2400 X109.028 Y93.606
M204 S4000
M205 X25 Y25
G1 F900 X92.095 Y110.538 E337.25692
M204 S5000
M205 X30 Y30
G0 F2400 X92.076 Y111.406
M204 S4000
M205 X25 Y25
G1 F900 X109.907 Y93.575 E341.49335
M204 S5000
M205 X30 Y30
G0 F2400 X110.737 Y93.593
M204 S4000
M205 X25 Y25
G1 F900 X92.08 Y112.25 E345.92603
M204 S5000
M205 X30 Y30
G0 F2400 X92.144 Y113.035
M204 S4000
M205 X25 Y25
G1 F900 X111.534 Y93.644 E350.53298
M204 S5000
M205 X30 Y30
G0 F2400 X112.302 Y93.725
M204 S4000
M205 X25 Y25
G1 F900 X92.213 Y113.815 E355.306
M204 S5000
M205 X30 Y30
G0 F2400 X92.338 Y114.538
M204 S4000
M205 X25 Y25
G1 F900 X113.036 Y93.84 E360.22359
M204 S5000
M205 X30 Y30
G0 F2400 X113.749 Y93.975
M204 S4000
M205 X25 Y25
G1 F900 X92.463 Y115.261 E365.28089
M204 S5000
M205 X30 Y30
G0 F2400 X92.636 Y115.937
M204 S4000
M205 X25 Y25
G1 F900 X114.436 Y94.137 E370.4603
M204 S5000
M205 X30 Y30
G0 F2400 X115.1 Y94.322
M204 S4000
M205 X25 Y25
G1 F900 X92.812 Y116.61 E375.75566
M204 S5000
M205 X30 Y30
G0 F2400 X93.024 Y117.246
M204 S4000
M205 X25 Y25
G1 F900 X115.749 Y94.521 E381.15485
M204 S5000
M205 X30 Y30
G0 F2400 X116.367 Y94.752
M204 S4000
M205 X25 Y25
G1 F900 X93.244 Y117.874 E386.64847
M204 S5000
M205 X30 Y30
G0 F2400 X93.488 Y118.479
M204 S4000
M205 X25 Y25
G1 F900 X116.982 Y94.985 E392.23036
M204 S5000
M205 X30 Y30
G0 F2400 X117.559 Y95.257
M204 S4000
M205 X25 Y25
G1 F900 X93.751 Y119.064 E397.88674
M204 S5000
M205 X30 Y30
G0 F2400 X94.022 Y119.642
M204 S4000
M205 X25 Y25
G1 F900 X118.136 Y95.528 E403.61593
M204 S5000
M205 X30 Y30
G0 F2400 X118.685 Y95.828
M204 S4000
M205 X25 Y25
G1 F900 X94.325 Y120.188 E409.40357
M204 S5000
M205 X30 Y30
G0 F2400 X94.628 Y120.733
M204 S4000
M205 X25 Y25
G1 F900 X119.222 Y96.139 E415.24681
M204 S5000
M205 X30 Y30
G0 F2400 X119.75 Y96.459
M204 S4000
M205 X25 Y25
G1 F900 X94.96 Y121.249 E421.13661
M204 S5000
M205 X30 Y30
G0 F2400 X95.301 Y121.758
M204 S4000
M205 X25 Y25
G1 F900 X120.25 Y96.808 E427.06431
M204 S5000
M205 X30 Y30
G0 F2400 X120.751 Y97.156
M204 S4000
M205 X25 Y25
G1 F900 X95.653 Y122.254 E433.02729
M204 S5000
M205 X30 Y30
G0 F2400 X96.03 Y122.726
M204 S4000
M205 X25 Y25
G1 F900 X108.15 Y110.605 E435.90697
M204 S5000
M205 X30 Y30
G0 F2400 X108.003 Y111.601
M204 S4000
M205 X25 Y25
G1 F900 X96.406 Y123.197 E438.66216
M204 S5000
M205 X30 Y30
G0 F2400 X96.813 Y123.639
M204 S4000
M205 X25 Y25
G1 F900 X108.14 Y112.312 E441.35332
M204 S5000
M205 X30 Y30
G0 F2400 X108.415 Y112.886
M204 S4000
M205 X25 Y25
G1 F900 X97.225 Y124.076 E444.01193
M204 S5000
M205 X30 Y30
G0 F2400 X97.652 Y124.498
M204 S4000
M205 X25 Y25
G1 F900 X108.802 Y113.347 E446.66115
M204 S5000
M205 X30 Y30
G0 F2400 X109.291 Y113.707
M204 S4000
M205 X25 Y25
G1 F900 X98.098 Y124.9 E449.32047
M204 S5000
M205 X30 Y30
G0 F2400 X98.544 Y125.302
M204 S4000
M205 X25 Y25
G1 F900 X109.87 Y113.976 E452.01139
M204 S5000
M205 X30 Y30
G0 F2400 X110.551 Y114.144
M204 S4000
M205 X25 Y25
G1 F900 X99.025 Y125.67 E454.74983
M204 S5000
M205 X30 Y30
G0 F2400 X99.507 Y126.036
M204 S4000
M205 X25 Y25
G1 F900 X111.351 Y114.192 E457.56382
M204 S5000
M205 X30 Y30
G0 F2400 X112.15 Y114.242
M204 S4000
M205 X25 Y25
G1 F900 X100.007 Y126.385 E460.44885
M204 S5000
M205 X30 Y30
G0 F2400 X100.526 Y126.714
M204 S4000
M205 X25 Y25
G1 F900 X114.011 Y113.229 E463.65272
M204 S5000
M205 X30 Y30
G0 F2400 X113.163 Y113.229
M204 S4000
M205 X25 Y25
G1 F900 X112.629 Y113.763 E463.7796
M204 S5000
M205 X30 Y30
G0 F2400 X114.86 Y113.229
M204 S4000
M205 X25 Y25
G1 F900 X101.046 Y127.043 E467.06163
M204 S5000
M205 X30 Y30
G0 F2400 X101.604 Y127.333
M204 S4000
M205 X25 Y25
G1 F900 X115.708 Y113.23 E470.41245
M204 S5000
M205 X30 Y30
G0 F2400 X116.555 Y113.231
M204 S4000
M205 X25 Y25
G1 F900 X102.162 Y127.624 E473.83206
M204 S5000
M205 X30 Y30
G0 F2400 X102.745 Y127.89
M204 S4000
M205 X25 Y25
G1 F900 X117.403 Y113.231 E477.31474
M204 S5000
M205 X30 Y30
G0 F2400 X118.251 Y113.232
M204 S4000
M205 X25 Y25
G1 F900 X103.342 Y128.141 E480.85694
M204 S5000
M205 X30 Y30
G0 F2400 X103.953 Y128.378
M204 S4000
M205 X25 Y25
G1 F900 X119.099 Y113.233 E484.45532
M204 S5000
M205 X30 Y30
G0 F2400 X119.947 Y113.233
M204 S4000
M205 X25 Y25
G1 F900 X104.594 Y128.586 E488.10301
M204 S5000
M205 X30 Y30
G0 F2400 X105.24 Y128.789
M204 S4000
M205 X25 Y25
G1 F900 X120.795 Y113.233 E491.79881
M204 S5000
M205 X30 Y30
G0 F2400 X120.925 Y113.953
M204 S4000
M205 X25 Y25
G1 F900 X105.927 Y128.95 E495.36203
M204 S5000
M205 X30 Y30
G0 F2400 X106.615 Y129.111
M204 S4000
M205 X25 Y25
G1 F900 X120.957 Y114.769 E498.76952
M204 S5000
M205 X30 Y30
G0 F2400 X121.806 Y114.769
M204 S4000
M205 X25 Y25
G1 F900 X107.353 Y129.221 E502.20326
M204 S5000
M205 X30 Y30
G0 F2400 X108.092 Y129.331
M204 S4000
M205 X25 Y25
G1 F900 X122.654 Y114.769 E505.66301
M204 S5000
M205 X30 Y30
G0 F2400 X123.503 Y114.769
M204 S4000
M205 X25 Y25
G1 F900 X108.888 Y129.384 E509.13536
M204 S5000
M205 X30 Y30
G0 F2400 X109.693 Y129.427
M204 S4000
M205 X25 Y25
G1 F900 X124.351 Y114.769 E512.61792
M204 S5000
M205 X30 Y30
G0 F2400 X125.2 Y114.769
M204 S4000
M205 X25 Y25
G1 F900 X110.56 Y129.409 E516.09621
M204 S5000
M205 X30 Y30
G0 F2400 X111.455 Y129.362
M204 S4000
M205 X25 Y25
G1 F900 X126.048 Y114.769 E519.56333
M204 S5000
M205 X30 Y30
G0 F2400 X126.897 Y114.769
M204 S4000
M205 X25 Y25
G1 F900 X112.404 Y129.261 E523.00657
M204 S5000
M205 X30 Y30
G0 F2400 X113.431 Y129.083
M204 S4000
M205 X25 Y25
G1 F900 X127.745 Y114.769 E526.4074
M204 S5000
M205 X30 Y30
G0 F2400 X127.748 Y115.614
M204 S4000
M205 X25 Y25
G1 F900 X128.594 Y114.769 E526.60828
M204 S5000
M205 X30 Y30
G0 F2400 X128.597 Y115.614
M204 S4000
M205 X25 Y25
G1 F900 X129.442 Y114.769 E526.80905
M204 S5000
M205 X30 Y30
G0 F2400 X129.445 Y115.614
M204 S4000
M205 X25 Y25
G1 F900 X130.291 Y114.769 E527.00993
M204 S5000
M205 X30 Y30
G0 F2400 X130.925 Y114.984
M204 S4000
M205 X25 Y25
G1 F900 X130.294 Y115.614 E527.15973
M204 S5000
M205 X30 Y30
G0 F2400 X127.665 Y115.883
G0 X127.341 Y116.022
M204 S4000
M205 X25 Y25
G1 F900 X114.527 Y128.836 E530.20418
M204 S5000
M205 X30 Y30
G0 F2400 X115.725 Y128.486
M204 S4000
M205 X25 Y25
G1 F900 X126.974 Y117.237 E532.8768
M204 S5000
M205 X30 Y30
G0 F2400 X126.444 Y118.615
M204 S4000
M205 X25 Y25
G1 F900 X117.103 Y127.956 E535.09611
M204 S5000
M205 X30 Y30
G0 F2400 X118.811 Y127.097
M204 S4000
M205 X25 Y25
G1 F900 X125.596 Y120.312 E536.70815
M204 S5000
M205 X30 Y30
G0 F2400 X123.565 Y123.192
M204 S4000
M205 X25 Y25
G1 F900 X121.64 Y125.117 E537.1655
M204 S5000
M205 X30 Y30
G0 F2400 X111.386 Y112.39
G0 X111.386 Y110.61
G0 X112.62 Y110.075
G0 X120.021 Y109.765
M204 S4000
M205 X25 Y25
G1 F900 X120.925 Y108.861 E537.38028
M204 S5000
M205 X30 Y30
G0 F2400 X121.557 Y108.229
M204 S4000
M205 X25 Y25
G1 F900 X126.109 Y103.677 E538.46178
M204 S5000
M205 X30 Y30
G0 F2400 X125.826 Y103.111
M204 S4000
M205 X25 Y25
G1 F900 X119.172 Y109.765 E540.04269
M204 S5000
M205 X30 Y30
G0 F2400 X118.323 Y109.766
M204 S4000
M205 X25 Y25
G1 F900 X125.526 Y102.563 E541.75404
M204 S5000
M205 X30 Y30
G0 F2400 X125.203 Y102.037
M204 S4000
M205 X25 Y25
G1 F900 X117.474 Y109.767 E543.59047
M204 S5000
M205 X30 Y30
G0 F2400 X116.625 Y109.767
M204 S4000
M205 X25 Y25
G1 F900 X124.88 Y101.512 E545.55176
M204 S5000
M205 X30 Y30
G0 F2400 X124.522 Y101.022
M204 S4000
M205 X25 Y25
G1 F900 X115.776 Y109.768 E547.6297
M204 S5000
M205 X30 Y30
G0 F2400 X114.926 Y109.769
M204 S4000
M205 X25 Y25
G1 F900 X124.163 Y100.532 E549.8243
M204 S5000
M205 X30 Y30
G0 F2400 X123.785 Y100.061
M204 S4000
M205 X25 Y25
G1 F900 X114.077 Y109.769 E552.13081
M204 S5000
M205 X30 Y30
G0 F2400 X113.228 Y109.77
M204 S4000
M205 X25 Y25
G1 F900 X123.392 Y99.606 E554.54565
M204 S5000
M205 X30 Y30
G0 F2400 X122.994 Y99.156
M204 S4000
M205 X25 Y25
G1 F900 X112.704 Y109.445 E556.99031
M204 S5000
M205 X30 Y30
G0 F2400 X112.507 Y108.794
M204 S4000
M205 X25 Y25
G1 F900 X122.565 Y98.736 E559.37997
M204 S5000
M205 X30 Y30
G0 F2400 X122.137 Y98.316
M204 S4000
M205 X25 Y25
G1 F900 X111.648 Y108.804 E561.87191
M204 S5000
M205 X30 Y30
G0 F2400 X110.79 Y108.813
M204 S4000
M205 X25 Y25
G1 F900 X121.686 Y97.918 E564.46055
M204 S5000
M205 X30 Y30
G0 F2400 X121.221 Y97.534
M204 S4000
M205 X25 Y25
G1 F900 X109.64 Y109.115 E567.21205
M204 S5000
M205 X30 Y30
G0 F2400 X122.405 Y108.229
M204 S4000
M205 X25 Y25
G1 F900 X126.384 Y104.25 E568.15742
M204 S5000
M205 X30 Y30
G0 F2400 X126.627 Y104.856
M204 S4000
M205 X25 Y25
G1 F900 X123.254 Y108.229 E568.9588
M204 S5000
M205 X30 Y30
G0 F2400 X124.102 Y108.229
M204 S4000
M205 X25 Y25
G1 F900 X126.869 Y105.462 E569.6162
M204 S5000
M205 X30 Y30
G0 F2400 X127.078 Y106.102
M204 S4000
M205 X25 Y25
G1 F900 X124.951 Y108.229 E570.12155
M204 S5000
M205 X30 Y30
G0 F2400 X125.799 Y108.229
M204 S4000
M205 X25 Y25
G1 F900 X127.273 Y106.756 E570.47164
M204 S5000
M205 X30 Y30
G0 F2400 X127.494 Y107.384
M204 S4000
M205 X25 Y25
G1 F900 X126.648 Y108.229 E570.67252
M204 S5000
M205 X30 Y30
G0 F2400 X127.497 Y108.229
M204 S4000
M205 X25 Y25
G1 F900 X128.342 Y107.384 E570.87328
M204 S5000
M205 X30 Y30
G0 F2400 X128.345 Y108.229
M204 S4000
M205 X25 Y25
G1 F900 X129.191 Y107.384 E571.07416
M204 S5000
M205 X30 Y30
G0 F2400 X129.194 Y108.229
M204 S4000
M205 X25 Y25
G1 F900 X130.039 Y107.384 E571.27492
M204 S5000
M205 X30 Y30
G0 F2400 X130.042 Y108.229
M204 S4000
M205 X25 Y25
G1 F900 X130.888 Y107.384 E571.47581
M204 S5000
M205 X30 Y30
G0 F2400 X112.431 Y109.543
M204 S500
M205 X5 Y5
;TYPE:SKIN
G1 F900 X112.042 Y109.596 E571.54176
G1 X110.934 Y110.232 E571.75639
G1 X110.482 Y111.5 E571.98254
G1 X110.934 Y112.768 E572.2087
G1 X112.037 Y113.401 E572.42235
G1 X112.419 Y113.455 E572.48716
G1 X112.267 Y113.961 E572.57592
G1 X111.287 Y113.899 E572.74089
G1 X110.95 Y113.907 E572.79752
G1 X110.285 Y113.817 E572.91026
G1 X109.641 Y113.589 E573.02504
G1 X109.083 Y113.231 E573.13641
G1 X108.583 Y112.637 E573.26685
G1 X108.325 Y111.99 E573.38387
G1 X108.274 Y111.329 E573.49525
G1 X108.439 Y110.651 E573.61248
G1 X108.81 Y110.044 E573.732
G1 X109.373 Y109.558 E573.85695
G1 X110.064 Y109.242 E573.9846
G1 X110.815 Y109.104 E574.11288
G1 X112.306 Y109.087 E574.36338
G1 X112.431 Y109.543 E574.44281
M204 S5000
M205 X30 Y30
G0 F2400 X108.085 Y110.834
M204 S500
M205 X5 Y5
G1 F900 X109.962 Y108.957 E574.88877
M204 S5000
M205 X30 Y30
G0 F2400 X110.966 Y108.802
M204 S500
M205 X5 Y5
G1 F900 X108.007 Y111.761 E575.59179
M204 S5000
M205 X30 Y30
G0 F2400 X108.18 Y112.436
M204 S500
M205 X5 Y5
G1 F900 X111.825 Y108.791 E576.4578
M204 S5000
M205 X30 Y30
G0 F2400 X112.34 Y109.124
M204 S500
M205 X5 Y5
G1 F900 X108.482 Y112.982 E577.37441
M204 S5000
M205 X30 Y30
G0 F2400 X108.871 Y113.443
M204 S500
M205 X5 Y5
G1 F900 X110.804 Y111.51 E577.83367
M204 S5000
M205 X30 Y30
G0 F2400 X111.027 Y112.135
M204 S500
M205 X5 Y5
G1 F900 X109.383 Y113.779 E578.22426
M204 S5000
M205 X30 Y30
G0 F2400 X109.983 Y114.028
M204 S500
M205 X5 Y5
G1 F900 X111.35 Y112.66 E578.54917
M204 S5000
M205 X30 Y30
G0 F2400 X111.89 Y112.969
M204 S500
M205 X5 Y5
G1 F900 X110.686 Y114.173 E578.83522
M204 S5000
M205 X30 Y30
G0 F2400 X111.495 Y114.213
M204 S500
M205 X5 Y5
G1 F900 X112.429 Y113.279 E579.05713
M204 S5000
M205 X30 Y30
G0 F2400 X112.402 Y113.462
;MESH:NONMESH
G0 F600 X112.402 Y113.462 Z5.58
G0 F2400 X111.386 Y112.39
G0 X111.133 Y93.401
G0 X111.139 Y93.302
;TIME_ELAPSED:4795.375321
;LAYER:20
M204 S1000
M205 X10 Y10
;TYPE:WALL-INNER
;MESH:ABU3-17 Wittig Olefination.stl
G1 F600 X112.656 Y93.462 E579.3134
G1 X114.152 Y93.747 E579.56925
G1 X115.637 Y94.161 E579.82824
G1 X117.049 Y94.686 E580.08132
G1 X118.434 Y95.338 E580.3385
G1 X119.774 Y96.112 E580.59847
G1 X121.017 Y96.977 E580.85288
G1 X122.183 Y97.941 E581.10705
G1 X123.287 Y99.022 E581.36663
G1 X124.233 Y100.119 E581.60999
G1 X125.14 Y101.356 E581.86768
G1 X125.936 Y102.659 E582.1242
G1 X126.616 Y104.017 E582.37935
G1 X127.19 Y105.453 E582.63915
G1 X127.376 Y106.051 E582.74437
G1 X127.672 Y107.033 E582.91667
G1 X131.226 Y107.033 E583.51375
G1 X131.226 Y108.407 E583.74458
G1 X121.226 Y108.407 E585.42458
G1 X121.226 Y109.701 E585.64197
G1 X112.95 Y109.705 E587.03234
G1 X112.314 Y109.76 E587.13958
G1 X111.671 Y109.94 E587.25176
G1 X111.115 Y110.257 E587.35928
G1 X110.605 Y110.828 E587.4879
G1 X110.459 Y111.503 E587.60393
G1 X110.606 Y112.16 E587.71703
G1 X111.042 Y112.685 E587.83168
G1 X111.663 Y113.06 E587.95356
G1 X112.401 Y113.258 E588.08192
G1 X112.958 Y113.296 E588.17572
G1 X121.226 Y113.298 E589.56474
G1 X121.226 Y114.592 E589.78213
G1 X131.226 Y114.593 E591.46213
G1 X131.226 Y115.966 E591.6928
G1 X127.673 Y115.966 E592.2897
G1 X127.215 Y117.489 E592.55689
G1 X126.672 Y118.86 E592.80462
G1 X126.004 Y120.218 E593.05887
G1 X125.217 Y121.527 E593.31547
G1 X124.319 Y122.773 E593.5735
G1 X123.329 Y123.93 E593.82932
G1 X122.183 Y125.059 E594.09958
G1 X121.017 Y126.023 E594.35375
G1 X119.774 Y126.888 E594.60816
G1 X118.434 Y127.662 E594.86814
G1 X117.049 Y128.314 E595.12531
G1 X115.637 Y128.839 E595.37839
G1 X114.152 Y129.253 E595.63739
G1 X112.656 Y129.538 E595.89323
G1 X111.139 Y129.698 E596.1495
G1 X109.605 Y129.73 E596.40727
G1 X108.096 Y129.635 E596.66128
G1 X106.565 Y129.409 E596.92128
G1 X105.09 Y129.063 E597.17581
G1 X103.64 Y128.592 E597.43194
G1 X102.228 Y127.998 E597.68929
G1 X100.867 Y127.287 E597.94726
G1 X99.589 Y126.475 E598.20163
G1 X98.375 Y125.554 E598.45763
G1 X97.228 Y124.52 E598.71707
G1 X96.238 Y123.466 E598.96001
G1 X95.28 Y122.268 E599.21771
G1 X94.437 Y121.007 E599.47253
G1 X93.692 Y119.666 E599.73025
G1 X93.066 Y118.274 E599.98667
G1 X92.561 Y116.837 E600.24256
G1 X92.173 Y115.354 E600.50009
G1 X91.916 Y113.857 E600.75526
G1 X91.781 Y112.325 E601.01364
G1 X91.774 Y110.802 E601.2695
G1 X91.895 Y109.284 E601.52534
G1 X92.143 Y107.781 E601.78126
G1 X92.521 Y106.29 E602.03967
G1 X93.014 Y104.856 E602.29442
G1 X93.634 Y103.449 E602.55273
G1 X94.36 Y102.117 E602.80758
G1 X95.203 Y100.837 E603.06507
G1 X96.147 Y99.639 E603.32131
G1 X97.189 Y98.521 E603.57806
G1 X98.369 Y97.451 E603.84567
G1 X99.589 Y96.525 E604.10298
G1 X100.867 Y95.713 E604.35736
G1 X102.228 Y95.002 E604.61533
G1 X103.64 Y94.408 E604.87268
G1 X105.09 Y93.937 E605.12881
G1 X106.565 Y93.591 E605.38333
G1 X108.096 Y93.365 E605.64333
G1 X109.605 Y93.27 E605.89734
G1 X111.139 Y93.302 E606.15511
M204 S5000
M205 X30 Y30
G0 F2400 X111.133 Y93.401
G0 X93.781 Y119.622
G0 X93.158 Y119.94
M204 S500
M205 X5 Y5
;TYPE:WALL-OUTER
G1 F600 X92.508 Y118.495 E606.4213
G1 X91.984 Y117.006 E606.68649
G1 X91.588 Y115.49 E606.94973
G1 X91.319 Y113.927 E607.21617
G1 X91.181 Y112.357 E607.48095
G1 X91.174 Y110.781 E607.74572
G1 X91.299 Y109.21 E608.01048
G1 X91.556 Y107.656 E608.2751
G1 X91.943 Y106.126 E608.54023
G1 X92.457 Y104.633 E608.80551
G1 X93.096 Y103.183 E609.07171
G1 X93.844 Y101.81 E609.33438
G1 X94.714 Y100.489 E609.60012
G1 X95.695 Y99.244 E609.86641
G1 X96.77 Y98.09 E610.13137
G1 X97.984 Y96.99 E610.40659
G1 X99.242 Y96.035 E610.67193
G1 X100.572 Y95.19 E610.93665
G1 X101.97 Y94.459 E611.20169
G1 X103.432 Y93.844 E611.46815
G1 X104.924 Y93.36 E611.73167
G1 X106.46 Y93 E611.99671
G1 X108.03 Y92.768 E612.26333
G1 X109.592 Y92.669 E612.52627
G1 X111.179 Y92.703 E612.79295
G1 X112.735 Y92.867 E613.05581
G1 X114.294 Y93.164 E613.32243
G1 X115.818 Y93.589 E613.58823
G1 X117.29 Y94.136 E613.85205
G1 X118.713 Y94.806 E614.11629
G1 X120.09 Y95.601 E614.38341
G1 X121.377 Y96.497 E614.64686
G1 X122.593 Y97.502 E614.91189
G1 X123.72 Y98.606 E615.17693
G1 X124.706 Y99.749 E615.43053
G1 X125.638 Y101.02 E615.69532
G1 X126.462 Y102.368 E615.96074
G1 X127.163 Y103.769 E616.22393
G1 X127.756 Y105.252 E616.49225
G1 X127.951 Y105.878 E616.6024
G1 X128.118 Y106.433 E616.69977
G1 X131.826 Y106.433 E617.32272
G1 X131.826 Y109.007 E617.75515
G1 X121.826 Y109.007 E619.43515
G1 X121.826 Y110.301 E619.65254
G1 X112.976 Y110.305 E621.13934
G1 X112.422 Y110.353 E621.23276
G1 X111.904 Y110.498 E621.32313
G1 X111.497 Y110.73 E621.40184
G1 X111.158 Y111.11 E621.48739
G1 X111.073 Y111.501 E621.55461
G1 X111.16 Y111.888 E621.62125
G1 X111.439 Y112.224 E621.69462
G1 X111.9 Y112.502 E621.78506
G1 X112.5 Y112.663 E621.88943
G1 X112.979 Y112.696 E621.97009
G1 X121.826 Y112.698 E623.45638
G1 X121.826 Y113.992 E623.67378
G1 X131.826 Y113.993 E625.35378
G1 X131.826 Y116.566 E625.78604
G1 X128.119 Y116.566 E626.40882
G1 X127.779 Y117.694 E626.60674
G1 X127.223 Y119.098 E626.86044
G1 X126.531 Y120.505 E627.12385
G1 X125.715 Y121.863 E627.39002
G1 X124.793 Y123.142 E627.6549
G1 X123.771 Y124.336 E627.91894
G1 X122.587 Y125.503 E628.19823
G1 X121.377 Y126.503 E628.46195
G1 X120.09 Y127.399 E628.7254
G1 X118.713 Y128.194 E628.99252
G1 X117.29 Y128.864 E629.25676
G1 X115.818 Y129.411 E629.52058
G1 X114.294 Y129.836 E629.78638
G1 X112.735 Y130.133 E630.053
G1 X111.179 Y130.297 E630.31586
G1 X109.592 Y130.331 E630.58254
G1 X108.03 Y130.232 E630.84548
G1 X106.46 Y130 E631.1121
G1 X104.924 Y129.64 E631.37714
G1 X103.432 Y129.156 E631.64066
G1 X101.97 Y128.541 E631.90712
G1 X100.572 Y127.81 E632.17216
G1 X99.242 Y126.965 E632.43688
G1 X97.99 Y126.015 E632.70091
G1 X96.812 Y124.954 E632.96725
G1 X95.779 Y123.854 E633.22077
G1 X94.799 Y122.628 E633.48445
G1 X93.922 Y121.316 E633.74957
G1 X93.158 Y119.94 E634.01399
M204 S5000
M205 X30 Y30
G0 F2400 X93.035 Y119.667
G0 X93.867 Y119.323
M204 S4000
M205 X25 Y25
;TYPE:FILL
G1 F900 X102.175 Y127.631 E635.98787
M204 S5000
M205 X30 Y30
G0 F2400 X103.671 Y128.279
M204 S4000
M205 X25 Y25
G1 F900 X93.23 Y117.837 E638.46864
M204 S5000
M205 X30 Y30
G0 F2400 X92.797 Y116.556
M204 S4000
M205 X25 Y25
G1 F900 X104.939 Y128.698 E641.35343
M204 S5000
M205 X30 Y30
G0 F2400 X106.073 Y128.984
M204 S4000
M205 X25 Y25
G1 F900 X92.497 Y115.407 E644.57904
M204 S5000
M205 X30 Y30
G0 F2400 X92.309 Y114.37
M204 S4000
M205 X25 Y25
G1 F900 X107.125 Y129.186 E648.09915
M204 S5000
M205 X30 Y30
G0 F2400 X108.121 Y129.334
M204 S4000
M205 X25 Y25
G1 F900 X92.176 Y113.389 E651.88748
M204 S5000
M205 X30 Y30
G0 F2400 X92.093 Y112.458
M204 S4000
M205 X25 Y25
G1 F900 X109.027 Y129.392 E655.9108
M204 S5000
M205 X30 Y30
G0 F2400 X109.906 Y129.422
M204 S4000
M205 X25 Y25
G1 F900 X92.077 Y111.593 E660.14675
M204 S5000
M205 X30 Y30
G0 F2400 X92.078 Y110.746
M204 S4000
M205 X25 Y25
G1 F900 X110.737 Y129.404 E664.57978
M204 S5000
M205 X30 Y30
G0 F2400 X111.534 Y129.353
M204 S4000
M205 X25 Y25
G1 F900 X92.14 Y109.96 E669.18745
M204 S5000
M205 X30 Y30
G0 F2400 X92.214 Y109.185
M204 S4000
M205 X25 Y25
G1 F900 X112.301 Y129.272 E673.95987
M204 S5000
M205 X30 Y30
G0 F2400 X113.035 Y129.158
M204 S4000
M205 X25 Y25
G1 F900 X92.334 Y108.456 E678.8783
M204 S5000
M205 X30 Y30
G0 F2400 X92.463 Y107.736
M204 S4000
M205 X25 Y25
G1 F900 X113.749 Y129.022 E683.93559
M204 S5000
M205 X30 Y30
G0 F2400 X114.436 Y128.861
M204 S4000
M205 X25 Y25
G1 F900 X92.634 Y107.059 E689.11548
M204 S5000
M205 X30 Y30
G0 F2400 X92.805 Y106.382
M204 S4000
M205 X25 Y25
G1 F900 X115.1 Y128.676 E694.41239
M204 S5000
M205 X30 Y30
G0 F2400 X115.749 Y128.477
M204 S4000
M205 X25 Y25
G1 F900 X93.022 Y105.75 E699.81205
M204 S5000
M205 X30 Y30
G0 F2400 X93.239 Y105.119
M204 S4000
M205 X25 Y25
G1 F900 X116.367 Y128.246 E705.30686
M204 S5000
M205 X30 Y30
G0 F2400 X116.982 Y128.013
M204 S4000
M205 X25 Y25
G1 F900 X93.489 Y104.52 E710.88851
M204 S5000
M205 X30 Y30
G0 F2400 X93.748 Y103.931
M204 S4000
M205 X25 Y25
G1 F900 X117.559 Y127.741 E716.5456
M204 S5000
M205 X30 Y30
G0 F2400 X118.136 Y127.47
M204 S4000
M205 X25 Y25
G1 F900 X94.023 Y103.357 E722.27456
M204 S5000
M205 X30 Y30
G0 F2400 X94.323 Y102.808
M204 S4000
M205 X25 Y25
G1 F900 X118.685 Y127.17 E728.06267
M204 S5000
M205 X30 Y30
G0 F2400 X119.222 Y126.859
M204 S4000
M205 X25 Y25
G1 F900 X94.623 Y102.26 E733.9071
M204 S5000
M205 X30 Y30
G0 F2400 X94.96 Y101.749
M204 S4000
M205 X25 Y25
G1 F900 X119.75 Y126.538 E739.79678
M204 S5000
M205 X30 Y30
G0 F2400 X120.25 Y126.19
M204 S4000
M205 X25 Y25
G1 F900 X95.297 Y101.237 E745.72531
M204 S5000
M205 X30 Y30
G0 F2400 X95.655 Y100.746
M204 S4000
M205 X25 Y25
G1 F900 X120.75 Y125.841 E751.68758
M204 S5000
M205 X30 Y30
G0 F2400 X121.22 Y125.463
M204 S4000
M205 X25 Y25
G1 F900 X109.757 Y113.999 E754.41117
M204 S5000
M205 X30 Y30
G0 F2400 X110.794 Y114.188
M204 S4000
M205 X25 Y25
G1 F900 X121.685 Y125.079 E756.99874
M204 S5000
M205 X30 Y30
G0 F2400 X122.135 Y124.681
M204 S4000
M205 X25 Y25
G1 F900 X111.577 Y114.123 E759.50719
M204 S5000
M205 X30 Y30
G0 F2400 X111.867 Y113.564
M204 S4000
M205 X25 Y25
G1 F900 X122.563 Y124.26 E762.04843
M204 S5000
M205 X30 Y30
G0 F2400 X122.99 Y123.839
M204 S4000
M205 X25 Y25
G1 F900 X112.732 Y113.581 E764.48561
M204 S5000
M205 X30 Y30
G0 F2400 X113.595 Y113.595
M204 S4000
M205 X25 Y25
G1 F900 X123.392 Y123.392 E766.81325
M204 S5000
M205 X30 Y30
G0 F2400 X123.784 Y122.936
M204 S4000
M205 X25 Y25
G1 F900 X114.444 Y113.595 E769.03244
M204 S5000
M205 X30 Y30
G0 F2400 X115.293 Y113.596
M204 S4000
M205 X25 Y25
G1 F900 X124.167 Y122.47 E771.1408
M204 S5000
M205 X30 Y30
G0 F2400 X124.522 Y121.977
M204 S4000
M205 X25 Y25
G1 F900 X116.142 Y113.596 E773.1319
M204 S5000
M205 X30 Y30
G0 F2400 X116.991 Y113.597
M204 S4000
M205 X25 Y25
G1 F900 X124.878 Y121.484 E775.00576
M204 S5000
M205 X30 Y30
G0 F2400 X125.205 Y120.963
M204 S4000
M205 X25 Y25
G1 F900 X117.84 Y113.597 E776.75571
M204 S5000
M205 X30 Y30
G0 F2400 X118.688 Y113.597
M204 S4000
M205 X25 Y25
G1 F900 X125.524 Y120.433 E778.37986
M204 S5000
M205 X30 Y30
G0 F2400 X125.83 Y119.89
M204 S4000
M205 X25 Y25
G1 F900 X119.537 Y113.598 E779.87489
M204 S5000
M205 X30 Y30
G0 F2400 X120.386 Y113.598
M204 S4000
M205 X25 Y25
G1 F900 X120.925 Y114.136 E780.00283
M204 S5000
M205 X30 Y30
G0 F2400 X121.681 Y114.892
M204 S4000
M205 X25 Y25
G1 F900 X126.11 Y119.322 E781.05522
M204 S5000
M205 X30 Y30
G0 F2400 X126.39 Y118.753
M204 S4000
M205 X25 Y25
G1 F900 X122.529 Y114.892 E781.97255
M204 S5000
M205 X30 Y30
G0 F2400 X123.378 Y114.892
M204 S4000
M205 X25 Y25
G1 F900 X126.631 Y118.146 E782.74554
M204 S5000
M205 X30 Y30
G0 F2400 X126.872 Y117.538
M204 S4000
M205 X25 Y25
G1 F900 X124.226 Y114.892 E783.3742
M204 S5000
M205 X30 Y30
G0 F2400 X125.075 Y114.892
M204 S4000
M205 X25 Y25
G1 F900 X127.079 Y116.897 E783.85044
M204 S5000
M205 X30 Y30
G0 F2400 X127.275 Y116.244
M204 S4000
M205 X25 Y25
G1 F900 X125.923 Y114.892 E784.17166
M204 S5000
M205 X30 Y30
G0 F2400 X126.772 Y114.892
M204 S4000
M205 X25 Y25
G1 F900 X127.545 Y115.665 E784.35532
M204 S5000
M205 X30 Y30
G0 F2400 X127.62 Y114.892
M204 S4000
M205 X25 Y25
G1 F900 X128.393 Y115.665 E784.53897
M204 S5000
M205 X30 Y30
G0 F2400 X128.469 Y114.892
M204 S4000
M205 X25 Y25
G1 F900 X129.242 Y115.665 E784.72263
M204 S5000
M205 X30 Y30
G0 F2400 X129.317 Y114.892
M204 S4000
M205 X25 Y25
G1 F900 X130.09 Y115.665 E784.90628
M204 S5000
M205 X30 Y30
G0 F2400 X130.166 Y114.892
M204 S4000
M205 X25 Y25
G1 F900 X130.925 Y115.652 E785.08673
M204 S5000
M205 X30 Y30
G0 F2400 X121.198 Y114.62
G0 X112.395 Y113.297
G0 X111.016 Y112.715
G0 X110.419 Y111.503
G0 X111.09 Y110.226
G0 X112.307 Y109.721
G0 X121.198 Y108.379
G0 X130.168 Y108.106
M204 S4000
M205 X25 Y25
G1 F900 X129.394 Y107.333 E785.27051
M204 S5000
M205 X30 Y30
G0 F2400 X129.319 Y108.106
M204 S4000
M205 X25 Y25
G1 F900 X128.546 Y107.333 E785.45416
M204 S5000
M205 X30 Y30
G0 F2400 X128.471 Y108.106
M204 S4000
M205 X25 Y25
G1 F900 X127.697 Y107.333 E785.63794
M204 S5000
M205 X30 Y30
G0 F2400 X127.341 Y106.976
M204 S4000
M205 X25 Y25
G1 F900 X114.528 Y94.163 E788.68215
M204 S5000
M205 X30 Y30
G0 F2400 X113.431 Y93.915
M204 S4000
M205 X25 Y25
G1 F900 X127.622 Y108.106 E792.05376
M204 S5000
M205 X30 Y30
G0 F2400 X126.774 Y108.106
M204 S4000
M205 X25 Y25
G1 F900 X112.404 Y93.736 E795.4679
M204 S5000
M205 X30 Y30
G0 F2400 X111.456 Y93.637
M204 S4000
M205 X25 Y25
G1 F900 X125.925 Y108.106 E798.90556
M204 S5000
M205 X30 Y30
G0 F2400 X125.077 Y108.106
M204 S4000
M205 X25 Y25
G1 F900 X110.561 Y93.59 E802.35438
M204 S5000
M205 X30 Y30
G0 F2400 X109.694 Y93.572
M204 S4000
M205 X25 Y25
G1 F900 X124.228 Y108.106 E805.80748
M204 S5000
M205 X30 Y30
G0 F2400 X123.38 Y108.106
M204 S4000
M205 X25 Y25
G1 F900 X108.888 Y93.615 E809.25049
M204 S5000
M205 X30 Y30
G0 F2400 X108.093 Y93.669
M204 S4000
M205 X25 Y25
G1 F900 X122.531 Y108.106 E812.68066
M204 S5000
M205 X30 Y30
G0 F2400 X121.683 Y108.106
M204 S4000
M205 X25 Y25
G1 F900 X107.355 Y93.778 E816.08482
M204 S5000
M205 X30 Y30
G0 F2400 X106.616 Y93.888
M204 S4000
M205 X25 Y25
G1 F900 X120.925 Y108.197 E819.48447
M204 S5000
M205 X30 Y30
G0 F2400 X120.925 Y109.045
M204 S4000
M205 X25 Y25
G1 F900 X105.928 Y94.049 E823.04745
M204 S5000
M205 X30 Y30
G0 F2400 X105.24 Y94.209
M204 S4000
M205 X25 Y25
G1 F900 X120.431 Y109.4 E826.65665
M204 S5000
M205 X30 Y30
G0 F2400 X119.583 Y109.401
M204 S4000
M205 X25 Y25
G1 F900 X104.595 Y94.412 E830.21774
M204 S5000
M205 X30 Y30
G0 F2400 X103.954 Y94.62
M204 S4000
M205 X25 Y25
G1 F900 X118.735 Y109.401 E833.72952
M204 S5000
M205 X30 Y30
G0 F2400 X117.887 Y109.402
M204 S4000
M205 X25 Y25
G1 F900 X103.343 Y94.858 E837.185
M204 S5000
M205 X30 Y30
G0 F2400 X102.746 Y95.11
M204 S4000
M205 X25 Y25
G1 F900 X117.038 Y109.402 E840.58061
M204 S5000
M205 X30 Y30
G0 F2400 X116.191 Y109.402
M204 S4000
M205 X25 Y25
G1 F900 X102.162 Y95.374 E843.91361
M204 S5000
M205 X30 Y30
G0 F2400 X101.605 Y95.665
M204 S4000
M205 X25 Y25
G1 F900 X115.343 Y109.403 E847.17759
M204 S5000
M205 X30 Y30
G0 F2400 X114.494 Y109.403
M204 S4000
M205 X25 Y25
G1 F900 X101.048 Y95.957 E850.3722
M204 S5000
M205 X30 Y30
G0 F2400 X100.527 Y96.284
M204 S4000
M205 X25 Y25
G1 F900 X113.646 Y109.404 E853.48923
M204 S5000
M205 X30 Y30
G0 F2400 X112.809 Y109.415
M204 S4000
M205 X25 Y25
G1 F900 X100.008 Y96.614 E856.5306
M204 S5000
M205 X30 Y30
G0 F2400 X99.509 Y96.963
M204 S4000
M205 X25 Y25
G1 F900 X111.277 Y108.731 E859.32653
M204 S5000
M205 X30 Y30
G0 F2400 X111.741 Y109.195
M204 S4000
M205 X25 Y25
G1 F900 X112.063 Y109.518 E859.40315
M204 S5000
M205 X30 Y30
G0 F2400 X110.529 Y108.832
M204 S4000
M205 X25 Y25
G1 F900 X99.026 Y97.329 E862.13613
M204 S5000
M205 X30 Y30
G0 F2400 X98.545 Y97.696
M204 S4000
M205 X25 Y25
G1 F900 X109.824 Y108.975 E864.81588
M204 S5000
M205 X30 Y30
G0 F2400 X109.23 Y109.23
M204 S4000
M205 X25 Y25
G1 F900 X98.099 Y98.099 E867.46047
M204 S5000
M205 X30 Y30
G0 F2400 X97.654 Y98.503
M204 S4000
M205 X25 Y25
G1 F900 X108.731 Y109.58 E870.09223
M204 S5000
M205 X30 Y30
G0 F2400 X108.338 Y110.035
M204 S4000
M205 X25 Y25
G1 F900 X97.224 Y98.921 E872.73278
M204 S5000
M205 X30 Y30
G0 F2400 X96.814 Y99.36
M204 S4000
M205 X25 Y25
G1 F900 X108.048 Y110.593 E875.40173
M204 S5000
M205 X30 Y30
G0 F2400 X107.888 Y111.283
M204 S4000
M205 X25 Y25
G1 F900 X96.405 Y99.799 E878.13007
M204 S5000
M205 X30 Y30
G0 F2400 X96.029 Y100.271
M204 S4000
M205 X25 Y25
G1 F900 X107.958 Y112.201 E880.96437
M204 S5000
M205 X30 Y30
G0 F2400 X94.99 Y121.294
M204 S4000
M205 X25 Y25
G1 F900 X100.206 Y126.51 E882.20363
M204 S5000
M205 X30 Y30
G0 F2400 X110.57 Y110.81
G0 X111.548 Y109.966
G0 X126.97 Y105.757
M204 S4000
M205 X25 Y25
G1 F900 X115.727 Y94.514 E884.87483
M204 S5000
M205 X30 Y30
G0 F2400 X117.106 Y95.044
M204 S4000
M205 X25 Y25
G1 F900 X126.434 Y104.373 E887.09117
M204 S5000
M205 X30 Y30
G0 F2400 X125.607 Y102.697
M204 S4000
M205 X25 Y25
G1 F900 X118.815 Y95.904 E888.70498
M204 S5000
M205 X30 Y30
G0 F2400 X121.644 Y97.885
M204 S4000
M205 X25 Y25
G1 F900 X123.577 Y99.818 E889.16424
M204 S5000
M205 X30 Y30
G0 F2400 X127.649 Y107.065
G0 X130.243 Y107.333
M204 S4000
M205 X25 Y25
G1 F900 X130.925 Y108.014 E889.32616
M204 S5000
M205 X30 Y30
G0 F2400 X121.198 Y108.379
G0 X111.508 Y109.373
M204 S500
M205 X5 Y5
;TYPE:SKIN
G1 F900 X111.442 Y109.391 E889.33765
G1 X110.739 Y109.793 E889.4737
G1 X110.062 Y110.551 E889.64444
G1 X109.855 Y111.505 E889.80844
G1 X110.061 Y112.428 E889.96732
G1 X110.652 Y113.139 E890.12265
G1 X111.429 Y113.608 E890.27512
G1 X111.508 Y113.629 E890.28885
G1 X111.347 Y113.941 E890.34784
G1 X110.338 Y113.862 E890.51787
G1 X109.656 Y113.671 E890.63685
G1 X108.99 Y113.262 E890.76815
G1 X108.508 Y112.721 E890.88988
G1 X108.242 Y112.133 E890.9983
G1 X108.15 Y111.5 E891.10576
G1 X108.242 Y110.867 E891.21323
G1 X108.503 Y110.29 E891.31962
G1 X108.897 Y109.82 E891.42265
G1 X109.462 Y109.423 E891.53866
G1 X110.102 Y109.183 E891.65349
G1 X111.32 Y109.019 E891.85996
G1 X111.508 Y109.373 E891.9273
M204 S5000
M205 X30 Y30
G0 F2400 X110.521 Y108.824
M204 S500
M205 X5 Y5
G1 F900 X111.436 Y109.739 E892.14469
M204 S5000
M205 X30 Y30
G0 F2400 X110.905 Y110.056
M204 S500
M205 X5 Y5
G1 F900 X109.817 Y108.969 E892.40307
M204 S5000
M205 X30 Y30
G0 F2400 X109.223 Y109.223
M204 S500
M205 X5 Y5
G1 F900 X110.505 Y110.505 E892.70766
M204 S5000
M205 X30 Y30
G0 F2400 X110.249 Y111.098
M204 S500
M205 X5 Y5
G1 F900 X108.724 Y109.573 E893.06998
M204 S5000
M205 X30 Y30
G0 F2400 X108.33 Y110.027
M204 S500
M205 X5 Y5
G1 F900 X110.265 Y111.962 E893.52971
M204 S5000
M205 X30 Y30
G0 F2400 X109.769 Y114.012
M204 S500
M205 X5 Y5
G1 F900 X107.947 Y112.19 E893.9626
M204 S5000
M205 X30 Y30
G0 F2400 X107.879 Y111.273
M204 S500
M205 X5 Y5
G1 F900 X110.804 Y114.198 E894.65754
M204 S5000
M205 X30 Y30
G0 F2400 X111.365 Y113.911
M204 S500
M205 X5 Y5
G1 F900 X108.038 Y110.584 E895.448
M204 S5000
M205 X30 Y30
;MESH:NONMESH
G0 F600 X108.038 Y110.584 Z5.78
G0 F2400 X125.848 Y102.704
G0 X125.937 Y102.661
;TIME_ELAPSED:4939.016794
;LAYER:21
M204 S1000
M205 X10 Y10
;TYPE:WALL-INNER
;MESH:ABU3-17 Wittig Olefination.stl
G1 F600 X126.617 Y104.02 E895.7033
G1 X127.188 Y105.446 E895.96136
G1 X127.384 Y106.074 E896.07188
G1 X127.657 Y106.995 E896.23326
G1 X131.226 Y106.995 E896.83285
G1 X131.226 Y108.309 E897.05361
G1 X121.226 Y108.309 E898.73361
G1 X121.226 Y109.481 E898.9305
G1 X112.955 Y109.483 E900.32003
G1 X112.268 Y109.535 E900.43578
G1 X111.587 Y109.683 E900.55285
G1 X110.927 Y109.99 E900.67514
G1 X110.381 Y110.462 E900.79639
G1 X110.07 Y111.106 E900.91654
G1 X110.043 Y111.77 E901.02819
G1 X110.252 Y112.333 E901.12908
G1 X110.63 Y112.783 E901.22781
G1 X111.153 Y113.141 E901.33429
G1 X111.931 Y113.409 E901.47253
G1 X112.805 Y113.515 E901.62044
G1 X121.226 Y113.519 E903.03516
G1 X121.226 Y114.69 E903.23189
G1 X131.226 Y114.691 E904.91189
G1 X131.226 Y115.704 E905.08208
G1 X131.226 Y116.004 E905.13248
G1 X130.926 Y116.004 E905.16507
G1 X127.662 Y116.003 E905.71342
G1 X127.215 Y117.489 E905.97412
G1 X126.673 Y118.858 E906.22148
G1 X126.005 Y120.216 E906.47573
G1 X125.215 Y121.531 E906.73345
G1 X124.325 Y122.765 E906.98906
G1 X123.331 Y123.928 E907.24608
G1 X122.183 Y125.059 E907.51682
G1 X121.017 Y126.023 E907.77099
G1 X119.774 Y126.888 E908.0254
G1 X118.434 Y127.662 E908.28537
G1 X117.049 Y128.314 E908.54255
G1 X115.637 Y128.839 E908.79563
G1 X114.152 Y129.253 E909.05462
G1 X112.656 Y129.538 E909.31047
G1 X111.139 Y129.698 E909.56674
G1 X109.605 Y129.73 E909.82451
G1 X108.096 Y129.635 E910.07852
G1 X106.565 Y129.409 E910.33852
G1 X105.09 Y129.063 E910.59305
G1 X103.64 Y128.592 E910.84917
G1 X102.228 Y127.998 E911.10653
G1 X100.867 Y127.287 E911.36449
G1 X99.589 Y126.475 E911.61887
G1 X98.375 Y125.554 E911.87487
G1 X97.228 Y124.52 E912.13431
G1 X96.24 Y123.468 E912.37677
G1 X95.286 Y122.275 E912.63339
G1 X94.434 Y121.004 E912.89046
G1 X93.693 Y119.669 E913.14697
G1 X93.07 Y118.281 E913.40257
G1 X92.56 Y116.836 E913.66
G1 X92.174 Y115.356 E913.91696
G1 X91.915 Y113.859 E914.17219
G1 X91.781 Y112.328 E914.43039
G1 X91.774 Y110.805 E914.68625
G1 X91.895 Y109.287 E914.94208
G1 X92.143 Y107.784 E915.198
G1 X92.521 Y106.292 E915.45658
G1 X93.013 Y104.859 E915.71112
G1 X93.632 Y103.452 E915.96936
G1 X94.359 Y102.121 E916.22415
G1 X95.201 Y100.841 E916.48154
G1 X96.147 Y99.639 E916.73852
G1 X97.187 Y98.523 E916.9948
G1 X98.369 Y97.451 E917.26288
G1 X99.589 Y96.525 E917.52019
G1 X100.867 Y95.713 E917.77456
G1 X102.228 Y95.002 E918.03253
G1 X103.64 Y94.408 E918.28988
G1 X105.09 Y93.937 E918.54601
G1 X106.565 Y93.591 E918.80054
G1 X108.096 Y93.365 E919.06054
G1 X109.605 Y93.27 E919.31455
G1 X111.139 Y93.302 E919.57232
G1 X112.656 Y93.462 E919.82859
G1 X114.152 Y93.747 E920.08444
G1 X115.637 Y94.161 E920.34343
G1 X117.049 Y94.686 E920.59651
G1 X118.434 Y95.338 E920.85368
G1 X119.774 Y96.112 E921.11366
G1 X121.017 Y96.977 E921.36807
G1 X122.183 Y97.941 E921.62224
G1 X123.287 Y99.022 E921.88182
G1 X124.231 Y100.117 E922.1247
G1 X125.134 Y101.349 E922.38132
G1 X125.937 Y102.661 E922.63974
M204 S5000
M205 X30 Y30
G0 F2400 X125.85 Y102.709
G0 X122.117 Y98.015
G0 X122.593 Y97.502
M204 S500
M205 X5 Y5
;TYPE:WALL-OUTER
G1 F600 X123.72 Y98.606 E922.90479
G1 X124.704 Y99.747 E923.15791
G1 X125.632 Y101.013 E923.42162
G1 X126.465 Y102.375 E923.68984
G1 X127.162 Y103.767 E923.95137
G1 X127.755 Y105.249 E924.21954
G1 X127.959 Y105.903 E924.33463
G1 X128.105 Y106.395 E924.42085
G1 X131.826 Y106.395 E925.04598
G1 X131.826 Y108.909 E925.46833
G1 X121.826 Y108.909 E927.14833
G1 X121.826 Y110.081 E927.34523
G1 X112.978 Y110.083 E928.83169
G1 X112.355 Y110.13 E928.93665
G1 X111.78 Y110.255 E929.03551
G1 X111.256 Y110.499 E929.13262
G1 X110.867 Y110.835 E929.21897
G1 X110.664 Y111.255 E929.29734
G1 X110.647 Y111.674 E929.36779
G1 X110.778 Y112.026 E929.43089
G1 X111.037 Y112.334 E929.4985
G1 X111.425 Y112.6 E929.57753
G1 X112.066 Y112.821 E929.69144
G1 X112.841 Y112.915 E929.82259
G1 X121.826 Y112.919 E931.33207
G1 X121.826 Y114.09 E931.5288
G1 X131.826 Y114.091 E933.2088
G1 X131.826 Y116.304 E933.58059
G1 X131.826 Y116.604 E933.63099
G1 X131.526 Y116.604 E933.66358
G1 X128.108 Y116.603 E934.2378
G1 X127.779 Y117.694 E934.42924
G1 X127.224 Y119.096 E934.68256
G1 X126.532 Y120.503 E934.94598
G1 X125.713 Y121.867 E935.21327
G1 X124.799 Y123.134 E935.47573
G1 X123.773 Y124.334 E935.74097
G1 X122.587 Y125.503 E936.02074
G1 X121.377 Y126.503 E936.28445
G1 X120.09 Y127.399 E936.54791
G1 X118.713 Y128.194 E936.81503
G1 X117.29 Y128.864 E937.07927
G1 X115.818 Y129.411 E937.34309
G1 X114.294 Y129.836 E937.60889
G1 X112.735 Y130.133 E937.87551
G1 X111.179 Y130.297 E938.13837
G1 X109.592 Y130.331 E938.40504
G1 X108.03 Y130.232 E938.66799
G1 X106.46 Y130 E938.93461
G1 X104.924 Y129.64 E939.19965
G1 X103.432 Y129.156 E939.46317
G1 X101.97 Y128.541 E939.72963
G1 X100.572 Y127.81 E939.99466
G1 X99.242 Y126.965 E940.25938
G1 X97.99 Y126.015 E940.52342
G1 X96.812 Y124.954 E940.78976
G1 X95.781 Y123.856 E941.0428
G1 X94.801 Y122.63 E941.30648
G1 X93.923 Y121.319 E941.57156
G1 X93.159 Y119.943 E941.83597
G1 X92.51 Y118.498 E942.10209
G1 X91.985 Y117.009 E942.36734
G1 X91.589 Y115.493 E942.63057
G1 X91.319 Y113.929 E942.89721
G1 X91.181 Y112.36 E943.16182
G1 X91.174 Y110.784 E943.42659
G1 X91.299 Y109.213 E943.69135
G1 X91.556 Y107.659 E943.95597
G1 X91.943 Y106.129 E944.2211
G1 X92.456 Y104.636 E944.48632
G1 X93.094 Y103.186 E944.75246
G1 X93.843 Y101.813 E945.01521
G1 X94.717 Y100.486 E945.28216
G1 X95.688 Y99.251 E945.54609
G1 X96.768 Y98.092 E945.81223
G1 X97.984 Y96.99 E946.08793
G1 X99.242 Y96.035 E946.35328
G1 X100.572 Y95.19 E946.618
G1 X101.97 Y94.459 E946.88303
G1 X103.432 Y93.844 E947.14949
G1 X104.924 Y93.36 E947.41301
G1 X106.46 Y93 E947.67805
G1 X108.03 Y92.768 E947.94467
G1 X109.592 Y92.669 E948.20762
G1 X111.179 Y92.703 E948.47429
G1 X112.735 Y92.867 E948.73715
G1 X114.294 Y93.164 E949.00377
G1 X115.818 Y93.589 E949.26957
G1 X117.29 Y94.136 E949.53339
G1 X118.713 Y94.806 E949.79763
G1 X120.09 Y95.601 E950.06475
G1 X121.377 Y96.497 E950.32821
G1 X122.593 Y97.502 E950.59324
M204 S5000
M205 X30 Y30
G0 F2400 X122.807 Y97.712
G0 X122.137 Y98.316
M204 S4000
M205 X25 Y25
;TYPE:FILL
G1 F900 X111.104 Y109.349 E953.21454
M204 S5000
M205 X30 Y30
G0 F2400 X110.711 Y108.893
M204 S4000
M205 X25 Y25
G1 F900 X121.686 Y97.918 E955.82207
M204 S5000
M205 X30 Y30
G0 F2400 X121.221 Y97.534
M204 S4000
M205 X25 Y25
G1 F900 X109.815 Y108.941 E958.53212
M204 S5000
M205 X30 Y30
G0 F2400 X112.019 Y109.281
M204 S4000
M205 X25 Y25
G1 F900 X122.565 Y98.736 E961.0376
M204 S5000
M205 X30 Y30
G0 F2400 X122.994 Y99.156
M204 S4000
M205 X25 Y25
G1 F900 X112.967 Y109.182 E963.41977
M204 S5000
M205 X30 Y30
G0 F2400 X113.815 Y109.182
M204 S4000
M205 X25 Y25
G1 F900 X123.392 Y99.605 E965.69515
M204 S5000
M205 X30 Y30
G0 F2400 X123.785 Y100.061
M204 S4000
M205 X25 Y25
G1 F900 X114.664 Y109.182 E967.86219
M204 S5000
M205 X30 Y30
G0 F2400 X115.512 Y109.182
M204 S4000
M205 X25 Y25
G1 F900 X124.163 Y100.532 E969.91745
M204 S5000
M205 X30 Y30
G0 F2400 X124.521 Y101.022
M204 S4000
M205 X25 Y25
G1 F900 X116.361 Y109.182 E971.85616
M204 S5000
M205 X30 Y30
G0 F2400 X117.21 Y109.182
M204 S4000
M205 X25 Y25
G1 F900 X124.88 Y101.512 E973.67846
M204 S5000
M205 X30 Y30
G0 F2400 X125.203 Y102.038
M204 S4000
M205 X25 Y25
G1 F900 X118.059 Y109.182 E975.37579
M204 S5000
M205 X30 Y30
G0 F2400 X118.907 Y109.182
M204 S4000
M205 X25 Y25
G1 F900 X125.524 Y102.565 E976.94791
M204 S5000
M205 X30 Y30
G0 F2400 X125.826 Y103.111
M204 S4000
M205 X25 Y25
G1 F900 X120.929 Y108.009 E978.11149
M204 S5000
M205 X30 Y30
G0 F2400 X120.925 Y108.013
M204 S4000
M205 X25 Y25
G1 F900 X119.756 Y109.182 E978.38924
M204 S5000
M205 X30 Y30
G0 F2400 X120.604 Y109.182
M204 S4000
M205 X25 Y25
G1 F900 X120.925 Y108.861 E978.4655
M204 S5000
M205 X30 Y30
G0 F2400 X121.777 Y108.009
M204 S4000
M205 X25 Y25
G1 F900 X126.109 Y103.677 E979.49473
M204 S5000
M205 X30 Y30
G0 F2400 X126.384 Y104.25
M204 S4000
M205 X25 Y25
G1 F900 X122.626 Y108.009 E980.38771
M204 S5000
M205 X30 Y30
G0 F2400 X123.474 Y108.009
M204 S4000
M205 X25 Y25
G1 F900 X126.627 Y104.856 E981.13682
M204 S5000
M205 X30 Y30
G0 F2400 X126.869 Y105.462
M204 S4000
M205 X25 Y25
G1 F900 X124.323 Y108.009 E981.74184
M204 S5000
M205 X30 Y30
G0 F2400 X125.172 Y108.009
M204 S4000
M205 X25 Y25
G1 F900 X127.078 Y106.102 E982.1948
M204 S5000
M205 X30 Y30
G0 F2400 X127.272 Y106.757
M204 S4000
M205 X25 Y25
G1 F900 X126.02 Y108.009 E982.49226
M204 S5000
M205 X30 Y30
G0 F2400 X126.869 Y108.009
M204 S4000
M205 X25 Y25
G1 F900 X127.583 Y107.294 E982.66202
M204 S5000
M205 X30 Y30
G0 F2400 X127.717 Y108.009
M204 S4000
M205 X25 Y25
G1 F900 X128.431 Y107.294 E982.83177
M204 S5000
M205 X30 Y30
G0 F2400 X128.566 Y108.009
M204 S4000
M205 X25 Y25
G1 F900 X129.28 Y107.294 E983.00153
M204 S5000
M205 X30 Y30
G0 F2400 X129.414 Y108.009
M204 S4000
M205 X25 Y25
G1 F900 X130.128 Y107.294 E983.17129
M204 S5000
M205 X30 Y30
G0 F2400 X130.263 Y108.009
M204 S4000
M205 X25 Y25
G1 F900 X130.925 Y107.347 E983.32857
M204 S5000
M205 X30 Y30
G0 F2400 X121.198 Y108.281
G0 X112.263 Y109.496
G0 X110.906 Y109.957
G0 X110.032 Y111.097
G0 X110.218 Y112.353
G0 X111.136 Y113.176
G0 X121.198 Y114.718
G0 X130.918 Y114.99
M204 S4000
M205 X25 Y25
G1 F900 X130.205 Y115.703 E983.49797
M204 S5000
M205 X30 Y30
G0 F2400 X130.07 Y114.99
M204 S4000
M205 X25 Y25
G1 F900 X129.356 Y115.703 E983.66749
M204 S5000
M205 X30 Y30
G0 F2400 X129.221 Y114.99
M204 S4000
M205 X25 Y25
G1 F900 X128.508 Y115.703 E983.83689
M204 S5000
M205 X30 Y30
G0 F2400 X128.373 Y114.99
M204 S4000
M205 X25 Y25
G1 F900 X127.659 Y115.703 E984.00641
M204 S5000
M205 X30 Y30
G0 F2400 X127.342 Y116.02
M204 S4000
M205 X25 Y25
G1 F900 X114.527 Y128.836 E987.05121
M204 S5000
M205 X30 Y30
G0 F2400 X113.431 Y129.083
M204 S4000
M205 X25 Y25
G1 F900 X127.524 Y114.99 E990.39954
M204 S5000
M205 X30 Y30
G0 F2400 X126.676 Y114.99
M204 S4000
M205 X25 Y25
G1 F900 X112.404 Y129.261 E993.79028
M204 S5000
M205 X30 Y30
G0 F2400 X111.455 Y129.362
M204 S4000
M205 X25 Y25
G1 F900 X125.828 Y114.989 E997.20513
M204 S5000
M205 X30 Y30
G0 F2400 X124.979 Y114.989
M204 S4000
M205 X25 Y25
G1 F900 X110.56 Y129.409 E1000.63102
M204 S5000
M205 X30 Y30
G0 F2400 X109.693 Y129.427
M204 S4000
M205 X25 Y25
G1 F900 X124.131 Y114.989 E1004.06132
M204 S5000
M205 X30 Y30
G0 F2400 X123.282 Y114.989
M204 S4000
M205 X25 Y25
G1 F900 X108.888 Y129.384 E1007.48128
M204 S5000
M205 X30 Y30
G0 F2400 X108.092 Y129.331
M204 S4000
M205 X25 Y25
G1 F900 X122.434 Y114.989 E1010.88876
M204 S5000
M205 X30 Y30
G0 F2400 X121.585 Y114.989
M204 S4000
M205 X25 Y25
G1 F900 X107.353 Y129.221 E1014.27011
M204 S5000
M205 X30 Y30
G0 F2400 X106.615 Y129.111
M204 S4000
M205 X25 Y25
G1 F900 X120.925 Y114.801 E1017.67
M204 S5000
M205 X30 Y30
G0 F2400 X120.925 Y113.953
M204 S4000
M205 X25 Y25
G1 F900 X105.927 Y128.95 E1021.23322
M204 S5000
M205 X30 Y30
G0 F2400 X105.24 Y128.789
M204 S4000
M205 X25 Y25
G1 F900 X120.211 Y113.818 E1024.79015
M204 S5000
M205 X30 Y30
G0 F2400 X119.363 Y113.817
M204 S4000
M205 X25 Y25
G1 F900 X104.594 Y128.586 E1028.29908
M204 S5000
M205 X30 Y30
G0 F2400 X103.953 Y128.378
M204 S4000
M205 X25 Y25
G1 F900 X118.516 Y113.816 E1031.75896
M204 S5000
M205 X30 Y30
G0 F2400 X117.667 Y113.816
M204 S4000
M205 X25 Y25
G1 F900 X103.342 Y128.141 E1035.1624
M204 S5000
M205 X30 Y30
G0 F2400 X102.745 Y127.89
M204 S4000
M205 X25 Y25
G1 F900 X116.819 Y113.815 E1038.50633
M204 S5000
M205 X30 Y30
G0 F2400 X115.971 Y113.815
M204 S4000
M205 X25 Y25
G1 F900 X102.162 Y127.624 E1041.78718
M204 S5000
M205 X30 Y30
G0 F2400 X101.604 Y127.333
M204 S4000
M205 X25 Y25
G1 F900 X115.123 Y113.815 E1044.99902
M204 S5000
M205 X30 Y30
G0 F2400 X114.275 Y113.814
M204 S4000
M205 X25 Y25
G1 F900 X101.046 Y127.043 E1048.14207
M204 S5000
M205 X30 Y30
G0 F2400 X100.526 Y126.714
M204 S4000
M205 X25 Y25
G1 F900 X113.427 Y113.813 E1051.20719
M204 S5000
M205 X30 Y30
G0 F2400 X112.601 Y113.791
M204 S4000
M205 X25 Y25
G1 F900 X100.007 Y126.385 E1054.19937
M204 S5000
M205 X30 Y30
G0 F2400 X99.507 Y126.036
M204 S4000
M205 X25 Y25
G1 F900 X111.847 Y113.697 E1057.13109
M204 S5000
M205 X30 Y30
G0 F2400 X110.282 Y114.413
M204 S4000
M205 X25 Y25
G1 F900 X99.025 Y125.67 E1059.80561
M204 S5000
M205 X30 Y30
G0 F2400 X98.544 Y125.302
M204 S4000
M205 X25 Y25
G1 F900 X109.738 Y114.108 E1062.46517
M204 S5000
M205 X30 Y30
G0 F2400 X109.194 Y113.803
M204 S4000
M205 X25 Y25
G1 F900 X98.098 Y124.9 E1065.10156
M204 S5000
M205 X30 Y30
G0 F2400 X97.652 Y124.498
M204 S4000
M205 X25 Y25
G1 F900 X108.68 Y113.469 E1067.7218
M204 S5000
M205 X30 Y30
G0 F2400 X108.275 Y113.026
M204 S4000
M205 X25 Y25
G1 F900 X97.225 Y124.076 E1070.34715
M204 S5000
M205 X30 Y30
G0 F2400 X96.814 Y123.639
M204 S4000
M205 X25 Y25
G1 F900 X107.972 Y112.48 E1072.99827
M204 S5000
M205 X30 Y30
G0 F2400 X107.789 Y111.815
M204 S4000
M205 X25 Y25
G1 F900 X96.407 Y123.197 E1075.7025
M204 S5000
M205 X30 Y30
G0 F2400 X96.03 Y122.725
M204 S4000
M205 X25 Y25
G1 F900 X107.825 Y110.93 E1078.50485
M204 S5000
M205 X30 Y30
G0 F2400 X92.503 Y107.585
M204 S4000
M205 X25 Y25
G1 F900 X106.073 Y94.014 E1081.72903
M204 S5000
M205 X30 Y30
G0 F2400 X107.125 Y93.811
M204 S4000
M205 X25 Y25
G1 F900 X92.307 Y108.629 E1085.24961
M204 S5000
M205 X30 Y30
G0 F2400 X92.169 Y109.615
M204 S4000
M205 X25 Y25
G1 F900 X108.121 Y93.664 E1089.03949
M204 S5000
M205 X30 Y30
G0 F2400 X109.028 Y93.606
M204 S4000
M205 X25 Y25
G1 F900 X92.096 Y110.537 E1093.06221
M204 S5000
M205 X30 Y30
G0 F2400 X92.076 Y111.406
M204 S4000
M205 X25 Y25
G1 F900 X109.907 Y93.575 E1097.29864
M204 S5000
M205 X30 Y30
G0 F2400 X110.737 Y93.593
M204 S4000
M205 X25 Y25
G1 F900 X92.08 Y112.25 E1101.73132
M204 S5000
M205 X30 Y30
G0 F2400 X92.144 Y113.035
M204 S4000
M205 X25 Y25
G1 F900 X111.534 Y93.644 E1106.33827
M204 S5000
M205 X30 Y30
G0 F2400 X112.302 Y93.725
M204 S4000
M205 X25 Y25
G1 F900 X92.213 Y113.815 E1111.11129
M204 S5000
M205 X30 Y30
G0 F2400 X92.338 Y114.538
M204 S4000
M205 X25 Y25
G1 F900 X113.036 Y93.84 E1116.02888
M204 S5000
M205 X30 Y30
G0 F2400 X113.749 Y93.975
M204 S4000
M205 X25 Y25
G1 F900 X92.463 Y115.261 E1121.08618
M204 S5000
M205 X30 Y30
G0 F2400 X92.635 Y115.937
M204 S4000
M205 X25 Y25
G1 F900 X114.436 Y94.137 E1126.26571
M204 S5000
M205 X30 Y30
G0 F2400 X115.1 Y94.322
M204 S4000
M205 X25 Y25
G1 F900 X92.812 Y116.61 E1131.56107
M204 S5000
M205 X30 Y30
G0 F2400 X93.024 Y117.246
M204 S4000
M205 X25 Y25
G1 F900 X115.749 Y94.521 E1136.96026
M204 S5000
M205 X30 Y30
G0 F2400 X116.367 Y94.752
M204 S4000
M205 X25 Y25
G1 F900 X93.245 Y117.873 E1142.45364
M204 S5000
M205 X30 Y30
G0 F2400 X93.488 Y118.479
M204 S4000
M205 X25 Y25
G1 F900 X116.982 Y94.985 E1148.03553
M204 S5000
M205 X30 Y30
G0 F2400 X117.559 Y95.257
M204 S4000
M205 X25 Y25
G1 F900 X93.751 Y119.064 E1153.69191
M204 S5000
M205 X30 Y30
G0 F2400 X94.022 Y119.642
M204 S4000
M205 X25 Y25
G1 F900 X118.136 Y95.528 E1159.4211
M204 S5000
M205 X30 Y30
G0 F2400 X118.685 Y95.828
M204 S4000
M205 X25 Y25
G1 F900 X94.325 Y120.188 E1165.20874
M204 S5000
M205 X30 Y30
G0 F2400 X94.627 Y120.734
M204 S4000
M205 X25 Y25
G1 F900 X119.222 Y96.139 E1171.05222
M204 S5000
M205 X30 Y30
G0 F2400 X119.75 Y96.459
M204 S4000
M205 X25 Y25
G1 F900 X94.96 Y121.249 E1176.94202
M204 S5000
M205 X30 Y30
G0 F2400 X95.301 Y121.757
M204 S4000
M205 X25 Y25
G1 F900 X120.25 Y96.808 E1182.8696
M204 S5000
M205 X30 Y30
G0 F2400 X120.751 Y97.156
M204 S4000
M205 X25 Y25
G1 F900 X95.653 Y122.253 E1188.83246
M204 S5000
M205 X30 Y30
G0 F2400 X92.79 Y106.449
M204 S4000
M205 X25 Y25
G1 F900 X104.939 Y94.3 E1191.71892
M204 S5000
M205 X30 Y30
G0 F2400 X103.671 Y94.719
M204 S4000
M205 X25 Y25
G1 F900 X93.224 Y105.167 E1194.20112
M204 S5000
M205 X30 Y30
G0 F2400 X93.857 Y103.685
M204 S4000
M205 X25 Y25
G1 F900 X102.175 Y95.367 E1196.17737
M204 S5000
M205 X30 Y30
G0 F2400 X100.206 Y96.488
M204 S4000
M205 X25 Y25
G1 F900 X94.996 Y101.698 E1197.4152
M204 S5000
M205 X30 Y30
G0 F2400 X115.725 Y128.486
M204 S4000
M205 X25 Y25
G1 F900 X126.978 Y117.233 E1200.08878
M204 S5000
[truncated: 13,166,518 more chars]
