# Supplementary material for: Digitizing Chemical Synthesis in 3D Printed Reactionware
Source: Angew Chem Int Ed Engl. 2022 Mar 25;61(24):e202116108. doi: 10.1002/anie.202116108 (PMC9186708; doi:10.1002/anie.202116108)
Supplement: Supplementary file 1 — Supporting Information [file ANIE-61-0-s002.zip › Design Files/3.MIDA Boronate Esters/GCODE/ABU3-10 MIDA maker.gcode]

;FLAVOR:UltiGCode
;TIME:121613
;MATERIAL:236226
;MATERIAL2:0
;NOZZLE_DIAMETER:0.6
;MINX:38.659
;MINY:70.302
;MINZ:0.48
;MAXX:184.326
;MAXY:152.693
;MAXZ:108.58
;POSTPROCESSED
;Generated with Cura_SteamEngine 4.4.1
M82 ;absolute extrusion mode

G92 E0
G92 E0
G10
;LAYER_COUNT:536
;LAYER:-6
M107
M204 S5000
M205 X30 Y30
G0 F2400 X53.81 Y85.227 Z0.48
M204 S4000
M205 X25 Y25
;TYPE:SUPPORT-INTERFACE
G11
G1 F600 X55.142 Y84.383 E0.90828
G1 X56.233 Y83.755 E1.63337
G1 X57.601 Y83.042 E2.52194
G1 X58.72 Y82.517 E3.2339
G1 X60.169 Y81.909 E4.13902
G1 X61.325 Y81.481 E4.84905
G1 X62.823 Y80.997 E5.75582
G1 X63.983 Y80.675 E6.44924
G1 X65.53 Y80.314 E7.36425
G1 X66.76 Y80.083 E8.08512
G1 X68.299 Y79.857 E8.98109
G1 X69.497 Y79.733 E9.67483
G1 X71.026 Y79.636 E10.5573
G1 X72.279 Y79.611 E11.27917
G1 X73.844 Y79.643 E12.1808
G1 X75.093 Y79.725 E12.90177
G1 X76.633 Y79.888 E13.79377
G1 X77.866 Y80.072 E14.51184
G1 X79.429 Y80.372 E15.42856
G1 X80.599 Y80.648 E16.12098
G1 X82.145 Y81.082 E17.0459
G1 X83.276 Y81.452 E17.73133
G1 X84.721 Y81.989 E18.61926
G1 X85.862 Y82.469 E19.33227
G1 X87.305 Y83.151 E20.25159
G1 X88.367 Y83.708 E20.94233
G1 X89.733 Y84.497 E21.85097
G1 X90.787 Y85.168 E22.57066
G1 X92.093 Y86.079 E23.48785
G1 X93.027 Y86.789 E24.16363
G1 X94.264 Y87.814 E25.08896
G1 X95.155 Y88.619 E25.78062
G1 X96.284 Y89.725 E26.69097
G1 X97.174 Y90.679 E27.44247
G1 X97.656 Y91.171 E27.83919
G1 X98.212 Y91.609 E28.24689
G1 X98.818 Y91.975 E28.65467
G1 X99.467 Y92.26 E29.06295
G1 X100.146 Y92.462 E29.47099
G1 X100.84 Y92.576 E29.87609
G1 X101.383 Y92.603 E30.18925
G1 X107.943 Y92.603 E33.96781
G1 X108.631 Y92.559 E34.3649
G1 X109.327 Y92.426 E34.77305
G1 X109.999 Y92.205 E35.18052
G1 X110.639 Y91.902 E35.58839
G1 X111.236 Y91.521 E35.99632
G1 X111.785 Y91.06 E36.40924
G1 X112.438 Y90.317 E36.97901
G1 X113.148 Y89.343 E37.67327
G1 X114.424 Y87.73 E38.85792
G1 X115.266 Y86.758 E39.59864
G1 X116.665 Y85.273 E40.7738
G1 X117.505 Y84.45 E41.45116
G1 X119.073 Y83.038 E42.66656
G1 X120.043 Y82.238 E43.39079
G1 X121.698 Y80.983 E44.58715
G1 X122.699 Y80.289 E45.28875
G1 X124.447 Y79.182 E46.48052
G1 X125.513 Y78.569 E47.18882
G1 X127.379 Y77.597 E48.40071
G1 X128.45 Y77.094 E49.08226
G1 X130.387 Y76.28 E50.29248
G1 X131.391 Y75.907 E50.90941
G1 X132.021 Y75.627 E51.30651
G1 X132.628 Y75.257 E51.71598
G1 X133.213 Y74.786 E52.14858
G1 X133.903 Y74.146 E52.69066
G1 X134.017 Y74.048 E52.77725
G1 X134.687 Y73.511 E53.27183
G1 X134.849 Y73.39 E53.3883
G1 X135.547 Y72.909 E53.87657
G1 X135.704 Y72.809 E53.98378
G1 X136.588 Y72.296 E54.5725
G1 X137.553 Y71.827 E55.1905
G1 X138.376 Y71.495 E55.70167
G1 X138.549 Y71.433 E55.80753
G1 X139.381 Y71.166 E56.31083
G1 X139.53 Y71.124 E56.4
G1 X140.393 Y70.915 E56.91146
G1 X140.567 Y70.879 E57.0138
G1 X141.441 Y70.734 E57.52411
G1 X141.614 Y70.712 E57.62456
G1 X142.483 Y70.632 E58.12722
G1 X142.63 Y70.624 E58.21202
G1 X143.371 Y70.603 E58.639
G1 X145.917 Y70.604 E60.1055
G1 X147.037 Y70.648 E60.75112
G1 X147.925 Y70.747 E61.26577
G1 X148.102 Y70.772 E61.36874
G1 X148.975 Y70.934 E61.88017
G1 X149.123 Y70.967 E61.96751
G1 X149.98 Y71.191 E62.47773
G1 X150.166 Y71.247 E62.58961
G1 X150.987 Y71.527 E63.08926
G1 X151.159 Y71.593 E63.19537
G1 X151.937 Y71.923 E63.68214
G1 X152.119 Y72.008 E63.79785
G1 X152.892 Y72.406 E64.29865
G1 X153.026 Y72.482 E64.38738
G1 X153.796 Y72.95 E64.9064
G1 X153.952 Y73.054 E65.01439
G1 X154.644 Y73.549 E65.50446
G1 X154.782 Y73.655 E65.60469
G1 X155.559 Y74.306 E66.18856
G1 X156.045 Y74.765 E66.57361
G1 X156.574 Y75.206 E66.97031
G1 X157.174 Y75.588 E67.38001
G1 X157.907 Y75.925 E67.8447
G1 X159.387 Y76.476 E68.75435
G1 X160.492 Y76.942 E69.44511
G1 X162.366 Y77.825 E70.63836
G1 X163.447 Y78.392 E71.34147
G1 X165.271 Y79.448 E72.55546
G1 X166.295 Y80.099 E73.25439
G1 X167.974 Y81.267 E74.43248
G1 X168.982 Y82.036 E75.16276
G1 X170.571 Y83.352 E76.35116
G1 X171.465 Y84.159 E77.04487
G1 X172.947 Y85.61 E78.23953
G1 X173.798 Y86.519 E78.95676
G1 X175.129 Y88.063 E80.13094
G1 X175.902 Y89.04 E80.84853
G1 X177.108 Y90.699 E82.02992
G1 X177.765 Y91.687 E82.71334
G1 X178.863 Y93.499 E83.93372
G1 X179.464 Y94.591 E84.65169
G1 X180.373 Y96.425 E85.8307
G1 X180.874 Y97.552 E86.54111
G1 X181.641 Y99.492 E87.74271
G1 X182.035 Y100.622 E88.43202
G1 X182.646 Y102.651 E89.65257
G1 X182.944 Y103.814 E90.3441
G1 X183.372 Y105.832 E91.53232
G1 X183.578 Y107.053 E92.24556
G1 X183.833 Y109.073 E93.41831
G1 X183.938 Y110.34 E94.1506
G1 X184.024 Y112.434 E95.35776
G1 X184.024 Y113.623 E96.04263
G1 X183.938 Y115.698 E97.23885
G1 X183.833 Y116.936 E97.9545
G1 X183.578 Y118.965 E99.1324
G1 X183.367 Y120.205 E99.85691
G1 X182.943 Y122.205 E101.03451
G1 X182.621 Y123.446 E101.773
G1 X182.036 Y125.384 E102.93903
G1 X181.639 Y126.525 E103.63489
G1 X180.88 Y128.445 E104.82409
G1 X180.361 Y129.607 E105.55713
G1 X179.444 Y131.451 E106.74336
G1 X178.839 Y132.548 E107.46495
G1 X177.782 Y134.292 E108.6396
G1 X177.071 Y135.358 E109.37766
G1 X175.847 Y137.039 E110.5754
G1 X175.083 Y137.997 E111.28119
G1 X173.746 Y139.544 E112.45894
G1 X172.984 Y140.356 E113.10034
G1 X171.431 Y141.88 E114.35364
G1 X170.507 Y142.71 E115.06906
G1 X168.929 Y144.014 E116.24817
G1 X167.985 Y144.731 E116.93097
G1 X166.259 Y145.932 E118.14215
G1 X165.191 Y146.607 E118.86988
G1 X163.418 Y147.631 E120.04922
G1 X162.28 Y148.221 E120.78757
G1 X160.429 Y149.09 E121.96539
G1 X159.319 Y149.556 E122.65881
G1 X157.373 Y150.278 E123.85437
G1 X156.194 Y150.66 E124.56823
G1 X154.214 Y151.212 E125.7522
G1 X153.016 Y151.492 E126.46084
G1 X150.937 Y151.886 E127.67966
G1 X149.732 Y152.062 E128.38111
G1 X147.695 Y152.274 E129.56076
G1 X146.5 Y152.35 E130.25047
G1 X144.403 Y152.393 E131.45859
G1 X143.176 Y152.366 E132.16552
G1 X141.11 Y152.235 E133.35792
G1 X139.896 Y152.106 E134.06112
G1 X137.815 Y151.798 E135.27284
G1 X136.613 Y151.566 E135.97797
G1 X134.608 Y151.095 E137.16428
G1 X133.4 Y150.756 E137.88697
G1 X131.437 Y150.114 E139.07659
G1 X130.31 Y149.694 E139.76936
G1 X128.403 Y148.89 E140.96142
G1 X127.303 Y148.372 E141.66176
G1 X125.464 Y147.409 E142.85747
G1 X124.362 Y146.771 E143.59093
G1 X122.631 Y145.671 E144.77227
G1 X121.583 Y144.939 E145.50859
G1 X119.991 Y143.728 E146.66073
G1 X119.028 Y142.929 E147.38148
G1 X117.479 Y141.53 E148.58374
G1 X116.613 Y140.679 E149.28308
G1 X115.196 Y139.168 E150.47625
G1 X114.375 Y138.211 E151.20254
G1 X113.11 Y136.609 E152.37829
G1 X112.43 Y135.677 E153.04282
G1 X111.989 Y135.147 E153.43996
G1 X111.472 Y134.663 E153.84788
G1 X110.897 Y134.25 E154.25566
G1 X110.275 Y133.912 E154.66341
G1 X109.615 Y133.655 E155.07138
G1 X108.92 Y133.481 E155.48405
G1 X107.94 Y133.392 E156.05086
G1 X101.381 Y133.396 E159.82884
G1 X100.693 Y133.44 E160.22594
G1 X99.997 Y133.574 E160.6342
G1 X99.325 Y133.795 E161.04166
G1 X98.686 Y134.098 E161.44901
G1 X98.088 Y134.48 E161.85774
G1 X97.549 Y134.933 E162.26329
G1 X96.265 Y136.3 E163.34355
G1 X95.094 Y137.444 E164.2865
G1 X94.178 Y138.266 E164.99541
G1 X92.979 Y139.255 E165.89067
G1 X92.006 Y139.991 E166.59339
G1 X90.723 Y140.881 E167.4928
G1 X89.663 Y141.55 E168.21479
G1 X88.3 Y142.334 E169.12049
G1 X87.218 Y142.898 E169.82331
G1 X85.83 Y143.55 E170.70661
G1 X84.706 Y144.021 E171.40858
G1 X83.229 Y144.571 E172.3164
G1 X82.065 Y144.948 E173.02115
G1 X80.548 Y145.371 E173.92828
G1 X79.291 Y145.662 E174.67146
G1 X77.787 Y145.947 E175.55318
G1 X76.579 Y146.125 E176.2565
G1 X75.004 Y146.288 E177.16855
G1 X73.825 Y146.361 E177.84895
G1 X72.237 Y146.394 E178.76384
G1 X70.961 Y146.365 E179.499
G1 X69.424 Y146.266 E180.38615
G1 X68.251 Y146.144 E181.06544
G1 X66.638 Y145.903 E182.00484
G1 X65.477 Y145.681 E182.68569
G1 X63.94 Y145.322 E183.59484
G1 X62.718 Y144.977 E184.32622
G1 X61.231 Y144.49 E185.2275
G1 X60.064 Y144.053 E185.94527
G1 X58.657 Y143.46 E186.82474
G1 X57.533 Y142.929 E187.54078
G1 X56.14 Y142.199 E188.44665
G1 X55.078 Y141.583 E189.15381
G1 X53.759 Y140.744 E190.05423
G1 X52.766 Y140.054 E190.75073
G1 X51.541 Y139.124 E191.63663
G1 X50.577 Y138.326 E192.35746
G1 X49.407 Y137.27 E193.26529
G1 X48.547 Y136.429 E193.95813
G1 X47.433 Y135.239 E194.89705
G1 X46.634 Y134.31 E195.60284
G1 X45.673 Y133.095 E196.49513
G1 X44.964 Y132.117 E197.19091
G1 X44.108 Y130.831 E198.08074
G1 X43.438 Y129.717 E198.82952
G1 X42.696 Y128.362 E199.71936
G1 X42.154 Y127.27 E200.42156
G1 X41.503 Y125.8 E201.3476
G1 X41.06 Y124.676 E202.04349
G1 X40.558 Y123.233 E202.92352
G1 X40.202 Y122.049 E203.63567
G1 X39.813 Y120.533 E204.53717
G1 X39.55 Y119.287 E205.27068
G1 X39.291 Y117.742 E206.17302
G1 X39.137 Y116.493 E206.89789
G1 X39.011 Y114.97 E207.77814
G1 X38.962 Y113.735 E208.49006
G1 X38.962 Y112.221 E209.36212
G1 X39.012 Y110.997 E210.06773
G1 X39.142 Y109.438 E210.96883
G1 X39.289 Y108.258 E211.65377
G1 X39.558 Y106.66 E212.58716
G1 X39.828 Y105.402 E213.32827
G1 X40.221 Y103.883 E214.23203
G1 X40.573 Y102.723 E214.93027
G1 X41.102 Y101.215 E215.85077
G1 X41.54 Y100.111 E216.5349
G1 X42.17 Y98.698 E217.42602
G1 X42.724 Y97.585 E218.14213
G1 X43.488 Y96.198 E219.05423
G1 X44.141 Y95.124 E219.77822
G1 X45.006 Y93.828 E220.67572
G1 X45.706 Y92.869 E221.3596
G1 X46.671 Y91.651 E222.25467
G1 X47.481 Y90.713 E222.96853
G1 X48.534 Y89.589 E223.85568
G1 X49.432 Y88.711 E224.57908
G1 X50.614 Y87.648 E225.49474
G1 X51.574 Y86.858 E226.21086
G1 X52.806 Y85.922 E227.10206
G1 X53.81 Y85.227 E227.8054
M204 S5000
M205 X30 Y30
G0 F2400 X52.8 Y85.926
M204 S4000
M205 X25 Y25
G1 F600 X52.8 Y140.077 E258.99638
M204 S5000
M205 X30 Y30
G0 F2400 X55.2 Y141.653
M204 S4000
M205 X25 Y25
G1 F600 X55.2 Y84.349 E292.00348
M204 S5000
M205 X30 Y30
G0 F2400 X57.6 Y83.042
M204 S4000
M205 X25 Y25
G1 F600 X57.6 Y142.96 E326.51625
M204 S5000
M205 X30 Y30
G0 F2400 X60 Y144.026
M204 S4000
M205 X25 Y25
G1 F600 X60 Y81.979 E362.25532
M204 S5000
M205 X30 Y30
G0 F2400 X62.4 Y81.133
M204 S4000
M205 X25 Y25
G1 F600 X62.4 Y144.872 E398.96899
M204 S5000
M205 X30 Y30
G0 F2400 X64.8 Y145.522
M204 S4000
M205 X25 Y25
G1 F600 X64.8 Y80.484 E436.43087
M204 S5000
M205 X30 Y30
G0 F2400 X67.2 Y80.018
M204 S4000
M205 X25 Y25
G1 F600 X67.2 Y145.986 E474.42844
M204 S5000
M205 X30 Y30
G0 F2400 X69.6 Y146.277
M204 S4000
M205 X25 Y25
G1 F600 X69.6 Y79.726 E512.76182
M204 S5000
M205 X30 Y30
G0 F2400 X72 Y79.616
M204 S4000
M205 X25 Y25
G1 F600 X72 Y146.388 E551.22249
M204 S5000
M205 X30 Y30
G0 F2400 X74.4 Y146.326
M204 S4000
M205 X25 Y25
G1 F600 X74.4 Y79.68 E589.61059
M204 S5000
M205 X30 Y30
G0 F2400 X76.8 Y79.913
M204 S4000
M205 X25 Y25
G1 F600 X76.8 Y146.093 E627.73027
M204 S5000
M205 X30 Y30
G0 F2400 X79.2 Y145.68
M204 S4000
M205 X25 Y25
G1 F600 X79.2 Y80.329 E665.37244
M204 S5000
M205 X30 Y30
G0 F2400 X81.6 Y80.93
M204 S4000
M205 X25 Y25
G1 F600 X81.6 Y145.078 E702.32169
M204 S5000
M205 X30 Y30
G0 F2400 X84 Y144.284
M204 S4000
M205 X25 Y25
G1 F600 X84 Y81.722 E738.3574
M204 S5000
M205 X30 Y30
G0 F2400 X86.4 Y82.724
M204 S4000
M205 X25 Y25
G1 F600 X86.4 Y143.283 E773.23939
M204 S5000
M205 X30 Y30
G0 F2400 X88.8 Y142.047
M204 S4000
M205 X25 Y25
G1 F600 X88.8 Y83.959 E806.69807
M204 S5000
M205 X30 Y30
G0 F2400 X91.2 Y85.457
M204 S4000
M205 X25 Y25
G1 F600 X91.2 Y140.551 E838.43222
M204 S5000
M205 X30 Y30
G0 F2400 X93.6 Y138.743
M204 S4000
M205 X25 Y25
G1 F600 X93.6 Y87.264 E868.08412
M204 S5000
M205 X30 Y30
G0 F2400 X96 Y89.447
M204 S4000
M205 X25 Y25
G1 F600 X96 Y136.559 E895.22063
M204 S5000
M205 X30 Y30
G0 F2400 X98.4 Y134.281
M204 S4000
M205 X25 Y25
G1 F600 X98.4 Y91.723 E919.73404
M204 S5000
M205 X30 Y30
G0 F2400 X100.8 Y92.57
M204 S4000
M205 X25 Y25
G1 F600 X100.8 Y133.434 E943.27171
M204 S5000
M205 X30 Y30
G0 F2400 X103.2 Y133.395
M204 S4000
M205 X25 Y25
G1 F600 X103.2 Y92.603 E966.7679
M204 S5000
M205 X30 Y30
G0 F2400 X105.6 Y92.603
M204 S4000
M205 X25 Y25
G1 F600 X105.6 Y133.394 E990.26351
M204 S5000
M205 X30 Y30
G0 F2400 X108 Y133.397
M204 S4000
M205 X25 Y25
G1 F600 X108 Y92.599 E1013.76316
M204 S5000
M205 X30 Y30
G0 F2400 X110.4 Y92.015
M204 S4000
M205 X25 Y25
G1 F600 X110.4 Y133.979 E1037.93443
M204 S5000
M205 X30 Y30
G0 F2400 X112.8 Y136.184
M204 S4000
M205 X25 Y25
G1 F600 X112.8 Y89.82 E1064.64009
M204 S5000
M205 X30 Y30
G0 F2400 X115.2 Y86.834
M204 S4000
M205 X25 Y25
G1 F600 X115.2 Y139.172 E1094.78678
M204 S5000
M205 X30 Y30
G0 F2400 X117.6 Y141.639
M204 S4000
M205 X25 Y25
G1 F600 X117.6 Y84.364 E1127.77718
M204 S5000
M205 X30 Y30
G0 F2400 X120 Y82.273
M204 S4000
M205 X25 Y25
G1 F600 X120 Y143.734 E1163.17871
M204 S5000
M205 X30 Y30
G0 F2400 X122.4 Y145.509
M204 S4000
M205 X25 Y25
G1 F600 X122.4 Y80.496 E1200.6262
M204 S5000
M205 X30 Y30
G0 F2400 X124.8 Y78.979
M204 S4000
M205 X25 Y25
G1 F600 X124.8 Y147.024 E1239.82012
M204 S5000
M205 X30 Y30
G0 F2400 X127.2 Y148.318
M204 S4000
M205 X25 Y25
G1 F600 X127.2 Y77.69 E1280.50185
M204 S5000
M205 X30 Y30
G0 F2400 X129.6 Y76.61
M204 S4000
M205 X25 Y25
G1 F600 X129.6 Y149.394 E1322.42543
M204 S5000
M205 X30 Y30
G0 F2400 X132 Y150.298
M204 S4000
M205 X25 Y25
G1 F600 X132 Y75.636 E1365.43075
M204 S5000
M205 X30 Y30
G0 F2400 X134.4 Y73.741
M204 S4000
M205 X25 Y25
G1 F600 X134.4 Y151.036 E1409.95267
M204 S5000
M205 X30 Y30
G0 F2400 X136.8 Y151.602
M204 S4000
M205 X25 Y25
G1 F600 X136.8 Y72.192 E1455.69283
M204 S5000
M205 X30 Y30
G0 F2400 X139.2 Y71.224
M204 S4000
M205 X25 Y25
G1 F600 X139.2 Y152.002 E1502.22095
M204 S5000
M205 X30 Y30
G0 F2400 X141.6 Y152.266
M204 S4000
M205 X25 Y25
G1 F600 X141.6 Y70.713 E1549.19548
M204 S5000
M205 X30 Y30
G0 F2400 X144 Y70.604
M204 S4000
M205 X25 Y25
G1 F600 X144 Y152.384 E1596.30076
M204 S5000
M205 X30 Y30
G0 F2400 X146.4 Y152.353
M204 S4000
M205 X25 Y25
G1 F600 X146.4 Y70.623 E1643.37724
M204 S5000
M205 X30 Y30
G0 F2400 X148.8 Y70.902
M204 S4000
M205 X25 Y25
G1 F600 X148.8 Y152.159 E1690.18127
M204 S5000
M205 X30 Y30
G0 F2400 X151.2 Y151.837
M204 S4000
M205 X25 Y25
G1 F600 X151.2 Y71.611 E1736.39145
M204 S5000
M205 X30 Y30
G0 F2400 X153.6 Y72.831
M204 S4000
M205 X25 Y25
G1 F600 X153.6 Y151.356 E1781.62185
M204 S5000
M205 X30 Y30
G0 F2400 X156 Y150.715
M204 S4000
M205 X25 Y25
G1 F600 X156 Y74.723 E1825.39324
M204 S5000
M205 X30 Y30
G0 F2400 X158.4 Y76.109
M204 S4000
M205 X25 Y25
G1 F600 X158.4 Y149.897 E1867.89513
M204 S5000
M205 X30 Y30
G0 F2400 X160.8 Y148.916
M204 S4000
M205 X25 Y25
G1 F600 X160.8 Y77.088 E1909.26806
M204 S5000
M205 X30 Y30
G0 F2400 X163.2 Y78.263
M204 S4000
M205 X25 Y25
G1 F600 X163.2 Y147.745 E1949.28969
M204 S5000
M205 X30 Y30
G0 F2400 X165.6 Y146.349
M204 S4000
M205 X25 Y25
G1 F600 X165.6 Y79.658 E1987.70371
M204 S5000
M205 X30 Y30
G0 F2400 X168 Y81.287
M204 S4000
M205 X25 Y25
G1 F600 X168 Y144.72 E2024.24111
M204 S5000
M205 X30 Y30
G0 F2400 X170.4 Y142.799
M204 S4000
M205 X25 Y25
G1 F600 X170.4 Y83.211 E2058.5638
M204 S5000
M205 X30 Y30
G0 F2400 X172.8 Y85.467
M204 S4000
M205 X25 Y25
G1 F600 X172.8 Y140.537 E2090.28412
M204 S5000
M205 X30 Y30
G0 F2400 X175.2 Y137.851
M204 S4000
M205 X25 Y25
G1 F600 X175.2 Y88.153 E2118.91017
M204 S5000
M205 X30 Y30
G0 F2400 X177.6 Y91.439
M204 S4000
M205 X25 Y25
G1 F600 X177.6 Y134.565 E2143.75075
M204 S5000
M205 X30 Y30
G0 F2400 X180 Y130.333
M204 S4000
M205 X25 Y25
G1 F600 X180 Y95.673 E2163.71491
M204 S5000
M205 X30 Y30
G0 F2400 X182.4 Y101.835
M204 S4000
M205 X25 Y25
G1 F600 X182.4 Y124.179 E2176.58505
M204 S5000
M205 X30 Y30
G0 F2400 X50.4 Y138.166
M204 S4000
M205 X25 Y25
G1 F600 X50.4 Y87.84 E2205.57283
M204 S5000
M205 X30 Y30
G0 F2400 X48 Y90.159
M204 S4000
M205 X25 Y25
G1 F600 X48 Y135.844 E2231.88739
M204 S5000
M205 X30 Y30
G0 F2400 X45.6 Y132.994
M204 S4000
M205 X25 Y25
G1 F600 X45.6 Y93.014 E2254.91587
M204 S5000
M205 X30 Y30
G0 F2400 X43.2 Y96.72
M204 S4000
M205 X25 Y25
G1 F600 X43.2 Y129.282 E2273.67158
M204 S5000
M205 X30 Y30
G0 F2400 X40.8 Y123.928
M204 S4000
M205 X25 Y25
G1 F600 X40.8 Y102.075 E2286.25891
M204 S5000
M205 X30 Y30
G0 X40.8 Y102.075 Z0.78
G0 F2400 X38.962 Y112.218
;TIME_ELAPSED:409.244921
;LAYER:-5
M204 S4000
M205 X25 Y25
;TYPE:SUPPORT
G1 F600 X73.118 Y146.374 E2303.6483
G1 X73.825 Y146.36 E2303.90287
G1 X75.004 Y146.287 E2304.32813
G1 X75.01 Y146.286 E2304.33032
G1 X39.066 Y110.342 E2322.63001
G1 X39.141 Y109.436 E2322.95729
G1 X39.252 Y108.548 E2323.27946
G1 X76.795 Y146.091 E2342.39323
G1 X77.786 Y145.946 E2342.75379
G1 X78.495 Y145.811 E2343.01362
G1 X39.526 Y106.843 E2362.85314
G1 X39.557 Y106.659 E2362.92031
G1 X39.828 Y105.401 E2363.38358
G1 X39.876 Y105.213 E2363.45343
G1 X80.129 Y145.466 E2383.94691
G1 X80.547 Y145.369 E2384.10139
G1 X81.693 Y145.05 E2384.52964
G1 X40.291 Y103.648 E2405.60809
G1 X40.573 Y102.722 E2405.95657
G1 X40.773 Y102.15 E2406.17471
G1 X83.201 Y144.578 E2427.77552
G1 X83.228 Y144.57 E2427.78566
G1 X84.645 Y144.042 E2428.33005
G1 X41.304 Y100.701 E2450.39568
G1 X41.54 Y100.11 E2450.62478
G1 X41.895 Y99.312 E2450.9392
G1 X86.035 Y143.452 E2473.41162
G1 X87.218 Y142.897 E2473.88204
G1 X87.376 Y142.813 E2473.94646
G1 X42.531 Y97.968 E2496.7778
G1 X42.724 Y97.584 E2496.93252
G1 X43.221 Y96.679 E2497.30422
G1 X88.664 Y142.122 E2520.44002
G1 X89.663 Y141.549 E2520.85462
G1 X89.913 Y141.39 E2520.96128
G1 X43.953 Y95.431 E2544.36003
G1 X44.141 Y95.123 E2544.48994
G1 X44.735 Y94.232 E2544.87544
G1 X91.112 Y140.609 E2568.48676
G1 X92.005 Y139.99 E2568.87792
G1 X92.271 Y139.788 E2568.99816
G1 X45.556 Y93.073 E2592.78155
G1 X45.705 Y92.868 E2592.87279
G1 X46.423 Y91.961 E2593.28924
G1 X93.382 Y138.92 E2617.19685
G1 X94.178 Y138.264 E2617.56819
G1 X94.456 Y138.014 E2617.70278
G1 X47.329 Y90.887 E2641.69593
G1 X47.48 Y90.711 E2641.77942
G1 X48.28 Y89.858 E2642.20042
G1 X95.484 Y137.062 E2666.23277
G1 X96.264 Y136.299 E2666.62558
G1 X96.476 Y136.074 E2666.73687
G1 X49.27 Y88.868 E2690.77024
G1 X49.431 Y88.71 E2690.85145
G1 X50.306 Y87.924 E2691.27488
G1 X97.435 Y135.053 E2715.26905
G1 X97.548 Y134.932 E2715.32865
G1 X98.087 Y134.479 E2715.58212
G1 X98.547 Y134.185 E2715.77865
G1 X51.379 Y87.017 E2739.79268
G1 X51.574 Y86.857 E2739.88348
G1 X52.497 Y86.156 E2740.30073
G1 X99.934 Y133.592 E2764.45146
G1 X99.996 Y133.573 E2764.4748
G1 X100.693 Y133.439 E2764.73031
G1 X101.38 Y133.395 E2764.97814
G1 X101.716 Y133.394 E2765.0991
G1 X53.655 Y85.334 E2789.56751
G1 X53.81 Y85.226 E2789.63552
G1 X54.862 Y84.56 E2790.08376
G1 X103.695 Y133.393 E2814.94546
G1 X105.674 Y133.392 E2815.6579
G1 X56.108 Y83.826 E2840.89279
G1 X56.233 Y83.753 E2840.9449
G1 X57.405 Y83.143 E2841.42055
G1 X107.652 Y133.391 E2867.0024
G1 X107.939 Y133.391 E2867.10572
G1 X108.919 Y133.48 E2867.45997
G1 X109.614 Y133.653 E2867.71781
G1 X110.073 Y133.831 E2867.89504
G1 X58.747 Y82.505 E2894.02597
G1 X60.141 Y81.92 E2894.57021
G1 X125.811 Y147.59 E2928.00391
G1 X127.302 Y148.371 E2928.60985
G1 X128.402 Y148.889 E2929.04756
G1 X129.59 Y149.389 E2929.51158
G1 X61.594 Y81.393 E2964.12949
G1 X62.823 Y80.996 E2964.59444
G1 X63.1 Y80.919 E2964.69794
G1 X132.71 Y150.529 E3000.13757
G1 X133.399 Y150.755 E3000.39861
G1 X134.607 Y151.094 E3000.85029
G1 X135.454 Y151.293 E3001.16351
G1 X64.674 Y80.513 E3037.19881
G1 X65.53 Y80.313 E3037.51527
G1 X66.308 Y80.167 E3037.80024
G1 X137.959 Y151.818 E3074.27897
G1 X139.896 Y152.105 E3074.9839
G1 X140.264 Y152.143 E3075.11709
G1 X68.018 Y79.898 E3111.89849
G1 X68.299 Y79.856 E3112.00077
G1 X69.497 Y79.731 E3112.43439
G1 X69.812 Y79.712 E3112.548
G1 X142.417 Y152.317 E3149.51243
G1 X143.175 Y152.365 E3149.78586
G1 X144.403 Y152.392 E3150.22805
G1 X144.471 Y152.39 E3150.25254
G1 X71.702 Y79.622 E3187.30021
G1 X72.279 Y79.61 E3187.50797
G1 X73.699 Y79.639 E3188.01928
G1 X146.41 Y152.35 E3225.03768
G1 X146.499 Y152.348 E3225.06973
G1 X147.695 Y152.273 E3225.50113
G1 X148.254 Y152.214 E3225.70349
G1 X75.844 Y79.804 E3262.56864
G1 X76.633 Y79.887 E3262.85425
G1 X77.866 Y80.071 E3263.30304
G1 X78.145 Y80.125 E3263.40535
G1 X150.036 Y152.016 E3300.00627
G1 X150.936 Y151.885 E3300.33368
G1 X151.734 Y151.734 E3300.62606
G1 X80.666 Y80.666 E3336.80798
G1 X82.143 Y81.081 E3337.36029
G1 X83.275 Y81.452 E3337.78914
G1 X83.525 Y81.545 E3337.88517
G1 X153.384 Y151.404 E3373.45156
G1 X154.212 Y151.211 E3373.75763
G1 X154.962 Y151.002 E3374.03792
G1 X86.937 Y82.977 E3408.6706
G1 X87.304 Y83.15 E3408.81666
G1 X88.366 Y83.708 E3409.24854
G1 X89.732 Y84.497 E3409.81644
G1 X90.786 Y85.167 E3410.26605
G1 X91.848 Y85.909 E3410.73244
G1 X156.499 Y150.56 E3443.64736
G1 X157.372 Y150.278 E3443.97763
G1 X157.974 Y150.054 E3444.20886
G1 X100.428 Y92.508 E3473.5065
G1 X100.839 Y92.575 E3473.65642
G1 X101.382 Y92.602 E3473.85214
G1 X102.502 Y92.602 E3474.25534
G1 X159.414 Y149.514 E3503.2302
G1 X160.427 Y149.089 E3503.62567
G1 X160.796 Y148.916 E3503.77239
G1 X104.482 Y92.602 E3532.4428
G1 X106.461 Y92.602 E3533.15524
G1 X162.143 Y148.284 E3561.50388
G1 X162.279 Y148.22 E3561.55799
G1 X163.417 Y147.63 E3562.01946
G1 X163.449 Y147.61 E3562.03305
G1 X108.412 Y92.573 E3590.05331
G1 X108.629 Y92.558 E3590.13162
G1 X109.325 Y92.425 E3590.38671
G1 X109.998 Y92.204 E3590.64172
G1 X110.015 Y92.196 E3590.64848
G1 X164.705 Y146.886 E3618.49209
G1 X165.19 Y146.607 E3618.69351
G1 X165.934 Y146.135 E3619.01071
G1 X111.281 Y91.482 E3646.83547
G1 X111.784 Y91.06 E3647.07184
G1 X112.277 Y90.498 E3647.34097
G1 X167.114 Y145.335 E3675.25941
G1 X167.984 Y144.73 E3675.6409
G1 X168.27 Y144.512 E3675.77036
G1 X113.127 Y89.369 E3703.84459
G1 X113.146 Y89.342 E3703.85648
G1 X114.001 Y88.262 E3704.35237
G1 X169.379 Y143.64 E3732.54624
G1 X170.462 Y142.744 E3733.05226
G1 X114.899 Y87.18 E3761.34057
G1 X115.265 Y86.757 E3761.54194
G1 X115.842 Y86.143 E3761.84527
G1 X171.504 Y141.806 E3790.18399
G1 X172.503 Y140.825 E3790.68803
G1 X116.809 Y85.131 E3819.04279
G1 X117.504 Y84.449 E3819.39333
G1 X117.822 Y84.164 E3819.54706
G1 X173.482 Y139.824 E3847.88451
G1 X173.745 Y139.543 E3848.02306
G1 X174.411 Y138.773 E3848.38956
G1 X118.864 Y83.226 E3876.66948
G1 X119.072 Y83.038 E3876.77041
G1 X119.94 Y82.322 E3877.17549
G1 X175.318 Y137.7 E3905.36936
G1 X175.846 Y137.038 E3905.6742
G1 X176.179 Y136.581 E3905.87776
G1 X121.063 Y81.465 E3933.93825
G1 X121.697 Y80.983 E3934.22496
G1 X122.207 Y80.629 E3934.44845
G1 X177.013 Y135.435 E3962.35111
G1 X177.07 Y135.357 E3962.38589
G1 X177.781 Y134.291 E3962.84718
G1 X177.807 Y134.249 E3962.86496
G1 X123.402 Y79.844 E3990.56347
G1 X124.446 Y79.181 E3991.00869
G1 X124.62 Y79.082 E3991.08076
G1 X178.554 Y133.016 E4018.53947
G1 X178.837 Y132.547 E4018.73667
G1 X179.274 Y131.757 E4019.06168
G1 X125.889 Y78.372 E4046.24088
G1 X127.191 Y77.694 E4046.76935
G1 X179.943 Y130.445 E4073.62603
G1 X180.36 Y129.607 E4073.96299
G1 X180.584 Y129.107 E4074.16023
G1 X128.535 Y77.058 E4100.65926
G1 X129.929 Y76.472 E4101.20363
G1 X181.169 Y127.711 E4127.29053
G1 X181.638 Y126.524 E4127.75
G1 X181.722 Y126.285 E4127.8412
G1 X131.356 Y75.919 E4153.48338
G1 X131.39 Y75.906 E4153.49648
G1 X132.02 Y75.627 E4153.74453
G1 X132.627 Y75.256 E4154.00063
G1 X132.653 Y75.236 E4154.01244
G1 X182.213 Y124.796 E4179.24427
G1 X182.62 Y123.445 E4179.75222
G1 X182.666 Y123.269 E4179.81771
G1 X133.716 Y74.319 E4204.73898
G1 X133.901 Y74.145 E4204.83041
G1 X134.016 Y74.048 E4204.88457
G1 X134.686 Y73.511 E4205.19368
G1 X134.802 Y73.425 E4205.24567
G1 X183.054 Y121.677 E4229.81158
G1 X183.366 Y120.204 E4230.35362
G1 X183.395 Y120.038 E4230.41429
G1 X135.996 Y72.639 E4254.54592
G1 X136.587 Y72.296 E4254.79191
G1 X137.291 Y71.954 E4255.07368
G1 X183.658 Y118.322 E4278.68015
G1 X183.832 Y116.935 E4279.18339
G1 X183.865 Y116.548 E4279.32321
G1 X138.701 Y71.384 E4302.31697
G1 X139.38 Y71.166 E4302.5737
G1 X139.529 Y71.123 E4302.62953
G1 X140.246 Y70.95 E4302.89505
G1 X183.979 Y114.683 E4325.16026
G1 X184.023 Y113.622 E4325.54255
G1 X184.023 Y112.747 E4325.85755
G1 X141.957 Y70.68 E4347.27432
G1 X142.482 Y70.632 E4347.4641
G1 X142.629 Y70.624 E4347.5171
G1 X143.37 Y70.603 E4347.78397
G1 X143.86 Y70.603 E4347.96037
G1 X183.951 Y110.695 E4368.37163
G1 X183.936 Y110.339 E4368.4999
G1 X183.832 Y109.072 E4368.95756
G1 X183.763 Y108.527 E4369.15532
G1 X145.84 Y70.603 E4388.46282
G1 X145.916 Y70.603 E4388.49018
G1 X147.036 Y70.647 E4388.89369
G1 X147.924 Y70.746 E4389.21535
G1 X147.969 Y70.753 E4389.23174
G1 X183.437 Y106.221 E4407.2891
G1 X183.371 Y105.831 E4407.4315
G1 X182.943 Y103.813 E4408.17414
G1 X182.92 Y103.724 E4408.20723
G1 X150.586 Y71.39 E4424.66901
G1 X150.986 Y71.527 E4424.82123
G1 X151.158 Y71.593 E4424.88755
G1 X151.936 Y71.922 E4425.19164
G1 X152.118 Y72.007 E4425.26396
G1 X152.891 Y72.405 E4425.57696
G1 X153.025 Y72.481 E4425.63241
G1 X153.795 Y72.95 E4425.95699
G1 X153.951 Y73.054 E4426.02448
G1 X154.642 Y73.549 E4426.33048
G1 X154.781 Y73.655 E4426.39341
G1 X155.087 Y73.911 E4426.53704
G1 X182.136 Y100.96 E4440.30814
G1 X182.034 Y100.622 E4440.43524
G1 X181.64 Y99.492 E4440.86606
G1 X180.981 Y97.826 E4441.51104
G1 X159.811 Y76.656 E4452.28904
G1 X160.491 Y76.942 E4452.55461
G1 X162.365 Y77.824 E4453.30024
G1 X163.445 Y78.391 E4453.73936
G1 X163.64 Y78.505 E4453.82068
G1 X179.141 Y94.006 E4461.7125
G1 X178.862 Y93.499 E4461.92083
G1 X177.764 Y91.687 E4462.68357
G1 X177.107 Y90.699 E4463.11071
G1 X175.901 Y89.04 E4463.84908
G1 X175.127 Y88.063 E4464.2978
G1 X174.81 Y87.695 E4464.47265
G1 X169.97 Y82.854 E4466.93703
G1 X170.57 Y83.351 E4467.21751
G1 X171.464 Y84.159 E4467.65132
G1 X172.946 Y85.61 E4468.39798
G1 X173.796 Y86.518 E4468.84574
M204 S5000
M205 X30 Y30
G0 F2400 X114.375 Y138.21
M204 S4000
M205 X25 Y25
G1 F600 X115.196 Y139.167 E4469.29967
G1 X116.612 Y140.678 E4470.04515
G1 X117.479 Y141.529 E4470.4825
G1 X119.027 Y142.928 E4471.23365
G1 X119.858 Y143.616 E4471.62203
G1 X114.087 Y137.846 E4474.55989
G1 X113.109 Y136.608 E4475.12786
G1 X112.429 Y135.676 E4475.54319
G1 X111.988 Y135.146 E4475.7914
G1 X111.471 Y134.662 E4476.04636
G1 X110.896 Y134.249 E4476.30122
G1 X110.275 Y133.911 E4476.55575
M204 S5000
M205 X30 Y30
G0 F2400 X44.964 Y132.116
M204 S4000
M205 X25 Y25
G1 F600 X45.673 Y133.094 E4476.99061
G1 X46.633 Y134.309 E4477.54807
G1 X47.432 Y135.238 E4477.98919
G1 X48.547 Y136.427 E4478.57599
G1 X49.406 Y137.269 E4479.00902
G1 X50.577 Y138.324 E4479.57644
G1 X51.541 Y139.123 E4480.02718
G1 X52.766 Y140.053 E4480.58087
G1 X53.327 Y140.442 E4480.82664
G1 X44.89 Y132.006 E4485.1218
G1 X44.107 Y130.83 E4485.63042
G1 X43.438 Y129.716 E4486.09822
G1 X42.695 Y128.361 E4486.65454
G1 X42.172 Y127.308 E4487.0778
G1 X58.025 Y143.16 E4495.14858
G1 X58.657 Y143.459 E4495.40027
G1 X60.063 Y144.052 E4495.94961
G1 X61.23 Y144.489 E4496.39822
G1 X61.383 Y144.538 E4496.45606
G1 X40.814 Y123.969 E4506.92808
G1 X40.557 Y123.232 E4507.20907
G1 X40.201 Y122.048 E4507.65416
G1 X39.969 Y121.145 E4507.9898
G1 X64.207 Y145.383 E4520.32977
G1 X65.477 Y145.68 E4520.79931
G1 X66.638 Y145.902 E4521.22484
G1 X66.717 Y145.913 E4521.25356
G1 X39.441 Y118.636 E4535.14048
G1 X39.291 Y117.741 E4535.46718
G1 X39.137 Y116.492 E4535.92022
G1 X39.124 Y116.34 E4535.97514
G1 X69.005 Y146.221 E4551.18806
G1 X69.423 Y146.265 E4551.33937
G1 X70.96 Y146.364 E4551.89384
G1 X71.131 Y146.367 E4551.95541
G1 X38.98 Y114.216 E4568.32403
G1 X38.962 Y113.734 E4568.49767
G1 X38.962 Y112.219 E4569.04307
M204 S5000
M205 X30 Y30
G0 X38.962 Y112.219 Z0.98
G0 F2400 X66.64 Y79.8
;TIME_ELAPSED:1048.111770
;LAYER:-4
M204 S4000
M205 X25 Y25
;TYPE:SUPPORT-INTERFACE
G1 F600 X66.566 Y79.811 E4569.05204
G1 X65.334 Y80.049 E4569.20262
G1 X63.85 Y80.4 E4569.38561
G1 X80.821 Y80.4 E4571.42213
G1 X82.093 Y80.754 E4571.58057
G1 X82.859 Y81 E4571.67712
G1 X61.836 Y81 E4574.19988
G1 X61.156 Y81.221 E4574.28568
G1 X60.146 Y81.6 E4574.41513
G1 X84.536 Y81.6 E4577.34193
G1 X84.765 Y81.685 E4577.37124
G1 X85.93 Y82.172 E4577.52277
G1 X85.99 Y82.2 E4577.53071
G1 X58.704 Y82.2 E4580.80503
G1 X58.482 Y82.294 E4580.83396
G1 X57.414 Y82.8 E4580.97578
G1 X87.271 Y82.8 E4584.55862
G1 X87.322 Y82.824 E4584.56538
G1 X88.43 Y83.4 E4584.71523
G1 X56.269 Y83.4 E4588.57455
G1 X55.969 Y83.557 E4588.61519
G1 X55.206 Y84 E4588.72106
G1 X89.474 Y84 E4592.83322
G1 X89.84 Y84.211 E4592.88391
G1 X90.456 Y84.6 E4592.97134
G1 X54.238 Y84.6 E4597.3175
G1 X53.573 Y85.023 E4597.41208
G1 X53.32 Y85.2 E4597.44913
G1 X91.359 Y85.2 E4602.01381
G1 X92.144 Y85.745 E4602.12849
G1 X92.217 Y85.8 E4602.13945
G1 X52.471 Y85.8 E4606.90897
G1 X51.683 Y86.4 E4607.02782
G1 X93.013 Y86.4 E4611.98742
G1 X93.154 Y86.507 E4612.00866
G1 X93.753 Y87 E4612.10176
G1 X50.928 Y87 E4617.24076
G1 X50.356 Y87.474 E4617.3299
G1 X50.217 Y87.6 E4617.35242
G1 X94.47 Y87.6 E4622.66278
G1 X95.142 Y88.2 E4622.77088
G1 X49.552 Y88.2 E4628.24168
G1 X49.169 Y88.545 E4628.30354
G1 X48.91 Y88.8 E4628.34716
G1 X95.769 Y88.8 E4633.97024
G1 X96.383 Y89.4 E4634.07325
G1 X48.301 Y89.4 E4639.84309
G1 X48.276 Y89.424 E4639.84725
G1 X47.739 Y90 E4639.94175
G1 X96.953 Y90 E4645.84743
G1 X97.274 Y90.341 E4645.90363
G1 X97.523 Y90.6 E4645.94674
G1 X47.179 Y90.6 E4651.98802
G1 X46.664 Y91.2 E4652.08291
G1 X98.178 Y91.2 E4658.26459
G1 X98.383 Y91.362 E4658.29594
G1 X98.957 Y91.708 E4658.37637
G1 X99.166 Y91.8 E4658.40377
G1 X46.168 Y91.8 E4664.76353
G1 X45.695 Y92.4 E4664.85521
G1 X178.549 Y92.4 E4680.79769
G1 X178.914 Y93 E4680.88197
G1 X45.238 Y93 E4696.92309
G1 X44.804 Y93.6 E4697.01195
G1 X179.261 Y93.6 E4713.14679
G1 X179.593 Y94.2 E4713.22908
G1 X44.398 Y94.2 E4729.45248
G1 X44 Y94.8 E4729.53888
G1 X179.901 Y94.8 E4745.847
G1 X180.2 Y95.4 E4745.92744
G1 X43.621 Y95.4 E4762.31692
G1 X43.259 Y96 E4762.40101
G1 X180.499 Y96 E4778.86981
G1 X180.623 Y96.25 E4778.9033
G1 X180.779 Y96.6 E4778.94928
G1 X42.922 Y96.6 E4795.49212
G1 X42.595 Y97.2 E4795.57412
G1 X181.047 Y97.2 E4812.18836
G1 X181.127 Y97.381 E4812.21211
G1 X181.294 Y97.8 E4812.26624
G1 X42.28 Y97.8 E4828.94792
G1 X41.983 Y98.4 E4829.02825
G1 X181.532 Y98.4 E4845.77413
G1 X181.77 Y99 E4845.85159
G1 X41.705 Y99 E4862.65939
G1 X41.44 Y99.6 E4862.7381
G1 X181.994 Y99.6 E4879.60458
G1 X182.206 Y100.2 E4879.68094
G1 X41.18 Y100.2 E4896.60406
G1 X40.944 Y100.8 E4896.68143
G1 X182.402 Y100.8 E4913.65639
G1 X182.584 Y101.4 E4913.73163
G1 X40.716 Y101.4 E4930.75579
G1 X40.509 Y102 E4930.83196
G1 X182.766 Y102 E4947.9028
G1 X182.901 Y102.449 E4947.95906
G1 X182.941 Y102.6 E4947.9778
G1 X40.301 Y102.6 E4965.0946
G1 X40.248 Y102.751 E4965.11381
G1 X40.114 Y103.2 E4965.17004
G1 X183.097 Y103.2 E4982.328
G1 X183.224 Y103.692 E4982.38897
G1 X183.248 Y103.8 E4982.40225
G1 X39.934 Y103.8 E4999.59993
G1 X39.904 Y103.898 E4999.61223
G1 X39.777 Y104.4 E4999.67436
G1 X183.376 Y104.4 E5016.90624
G1 X183.504 Y105 E5016.97986
G1 X39.624 Y105 E5034.24546
G1 X39.496 Y105.499 E5034.30728
G1 X39.475 Y105.6 E5034.31966
G1 X183.632 Y105.6 E5051.6185
G1 X183.655 Y105.711 E5051.63211
G1 X183.739 Y106.2 E5051.69164
G1 X39.35 Y106.2 E5069.01832
G1 X39.246 Y106.692 E5069.07867
G1 X39.228 Y106.8 E5069.09181
G1 X183.841 Y106.8 E5086.44537
G1 X183.862 Y106.927 E5086.46082
G1 X183.923 Y107.4 E5086.51805
G1 X39.128 Y107.4 E5103.89345
G1 X39.027 Y108 E5103.96646
G1 X183.999 Y108 E5121.3631
G1 X184.075 Y108.6 E5121.43567
G1 X38.944 Y108.6 E5138.85139
G1 X38.869 Y109.2 E5138.92395
G1 X184.145 Y109.2 E5156.35707
G1 X184.196 Y109.8 E5156.42933
G1 X38.81 Y109.8 E5173.87565
G1 X38.76 Y110.4 E5173.9479
G1 X184.24 Y110.4 E5191.4055
G1 X184.266 Y111 E5191.47757
G1 X38.71 Y111 E5208.94429
G1 X38.686 Y111.6 E5209.01635
G1 X184.292 Y111.6 E5226.48907
G1 X184.318 Y112.2 E5226.56114
G1 X38.662 Y112.2 E5244.03986
G1 X38.659 Y112.273 E5244.04862
G1 X38.66 Y112.8 E5244.11186
G1 X184.323 Y112.8 E5261.59142
G1 X184.326 Y113.4 E5261.66342
G1 X38.663 Y113.4 E5279.14298
G1 X38.665 Y113.906 E5279.2037
G1 X38.669 Y114 E5279.21499
G1 X184.307 Y114 E5296.69155
G1 X184.283 Y114.6 E5296.76361
G1 X38.695 Y114.6 E5314.23417
G1 X38.718 Y115.101 E5314.29436
G1 X38.726 Y115.2 E5314.30627
G1 X184.259 Y115.2 E5331.77023
G1 X184.243 Y115.62 E5331.82067
G1 X184.228 Y115.8 E5331.84235
G1 X38.778 Y115.8 E5349.29635
G1 X38.83 Y116.4 E5349.36862
G1 X184.179 Y116.4 E5366.8105
G1 X184.141 Y116.879 E5366.86816
G1 X184.125 Y117 E5366.8828
G1 X38.894 Y117 E5384.31052
G1 X38.972 Y117.6 E5384.38313
G1 X184.05 Y117.6 E5401.79249
G1 X183.975 Y118.2 E5401.86505
G1 X39.061 Y118.2 E5419.25473
G1 X39.164 Y118.8 E5419.32778
G1 X183.9 Y118.8 E5436.6961
G1 X183.88 Y118.968 E5436.7164
G1 X183.807 Y119.4 E5436.76898
G1 X39.266 Y119.4 E5454.1139
G1 X39.276 Y119.457 E5454.12084
G1 X39.392 Y120 E5454.18747
G1 X183.707 Y120 E5471.50527
G1 X183.677 Y120.184 E5471.52765
G1 X183.589 Y120.6 E5471.57867
G1 X39.521 Y120.6 E5488.86683
G1 X39.534 Y120.659 E5488.87408
G1 X39.673 Y121.2 E5488.94111
G1 X183.462 Y121.2 E5506.19579
G1 X183.336 Y121.8 E5506.26936
G1 X39.828 Y121.8 E5523.49032
G1 X39.935 Y122.213 E5523.54152
G1 X39.991 Y122.4 E5523.56494
G1 X183.2 Y122.4 E5540.75002
G1 X183.047 Y123 E5540.82432
G1 X40.173 Y123 E5557.9692
G1 X40.287 Y123.373 E5558.01601
G1 X40.366 Y123.6 E5558.04485
G1 X182.885 Y123.6 E5575.14713
G1 X182.705 Y124.2 E5575.2223
G1 X40.576 Y124.2 E5592.27778
G1 X40.787 Y124.8 E5592.3541
G1 X182.525 Y124.8 E5609.36266
G1 X182.346 Y125.4 E5609.4378
G1 X41.021 Y125.4 E5626.3968
G1 X41.26 Y126 E5626.4743
G1 X182.138 Y126 E5643.37966
G1 X181.935 Y126.588 E5643.45431
G1 X181.93 Y126.6 E5643.45587
G1 X41.526 Y126.6 E5660.30435
G1 X41.795 Y127.2 E5660.38325
G1 X181.693 Y127.2 E5677.17101
G1 X181.457 Y127.8 E5677.24838
G1 X42.08 Y127.8 E5693.97362
G1 X42.38 Y128.4 E5694.05412
G1 X181.22 Y128.4 E5710.71492
G1 X181.173 Y128.521 E5710.7305
G1 X180.96 Y129 E5710.7934
G1 X42.701 Y129 E5727.38448
G1 X43.032 Y129.6 E5727.46671
G1 X180.694 Y129.6 E5743.98615
G1 X180.672 Y129.65 E5743.99271
G1 X180.399 Y130.2 E5744.06639
G1 X43.375 Y130.2 E5760.50927
G1 X43.738 Y130.8 E5760.59342
G1 X180.102 Y130.8 E5776.9571
G1 X179.805 Y131.4 E5777.03744
G1 X44.126 Y131.4 E5793.31892
G1 X44.526 Y132 E5793.40545
G1 X179.484 Y132 E5809.60041
G1 X179.155 Y132.6 E5809.68253
G1 X44.942 Y132.6 E5825.78809
G1 X45.381 Y133.2 E5825.8773
G1 X178.792 Y133.2 E5841.88662
G1 X178.429 Y133.8 E5841.97077
G1 X108.959 Y133.8 E5850.30717
G1 X108.868 Y133.777 E5850.31844
G1 X107.925 Y133.692 E5850.43206
G1 X101.389 Y133.696 E5851.21638
G1 X100.73 Y133.738 E5851.29562
M204 S5000
M205 X30 Y30
G0 F2400 X100.408 Y133.8
M204 S4000
M205 X25 Y25
G1 F600 X45.847 Y133.8 E5857.84294
G1 X46.324 Y134.4 E5857.93492
G1 X98.769 Y134.4 E5864.22832
G1 X98.265 Y134.723 E5864.30015
G1 X97.935 Y135 E5864.35185
G1 X46.83 Y135 E5870.48445
G1 X47.287 Y135.527 E5870.56816
G1 X47.355 Y135.6 E5870.58013
G1 X97.326 Y135.6 E5876.57665
G1 X96.767 Y136.2 E5876.67506
G1 X47.919 Y136.2 E5882.53682
G1 X48.338 Y136.646 E5882.61025
G1 X48.495 Y136.8 E5882.63664
G1 X96.179 Y136.8 E5888.35872
G1 X95.571 Y137.4 E5888.46123
G1 X49.11 Y137.4 E5894.03655
G1 X49.247 Y137.533 E5894.05946
G1 X49.766 Y138 E5894.14324
G1 X94.922 Y138 E5899.56196
G1 X94.491 Y138.391 E5899.63179
G1 X94.239 Y138.6 E5899.67108
G1 X50.433 Y138.6 E5904.9278
G1 X51.161 Y139.2 E5905.041
G1 X93.516 Y139.2 E5910.1236
G1 X93.242 Y139.428 E5910.16638
G1 X92.753 Y139.8 E5910.24011
G1 X51.934 Y139.8 E5915.13839
G1 X52.644 Y140.337 E5915.24521
G1 X52.735 Y140.4 E5915.2585
G1 X91.938 Y140.4 E5919.96286
G1 X91.079 Y141 E5920.08859
G1 X53.604 Y141 E5924.58559
G1 X53.706 Y141.07 E5924.60044
G1 X54.545 Y141.6 E5924.71952
G1 X90.148 Y141.6 E5928.99188
G1 X89.941 Y141.733 E5929.02141
G1 X89.135 Y142.2 E5929.13319
G1 X55.542 Y142.2 E5933.16435
G1 X56.093 Y142.516 E5933.24057
G1 X56.639 Y142.8 E5933.31442
G1 X88.051 Y142.8 E5937.08386
G1 X87.468 Y143.108 E5937.16299
G1 X86.85 Y143.4 E5937.24501
G1 X57.826 Y143.4 E5940.72789
G1 X58.615 Y143.769 E5940.83241
G1 X59.165 Y144 E5940.904
G1 X85.529 Y144 E5944.06768
G1 X84.862 Y144.282 E5944.15458
G1 X84.01 Y144.6 E5944.26371
G1 X60.666 Y144.6 E5947.06499
G1 X61.257 Y144.818 E5947.14058
G1 X62.438 Y145.2 E5947.28953
G1 X82.261 Y145.2 E5949.66829
G1 X82.222 Y145.213 E5949.67322
G1 X80.714 Y145.637 E5949.8612
G1 X80.026 Y145.8 E5949.94604
G1 X64.666 Y145.8 E5951.78924
G1 X65.448 Y145.982 E5951.88559
G1 X66.687 Y146.216 E5952.0369
G1 X67.935 Y146.4 E5952.18828
G1 X76.774 Y146.4 E5953.24896
G1 X76.681 Y146.414 E5953.26024
G1 X75.151 Y146.577 E5953.44488
G1 X73.904 Y146.658 E5953.59484
G1 X72.312 Y146.694 E5953.78593
G1 X71.093 Y146.671 E5953.93223
G1 X69.522 Y146.575 E5954.1211
G1 X68.248 Y146.446 E5954.27477
M204 S5000
M205 X30 Y30
G0 F2400 X100.164 Y134.215
G0 X108.959 Y133.8
M204 S4000
M205 X25 Y25
G1 F600 X109.523 Y133.942 E5954.34456
G1 X110.148 Y134.184 E5954.42498
G1 X110.544 Y134.4 E5954.47911
G1 X178.067 Y134.4 E5962.58187
G1 X178.06 Y134.412 E5962.58354
G1 X177.671 Y135 E5962.66814
G1 X111.391 Y135 E5970.62174
G1 X111.77 Y135.354 E5970.68398
G1 X111.974 Y135.6 E5970.72233
G1 X177.263 Y135.6 E5978.55701
G1 X176.828 Y136.2 E5978.64594
G1 X112.439 Y136.2 E5986.37262
G1 X112.879 Y136.8 E5986.4619
G1 X176.394 Y136.8 E5994.0837
G1 X176.19 Y137.082 E5994.12547
G1 X175.939 Y137.4 E5994.17408
G1 X113.35 Y137.4 E6001.68476
G1 X113.826 Y138 E6001.77667
G1 X175.468 Y138 E6009.17371
G1 X175.432 Y138.046 E6009.18072
G1 X174.955 Y138.6 E6009.26845
G1 X114.309 Y138.6 E6016.54597
G1 X114.828 Y139.2 E6016.64116
G1 X174.439 Y139.2 E6023.79448
G1 X174.06 Y139.642 E6023.86435
G1 X173.912 Y139.8 E6023.89033
G1 X115.374 Y139.8 E6030.91489
G1 X115.939 Y140.4 E6031.01379
G1 X173.354 Y140.4 E6037.90359
G1 X173.209 Y140.556 E6037.92915
G1 X172.756 Y141 E6038.00527
G1 X116.506 Y141 E6044.75527
G1 X117.122 Y141.6 E6044.85846
G1 X172.146 Y141.6 E6051.46134
G1 X171.695 Y142.043 E6051.5372
G1 X171.521 Y142.2 E6051.56532
G1 X117.769 Y142.2 E6058.01556
G1 X118.437 Y142.8 E6058.12331
G1 X170.856 Y142.8 E6064.41359
G1 X170.771 Y142.877 E6064.42735
G1 X170.14 Y143.4 E6064.5257
G1 X119.122 Y143.4 E6070.64786
G1 X119.849 Y144 E6070.76097
G1 X169.417 Y144 E6076.70913
G1 X169.164 Y144.21 E6076.74859
G1 X168.652 Y144.6 E6076.82582
G1 X120.641 Y144.6 E6082.58714
G1 X121.435 Y145.2 E6082.70657
G1 X167.837 Y145.2 E6088.27481
G1 X166.975 Y145.8 E6088.40084
G1 X122.293 Y145.8 E6093.76268
G1 X122.552 Y145.979 E6093.80046
G1 X123.217 Y146.4 E6093.89491
G1 X166.079 Y146.4 E6099.03835
G1 X165.441 Y146.806 E6099.12909
G1 X165.106 Y147 E6099.17555
G1 X124.166 Y147 E6104.08835
G1 X124.317 Y147.095 E6104.10976
G1 X125.194 Y147.6 E6104.2312
G1 X164.07 Y147.6 E6108.89632
G1 X163.612 Y147.866 E6108.95987
G1 X162.974 Y148.2 E6109.04629
G1 X126.326 Y148.2 E6113.44405
G1 X127.21 Y148.661 E6113.56369
G1 X127.506 Y148.8 E6113.60293
G1 X161.751 Y148.8 E6117.71233
G1 X160.657 Y149.317 E6117.85753
G1 X160.461 Y149.4 E6117.88307
G1 X128.839 Y149.4 E6121.67771
G1 X130.27 Y150 E6121.86392
G1 X158.983 Y150 E6125.30948
G1 X157.552 Y150.534 E6125.49276
G1 X157.35 Y150.6 E6125.51826
G1 X131.952 Y150.6 E6128.56602
G1 X133.43 Y151.078 E6128.75243
G1 X133.869 Y151.2 E6128.80711
G1 X155.375 Y151.2 E6131.38783
G1 X154.366 Y151.483 E6131.51358
G1 X153.128 Y151.775 E6131.66621
G1 X152.997 Y151.8 E6131.68222
G1 X136.302 Y151.8 E6133.68562
G1 X136.664 Y151.884 E6133.73021
G1 X137.871 Y152.111 E6133.87759
G1 X139.836 Y152.4 E6134.11593
G1 X149.366 Y152.4 E6135.25953
G1 X147.805 Y152.566 E6135.4479
G1 X146.555 Y152.648 E6135.59823
G1 X144.48 Y152.693 E6135.84729
G1 X143.233 Y152.669 E6135.99695
G1 X141.203 Y152.544 E6136.24101
G1 X139.925 Y152.413 E6136.39518
M204 S5000
M205 X30 Y30
G0 F2400 X110.154 Y91.8
M204 S4000
M205 X25 Y25
G1 F600 X178.185 Y91.8 E6144.5589
G1 X178.006 Y91.507 E6144.6001
G1 X177.802 Y91.2 E6144.64433
G1 X111.152 Y91.2 E6152.64233
G1 X111.575 Y90.845 E6152.7086
G1 X111.791 Y90.6 E6152.74779
G1 X177.401 Y90.6 E6160.62099
G1 X177.312 Y90.467 E6160.6402
G1 X176.972 Y90 E6160.70952
G1 X112.299 Y90 E6168.47028
G1 X112.734 Y89.4 E6168.55921
G1 X176.534 Y89.4 E6176.21521
G1 X176.096 Y88.8 E6176.30435
G1 X113.197 Y88.8 E6183.85223
G1 X113.67 Y88.2 E6183.94391
G1 X175.621 Y88.2 E6191.37803
G1 X175.321 Y87.823 E6191.43585
G1 X175.128 Y87.6 E6191.47124
G1 X114.144 Y87.6 E6198.78932
G1 X114.148 Y87.594 E6198.79019
G1 X114.66 Y87 E6198.88429
G1 X174.609 Y87 E6206.07817
G1 X174.09 Y86.4 E6206.17337
G1 X115.196 Y86.4 E6213.24065
G1 X115.758 Y85.8 E6213.3393
G1 X173.536 Y85.8 E6220.27266
G1 X173.1 Y85.338 E6220.34889
G1 X172.959 Y85.2 E6220.37257
G1 X116.32 Y85.2 E6227.16925
G1 X116.387 Y85.128 E6227.18105
G1 X116.924 Y84.6 E6227.27142
G1 X172.345 Y84.6 E6233.92194
G1 X171.73 Y84 E6234.02504
G1 X117.556 Y84 E6240.52592
G1 X118.221 Y83.4 E6240.6334
G1 X171.072 Y83.4 E6246.97552
G1 X170.663 Y83.034 E6247.04139
G1 X170.379 Y82.8 E6247.08554
G1 X118.891 Y82.8 E6253.2641
G1 X119.613 Y82.2 E6253.37676
G1 X169.651 Y82.2 E6259.38132
G1 X169.053 Y81.708 E6259.47424
G1 X168.911 Y81.6 E6259.49565
G1 X120.387 Y81.6 E6265.31853
G1 X121.176 Y81 E6265.43748
G1 X168.119 Y81 E6271.07064
G1 X167.254 Y80.4 E6271.19696
G1 X122.011 Y80.4 E6276.62612
G1 X122.446 Y80.096 E6276.68981
G1 X122.912 Y79.8 E6276.75606
G1 X166.389 Y79.8 E6281.9733
G1 X165.439 Y79.2 E6282.10813
G1 X123.855 Y79.2 E6287.09821
G1 X124.204 Y78.978 E6287.14784
G1 X124.856 Y78.6 E6287.23828
G1 X164.408 Y78.6 E6291.98452
G1 X163.524 Y78.091 E6292.10693
G1 X163.35 Y78 E6292.13049
G1 X125.955 Y78 E6296.61789
G1 X127.098 Y77.4 E6296.7728
G1 X162.173 Y77.4 E6300.9818
G1 X160.896 Y76.8 E6301.15111
G1 X128.378 Y76.8 E6305.05327
G1 X129.8 Y76.2 E6305.23848
G1 X159.503 Y76.2 E6308.80284
G1 X159.409 Y76.161 E6308.81505
G1 X158.022 Y75.646 E6308.9926
G1 X157.922 Y75.6 E6309.00581
G1 X131.34 Y75.6 E6312.19565
G1 X131.882 Y75.359 E6312.26683
G1 X132.455 Y75.01 E6312.34734
G1 X132.468 Y75 E6312.3493
G1 X156.812 Y75 E6315.27058
G1 X156.752 Y74.962 E6315.27911
G1 X156.244 Y74.54 E6315.35836
G1 X156.095 Y74.4 E6315.38289
G1 X133.187 Y74.4 E6318.13185
G1 X133.698 Y73.925 E6318.21557
G1 X133.853 Y73.8 E6318.23947
G1 X155.424 Y73.8 E6320.82799
G1 X154.833 Y73.315 E6320.91973
G1 X154.671 Y73.2 E6320.94357
G1 X134.607 Y73.2 E6323.35125
G1 X135.378 Y72.66 E6323.4642
G1 X135.479 Y72.6 E6323.4783
G1 X153.8 Y72.6 E6325.67682
G1 X153.05 Y72.149 E6325.78184
G1 X152.756 Y72 E6325.82139
G1 X136.519 Y72 E6327.76983
G1 X137.292 Y71.614 E6327.87352
G1 X137.815 Y71.4 E6327.94133
G1 X151.464 Y71.4 E6329.57921
G1 X151.084 Y71.242 E6329.62859
G1 X150.077 Y70.905 E6329.75602
G1 X149.667 Y70.8 E6329.80681
G1 X139.609 Y70.8 E6331.01377
G1 X140.342 Y70.618 E6331.1044
G1 X141.389 Y70.438 E6331.23188
G1 X142.467 Y70.332 E6331.36186
G1 X143.362 Y70.302 E6331.46932
G1 X145.893 Y70.302 E6331.77304
G1 X146.932 Y70.339 E6331.8978
G1 X147.967 Y70.449 E6332.0227
G1 X149.045 Y70.641 E6332.1541
M204 S5000
M205 X30 Y30
G0 F2400 X109.887 Y91.926
M204 S4000
M205 X25 Y25
G1 F600 X109.251 Y92.135 E6332.23443
G1 X108.593 Y92.261 E6332.31483
G1 X107.933 Y92.303 E6332.39419
G1 X101.39 Y92.303 E6333.17935
G1 X100.872 Y92.277 E6333.24159
G1 X100.213 Y92.169 E6333.32172
G1 X99.57 Y91.978 E6333.40221
G1 X99.166 Y91.8 E6333.45519
M204 S5000
M205 X30 Y30
G0 F2400 X78.033 Y79.8
M204 S4000
M205 X25 Y25
G1 F600 X66.64 Y79.8 E6334.82235
G1 X68.137 Y79.576 E6335.00399
G1 X69.375 Y79.442 E6335.15342
G1 X70.971 Y79.338 E6335.34534
G1 X72.201 Y79.311 E6335.49298
G1 X73.798 Y79.342 E6335.68466
G1 X75.008 Y79.417 E6335.83013
G1 X76.588 Y79.579 E6336.02073
G1 X77.816 Y79.759 E6336.16966
M204 S5000
M205 X30 Y30
G0 X77.816 Y79.759 Z1.18
G0 F2400 X38.992 Y108.209
;TIME_ELAPSED:2526.519450
;LAYER:-3
M204 S4000
M205 X25 Y25
;TYPE:SUPPORT-INTERFACE
G1 F600 X38.841 Y109.425 E6336.3167
G1 X38.71 Y110.998 E6336.50612
G1 X38.659 Y112.273 E6336.65924
G1 X38.665 Y113.906 E6336.8552
G1 X38.718 Y115.101 E6336.99874
G1 X38.856 Y116.699 E6337.19122
G1 X38.999 Y117.807 E6337.32528
G1 X38.999 Y108.167 E6338.48208
M204 S5000
M205 X30 Y30
G0 F2400 X38.999 Y117.807
M204 S4000
M205 X25 Y25
G1 F600 X39.011 Y117.901 E6338.49345
G1 X39.276 Y119.457 E6338.68286
G1 X39.534 Y120.659 E6338.83038
G1 X39.599 Y120.91 E6338.8615
G1 X39.599 Y105.094 E6340.75942
G1 X39.904 Y103.898 E6340.90753
G1 X40.199 Y102.914 E6341.0308
G1 X40.199 Y123.083 E6343.45108
G1 X40.287 Y123.373 E6343.48745
G1 X40.799 Y124.833 E6343.67311
G1 X40.799 Y101.168 E6346.51291
G1 X41.223 Y100.089 E6346.65203
G1 X41.399 Y99.69 E6346.70436
G1 X41.399 Y126.315 E6349.89936
G1 X41.931 Y127.502 E6350.05545
G1 X41.999 Y127.637 E6350.07359
G1 X41.999 Y98.366 E6353.58611
G1 X42.396 Y97.564 E6353.6935
G1 X42.599 Y97.191 E6353.74446
G1 X42.599 Y128.814 E6357.53922
G1 X43.199 Y129.902 E6357.68831
G1 X43.199 Y96.098 E6361.74479
G1 X43.799 Y95.103 E6361.88422
G1 X43.799 Y130.9 E6366.17986
G1 X43.858 Y130.998 E6366.19359
G1 X44.399 Y131.809 E6366.31058
G1 X44.399 Y94.196 E6370.82414
G1 X44.697 Y93.747 E6370.8888
G1 X44.999 Y93.329 E6370.95068
G1 X44.999 Y132.677 E6375.67244
G1 X45.512 Y133.378 E6375.77668
G1 X45.599 Y133.487 E6375.79342
G1 X45.599 Y92.521 E6380.70934
G1 X46.199 Y91.76 E6380.82563
G1 X46.199 Y134.241 E6385.92335
G1 X46.488 Y134.605 E6385.97912
G1 X46.799 Y134.963 E6386.03603
G1 X46.799 Y91.042 E6391.30655
G1 X47.191 Y90.586 E6391.37871
G1 X47.399 Y90.363 E6391.4153
G1 X47.399 Y135.646 E6396.84926
G1 X47.999 Y136.285 E6396.95445
G1 X47.999 Y89.72 E6402.54225
G1 X48.276 Y89.424 E6402.59089
G1 X48.599 Y89.106 E6402.64529
G1 X48.599 Y136.9 E6408.38057
G1 X49.199 Y137.486 E6408.48121
G1 X49.199 Y88.517 E6414.35749
G1 X49.799 Y87.976 E6414.45444
G1 X49.799 Y138.029 E6420.4608
G1 X50.399 Y138.569 E6420.55766
G1 X50.399 Y87.438 E6426.69338
G1 X50.999 Y86.94 E6426.78695
G1 X50.999 Y139.065 E6433.04195
G1 X51.379 Y139.379 E6433.1011
G1 X51.599 Y139.545 E6433.13418
G1 X51.599 Y86.463 E6439.50402
G1 X52.199 Y86.006 E6439.59452
G1 X52.199 Y139.999 E6446.07368
G1 X52.644 Y140.337 E6446.14074
G1 X52.799 Y140.443 E6446.16327
G1 X52.799 Y85.564 E6452.74875
G1 X53.399 Y85.144 E6452.83664
G1 X53.399 Y140.858 E6459.52232
G1 X53.706 Y141.07 E6459.56709
G1 X53.999 Y141.255 E6459.60867
G1 X53.999 Y84.751 E6466.38915
G1 X54.599 Y84.369 E6466.47451
G1 X54.599 Y141.633 E6473.34619
G1 X55.022 Y141.901 E6473.40628
G1 X55.199 Y142.002 E6473.43073
G1 X55.199 Y84.003 E6480.39061
G1 X55.799 Y83.655 E6480.47385
G1 X55.799 Y142.347 E6487.51689
G1 X56.093 Y142.516 E6487.55758
G1 X56.399 Y142.675 E6487.59896
G1 X56.399 Y83.331 E6494.72024
G1 X56.999 Y83.016 E6494.80156
G1 X56.999 Y142.987 E6501.99808
G1 X57.499 Y143.247 E6502.06571
G1 X57.599 Y143.293 E6502.07892
G1 X57.599 Y82.712 E6509.34864
G1 X58.199 Y82.427 E6509.42835
G1 X58.199 Y143.574 E6516.76599
G1 X58.615 Y143.769 E6516.82112
G1 X58.799 Y143.846 E6516.84505
G1 X58.799 Y82.159 E6524.24749
G1 X59.399 Y81.904 E6524.32573
G1 X59.399 Y144.097 E6531.78889
G1 X59.999 Y144.349 E6531.86698
G1 X59.999 Y81.654 E6539.39038
G1 X60.599 Y81.428 E6539.46732
G1 X60.599 Y144.575 E6547.04496
G1 X61.199 Y144.796 E6547.12169
G1 X61.199 Y81.206 E6554.75249
G1 X61.799 Y81.011 E6554.82819
G1 X61.799 Y144.993 E6562.50603
G1 X62.399 Y145.187 E6562.5817
G1 X62.399 Y80.816 E6570.30622
G1 X62.636 Y80.739 E6570.33613
G1 X62.999 Y80.636 E6570.38141
G1 X62.999 Y145.369 E6578.14937
G1 X63.599 Y145.535 E6578.22407
G1 X63.599 Y80.468 E6586.03211
G1 X63.82 Y80.406 E6586.05965
G1 X64.199 Y80.316 E6586.1064
G1 X64.199 Y145.691 E6593.9514
G1 X64.799 Y145.83 E6594.02531
G1 X64.799 Y80.174 E6601.90403
G1 X65.334 Y80.048 E6601.96998
G1 X65.399 Y80.035 E6601.97794
G1 X65.399 Y145.97 E6609.89014
G1 X65.448 Y145.982 E6609.89619
G1 X65.999 Y146.086 E6609.96348
G1 X65.999 Y79.919 E6617.90352
G1 X66.565 Y79.81 E6617.97269
G1 X66.599 Y79.804 E6617.97683
G1 X66.599 Y146.199 E6625.94423
G1 X66.687 Y146.216 E6625.95498
G1 X67.199 Y146.291 E6626.01708
G1 X67.199 Y79.715 E6634.0062
G1 X67.799 Y79.625 E6634.07901
G1 X67.799 Y146.379 E6642.08949
G1 X68.248 Y146.446 E6642.14396
G1 X68.399 Y146.461 E6642.16217
G1 X68.399 Y79.546 E6650.19197
G1 X68.999 Y79.481 E6650.26439
G1 X68.999 Y146.522 E6658.30931
G1 X69.522 Y146.575 E6658.37239
G1 X69.599 Y146.579 E6658.38165
G1 X69.599 Y79.426 E6666.44001
G1 X70.199 Y79.387 E6666.51216
G1 X70.199 Y146.616 E6674.57964
G1 X70.799 Y146.653 E6674.65178
G1 X70.799 Y79.348 E6682.72838
G1 X70.97 Y79.337 E6682.74894
G1 X71.399 Y79.327 E6682.80043
G1 X71.399 Y146.676 E6690.88231
G1 X71.999 Y146.688 E6690.95433
G1 X71.999 Y79.314 E6699.03921
G1 X72.2 Y79.31 E6699.06333
G1 X72.599 Y79.318 E6699.11122
G1 X72.599 Y146.688 E6707.19562
G1 X73.199 Y146.674 E6707.26764
G1 X73.199 Y79.33 E6715.34892
G1 X73.797 Y79.341 E6715.42069
M204 S5000
M205 X30 Y30
G0 F2400 X73.799 Y79.342
M204 S4000
M205 X25 Y25
G1 F600 X73.799 Y146.661 E6723.49897
G1 X73.904 Y146.658 E6723.51158
G1 X74.399 Y146.626 E6723.5711
G1 X74.399 Y79.379 E6731.64074
G1 X74.999 Y79.416 E6731.71288
G1 X74.999 Y146.587 E6739.7734
G1 X75.151 Y146.577 E6739.79168
G1 X75.599 Y146.53 E6739.84573
G1 X75.599 Y79.477 E6747.89209
G1 X76.199 Y79.539 E6747.96448
G1 X76.199 Y146.466 E6755.99572
G1 X76.681 Y146.414 E6756.05389
G1 X76.799 Y146.397 E6756.0682
G1 X76.799 Y79.61 E6764.08264
G1 X77.399 Y79.698 E6764.15541
G1 X77.399 Y146.307 E6772.14849
G1 X77.938 Y146.225 E6772.21391
G1 X77.999 Y146.214 E6772.22135
G1 X77.999 Y79.793 E6780.19187
G1 X78.599 Y79.907 E6780.26516
G1 X78.599 Y146.098 E6788.20808
G1 X79.199 Y145.983 E6788.28139
G1 X79.199 Y80.02 E6796.19695
G1 X79.359 Y80.05 E6796.21648
G1 X79.799 Y80.152 E6796.27068
G1 X79.799 Y145.855 E6804.15504
G1 X80.399 Y145.712 E6804.22906
G1 X80.399 Y80.291 E6812.07958
G1 X80.575 Y80.331 E6812.10124
G1 X80.999 Y80.449 E6812.15405
G1 X80.999 Y145.557 E6819.96701
G1 X81.599 Y145.389 E6820.04178
G1 X81.599 Y80.616 E6827.81454
G1 X82.092 Y80.753 E6827.87594
G1 X82.199 Y80.788 E6827.88945
G1 X82.199 Y145.22 E6835.62129
G1 X82.222 Y145.213 E6835.62418
G1 X82.799 Y145.025 E6835.697
G1 X82.799 Y80.981 E6843.38228
G1 X83.281 Y81.135 E6843.443
G1 X83.399 Y81.179 E6843.45811
G1 X83.399 Y144.829 E6851.09611
G1 X83.999 Y144.605 E6851.17297
G1 X83.999 Y81.401 E6858.75745
G1 X84.599 Y81.623 E6858.83422
G1 X84.599 Y144.381 E6866.36518
G1 X84.862 Y144.282 E6866.3989
G1 X85.199 Y144.14 E6866.44278
G1 X85.199 Y81.866 E6873.91566
G1 X85.799 Y82.117 E6873.99371
G1 X85.799 Y143.887 E6881.40611
G1 X86.024 Y143.791 E6881.43546
G1 X86.399 Y143.614 E6881.48523
G1 X86.399 Y82.392 E6888.83187
G1 X86.999 Y82.673 E6888.91137
G1 X86.999 Y143.33 E6896.19021
G1 X87.468 Y143.108 E6896.25248
G1 X87.599 Y143.039 E6896.27024
G1 X87.599 Y82.968 E6903.47876
G1 X88.199 Y83.28 E6903.55992
G1 X88.199 Y142.723 E6910.69308
G1 X88.59 Y142.516 E6910.74617
G1 X88.799 Y142.395 E6910.77515
G1 X88.799 Y83.612 E6917.82911
G1 X89.399 Y83.957 E6917.91216
G1 X89.399 Y142.048 E6924.88308
G1 X89.941 Y141.733 E6924.95831
G1 X89.999 Y141.696 E6924.96656
G1 X89.999 Y84.312 E6931.85264
G1 X90.599 Y84.691 E6931.9378
G1 X90.599 Y141.313 E6938.73244
G1 X91.004 Y141.053 E6938.7902
G1 X91.199 Y140.917 E6938.81873
G1 X91.199 Y85.089 E6945.51809
G1 X91.799 Y85.506 E6945.60577
G1 X91.799 Y140.498 E6952.20481
G1 X92.268 Y140.17 E6952.27348
G1 X92.399 Y140.071 E6952.29319
G1 X92.399 Y85.938 E6958.78915
G1 X92.999 Y86.39 E6958.87929
G1 X92.999 Y139.614 E6965.26617
G1 X93.242 Y139.428 E6965.30289
G1 X93.599 Y139.132 E6965.35855
G1 X93.599 Y86.874 E6971.62951
G1 X94.199 Y87.368 E6971.72277
G1 X94.199 Y138.634 E6977.87469
G1 X94.491 Y138.391 E6977.92028
G1 X94.799 Y138.112 E6977.97014
G1 X94.799 Y87.894 E6983.9963
G1 X95.293 Y88.335 E6984.07577
G1 X95.399 Y88.439 E6984.09359
G1 X95.399 Y137.568 E6989.98907
G1 X95.422 Y137.547 E6989.99281
G1 X95.999 Y136.979 E6990.08997
G1 X95.999 Y89.025 E6995.84445
G1 X96.439 Y89.455 E6995.91827
G1 X96.599 Y89.625 E6995.94629
G1 X96.599 Y136.381 E7001.55701
G1 X97.199 Y135.737 E7001.66263
G1 X97.199 Y90.262 E7007.11963
G1 X97.273 Y90.34 E7007.13253
G1 X97.799 Y90.888 E7007.22368
G1 X97.799 Y135.115 E7012.53092
G1 X98.265 Y134.723 E7012.604
G1 X98.399 Y134.638 E7012.62304
G1 X98.399 Y91.372 E7017.81496
G1 X98.956 Y91.707 E7017.89296
G1 X98.999 Y91.726 E7017.8986
G1 X98.999 Y134.281 E7023.0052
G1 X99.435 Y134.074 E7023.06312
G1 X99.599 Y134.021 E7023.0838
G1 X99.599 Y91.986 E7028.128
G1 X100.199 Y92.165 E7028.20313
G1 X100.199 Y133.841 E7033.20425
G1 X100.73 Y133.738 E7033.26916
G1 X100.799 Y133.734 E7033.27745
G1 X100.799 Y92.265 E7038.25373
G1 X100.871 Y92.276 E7038.26248
G1 X101.389 Y92.302 E7038.32471
G1 X101.399 Y92.302 E7038.32591
G1 X101.399 Y133.696 E7043.29319
G1 X101.999 Y133.696 E7043.36519
G1 X101.999 Y92.302 E7048.33247
G1 X102.599 Y92.302 E7048.40447
G1 X102.599 Y133.696 E7053.37175
G1 X103.199 Y133.695 E7053.44375
G1 X103.199 Y92.302 E7058.41091
G1 X103.799 Y92.302 E7058.48291
G1 X103.799 Y133.695 E7063.45007
G1 X104.399 Y133.695 E7063.52207
G1 X104.399 Y92.302 E7068.48923
G1 X104.999 Y92.302 E7068.56123
G1 X104.999 Y133.694 E7073.52827
G1 X105.599 Y133.694 E7073.60027
G1 X105.599 Y92.302 E7078.56731
G1 X106.199 Y92.302 E7078.63931
G1 X106.199 Y133.694 E7083.60635
G1 X106.799 Y133.693 E7083.67835
G1 X106.799 Y92.302 E7088.64527
G1 X107.399 Y92.302 E7088.71727
G1 X107.399 Y133.693 E7093.68419
G1 X107.925 Y133.692 E7093.74731
G1 X107.999 Y133.698 E7093.75622
G1 X107.999 Y92.297 E7098.72434
G1 X108.592 Y92.26 E7098.79564
G1 X108.599 Y92.258 E7098.79651
G1 X108.599 Y133.752 E7103.77579
G1 X108.868 Y133.777 E7103.80821
G1 X109.199 Y133.86 E7103.84916
G1 X109.199 Y92.143 E7108.8552
G1 X109.25 Y92.134 E7108.86142
G1 X109.799 Y91.953 E7108.93079
G1 X109.799 Y134.048 E7113.98219
G1 X110.148 Y134.184 E7114.02713
G1 X110.399 Y134.32 E7114.06139
G1 X110.399 Y91.682 E7119.17795
G1 X110.493 Y91.638 E7119.19041
G1 X110.999 Y91.314 E7119.26251
G1 X110.999 Y134.693 E7124.46799
G1 X111.28 Y134.896 E7124.50959
G1 X111.599 Y135.194 E7124.56197
G1 X111.599 Y90.815 E7129.88745
G1 X112.199 Y90.133 E7129.99645
G1 X112.199 Y135.871 E7135.48501
G1 X112.799 Y136.69 E7135.60685
G1 X112.799 Y89.307 E7141.29281
G1 X112.85 Y89.237 E7141.3032
G1 X113.399 Y88.541 E7141.40957
G1 X113.399 Y137.461 E7147.27997
G1 X113.999 Y138.217 E7147.39579
G1 X113.999 Y87.78 E7153.44823
G1 X114.147 Y87.593 E7153.47685
G1 X114.599 Y87.067 E7153.56007
G1 X114.599 Y138.934 E7159.78411
G1 X115.055 Y139.461 E7159.86774
G1 X115.199 Y139.613 E7159.89287
G1 X115.199 Y86.394 E7166.27915
G1 X115.799 Y85.753 E7166.38451
G1 X115.799 Y140.25 E7172.92415
G1 X116.399 Y140.887 E7173.02916
G1 X116.399 Y85.114 E7179.72192
G1 X116.999 Y84.524 E7179.8229
G1 X116.999 Y141.479 E7186.6575
G1 X117.371 Y141.842 E7186.71987
G1 X117.599 Y142.046 E7186.75658
G1 X117.599 Y83.958 E7193.72714
G1 X118.199 Y83.417 E7193.82409
G1 X118.199 Y142.585 E7200.92425
G1 X118.799 Y143.123 E7201.02095
G1 X118.799 Y82.876 E7208.25059
G1 X118.825 Y82.853 E7208.25476
G1 X119.399 Y82.376 E7208.34432
G1 X119.399 Y143.627 E7215.69444
G1 X119.866 Y144.013 E7215.76714
G1 X119.999 Y144.113 E7215.78711
G1 X119.999 Y81.894 E7223.25339
G1 X120.599 Y81.437 E7223.3439
G1 X120.599 Y144.566 E7230.91938
G1 X121.199 Y145.02 E7231.00967
G1 X121.199 Y80.981 E7238.69435
G1 X121.429 Y80.806 E7238.72903
G1 X121.799 Y80.547 E7238.78322
G1 X121.799 Y145.457 E7246.57242
G1 X122.399 Y145.872 E7246.65997
G1 X122.399 Y80.128 E7254.54925
G1 X122.445 Y80.096 E7254.55597
G1 X122.999 Y79.743 E7254.6348
G1 X122.999 Y146.26 E7262.61684
G1 X123.599 Y146.64 E7262.70207
G1 X123.599 Y79.362 E7270.77543
G1 X124.199 Y78.98 E7270.86078
G1 X124.199 Y147.019 E7279.02546
G1 X124.317 Y147.094 E7279.04224
G1 X124.799 Y147.371 E7279.10895
G1 X124.799 Y78.632 E7287.35763
G1 X125.272 Y78.358 E7287.42322
G1 X125.399 Y78.291 E7287.44046
G1 X125.399 Y147.715 E7295.77134
G1 X125.999 Y148.028 E7295.85254
G1 X125.999 Y77.976 E7304.25878
G1 X126.599 Y77.661 E7304.3401
G1 X126.599 Y148.341 E7312.8217
G1 X127.199 Y148.654 E7312.90291
G1 X127.199 Y77.35 E7321.45939
G1 X127.799 Y77.066 E7321.53905
G1 X127.799 Y148.935 E7330.16333
G1 X128.348 Y149.193 E7330.23612
G1 X128.399 Y149.214 E7330.24274
G1 X128.399 Y76.79 E7338.93362
G1 X128.999 Y76.537 E7339.01176
G1 X128.999 Y149.465 E7347.76312
G1 X129.599 Y149.717 E7347.84121
G1 X129.599 Y76.284 E7356.65317
G1 X130.19 Y76.035 E7356.73013
G1 X130.199 Y76.031 E7356.73131
G1 X130.199 Y149.969 E7365.60387
G1 X130.275 Y150.001 E7365.61377
G1 X130.799 Y150.195 E7365.68082
G1 X130.799 Y75.806 E7374.6075
G1 X131.277 Y75.628 E7374.66871
G1 X131.4 Y75.573 E7374.68487
G1 X131.399 Y150.417 E7383.66615
G1 X131.463 Y150.441 E7383.67436
G1 X131.999 Y150.614 E7383.74194
G1 X132 Y75.287 E7392.78118
G1 X132.455 Y75.01 E7392.84511
G1 X132.6 Y74.893 E7392.86746
G1 X132.599 Y150.808 E7401.97726
G1 X133.199 Y151.002 E7402.05293
G1 X133.2 Y74.387 E7411.24673
G1 X133.698 Y73.925 E7411.32825
G1 X133.8 Y73.842 E7411.34403
G1 X133.799 Y151.179 E7420.62447
G1 X134.399 Y151.346 E7420.69921
G1 X134.4 Y73.356 E7430.05801
G1 X134.516 Y73.263 E7430.07585
G1 X135 Y72.924 E7430.14676
G1 X134.999 Y151.496 E7439.5754
G1 X135.599 Y151.635 E7439.6493
G1 X135.6 Y72.527 E7449.14226
G1 X136.2 Y72.17 E7449.22605
G1 X136.199 Y151.775 E7458.77865
G1 X136.663 Y151.883 E7458.83581
G1 X136.799 Y151.908 E7458.85241
G1 X136.8 Y71.859 E7468.45829
G1 X137.292 Y71.614 E7468.52424
G1 X137.4 Y71.569 E7468.53828
G1 X137.399 Y152.021 E7478.19252
G1 X137.87 Y152.11 E7478.25004
G1 X137.999 Y152.128 E7478.26567
G1 X138 Y71.324 E7487.96215
G1 X138.286 Y71.207 E7487.99923
G1 X138.6 Y71.104 E7488.03889
G1 X138.599 Y152.217 E7497.77245
G1 X139.199 Y152.305 E7497.84522
G1 X139.2 Y70.908 E7507.61286
G1 X139.294 Y70.878 E7507.6247
G1 X139.8 Y70.752 E7507.68727
G1 X139.799 Y152.393 E7517.48419
G1 X139.924 Y152.412 E7517.49937
G1 X140.399 Y152.46 E7517.55666
G1 X140.4 Y70.608 E7527.3789
G1 X141 Y70.504 E7527.45197
G1 X140.999 Y152.522 E7537.29413
G1 X141.202 Y152.543 E7537.31862
G1 X141.599 Y152.567 E7537.36635
G1 X141.6 Y70.417 E7547.22435
G1 X142.2 Y70.358 E7547.29669
G1 X142.199 Y152.604 E7557.16621
G1 X142.799 Y152.641 E7557.23835
G1 X142.8 Y70.32 E7567.11687
G1 X143.362 Y70.302 E7567.18435
G1 X143.4 Y70.302 E7567.18891
G1 X143.399 Y152.671 E7577.07319
G1 X143.999 Y152.682 E7577.1452
G1 X144 Y70.302 E7587.0308
G1 X144.6 Y70.302 E7587.1028
G1 X144.599 Y152.69 E7596.98936
G1 X145.199 Y152.677 E7597.06138
G1 X145.2 Y70.302 E7606.94638
G1 X145.8 Y70.302 E7607.01838
G1 X145.799 Y152.664 E7616.90182
G1 X146.399 Y152.651 E7616.97383
G1 X146.4 Y70.321 E7626.85343
G1 X146.932 Y70.339 E7626.91731
G1 X147 Y70.347 E7626.92552
G1 X146.999 Y152.618 E7636.79804
G1 X147.599 Y152.579 E7636.8702
G1 X147.6 Y70.41 E7646.73048
G1 X147.967 Y70.449 E7646.77476
G1 X148.2 Y70.491 E7646.80318
G1 X148.199 Y152.524 E7656.64714
G1 X148.799 Y152.46 E7656.71954
G1 X148.8 Y70.598 E7666.54298
G1 X149.045 Y70.641 E7666.57283
G1 X149.4 Y70.732 E7666.61681
G1 X149.399 Y152.396 E7676.41649
G1 X149.883 Y152.344 E7676.4749
G1 X149.999 Y152.327 E7676.48897
G1 X150 Y70.886 E7686.26189
G1 X150.077 Y70.905 E7686.27141
G1 X150.6 Y71.081 E7686.33763
G1 X150.599 Y152.237 E7696.07635
G1 X151.121 Y152.158 E7696.1397
G1 X151.199 Y152.144 E7696.14921
G1 X151.2 Y71.291 E7705.85157
G1 X151.8 Y71.541 E7705.92957
G1 X151.799 Y152.029 E7715.58813
G1 X152.399 Y151.914 E7715.66144
G1 X152.4 Y71.821 E7725.2726
G1 X153 Y72.124 E7725.35326
G1 X152.999 Y151.799 E7734.91426
G1 X153.127 Y151.774 E7734.92991
G1 X153.599 Y151.663 E7734.9881
G1 X153.6 Y72.481 E7744.48994
G1 X153.942 Y72.686 E7744.53779
G1 X154.2 Y72.869 E7744.57574
G1 X154.199 Y151.522 E7754.0141
G1 X154.365 Y151.482 E7754.03459
G1 X154.799 Y151.361 E7754.08866
G1 X154.8 Y73.292 E7763.45694
G1 X154.833 Y73.315 E7763.46177
G1 X155.4 Y73.781 E7763.54984
G1 X155.399 Y151.193 E7772.83928
G1 X155.999 Y151.024 E7772.91408
G1 X156 Y74.312 E7782.11952
G1 X156.244 Y74.54 E7782.15959
G1 X156.6 Y74.836 E7782.21515
G1 X156.599 Y150.845 E7791.33623
G1 X157.199 Y150.649 E7791.41197
G1 X157.2 Y75.248 E7800.46009
G1 X157.318 Y75.323 E7800.47687
G1 X157.8 Y75.545 E7800.54055
G1 X157.799 Y150.441 E7809.52807
G1 X158.399 Y150.217 E7809.60493
G1 X158.4 Y75.787 E7818.53653
G1 X159 Y76.01 E7818.61334
G1 X158.999 Y149.993 E7827.4913
G1 X159.497 Y149.807 E7827.55509
G1 X159.599 Y149.764 E7827.56837
G1 X159.6 Y76.241 E7836.39113
G1 X160.2 Y76.492 E7836.46918
G1 X160.199 Y149.51 E7845.23134
G1 X160.656 Y149.316 E7845.29092
G1 X160.799 Y149.249 E7845.30987
G1 X160.8 Y76.756 E7854.00903
G1 X161.4 Y77.038 E7854.08858
G1 X161.399 Y148.966 E7862.71994
G1 X161.999 Y148.682 E7862.7996
G1 X162 Y77.319 E7871.36316
G1 X162.422 Y77.517 E7871.4191
G1 X162.6 Y77.61 E7871.4432
G1 X162.599 Y148.395 E7879.9374
G1 X163.199 Y148.081 E7880.01866
G1 X163.2 Y77.923 E7888.43762
G1 X163.524 Y78.091 E7888.48142
G1 X163.8 Y78.251 E7888.5197
G1 X163.799 Y147.757 E7896.86042
G1 X164.399 Y147.409 E7896.94365
G1 X164.4 Y78.596 E7905.20121
G1 X165 Y78.942 E7905.28433
G1 X164.999 Y147.061 E7913.45861
G1 X165.44 Y146.805 E7913.5198
G1 X165.599 Y146.704 E7913.5424
G1 X165.6 Y79.303 E7921.63052
G1 X166.2 Y79.682 E7921.71568
G1 X166.199 Y146.323 E7929.7126
G1 X166.479 Y146.144 E7929.75248
G1 X166.799 Y145.922 E7929.79922
G1 X166.8 Y80.086 E7937.69954
G1 X167.4 Y80.502 E7937.78715
G1 X167.399 Y145.504 E7945.58739
G1 X167.999 Y145.087 E7945.67507
G1 X168 Y80.918 E7953.37535
G1 X168.119 Y81 E7953.3927
G1 X168.6 Y81.365 E7953.46515
G1 X168.599 Y144.64 E7961.05815
G1 X169.163 Y144.209 E7961.14333
G1 X169.199 Y144.18 E7961.14888
G1 X169.2 Y81.83 E7968.63088
G1 X169.8 Y82.324 E7968.72414
G1 X169.799 Y143.682 E7976.0871
G1 X170.399 Y143.184 E7976.18067
G1 X170.4 Y82.818 E7983.42459
G1 X170.663 Y83.034 E7983.46543
G1 X171 Y83.337 E7983.51981
G1 X170.999 Y142.67 E7990.63977
G1 X171.599 Y142.128 E7990.7368
G1 X171.6 Y83.874 E7997.72728
G1 X171.608 Y83.881 E7997.72856
G1 X172.2 Y84.46 E7997.82793
G1 X172.199 Y141.547 E8004.67837
G1 X172.799 Y140.957 E8004.77934
G1 X172.8 Y85.046 E8011.48866
G1 X173.1 Y85.338 E8011.5389
G1 X173.4 Y85.657 E8011.59145
G1 X173.399 Y140.35 E8018.15461
G1 X173.999 Y139.706 E8018.26023
G1 X174 Y86.297 E8024.66931
G1 X174.6 Y86.99 E8024.77931
G1 X174.599 Y139.013 E8031.02207
G1 X175.199 Y138.315 E8031.13252
G1 X175.2 Y87.684 E8037.20824
G1 X175.321 Y87.823 E8037.23036
G1 X175.8 Y88.426 E8037.32277
G1 X175.799 Y137.577 E8043.22089
G1 X176.189 Y137.081 E8043.29661
G1 X176.399 Y136.792 E8043.33947
G1 X176.4 Y89.217 E8049.04847
G1 X177 Y90.04 E8049.17069
G1 X176.999 Y135.963 E8054.68145
G1 X177.4 Y135.409 E8054.76352
G1 X177.599 Y135.108 E8054.80682
G1 X177.6 Y90.899 E8060.1119
G1 X178.006 Y91.507 E8060.19963
G1 X178.2 Y91.827 E8060.24454
G1 X178.199 Y134.18 E8065.3269
G1 X178.799 Y133.187 E8065.46612
G1 X178.8 Y92.814 E8070.31088
G1 X179.093 Y93.296 E8070.37857
G1 X179.4 Y93.852 E8070.45479
G1 X179.399 Y132.153 E8075.05091
G1 X179.736 Y131.538 E8075.13506
G1 X179.999 Y131.007 E8075.20617
G1 X180 Y95.001 E8079.52689
G1 X180.6 Y96.204 E8079.68821
G1 X180.599 Y129.796 E8083.71925
G1 X180.671 Y129.65 E8083.73878
G1 X181.172 Y128.521 E8083.887
G1 X181.199 Y128.453 E8083.89578
G1 X181.2 Y97.565 E8087.60234
G1 X181.8 Y99.077 E8087.79754
G1 X181.799 Y126.931 E8091.14002
G1 X181.934 Y126.588 E8091.18426
G1 X182.34 Y125.417 E8091.33298
G1 X182.399 Y125.221 E8091.35755
G1 X182.4 Y100.795 E8094.28867
G1 X182.901 Y102.449 E8094.49605
G1 X183 Y102.83 E8094.54329
G1 X182.999 Y123.189 E8096.98637
G1 X183.253 Y122.189 E8097.11018
G1 X183.599 Y120.549 E8097.31131
G1 X183.6 Y105.454 E8099.12271
G1 X183.655 Y105.711 E8099.15425
G1 X183.862 Y106.927 E8099.30227
G1 X184.133 Y109.06 E8099.56029
G1 X184.2 Y109.859 E8099.6565
G1 X184.2 Y116.151 E8100.41154
M204 S5000
M205 X30 Y30
G0 F2400 X184.243 Y115.62
M204 S4000
M205 X25 Y25
G1 F600 X184.326 Y113.549 E8100.66026
G1 X184.32 Y112.27 E8100.81374
G1 X184.234 Y110.263 E8101.05481
G1 X184.2 Y109.859 E8101.10346
M204 S5000
M205 X30 Y30
G0 X184.2 Y109.859 Z1.63
G0 F2400 X79.353 Y96.315
;TIME_ELAPSED:4000.329935
;LAYER:0
M106 S127.5
M204 S625
M205 X6 Y6
G10
G1 F600 Z1.78
;MESH:ABU3-10 (increased volume of M1 from ABU5-75).stl
G0 F1200 X79.353 Y96.315 Z1.78
M204 S500
M205 X5 Y5
;TYPE:WALL-INNER
G1 F600 Z1.63
G11
G1 X80.728 Y96.962 E8101.61405
G1 X82.042 Y97.721 E8102.12391
G1 X83.29 Y98.589 E8102.63469
G1 X84.445 Y99.544 E8103.13825
G1 X85.542 Y100.617 E8103.65385
G1 X86.523 Y101.754 E8104.15842
G1 X87.415 Y102.981 E8104.66812
G1 X88.199 Y104.277 E8105.17706
G1 X88.877 Y105.64 E8105.68856
G1 X89.436 Y107.053 E8106.19913
G1 X89.734 Y108.043 E8106.54651
G1 X90.679 Y107.903 E8106.8675
G1 X119.662 Y107.903 E8116.60578
G1 X121.046 Y108.077 E8117.07447
G1 X121.566 Y106.046 E8117.7789
G1 X122.235 Y104.13 E8118.46079
G1 X123.048 Y102.3 E8119.13362
G1 X124.025 Y100.521 E8119.81557
G1 X125.144 Y98.838 E8120.49464
G1 X126.393 Y97.259 E8121.1711
G1 X127.769 Y95.796 E8121.84593
G1 X129.285 Y94.429 E8122.53181
G1 X130.887 Y93.213 E8123.20758
G1 X132.586 Y92.135 E8123.88366
G1 X134.38 Y91.198 E8124.56371
G1 X136.244 Y90.414 E8125.24316
G1 X138.163 Y89.79 E8125.92117
G1 X140.114 Y89.333 E8126.59445
G1 X142.045 Y89.049 E8127.25025
G1 X142.612 Y89.005 E8127.44133
G1 X144.081 Y88.914 E8127.93586
G1 X144.081 Y85.903 E8128.94756
G1 X145.198 Y85.903 E8129.32287
G1 X145.198 Y88.866 E8130.31844
G1 X148.116 Y89.157 E8131.30375
G1 X149.892 Y89.491 E8131.91095
G1 X152.095 Y90.085 E8132.67759
G1 X153.979 Y90.786 E8133.35301
G1 X155.796 Y91.641 E8134.02774
G1 X157.556 Y92.658 E8134.71073
G1 X159.22 Y93.814 E8135.39151
G1 X160.756 Y95.085 E8136.06139
G1 X162.212 Y96.51 E8136.74592
G1 X163.52 Y98.027 E8137.41894
G1 X164.7 Y99.648 E8138.09262
G1 X165.76 Y101.396 E8138.7795
G1 X166.652 Y103.192 E8139.45328
G1 X167.398 Y105.077 E8140.13444
G1 X167.981 Y107.005 E8140.81121
G1 X168.399 Y108.972 E8141.48689
G1 X168.653 Y110.986 E8142.16895
G1 X168.737 Y112.988 E8142.84221
G1 X168.655 Y115.023 E8143.52653
G1 X168.403 Y117.023 E8144.20384
G1 X167.985 Y118.992 E8144.88017
G1 X167.405 Y120.915 E8145.55505
G1 X166.658 Y122.803 E8146.23726
G1 X165.763 Y124.606 E8146.9136
G1 X164.715 Y126.336 E8147.59322
G1 X163.529 Y127.969 E8148.27135
G1 X162.216 Y129.491 E8148.94674
G1 X160.762 Y130.914 E8149.63032
G1 X159.213 Y132.196 E8150.30592
G1 X157.556 Y133.348 E8150.984
G1 X155.796 Y134.364 E8151.66682
G1 X153.979 Y135.219 E8152.34155
G1 X152.094 Y135.921 E8153.0174
G1 X150.142 Y136.465 E8153.69827
G1 X148.159 Y136.844 E8154.37661
G1 X146.157 Y137.054 E8155.05298
G1 X144.131 Y137.096 E8155.73386
G1 X142.132 Y136.971 E8156.40684
G1 X140.112 Y136.673 E8157.0929
G1 X138.163 Y136.216 E8157.76553
G1 X136.245 Y135.592 E8158.44322
G1 X134.38 Y134.807 E8159.12311
G1 X132.586 Y133.87 E8159.80316
G1 X130.886 Y132.792 E8160.47952
G1 X129.285 Y131.577 E8161.15482
G1 X127.773 Y130.214 E8161.83881
G1 X126.4 Y128.752 E8162.5127
G1 X125.15 Y127.174 E8163.1891
G1 X124.032 Y125.496 E8163.86659
G1 X123.053 Y123.716 E8164.54916
G1 X122.235 Y121.875 E8165.22605
G1 X121.574 Y119.983 E8165.89944
G1 X121.046 Y117.924 E8166.61365
G1 X119.772 Y118.084 E8167.04508
G1 X90.644 Y118.103 E8176.83209
G1 X89.734 Y117.967 E8177.14124
G1 X89.44 Y118.944 E8177.48406
G1 X88.879 Y120.364 E8177.99706
G1 X88.204 Y121.721 E8178.50631
G1 X87.424 Y123.011 E8179.01282
G1 X86.529 Y124.243 E8179.52447
G1 X85.538 Y125.391 E8180.03404
G1 X84.452 Y126.457 E8180.54535
G1 X83.293 Y127.415 E8181.05059
G1 X82.05 Y128.279 E8181.55922
G1 X80.719 Y129.047 E8182.07554
G1 X79.357 Y129.688 E8182.58132
G1 X77.942 Y130.215 E8183.08867
G1 X76.473 Y130.625 E8183.60112
G1 X74.988 Y130.908 E8184.10906
G1 X73.483 Y131.066 E8184.61752
G1 X71.959 Y131.098 E8185.12969
G1 X70.462 Y131.004 E8185.63367
G1 X68.939 Y130.779 E8186.15096
G1 X67.48 Y130.437 E8186.65447
G1 X66.039 Y129.968 E8187.16364
G1 X64.637 Y129.378 E8187.67473
G1 X63.289 Y128.674 E8188.18571
G1 X62.014 Y127.866 E8188.69289
G1 X60.812 Y126.954 E8189.19985
G1 X59.673 Y125.928 E8189.71493
G1 X58.644 Y124.831 E8190.2203
G1 X57.708 Y123.65 E8190.72663
G1 X56.863 Y122.38 E8191.23917
G1 X56.133 Y121.052 E8191.74835
G1 X55.518 Y119.672 E8192.25599
G1 X55.019 Y118.24 E8192.76552
G1 X54.642 Y116.773 E8193.27445
G1 X54.389 Y115.271 E8193.78623
G1 X54.261 Y113.761 E8194.29541
G1 X54.26 Y112.25 E8194.80311
G1 X54.386 Y110.74 E8195.31223
G1 X54.638 Y109.242 E8195.82263
G1 X55.016 Y107.769 E8196.33359
G1 X55.514 Y106.341 E8196.84174
G1 X56.128 Y104.961 E8197.34925
G1 X56.861 Y103.625 E8197.86127
G1 X57.696 Y102.371 E8198.36747
G1 X58.637 Y101.183 E8198.87669
G1 X59.67 Y100.081 E8199.38421
G1 X60.812 Y99.052 E8199.90071
G1 X62.017 Y98.138 E8200.40888
G1 X63.286 Y97.332 E8200.914
G1 X64.637 Y96.627 E8201.42603
G1 X66.038 Y96.037 E8201.9368
G1 X67.478 Y95.57 E8202.44545
G1 X68.942 Y95.226 E8202.95075
G1 X70.462 Y95.002 E8203.46699
G1 X71.959 Y94.908 E8203.97097
G1 X73.482 Y94.939 E8204.4828
G1 X74.988 Y95.098 E8204.99163
G1 X76.473 Y95.381 E8205.49957
G1 X77.946 Y95.792 E8206.0134
G1 X79.353 Y96.315 E8206.51776
M204 S625
M205 X6 Y6
G0 F1200 X89.926 Y107.74
G0 X120.843 Y118.222
G0 X148.181 Y137.044
G0 X148.24 Y137.439
M204 S500
M205 X5 Y5
;TYPE:WALL-OUTER
G1 F600 X146.197 Y137.653 E8207.20796
G1 X144.118 Y137.697 E8207.90666
G1 X142.066 Y137.568 E8208.5975
G1 X140.007 Y137.264 E8209.29682
G1 X137.997 Y136.793 E8209.99047
G1 X136.037 Y136.156 E8210.68294
G1 X134.122 Y135.35 E8211.38105
G1 X132.288 Y134.391 E8212.07644
G1 X130.542 Y133.284 E8212.77107
G1 X128.9 Y132.038 E8213.46364
G1 X127.357 Y130.648 E8214.16143
G1 X125.944 Y129.143 E8214.85506
G1 X124.665 Y127.528 E8215.54726
G1 X123.517 Y125.805 E8216.24292
G1 X122.517 Y123.986 E8216.94037
G1 X121.678 Y122.099 E8217.63425
G1 X120.999 Y120.155 E8218.32613
G1 X120.596 Y118.585 E8218.87075
G1 X120.071 Y118.651 E8219.04854
G1 X120.071 Y118.684 E8219.05963
G1 X90.603 Y118.703 E8228.96088
G1 X90.159 Y118.637 E8229.1117
G1 X90.005 Y119.148 E8229.29103
G1 X89.43 Y120.603 E8229.8167
G1 X88.732 Y122.007 E8230.34352
G1 X87.921 Y123.348 E8230.87009
G1 X87 Y124.616 E8231.39666
G1 X85.977 Y125.8 E8231.92241
G1 X84.855 Y126.901 E8232.4506
G1 X83.648 Y127.899 E8232.97682
G1 X82.369 Y128.788 E8233.50018
G1 X81.002 Y129.577 E8234.03051
G1 X79.593 Y130.24 E8234.55373
G1 X78.123 Y130.787 E8235.08073
G1 X76.615 Y131.208 E8235.6068
G1 X75.067 Y131.503 E8236.13629
G1 X73.523 Y131.665 E8236.65792
G1 X71.946 Y131.699 E8237.18791
G1 X70.396 Y131.601 E8237.70975
G1 X68.834 Y131.37 E8238.24029
G1 X67.314 Y131.014 E8238.76483
G1 X65.831 Y130.532 E8239.28878
G1 X64.379 Y129.921 E8239.81809
G1 X62.991 Y129.195 E8240.3444
G1 X61.67 Y128.358 E8240.86985
G1 X60.427 Y127.415 E8241.39409
G1 X59.257 Y126.361 E8241.9232
G1 X58.188 Y125.222 E8242.44806
G1 X57.221 Y124.002 E8242.97113
G1 X56.349 Y122.691 E8243.50016
G1 X55.597 Y121.322 E8244.02498
G1 X54.958 Y119.889 E8244.55217
G1 X54.446 Y118.419 E8245.07519
G1 X54.053 Y116.891 E8245.60531
G1 X53.793 Y115.349 E8246.13073
G1 X53.661 Y113.789 E8246.65676
G1 X53.66 Y112.224 E8247.1826
G1 X53.79 Y110.664 E8247.70858
G1 X54.049 Y109.122 E8248.23395
G1 X54.443 Y107.59 E8248.76545
G1 X54.954 Y106.124 E8249.2871
G1 X55.592 Y104.691 E8249.81415
G1 X56.343 Y103.322 E8250.3388
G1 X57.215 Y102.012 E8250.86756
G1 X58.182 Y100.791 E8251.39089
G1 X59.254 Y99.648 E8251.91742
G1 X60.427 Y98.591 E8252.44796
G1 X61.67 Y97.648 E8252.97219
G1 X62.991 Y96.809 E8253.498
G1 X64.379 Y96.084 E8254.02416
G1 X65.83 Y95.473 E8254.55316
G1 X67.312 Y94.993 E8255.07657
G1 X68.837 Y94.635 E8255.6029
G1 X70.396 Y94.405 E8256.1324
G1 X71.946 Y94.307 E8256.65424
G1 X73.522 Y94.34 E8257.18389
G1 X75.067 Y94.503 E8257.70589
G1 X76.615 Y94.798 E8258.23538
G1 X78.127 Y95.22 E8258.76283
G1 X79.589 Y95.763 E8259.28685
G1 X81.002 Y96.428 E8259.81157
G1 X82.369 Y97.218 E8260.34206
G1 X83.648 Y98.107 E8260.86542
G1 X84.855 Y99.105 E8261.39165
G1 X85.975 Y100.201 E8261.91817
G1 X86.994 Y101.382 E8262.44228
G1 X87.915 Y102.649 E8262.96859
G1 X88.724 Y103.986 E8263.49365
G1 X89.428 Y105.4 E8264.02439
G1 X90.001 Y106.849 E8264.54794
G1 X90.159 Y107.373 E8264.73183
G1 X90.631 Y107.303 E8264.89216
G1 X120.071 Y107.303 E8274.784
G1 X120.071 Y107.35 E8274.79979
G1 X120.596 Y107.416 E8274.97758
G1 X120.994 Y105.864 E8275.51592
G1 X121.673 Y103.917 E8276.20875
G1 X122.511 Y102.03 E8276.9025
G1 X123.511 Y100.21 E8277.60024
G1 X124.658 Y98.485 E8278.29628
G1 X125.936 Y96.869 E8278.98853
G1 X127.353 Y95.362 E8279.68357
G1 X128.9 Y93.968 E8280.38326
G1 X130.543 Y92.721 E8281.0763
G1 X132.288 Y91.614 E8281.77065
G1 X134.122 Y90.655 E8282.46604
G1 X136.036 Y89.85 E8283.16371
G1 X137.997 Y89.213 E8283.85649
G1 X140.007 Y88.742 E8284.55015
G1 X141.971 Y88.453 E8285.21716
G1 X142.575 Y88.406 E8285.42071
G1 X143.481 Y88.35 E8285.72571
G1 X143.481 Y85.303 E8286.7495
G1 X145.798 Y85.303 E8287.52802
G1 X145.798 Y88.323 E8288.54274
G1 X148.205 Y88.563 E8289.3555
G1 X150.017 Y88.904 E8289.97502
G1 X152.278 Y89.513 E8290.76179
G1 X154.215 Y90.234 E8291.45624
G1 X156.079 Y91.111 E8292.14841
G1 X157.881 Y92.152 E8292.84765
G1 X159.572 Y93.328 E8293.53972
G1 X161.166 Y94.646 E8294.23467
G1 X162.645 Y96.094 E8294.93013
G1 X163.991 Y97.654 E8295.62243
G1 X165.205 Y99.323 E8296.31587
G1 X166.285 Y101.105 E8297.01601
G1 X167.203 Y102.953 E8297.70933
G1 X167.964 Y104.875 E8298.4039
G1 X168.564 Y106.86 E8299.10066
G1 X168.99 Y108.867 E8299.79004
G1 X169.251 Y110.933 E8300.48973
G1 X169.338 Y112.999 E8301.18452
G1 X169.254 Y115.064 E8301.87893
G1 X168.994 Y117.126 E8302.57725
G1 X168.568 Y119.136 E8303.26761
G1 X167.969 Y121.12 E8303.96396
G1 X167.209 Y123.042 E8304.6584
G1 X166.288 Y124.897 E8305.35428
G1 X165.215 Y126.668 E8306.05003
G1 X164 Y128.341 E8306.74476
G1 X162.649 Y129.907 E8307.43968
G1 X161.166 Y131.359 E8308.13704
G1 X159.572 Y132.678 E8308.83221
G1 X157.881 Y133.854 E8309.52428
G1 X156.079 Y134.894 E8310.22335
G1 X154.215 Y135.771 E8310.91552
G1 X152.275 Y136.493 E8311.61103
G1 X150.282 Y137.049 E8312.30625
G1 X148.24 Y137.439 E8313.00477
M204 S625
M205 X6 Y6
G0 F1200 X147.942 Y137.47
G0 X148.059 Y136.262
M204 S500
M205 X5 Y5
;TYPE:SKIN
G1 F600 X146.132 Y136.464 E8313.65579
G1 X144.132 Y136.506 E8314.32793
G1 X142.207 Y136.385 E8314.97601
G1 X140.212 Y136.091 E8315.65357
G1 X138.329 Y135.65 E8316.30338
G1 X136.453 Y135.039 E8316.9663
G1 X134.629 Y134.271 E8317.63128
G1 X132.88 Y133.357 E8318.29435
G1 X131.22 Y132.306 E8318.9545
G1 X129.663 Y131.124 E8319.61132
G1 X128.188 Y129.794 E8320.27865
G1 X126.842 Y128.36 E8320.93947
G1 X125.631 Y126.832 E8321.59457
G1 X124.539 Y125.193 E8322.25631
G1 X123.58 Y123.45 E8322.92475
G1 X122.785 Y121.659 E8323.58315
G1 X122.141 Y119.817 E8324.2388
G1 X121.488 Y117.273 E8325.12129
G1 X119.731 Y117.494 E8325.71629
G1 X90.691 Y117.513 E8335.47374
G1 X89.317 Y117.308 E8335.94051
G1 X88.884 Y118.746 E8336.44511
G1 X88.341 Y120.119 E8336.9412
G1 X87.681 Y121.445 E8337.43888
G1 X86.933 Y122.684 E8337.92516
G1 X86.065 Y123.879 E8338.42143
G1 X85.106 Y124.987 E8338.91379
G1 X84.061 Y126.015 E8339.40633
G1 X82.931 Y126.948 E8339.8987
G1 X81.737 Y127.779 E8340.38749
G1 X80.441 Y128.526 E8340.8901
G1 X79.135 Y129.141 E8341.37514
G1 X77.756 Y129.655 E8341.86962
G1 X76.344 Y130.048 E8342.36209
G1 X74.888 Y130.326 E8342.86014
G1 X73.458 Y130.476 E8343.34326
G1 X71.96 Y130.508 E8343.8467
G1 X70.537 Y130.418 E8344.32578
G1 X69.039 Y130.197 E8344.83456
G1 X67.646 Y129.871 E8345.31525
G1 X66.247 Y129.415 E8345.80966
G1 X64.886 Y128.842 E8346.30583
G1 X63.582 Y128.161 E8346.80012
G1 X62.348 Y127.38 E8347.29081
G1 X61.19 Y126.501 E8347.7793
G1 X60.088 Y125.508 E8348.27772
G1 X59.086 Y124.439 E8348.77002
G1 X58.189 Y123.308 E8349.25504
G1 X57.37 Y122.079 E8349.75128
G1 X56.66 Y120.786 E8350.24691
G1 X56.068 Y119.456 E8350.73606
G1 X55.586 Y118.074 E8351.22785
G1 X55.219 Y116.646 E8351.72325
G1 X54.975 Y115.197 E8352.21697
G1 X54.851 Y113.735 E8352.70996
G1 X54.85 Y112.275 E8353.20052
G1 X54.972 Y110.815 E8353.69279
G1 X55.215 Y109.369 E8354.18546
G1 X55.584 Y107.931 E8354.68428
G1 X56.064 Y106.557 E8355.17331
G1 X56.657 Y105.221 E8355.66444
G1 X57.365 Y103.931 E8356.15887
G1 X58.177 Y102.713 E8356.65072
G1 X59.079 Y101.574 E8357.1389
G1 X60.085 Y100.5 E8357.63334
G1 X61.19 Y99.505 E8358.13296
G1 X62.351 Y98.624 E8358.62266
G1 X63.58 Y97.845 E8359.11157
G1 X64.896 Y97.158 E8359.61037
G1 X66.238 Y96.592 E8360.09974
G1 X67.638 Y96.138 E8360.59426
G1 X69.045 Y95.808 E8361.07984
G1 X70.537 Y95.588 E8361.58657
G1 X71.96 Y95.498 E8362.06566
G1 X73.456 Y95.529 E8362.56842
G1 X74.887 Y95.68 E8363.0519
G1 X76.344 Y95.958 E8363.55029
G1 X77.76 Y96.352 E8364.04414
G1 X79.135 Y96.864 E8364.53713
G1 X80.445 Y97.48 E8365.02352
G1 X81.728 Y98.221 E8365.52134
G1 X82.928 Y99.056 E8366.01255
G1 X84.054 Y99.986 E8366.50325
G1 X85.111 Y101.02 E8367.00007
G1 X86.059 Y102.119 E8367.48774
G1 X86.924 Y103.309 E8367.98205
G1 X87.676 Y104.554 E8368.47076
G1 X88.34 Y105.885 E8368.97053
G1 X88.881 Y107.254 E8369.46513
G1 X89.315 Y108.702 E8369.97304
G1 X90.725 Y108.493 E8370.45198
G1 X119.621 Y108.493 E8380.16104
G1 X121.488 Y108.728 E8380.7933
G1 X122.132 Y106.215 E8381.66495
G1 X122.785 Y104.346 E8382.33016
G1 X123.577 Y102.56 E8382.98661
G1 X124.529 Y100.827 E8383.65098
G1 X125.618 Y99.191 E8384.31132
G1 X126.835 Y97.651 E8384.97083
G1 X128.19 Y96.21 E8385.63544
G1 X129.663 Y94.882 E8386.30181
G1 X131.221 Y93.699 E8386.95911
G1 X132.88 Y92.648 E8387.61898
G1 X134.633 Y91.732 E8388.28355
G1 X136.448 Y90.968 E8388.94521
G1 X138.329 Y90.356 E8389.60984
G1 X140.214 Y89.915 E8390.2603
G1 X142.118 Y89.635 E8390.90693
G1 X142.658 Y89.593 E8391.08891
G1 X144.671 Y89.469 E8391.76656
G1 X144.671 Y89.407 E8391.7874
G1 X148.041 Y89.743 E8392.92533
G1 X149.76 Y90.066 E8393.51302
G1 X151.916 Y90.648 E8394.26337
G1 X153.761 Y91.335 E8394.92487
G1 X155.513 Y92.159 E8395.5754
G1 X157.242 Y93.158 E8396.24634
G1 X158.866 Y94.286 E8396.91072
G1 X160.358 Y95.521 E8397.56149
G1 X161.781 Y96.913 E8398.23034
G1 X163.045 Y98.379 E8398.88073
G1 X164.214 Y99.986 E8399.54844
G1 X165.243 Y101.683 E8400.21526
G1 X166.113 Y103.432 E8400.87162
G1 X166.841 Y105.272 E8401.53649
G1 X167.41 Y107.155 E8402.19743
G1 X167.815 Y109.059 E8402.85149
G1 X168.065 Y111.037 E8403.52138
G1 X168.146 Y112.989 E8404.17782
G1 X168.066 Y114.972 E8404.84465
G1 X167.819 Y116.935 E8405.50942
G1 X167.415 Y118.839 E8406.1634
G1 X166.848 Y120.72 E8406.82351
G1 X166.119 Y122.563 E8407.48944
G1 X165.243 Y124.325 E8408.1506
G1 X164.224 Y126.008 E8408.81167
G1 X163.065 Y127.604 E8409.4744
G1 X161.785 Y129.088 E8410.13288
G1 X160.364 Y130.478 E8410.80078
G1 X158.859 Y131.724 E8411.45728
G1 X157.242 Y132.848 E8412.11896
G1 X155.517 Y133.843 E8412.78806
G1 X153.757 Y134.672 E8413.44174
G1 X151.908 Y135.361 E8414.10474
G1 X150.013 Y135.888 E8414.76562
G1 X148.059 Y136.262 E8415.43408
M204 S625
M205 X6 Y6
G0 F1200 X164.701 Y100.213
M204 S500
M205 X5 Y5
G1 F600 X157.378 Y92.89 E8418.91379
M204 S625
M205 X6 Y6
G0 F1200 X155.427 Y91.788
M204 S500
M205 X5 Y5
G1 F600 X165.829 Y102.19 E8423.85657
M204 S625
M205 X6 Y6
G0 F1200 X166.575 Y103.784
M204 S500
M205 X5 Y5
G1 F600 X153.833 Y91.042 E8429.91126
M204 S625
M205 X6 Y6
G0 F1200 X152.481 Y90.538
M204 S500
M205 X5 Y5
G1 F600 X167.127 Y105.184 E8436.87069
M204 S625
M205 X6 Y6
G0 F1200 X167.495 Y106.401
M204 S500
M205 X5 Y5
G1 F600 X151.252 Y90.158 E8444.58897
M204 S625
M205 X6 Y6
G0 F1200 X150.091 Y89.845
M204 S500
M205 X5 Y5
G1 F600 X167.802 Y107.557 E8453.00504
M204 S625
M205 X6 Y6
G0 F1200 X168.031 Y108.634
M204 S500
M205 X5 Y5
G1 F600 X149.019 Y89.622 E8462.03908
M204 S625
M205 X6 Y6
G0 F1200 X147.985 Y89.436
M204 S500
M205 X5 Y5
G1 F600 X168.19 Y109.641 E8471.64001
M204 S625
M205 X6 Y6
G0 F1200 X168.313 Y110.613
M204 S500
M205 X5 Y5
G1 F600 X147.042 Y89.342 E8481.74747
M204 S625
M205 X6 Y6
G0 F1200 X146.1 Y89.248
M204 S500
M205 X5 Y5
G1 F600 X168.385 Y111.534 E8492.337
M204 S625
M205 X6 Y6
G0 F1200 X168.422 Y112.42
M204 S500
M205 X5 Y5
G1 F600 X145.157 Y89.154 E8503.3922
M204 S625
M205 X6 Y6
G0 F1200 X144.343 Y89.189
M204 S500
M205 X5 Y5
G1 F600 X168.434 Y113.28 E8514.83966
M204 S625
M205 X6 Y6
G0 F1200 X168.401 Y114.095
M204 S500
M205 X5 Y5
G1 F600 X143.544 Y89.238 E8526.65111
M204 S625
M205 X6 Y6
G0 F1200 X142.743 Y89.286
M204 S500
M205 X5 Y5
G1 F600 X168.368 Y114.911 E8538.82748
M204 S625
M205 X6 Y6
G0 F1200 X168.279 Y115.67
M204 S500
M205 X5 Y5
G1 F600 X141.963 Y89.354 E8551.33221
M204 S625
M205 X6 Y6
G0 F1200 X141.224 Y89.463
M204 S500
M205 X5 Y5
G1 F600 X168.184 Y116.424 E8564.14319
M204 S625
M205 X6 Y6
G0 F1200 X168.076 Y117.164
M204 S500
M205 X5 Y5
G1 F600 X140.483 Y89.572 E8577.25447
M204 S625
M205 X6 Y6
G0 F1200 X139.773 Y89.709
M204 S500
M205 X5 Y5
G1 F600 X167.928 Y117.865 E8590.63328
M204 S625
M205 X6 Y6
G0 F1200 X167.78 Y118.565
M204 S500
M205 X5 Y5
G1 F600 X139.085 Y89.871 E8604.26821
M204 S625
M205 X6 Y6
G0 F1200 X138.398 Y90.032
M204 S500
M205 X5 Y5
G1 F600 X167.607 Y119.241 E8618.14762
M204 S625
M205 X6 Y6
G0 F1200 X167.41 Y119.892
M204 S500
M205 X5 Y5
G1 F600 X137.747 Y90.229 E8632.24276
M204 S625
M205 X6 Y6
G0 F1200 X137.106 Y90.437
M204 S500
M205 X5 Y5
G1 F600 X167.213 Y120.544 E8646.54888
M204 S625
M205 X6 Y6
G0 F1200 X166.991 Y121.171
M204 S500
M205 X5 Y5
G1 F600 X136.466 Y90.646 E8661.05362
M204 S625
M205 X6 Y6
G0 F1200 X135.861 Y90.889
M204 S500
M205 X5 Y5
G1 F600 X166.751 Y121.779 E8675.7318
M204 S625
M205 X6 Y6
G0 F1200 X166.511 Y122.388
M204 S500
M205 X5 Y5
G1 F600 X135.264 Y91.141 E8690.57961
M204 S625
M205 X6 Y6
G0 F1200 X134.667 Y91.392
M204 S500
M205 X5 Y5
G1 F600 X166.249 Y122.974 E8705.58662
M204 S625
M205 X6 Y6
G0 F1200 X165.967 Y123.54
M204 S500
M205 X5 Y5
G1 F600 X134.099 Y91.672 E8720.72952
M204 S625
M205 X6 Y6
G0 F1200 X133.542 Y91.964
M204 S500
M205 X5 Y5
G1 F600 X165.685 Y124.107 E8736.00309
M204 S625
M205 X6 Y6
G0 F1200 X165.389 Y124.66
M204 S500
M205 X5 Y5
G1 F600 X132.984 Y92.255 E8751.40116
M204 S625
M205 X6 Y6
G0 F1200 X132.447 Y92.566
M204 S500
M205 X5 Y5
G1 F600 X165.069 Y125.189 E8766.90258
M204 S625
M205 X6 Y6
G0 F1200 X164.749 Y125.717
M204 S500
M205 X5 Y5
G1 F600 X131.928 Y92.896 E8782.49833
M204 S625
M205 X6 Y6
G0 F1200 X131.408 Y93.224
M204 S500
M205 X5 Y5
G1 F600 X164.424 Y126.241 E8798.18697
M204 S625
M205 X6 Y6
G0 F1200 X164.068 Y126.733
M204 S500
M205 X5 Y5
G1 F600 X130.9 Y93.565 E8813.9476
M204 S625
M205 X6 Y6
G0 F1200 X130.418 Y93.931
M204 S500
M205 X5 Y5
G1 F600 X163.711 Y127.224 E8829.76762
M204 S625
M205 X6 Y6
G0 F1200 X163.355 Y127.716
M204 S500
M205 X5 Y5
G1 F600 X129.935 Y94.297 E8845.64776
M204 S625
M205 X6 Y6
G0 F1200 X129.454 Y94.665
M204 S500
M205 X5 Y5
G1 F600 X162.967 Y128.177 E8861.57209
M204 S625
M205 X6 Y6
G0 F1200 X162.574 Y128.633
M204 S500
M205 X5 Y5
G1 F600 X129.008 Y95.067 E8877.52184
M204 S625
M205 X6 Y6
G0 F1200 X128.562 Y95.47
M204 S500
M205 X5 Y5
G1 F600 X162.181 Y129.088 E8893.49653
M204 S625
M205 X6 Y6
G0 F1200 X161.767 Y129.523
M204 S500
M205 X5 Y5
G1 F600 X128.116 Y95.872 E8909.48667
M204 S625
M205 X6 Y6
G0 F1200 X127.694 Y96.298
M204 S500
M205 X5 Y5
G1 F600 X161.338 Y129.942 E8925.47348
M204 S625
M205 X6 Y6
G0 F1200 X160.909 Y130.362
M204 S500
M205 X5 Y5
G1 F600 X127.282 Y96.735 E8941.45222
M204 S625
M205 X6 Y6
G0 F1200 X126.871 Y97.173
M204 S500
M205 X5 Y5
G1 F600 X160.474 Y130.775 E8957.41931
M204 S625
M205 X6 Y6
G0 F1200 X160.009 Y131.159
M204 S500
M205 X5 Y5
G1 F600 X126.473 Y97.623 E8973.35481
M204 S625
M205 X6 Y6
G0 F1200 X126.098 Y98.096
M204 S500
M205 X5 Y5
G1 F600 X159.545 Y131.543 E8989.24801
M204 S625
M205 X6 Y6
G0 F1200 X159.081 Y131.928
M204 S500
M205 X5 Y5
G1 F600 X125.723 Y98.57 E9005.09892
M204 S625
M205 X6 Y6
G0 F1200 X125.351 Y99.047
M204 S500
M205 X5 Y5
G1 F600 X158.584 Y132.279 E9020.8902
M204 S625
M205 X6 Y6
G0 F1200 X158.083 Y132.627
M204 S500
M205 X5 Y5
G1 F600 X125.012 Y99.557 E9036.6045
M204 S625
M205 X6 Y6
G0 F1200 X124.673 Y100.066
M204 S500
M205 X5 Y5
G1 F600 X157.582 Y132.975 E9052.24206
M204 S625
M205 X6 Y6
G0 F1200 X157.058 Y133.299
M204 S500
M205 X5 Y5
G1 F600 X124.334 Y100.575 E9067.79171
M204 S625
M205 X6 Y6
G0 F1200 X124.025 Y101.115
M204 S500
M205 X5 Y5
G1 F600 X156.52 Y133.609 E9083.23231
M204 S625
M205 X6 Y6
G0 F1200 X155.982 Y133.92
M204 S500
M205 X5 Y5
G1 F600 X123.725 Y101.663 E9098.56006
M204 S625
M205 X6 Y6
G0 F1200 X123.424 Y102.211
M204 S500
M205 X5 Y5
G1 F600 X155.429 Y134.215 E9113.76782
M204 S625
M205 X6 Y6
G0 F1200 X154.852 Y134.487
M204 S500
M205 X5 Y5
G1 F600 X123.148 Y102.783 E9128.83279
M204 S625
M205 X6 Y6
G0 F1200 X122.888 Y103.371
M204 S500
M205 X5 Y5
G1 F600 X154.275 Y134.758 E9143.74713
M204 S625
M205 X6 Y6
G0 F1200 X153.685 Y135.017
M204 S500
M205 X5 Y5
G1 F600 X122.627 Y103.96 E9158.5049
M204 S625
M205 X6 Y6
G0 F1200 X122.388 Y104.569
M204 S500
M205 X5 Y5
G1 F600 X153.067 Y135.248 E9173.08282
M204 S625
M205 X6 Y6
G0 F1200 X152.449 Y135.478
M204 S500
M205 X5 Y5
G1 F600 X122.168 Y105.197 E9187.47162
M204 S625
M205 X6 Y6
G0 F1200 X121.948 Y105.826
M204 S500
M205 X5 Y5
G1 F600 X151.818 Y135.696 E9201.66512
M204 S625
M205 X6 Y6
G0 F1200 X151.154 Y135.881
M204 S500
M205 X5 Y5
G1 F600 X121.753 Y106.479 E9215.636
M204 S625
M205 X6 Y6
G0 F1200 X121.579 Y107.154
M204 S500
M205 X5 Y5
G1 F600 X150.49 Y136.065 E9229.3738
M204 S625
M205 X6 Y6
G0 F1200 X149.807 Y136.231
M204 S500
M205 X5 Y5
G1 F600 X121.406 Y107.83 E9242.86927
M204 S625
M205 X6 Y6
G0 F1200 X121.106 Y108.378
M204 S500
M205 X5 Y5
G1 F600 X149.095 Y136.367 E9256.16896
M204 S625
M205 X6 Y6
G0 F1200 X148.383 Y136.504
M204 S500
M205 X5 Y5
G1 F600 X120.135 Y108.255 E9269.59197
M204 S625
M205 X6 Y6
G0 F1200 X119.223 Y108.192
M204 S500
M205 X5 Y5
G1 F600 X147.638 Y136.607 E9283.09409
M204 S625
M205 X6 Y6
G0 F1200 X146.87 Y136.687
M204 S500
M205 X5 Y5
G1 F600 X118.375 Y108.192 E9296.63422
M204 S625
M205 X6 Y6
G0 F1200 X117.526 Y108.192
M204 S500
M205 X5 Y5
G1 F600 X146.097 Y136.763 E9310.21046
M204 S625
M205 X6 Y6
G0 F1200 X145.266 Y136.781
M204 S500
M205 X5 Y5
G1 F600 X116.678 Y108.192 E9323.79503
M204 S625
M205 X6 Y6
G0 F1200 X115.829 Y108.192
M204 S500
M205 X5 Y5
G1 F600 X144.435 Y136.798 E9337.3879
M204 S625
M205 X6 Y6
G0 F1200 X143.558 Y136.77
M204 S500
M205 X5 Y5
G1 F600 X114.981 Y108.192 E9350.96724
M204 S625
M205 X6 Y6
G0 F1200 X114.132 Y108.192
M204 S500
M205 X5 Y5
G1 F600 X142.653 Y136.713 E9364.51973
M204 S625
M205 X6 Y6
G0 F1200 X141.704 Y136.613
M204 S500
M205 X5 Y5
G1 F600 X113.284 Y108.192 E9378.02446
M204 S625
M205 X6 Y6
G0 F1200 X112.435 Y108.192
M204 S500
M205 X5 Y5
G1 F600 X140.71 Y136.467 E9391.46005
M204 S625
M205 X6 Y6
G0 F1200 X139.665 Y136.271
M204 S500
M205 X5 Y5
G1 F600 X121.353 Y117.959 E9400.16147
M204 S625
M205 X6 Y6
G0 F1200 X121.026 Y117.632
M204 S500
M205 X5 Y5
G1 F600 X111.587 Y108.192 E9404.64689
M204 S625
M205 X6 Y6
G0 F1200 X110.738 Y108.192
M204 S500
M205 X5 Y5
G1 F600 X120.272 Y117.726 E9409.17722
M204 S625
M205 X6 Y6
G0 F1200 X119.491 Y117.794
M204 S500
M205 X5 Y5
G1 F600 X109.89 Y108.192 E9413.73962
M204 S625
M205 X6 Y6
G0 F1200 X109.041 Y108.192
M204 S500
M205 X5 Y5
G1 F600 X118.642 Y117.794 E9418.30202
M204 S625
M205 X6 Y6
G0 F1200 X117.794 Y117.794
M204 S500
M205 X5 Y5
G1 F600 X108.192 Y108.192 E9422.86466
M204 S625
M205 X6 Y6
G0 F1200 X107.344 Y108.192
M204 S500
M205 X5 Y5
G1 F600 X116.946 Y117.795 E9427.42753
M204 S625
M205 X6 Y6
G0 F1200 X116.099 Y117.796
M204 S500
M205 X5 Y5
G1 F600 X106.495 Y108.192 E9431.99112
M204 S625
M205 X6 Y6
G0 F1200 X105.647 Y108.192
M204 S500
M205 X5 Y5
G1 F600 X115.251 Y117.796 E9436.55471
M204 S625
M205 X6 Y6
G0 F1200 X114.402 Y117.796
M204 S500
M205 X5 Y5
G1 F600 X104.798 Y108.192 E9441.1183
M204 S625
M205 X6 Y6
G0 F1200 X103.95 Y108.192
M204 S500
M205 X5 Y5
G1 F600 X113.554 Y117.797 E9445.68212
M204 S625
M205 X6 Y6
G0 F1200 X112.707 Y117.798
M204 S500
M205 X5 Y5
G1 F600 X103.101 Y108.192 E9450.24666
M204 S625
M205 X6 Y6
G0 F1200 X102.253 Y108.192
M204 S500
M205 X5 Y5
G1 F600 X111.859 Y117.799 E9454.81144
M204 S625
M205 X6 Y6
G0 F1200 X111.01 Y117.799
M204 S500
M205 X5 Y5
G1 F600 X101.404 Y108.192 E9459.37621
M204 S625
M205 X6 Y6
G0 F1200 X100.556 Y108.192
M204 S500
M205 X5 Y5
G1 F600 X110.162 Y117.799 E9463.94099
M204 S625
M205 X6 Y6
G0 F1200 X109.315 Y117.8
M204 S500
M205 X5 Y5
G1 F600 X99.707 Y108.192 E9468.50648
M204 S625
M205 X6 Y6
G0 F1200 X98.859 Y108.192
M204 S500
M205 X5 Y5
G1 F600 X108.467 Y117.801 E9473.0722
M204 S625
M205 X6 Y6
G0 F1200 X107.618 Y117.801
M204 S500
M205 X5 Y5
G1 F600 X98.01 Y108.192 E9477.63793
M204 S625
M205 X6 Y6
G0 F1200 X97.162 Y108.192
M204 S500
M205 X5 Y5
G1 F600 X106.771 Y117.801 E9482.20389
M204 S625
M205 X6 Y6
G0 F1200 X105.923 Y117.802
M204 S500
M205 X5 Y5
G1 F600 X96.313 Y108.192 E9486.77033
M204 S625
M205 X6 Y6
G0 F1200 X95.465 Y108.192
M204 S500
M205 X5 Y5
G1 F600 X105.075 Y117.803 E9491.33701
M204 S625
M205 X6 Y6
G0 F1200 X104.226 Y117.803
M204 S500
M205 X5 Y5
G1 F600 X94.616 Y108.192 E9495.90369
M204 S625
M205 X6 Y6
G0 F1200 X93.768 Y108.192
M204 S500
M205 X5 Y5
G1 F600 X103.379 Y117.803 E9500.4706
M204 S625
M205 X6 Y6
G0 F1200 X102.531 Y117.804
M204 S500
M205 X5 Y5
G1 F600 X92.919 Y108.192 E9505.03799
M204 S625
M205 X6 Y6
G0 F1200 X92.07 Y108.192
M204 S500
M205 X5 Y5
G1 F600 X101.683 Y117.805 E9509.60585
M204 S625
M205 X6 Y6
G0 F1200 X100.834 Y117.805
M204 S500
M205 X5 Y5
G1 F600 X91.222 Y108.192 E9514.17348
M204 S625
M205 X6 Y6
G0 F1200 X90.416 Y108.235
M204 S500
M205 X5 Y5
G1 F600 X99.987 Y117.806 E9518.72139
M204 S625
M205 X6 Y6
G0 F1200 X99.139 Y117.806
M204 S500
M205 X5 Y5
G1 F600 X89.676 Y108.344 E9523.21774
M204 S625
M205 X6 Y6
G0 F1200 X89.454 Y108.122
M204 S500
M205 X5 Y5
G1 F600 X77.222 Y95.89 E9529.03009
M204 S625
M205 X6 Y6
G0 F1200 X76.086 Y95.602
M204 S500
M205 X5 Y5
G1 F600 X98.291 Y117.807 E9539.58137
M204 S625
M205 X6 Y6
G0 F1200 X97.442 Y117.807
M204 S500
M205 X5 Y5
G1 F600 X75.038 Y95.403 E9550.2272
M204 S625
M205 X6 Y6
G0 F1200 X74.079 Y95.292
M204 S500
M205 X5 Y5
G1 F600 X96.595 Y117.808 E9560.92626
M204 S625
M205 X6 Y6
G0 F1200 X95.747 Y117.808
M204 S500
M205 X5 Y5
G1 F600 X73.16 Y95.222 E9571.65882
M204 S625
M205 X6 Y6
G0 F1200 X72.294 Y95.204
M204 S500
M205 X5 Y5
G1 F600 X94.899 Y117.809 E9582.40017
M204 S625
M205 X6 Y6
G0 F1200 X94.05 Y117.809
M204 S500
M205 X5 Y5
G1 F600 X71.469 Y95.228 E9593.13011
M204 S625
M205 X6 Y6
G0 F1200 X70.671 Y95.278
M204 S500
M205 X5 Y5
G1 F600 X93.203 Y117.81 E9603.83677
M204 S625
M205 X6 Y6
G0 F1200 X92.355 Y117.811
M204 S500
M205 X5 Y5
G1 F600 X69.92 Y95.375 E9614.49758
M204 S625
M205 X6 Y6
G0 F1200 X69.18 Y95.484
M204 S500
M205 X5 Y5
G1 F600 X91.507 Y117.811 E9625.10683
M204 S625
M205 X6 Y6
G0 F1200 X90.657 Y117.81
M204 S500
M205 X5 Y5
G1 F600 X68.479 Y95.632 E9635.64527
M204 S625
M205 X6 Y6
G0 F1200 X67.792 Y95.793
M204 S500
M205 X5 Y5
G1 F600 X89.659 Y117.661 E9646.03618
M204 S625
M205 X6 Y6
G0 F1200 X89.359 Y118.209
M204 S500
M205 X5 Y5
G1 F600 X67.135 Y95.985 E9656.59649
M204 S625
M205 X6 Y6
G0 F1200 X66.494 Y96.192
M204 S500
M205 X5 Y5
G1 F600 X89.161 Y118.86 E9667.36753
M204 S625
M205 X6 Y6
G0 F1200 X88.921 Y119.468
M204 S500
M205 X5 Y5
G1 F600 X65.872 Y96.419 E9678.31986
M204 S625
M205 X6 Y6
G0 F1200 X65.275 Y96.671
M204 S500
M205 X5 Y5
G1 F600 X88.681 Y120.076 E9689.44158
M204 S625
M205 X6 Y6
G0 F1200 X88.409 Y120.653
M204 S500
M205 X5 Y5
G1 F600 X64.685 Y96.929 E9700.71465
M204 S625
M205 X6 Y6
G0 F1200 X64.128 Y97.22
M204 S500
M205 X5 Y5
G1 F600 X88.127 Y121.22 E9712.11863
M204 S625
M205 X6 Y6
G0 F1200 X87.832 Y121.773
M204 S500
M205 X5 Y5
G1 F600 X63.571 Y97.512 E9723.64687
M204 S625
M205 X6 Y6
G0 F1200 X63.041 Y97.831
M204 S500
M205 X5 Y5
G1 F600 X87.512 Y122.302 E9735.2749
M204 S625
M205 X6 Y6
G0 F1200 X87.193 Y122.831
M204 S500
M205 X5 Y5
G1 F600 X62.521 Y98.159 E9746.99844
M204 S625
M205 X6 Y6
G0 F1200 X62.014 Y98.501
M204 S500
M205 X5 Y5
G1 F600 X86.838 Y123.325 E9758.7942
M204 S625
M205 X6 Y6
G0 F1200 X86.481 Y123.816
M204 S500
M205 X5 Y5
G1 F600 X61.532 Y98.867 E9770.64936
M204 S625
M205 X6 Y6
G0 F1200 X61.05 Y99.233
M204 S500
M205 X5 Y5
G1 F600 X86.105 Y124.289 E9782.55512
M204 S625
M205 X6 Y6
G0 F1200 X85.711 Y124.744
M204 S500
M205 X5 Y5
G1 F600 X60.599 Y99.632 E9794.48774
M204 S625
M205 X6 Y6
G0 F1200 X60.153 Y100.034
M204 S500
M205 X5 Y5
G1 F600 X85.316 Y125.197 E9806.44459
M204 S625
M205 X6 Y6
G0 F1200 X84.889 Y125.618
M204 S500
M205 X5 Y5
G1 F600 X59.72 Y100.449 E9818.40428
M204 S625
M205 X6 Y6
G0 F1200 X59.309 Y100.887
M204 S500
M205 X5 Y5
G1 F600 X84.461 Y126.039 E9830.35591
M204 S625
M205 X6 Y6
G0 F1200 X84.014 Y126.44
M204 S500
M205 X5 Y5
G1 F600 X58.899 Y101.325 E9842.28994
M204 S625
M205 X6 Y6
G0 F1200 X58.52 Y101.795
M204 S500
M205 X5 Y5
G1 F600 X83.549 Y126.824 E9854.18312
M204 S625
M205 X6 Y6
G0 F1200 X83.082 Y127.206
M204 S500
M205 X5 Y5
G1 F600 X58.145 Y102.268 E9866.03281
M204 S625
M205 X6 Y6
G0 F1200 X57.786 Y102.758
M204 S500
M205 X5 Y5
G1 F600 X82.583 Y127.554 E9877.81551
M204 S625
M205 X6 Y6
G0 F1200 X82.083 Y127.903
M204 S500
M205 X5 Y5
G1 F600 X57.446 Y103.267 E9889.52218
M204 S625
M205 X6 Y6
G0 F1200 X57.107 Y103.776
M204 S500
M205 X5 Y5
G1 F600 X81.558 Y128.227 E9901.1407
M204 S625
M205 X6 Y6
G0 F1200 X81.019 Y128.537
M204 S500
M205 X5 Y5
G1 F600 X56.806 Y104.323 E9912.64637
M204 S625
M205 X6 Y6
G0 F1200 X56.505 Y104.871
M204 S500
M205 X5 Y5
G1 F600 X80.474 Y128.84 E9924.03586
M204 S625
M205 X6 Y6
G0 F1200 X79.898 Y129.112
M204 S500
M205 X5 Y5
G1 F600 X56.229 Y105.443 E9935.28279
M204 S625
M205 X6 Y6
G0 F1200 X55.968 Y106.032
M204 S500
M205 X5 Y5
G1 F600 X79.321 Y129.384 E9946.37933
M204 S625
M205 X6 Y6
G0 F1200 X78.708 Y129.619
M204 S500
M205 X5 Y5
G1 F600 X55.72 Y106.631 E9957.30267
M204 S625
M205 X6 Y6
G0 F1200 X55.5 Y107.26
M204 S500
M205 X5 Y5
G1 F600 X78.089 Y129.849 E9968.03642
M204 S625
M205 X6 Y6
G0 F1200 X77.443 Y130.052
M204 S500
M205 X5 Y5
G1 F600 X55.283 Y107.892 E9978.56631
M204 S625
M205 X6 Y6
G0 F1200 X55.11 Y108.567
M204 S500
M205 X5 Y5
G1 F600 X76.779 Y130.237 E9988.86313
M204 S625
M205 X6 Y6
G0 F1200 X76.093 Y130.399
M204 S500
M205 X5 Y5
G1 F600 X54.936 Y109.242 E9998.91643
M204 S625
M205 X6 Y6
G0 F1200 X54.809 Y109.963
M204 S500
M205 X5 Y5
G1 F600 X75.381 Y130.535 E10008.69174
M204 S625
M205 X6 Y6
G0 F1200 X74.648 Y130.651
M204 S500
M205 X5 Y5
G92 E0
G1 F600 X54.687 Y110.69 E9.48498
M204 S625
M205 X6 Y6
G0 F1200 X54.615 Y111.466
M204 S500
M205 X5 Y5
G1 F600 X73.88 Y130.732 E18.63948
M204 S625
M205 X6 Y6
G0 F1200 X73.083 Y130.782
M204 S500
M205 X5 Y5
G1 F600 X54.55 Y112.25 E27.44568
M204 S625
M205 X6 Y6
G0 F1200 X54.55 Y113.098
M204 S500
M205 X5 Y5
G1 F600 X72.252 Y130.8 E35.85724
M204 S625
M205 X6 Y6
G0 F1200 X71.373 Y130.77
M204 S500
M205 X5 Y5
G1 F600 X54.569 Y113.966 E43.84209
M204 S625
M205 X6 Y6
G0 F1200 X54.648 Y114.893
M204 S500
M205 X5 Y5
G1 F600 X70.463 Y130.708 E51.357
M204 S625
M205 X6 Y6
G0 F1200 X69.468 Y130.562
M204 S500
M205 X5 Y5
G1 F600 X54.785 Y115.879 E58.334
M204 S625
M205 X6 Y6
G0 F1200 X54.98 Y116.922
M204 S500
M205 X5 Y5
G1 F600 X68.416 Y130.358 E64.71846
M204 S625
M205 X6 Y6
G0 F1200 X67.273 Y130.064
M204 S500
M205 X5 Y5
G1 F600 X55.273 Y118.064 E70.42057
M204 S625
M205 X6 Y6
G0 F1200 X55.715 Y119.355
M204 S500
M205 X5 Y5
G1 F600 X65.994 Y129.634 E75.3049
M204 S625
M205 X6 Y6
G0 F1200 X64.477 Y128.965
M204 S500
M205 X5 Y5
G1 F600 X56.357 Y120.845 E79.16333
M204 S625
M205 X6 Y6
G0 F1200 X57.543 Y122.88
M204 S500
M205 X5 Y5
G1 F600 X62.484 Y127.821 E81.51117
M204 S625
M205 X6 Y6
G0 F1200 X89.053 Y106.872
M204 S500
M205 X5 Y5
G1 F600 X78.479 Y96.298 E86.53568
M204 S625
M205 X6 Y6
G0 F1200 X79.939 Y96.91
M204 S500
M205 X5 Y5
G1 F600 X88.438 Y105.409 E90.5742
M204 S625
M205 X6 Y6
G0 F1200 X87.409 Y103.531
M204 S500
M205 X5 Y5
G1 F600 X81.785 Y97.907 E93.24659
M204 S625
M205 X6 Y6
G0 F1200 X89.926 Y107.74
G0 X120.843 Y118.222
G0 X121.646 Y119.1
M204 S500
M205 X5 Y5
G1 F600 X138.556 Y136.011 E101.28205
M204 S625
M205 X6 Y6
G0 F1200 X137.34 Y135.643
M204 S500
M205 X5 Y5
G1 F600 X121.987 Y120.29 E108.57742
M204 S625
M205 X6 Y6
G0 F1200 X122.444 Y121.595
M204 S500
M205 X5 Y5
G1 F600 X136.039 Y135.191 E115.03767
M204 S625
M205 X6 Y6
G0 F1200 X134.571 Y134.571
M204 S500
M205 X5 Y5
G1 F600 X123.093 Y123.093 E120.49174
M204 S625
M205 X6 Y6
G0 F1200 X124.017 Y124.865
M204 S500
M205 X5 Y5
G1 F600 X132.807 Y133.655 E124.66854
M204 S625
M205 X6 Y6
G0 F1200 X130.246 Y131.943
M204 S500
M205 X5 Y5
G1 F600 X125.681 Y127.378 E126.83771
M204 S625
M205 X6 Y6
G0 F1200 X143.924 Y89.618
M204 S500
M205 X5 Y5
;TYPE:SKIN
G1 F600 X143.78 Y89.474 E126.87193
M204 S625
M205 X6 Y6
G0 F1200 X143.78 Y89.05
M204 S500
M205 X5 Y5
G1 F600 X144.395 Y89.665 E127.01804
M204 S625
M205 X6 Y6
G0 F1200 X144.867 Y89.712
M204 S500
M205 X5 Y5
G1 F600 X143.78 Y88.625 E127.2763
M204 S625
M205 X6 Y6
G0 F1200 X143.78 Y88.201
M204 S500
M205 X5 Y5
G1 F600 X145.338 Y89.759 E127.64646
M204 S625
M205 X6 Y6
G0 F1200 X145.497 Y89.494
M204 S500
M205 X5 Y5
G1 F600 X143.78 Y87.777 E128.0544
M204 S625
M205 X6 Y6
G0 F1200 X143.78 Y87.353
M204 S500
M205 X5 Y5
G1 F600 X145.497 Y89.07 E128.46234
M204 S625
M205 X6 Y6
G0 F1200 X145.497 Y88.646
M204 S500
M205 X5 Y5
G1 F600 X143.78 Y86.928 E128.8704
M204 S625
M205 X6 Y6
G0 F1200 X143.78 Y86.504
M204 S500
M205 X5 Y5
G1 F600 X145.497 Y88.222 E129.27845
M204 S625
M205 X6 Y6
G0 F1200 X145.497 Y87.797
M204 S500
M205 X5 Y5
G1 F600 X143.78 Y86.08 E129.68639
M204 S625
M205 X6 Y6
G0 F1200 X143.78 Y85.656
M204 S500
M205 X5 Y5
G1 F600 X145.497 Y87.373 E130.09433
M204 S625
M205 X6 Y6
G0 F1200 X145.497 Y86.949
M204 S500
M205 X5 Y5
G1 F600 X144.151 Y85.603 E130.41412
M204 S625
M205 X6 Y6
G0 F1200 X144.575 Y85.603
M204 S500
M205 X5 Y5
G1 F600 X145.497 Y86.525 E130.63318
M204 S625
M205 X6 Y6
G0 F1200 X145.497 Y86.1
M204 S500
M205 X5 Y5
G1 F600 X145 Y85.603 E130.75126
M204 S625
M205 X6 Y6
G0 F1200 X145.424 Y85.603
M204 S500
M205 X5 Y5
G1 F600 X145.497 Y85.676 E130.76861
M204 S625
M205 X6 Y6
G0 F1200 X144.898 Y86.203
;MESH:NONMESH
G0 F600 X144.898 Y86.203 Z1.78
G0 F1200 X143.81 Y88.659
G0 X120.843 Y107.779
G0 X89.926 Y107.74
G0 X80.728 Y96.962
;TIME_ELAPSED:4669.387587
;LAYER:1
M204 S750
M205 X7.5 Y7.5
;TYPE:WALL-INNER
;MESH:ABU3-10 (increased volume of M1 from ABU5-75).stl
G1 F600 X82.042 Y97.721 E131.02354
G1 X83.29 Y98.589 E131.27893
G1 X84.445 Y99.544 E131.53071
G1 X85.542 Y100.617 E131.78851
G1 X86.513 Y101.743 E132.0383
G1 X87.412 Y102.979 E132.29506
G1 X88.203 Y104.284 E132.55143
G1 X88.87 Y105.626 E132.8032
G1 X89.434 Y107.05 E133.06051
G1 X89.735 Y108.044 E133.23499
G1 X90.678 Y107.903 E133.39518
G1 X119.654 Y107.903 E138.26314
G1 X121.046 Y108.078 E138.49884
G1 X121.565 Y106.049 E138.85069
G1 X122.23 Y104.14 E139.1903
G1 X123.048 Y102.299 E139.52875
G1 X124.019 Y100.532 E139.86747
G1 X125.14 Y98.843 E140.20803
G1 X126.389 Y97.265 E140.54613
G1 X127.764 Y95.8 E140.88367
G1 X129.285 Y94.429 E141.22769
G1 X130.887 Y93.213 E141.56558
G1 X132.586 Y92.135 E141.90361
G1 X134.38 Y91.198 E142.24364
G1 X136.244 Y90.414 E142.58336
G1 X138.163 Y89.79 E142.92237
G1 X140.112 Y89.333 E143.25868
G1 X141.911 Y89.068 E143.56418
G1 X143.252 Y88.935 E143.79057
G1 X143.252 Y85.903 E144.29995
G1 X146.027 Y85.903 E144.76615
G1 X146.028 Y87.74 E145.07476
G1 X146.026 Y88.937 E145.27586
G1 X148.059 Y89.151 E145.61929
G1 X150.013 Y89.515 E145.95321
G1 X152.092 Y90.084 E146.31533
G1 X153.979 Y90.786 E146.65357
G1 X155.796 Y91.641 E146.99093
G1 X157.556 Y92.658 E147.33243
G1 X159.22 Y93.814 E147.67282
G1 X160.756 Y95.085 E148.00775
G1 X162.212 Y96.51 E148.35002
G1 X163.51 Y98.015 E148.6839
G1 X164.709 Y99.661 E149.02602
G1 X165.75 Y101.382 E149.36393
G1 X166.649 Y103.188 E149.70285
G1 X167.397 Y105.075 E150.04386
G1 X167.979 Y106.998 E150.3814
G1 X168.398 Y108.966 E150.71943
G1 X168.653 Y110.979 E151.06032
G1 X168.737 Y112.981 E151.39695
G1 X168.655 Y115.016 E151.73911
G1 X168.402 Y117.017 E152.07795
G1 X167.986 Y118.985 E152.41588
G1 X167.407 Y120.908 E152.75327
G1 X166.664 Y122.787 E153.09273
G1 X165.76 Y124.609 E153.43443
G1 X164.719 Y126.331 E153.77248
G1 X163.532 Y127.964 E154.11164
G1 X162.213 Y129.493 E154.45088
G1 X160.768 Y130.909 E154.79077
G1 X159.213 Y132.196 E155.12988
G1 X157.556 Y133.348 E155.46892
G1 X155.796 Y134.364 E155.81033
G1 X153.979 Y135.219 E156.1477
G1 X152.094 Y135.921 E156.48562
G1 X150.142 Y136.465 E156.82606
G1 X148.159 Y136.844 E157.16523
G1 X146.157 Y137.054 E157.50341
G1 X144.131 Y137.096 E157.84385
G1 X142.132 Y136.971 E158.18034
G1 X140.112 Y136.673 E158.52337
G1 X138.163 Y136.216 E158.85969
G1 X136.245 Y135.592 E159.19854
G1 X134.38 Y134.807 E159.53848
G1 X132.586 Y133.87 E159.8785
G1 X130.886 Y132.792 E160.21668
G1 X129.285 Y131.577 E160.55434
G1 X127.773 Y130.215 E160.89622
G1 X126.404 Y128.757 E161.23221
G1 X125.15 Y127.174 E161.57149
G1 X124.037 Y125.503 E161.90879
G1 X123.056 Y123.722 E162.25038
G1 X122.242 Y121.892 E162.58687
G1 X121.574 Y119.978 E162.92744
G1 X121.045 Y117.92 E163.28442
G1 X119.612 Y118.103 E163.52712
G1 X90.651 Y118.103 E168.39257
G1 X89.734 Y117.966 E168.54834
G1 X89.441 Y118.939 E168.71905
G1 X88.882 Y120.354 E168.97465
G1 X88.207 Y121.717 E169.23017
G1 X87.424 Y123.01 E169.48412
G1 X86.53 Y124.242 E169.73985
G1 X85.541 Y125.388 E169.99416
G1 X84.452 Y126.457 E170.25053
G1 X83.293 Y127.415 E170.50315
G1 X82.05 Y128.279 E170.75746
G1 X80.719 Y129.047 E171.01562
G1 X79.357 Y129.688 E171.26851
G1 X77.942 Y130.215 E171.52219
G1 X76.473 Y130.625 E171.77841
G1 X74.988 Y130.908 E172.03238
G1 X73.483 Y131.066 E172.28661
G1 X71.959 Y131.098 E172.5427
G1 X70.462 Y131.004 E172.79469
G1 X68.939 Y130.779 E173.05333
G1 X67.48 Y130.437 E173.30509
G1 X66.039 Y129.968 E173.55967
G1 X64.637 Y129.378 E173.81522
G1 X63.289 Y128.674 E174.07071
G1 X62.014 Y127.866 E174.3243
G1 X60.812 Y126.954 E174.57778
G1 X59.673 Y125.927 E174.83543
G1 X58.652 Y124.841 E175.08585
G1 X57.706 Y123.648 E175.34164
G1 X56.869 Y122.389 E175.59562
G1 X56.136 Y121.055 E175.85134
G1 X55.518 Y119.672 E176.10583
G1 X55.022 Y118.248 E176.35916
G1 X54.642 Y116.775 E176.61472
G1 X54.389 Y115.275 E176.87028
G1 X54.262 Y113.767 E177.12452
G1 X54.26 Y112.253 E177.37887
G1 X54.384 Y110.748 E177.63257
G1 X54.639 Y109.242 E177.88918
G1 X55.015 Y107.772 E178.14409
G1 X55.51 Y106.349 E178.39721
G1 X56.129 Y104.961 E178.65253
G1 X56.852 Y103.642 E178.90523
G1 X57.698 Y102.369 E179.16201
G1 X58.636 Y101.184 E179.41591
G1 X59.667 Y100.084 E179.66919
G1 X60.812 Y99.052 E179.92816
G1 X62.017 Y98.138 E180.18224
G1 X63.286 Y97.332 E180.4348
G1 X64.637 Y96.627 E180.69081
G1 X66.038 Y96.037 E180.9462
G1 X67.478 Y95.57 E181.20053
G1 X68.942 Y95.226 E181.45318
G1 X70.462 Y95.002 E181.71129
G1 X71.959 Y94.908 E181.96329
G1 X73.482 Y94.939 E182.2192
G1 X74.988 Y95.098 E182.47362
G1 X76.473 Y95.381 E182.72759
G1 X77.946 Y95.792 E182.9845
G1 X79.353 Y96.315 E183.23668
G1 X80.728 Y96.962 E183.49198
M204 S2812
M205 X18 Y18
G0 F1800 X89.926 Y107.742
G0 X120.843 Y118.218
G0 X150.19 Y136.66
G0 X150.282 Y137.049
M204 S500
M205 X5 Y5
;TYPE:WALL-OUTER
G1 F600 X148.24 Y137.439 E183.84123
G1 X146.197 Y137.653 E184.18634
G1 X144.118 Y137.697 E184.53569
G1 X142.066 Y137.568 E184.8811
G1 X140.007 Y137.264 E185.23076
G1 X137.997 Y136.793 E185.57759
G1 X136.037 Y136.156 E185.92382
G1 X134.122 Y135.35 E186.27288
G1 X132.288 Y134.391 E186.62057
G1 X130.542 Y133.284 E186.96789
G1 X128.9 Y132.038 E187.31417
G1 X127.357 Y130.648 E187.66307
G1 X125.949 Y129.148 E188.0087
G1 X124.669 Y127.534 E188.35477
G1 X123.519 Y125.806 E188.70348
G1 X122.52 Y123.992 E189.05139
G1 X121.68 Y122.105 E189.3984
G1 X121.002 Y120.161 E189.74429
G1 X120.596 Y118.582 E190.01819
G1 X120.071 Y118.649 E190.1071
G1 X120.071 Y118.703 E190.11617
G1 X90.61 Y118.703 E195.06562
G1 X90.159 Y118.636 E195.14222
G1 X90.006 Y119.143 E195.23119
G1 X89.431 Y120.598 E195.49403
G1 X88.735 Y122.003 E195.75744
G1 X87.923 Y123.344 E196.02081
G1 X87.003 Y124.612 E196.284
G1 X85.98 Y125.797 E196.547
G1 X84.855 Y126.901 E196.81181
G1 X83.648 Y127.899 E197.07492
G1 X82.369 Y128.788 E197.3366
G1 X81.002 Y129.577 E197.60176
G1 X79.593 Y130.24 E197.86337
G1 X78.123 Y130.787 E198.12688
G1 X76.615 Y131.208 E198.38991
G1 X75.067 Y131.503 E198.65465
G1 X73.523 Y131.665 E198.91547
G1 X71.946 Y131.699 E199.18046
G1 X70.396 Y131.601 E199.44138
G1 X68.834 Y131.37 E199.70665
G1 X67.314 Y131.014 E199.96892
G1 X65.831 Y130.532 E200.2309
G1 X64.379 Y129.921 E200.49555
G1 X62.991 Y129.195 E200.75871
G1 X61.67 Y128.358 E201.02143
G1 X60.427 Y127.415 E201.28355
G1 X59.257 Y126.361 E201.54811
G1 X58.197 Y125.232 E201.80828
G1 X57.219 Y124 E202.07254
G1 X56.355 Y122.7 E202.33478
G1 X55.597 Y121.321 E202.59914
G1 X54.96 Y119.894 E202.86168
G1 X54.448 Y118.424 E203.12319
G1 X54.054 Y116.896 E203.38829
G1 X53.793 Y115.354 E203.65103
G1 X53.662 Y113.794 E203.91403
G1 X53.66 Y112.229 E204.17695
G1 X53.789 Y110.669 E204.43993
G1 X54.05 Y109.124 E204.70316
G1 X54.442 Y107.594 E204.96851
G1 X54.95 Y106.132 E205.22853
G1 X55.59 Y104.696 E205.49265
G1 X56.341 Y103.326 E205.75512
G1 X57.212 Y102.016 E206.01941
G1 X58.179 Y100.794 E206.28121
G1 X59.25 Y99.651 E206.54436
G1 X60.427 Y98.591 E206.81046
G1 X61.67 Y97.648 E207.07258
G1 X62.991 Y96.809 E207.33548
G1 X64.379 Y96.084 E207.59856
G1 X65.83 Y95.473 E207.86306
G1 X67.312 Y94.993 E208.12477
G1 X68.837 Y94.635 E208.38794
G1 X70.396 Y94.405 E208.65268
G1 X71.946 Y94.307 E208.9136
G1 X73.522 Y94.34 E209.17843
G1 X75.067 Y94.503 E209.43943
G1 X76.615 Y94.798 E209.70417
G1 X78.127 Y95.22 E209.9679
G1 X79.589 Y95.763 E210.22991
G1 X81.002 Y96.428 E210.49227
G1 X82.369 Y97.218 E210.75751
G1 X83.648 Y98.107 E211.01919
G1 X84.855 Y99.105 E211.28231
G1 X85.975 Y100.201 E211.54557
G1 X86.984 Y101.371 E211.80513
G1 X87.912 Y102.647 E212.07019
G1 X88.728 Y103.992 E212.33449
G1 X89.421 Y105.387 E212.59617
G1 X90 Y106.848 E212.86019
G1 X90.159 Y107.374 E212.95251
G1 X90.637 Y107.303 E213.03369
G1 X120.071 Y107.303 E217.97861
G1 X120.071 Y107.351 E217.98667
G1 X120.596 Y107.417 E218.07557
G1 X120.992 Y105.871 E218.34368
G1 X121.67 Y103.923 E218.6902
G1 X122.512 Y102.029 E219.03842
G1 X123.505 Y100.221 E219.38496
G1 X124.654 Y98.49 E219.734
G1 X125.932 Y96.875 E220.07999
G1 X127.348 Y95.367 E220.42752
G1 X128.9 Y93.968 E220.77855
G1 X130.543 Y92.721 E221.12507
G1 X132.288 Y91.614 E221.47225
G1 X134.122 Y90.655 E221.81994
G1 X136.036 Y89.85 E222.16878
G1 X137.997 Y89.213 E222.51517
G1 X140.007 Y88.742 E222.862
G1 X141.825 Y88.474 E223.17072
G1 X142.652 Y88.392 E223.31034
G1 X142.652 Y85.303 E223.82929
G1 X146.627 Y85.303 E224.49709
G1 X146.628 Y87.741 E224.90667
G1 X146.627 Y88.397 E225.01688
G1 X148.144 Y88.556 E225.27313
G1 X150.147 Y88.93 E225.61545
G1 X152.27 Y89.51 E225.98519
G1 X154.215 Y90.234 E226.33385
G1 X156.079 Y91.111 E226.67993
G1 X157.881 Y92.152 E227.02955
G1 X159.572 Y93.328 E227.37559
G1 X161.166 Y94.646 E227.72307
G1 X162.645 Y96.094 E228.0708
G1 X163.981 Y97.642 E228.41432
G1 X165.209 Y99.329 E228.76487
G1 X166.275 Y101.09 E229.1107
G1 X167.2 Y102.948 E229.45939
G1 X167.963 Y104.873 E229.80727
G1 X168.562 Y106.853 E230.1548
G1 X168.989 Y108.86 E230.49952
G1 X169.251 Y110.926 E230.84939
G1 X169.338 Y112.992 E231.19678
G1 X169.254 Y115.057 E231.54399
G1 X168.994 Y117.12 E231.89331
G1 X168.569 Y119.129 E232.2383
G1 X167.971 Y121.113 E232.58642
G1 X167.211 Y123.036 E232.9338
G1 X166.291 Y124.891 E233.28166
G1 X165.219 Y126.663 E233.62959
G1 X164.003 Y128.336 E233.97706
G1 X162.652 Y129.902 E234.32452
G1 X161.166 Y131.359 E234.67415
G1 X159.572 Y132.678 E235.02173
G1 X157.881 Y133.854 E235.36777
G1 X156.079 Y134.894 E235.7173
G1 X154.215 Y135.771 E236.06338
G1 X152.275 Y136.493 E236.41114
G1 X150.282 Y137.049 E236.75875
M204 S2812
M205 X18 Y18
G0 F1800 X149.988 Y137.105
G0 X150.013 Y135.888
M204 S500
M205 X5 Y5
;TYPE:SKIN
G1 F750 X148.059 Y136.262 E237.09298
G1 X146.132 Y136.464 E237.41849
G1 X144.132 Y136.506 E237.75457
G1 X142.207 Y136.385 E238.07861
G1 X140.212 Y136.091 E238.41739
G1 X138.329 Y135.65 E238.74229
G1 X136.453 Y135.039 E239.07375
G1 X134.629 Y134.271 E239.40624
G1 X132.88 Y133.357 E239.73777
G1 X131.22 Y132.306 E240.06785
G1 X129.663 Y131.124 E240.39626
G1 X128.182 Y129.789 E240.73124
G1 X126.851 Y128.372 E241.05784
G1 X125.631 Y126.832 E241.38791
G1 X124.544 Y125.2 E241.71733
G1 X123.583 Y123.455 E242.05201
G1 X122.792 Y121.676 E242.37909
G1 X122.141 Y119.812 E242.7108
G1 X121.487 Y117.269 E243.15192
G1 X119.569 Y117.513 E243.47674
G1 X90.698 Y117.513 E248.32707
G1 X89.317 Y117.307 E248.56165
G1 X88.883 Y118.744 E248.81383
G1 X88.342 Y120.114 E249.06129
G1 X87.687 Y121.437 E249.3093
G1 X86.933 Y122.682 E249.55383
G1 X86.066 Y123.878 E249.802
G1 X85.109 Y124.985 E250.04783
G1 X84.061 Y126.015 E250.2947
G1 X82.931 Y126.948 E250.54088
G1 X81.737 Y127.779 E250.78527
G1 X80.441 Y128.526 E251.03658
G1 X79.135 Y129.141 E251.2791
G1 X77.756 Y129.655 E251.52634
G1 X76.344 Y130.048 E251.77257
G1 X74.888 Y130.326 E252.0216
G1 X73.458 Y130.476 E252.26316
G1 X71.96 Y130.508 E252.51488
G1 X70.537 Y130.418 E252.75442
G1 X69.039 Y130.197 E253.00881
G1 X67.646 Y129.871 E253.24916
G1 X66.247 Y129.415 E253.49636
G1 X64.886 Y128.842 E253.74444
G1 X63.582 Y128.161 E253.99159
G1 X62.348 Y127.38 E254.23694
G1 X61.19 Y126.501 E254.48118
G1 X60.088 Y125.507 E254.7305
G1 X59.094 Y124.449 E254.97438
G1 X58.187 Y123.306 E255.21952
G1 X57.373 Y122.083 E255.46633
G1 X56.665 Y120.793 E255.71355
G1 X56.065 Y119.452 E255.96036
G1 X55.586 Y118.075 E256.20529
G1 X55.221 Y116.659 E256.45096
G1 X54.975 Y115.2 E256.69953
G1 X54.852 Y113.742 E256.94534
G1 X54.85 Y112.278 E257.19129
G1 X54.97 Y110.823 E257.43656
G1 X55.217 Y109.366 E257.68483
G1 X55.582 Y107.937 E257.93261
G1 X56.059 Y106.569 E258.17601
G1 X56.661 Y105.216 E258.42479
G1 X57.353 Y103.953 E258.66674
G1 X58.172 Y102.722 E258.91514
G1 X59.084 Y101.568 E259.16224
G1 X60.082 Y100.503 E259.40744
G1 X61.19 Y99.505 E259.65797
G1 X62.351 Y98.624 E259.90281
G1 X63.58 Y97.845 E260.14727
G1 X64.896 Y97.158 E260.39667
G1 X66.238 Y96.592 E260.64136
G1 X67.638 Y96.138 E260.88861
G1 X69.045 Y95.808 E261.1314
G1 X70.537 Y95.588 E261.38477
G1 X71.96 Y95.498 E261.62431
G1 X73.456 Y95.529 E261.87569
G1 X74.887 Y95.68 E262.11744
G1 X76.344 Y95.958 E262.36663
G1 X77.76 Y96.352 E262.61355
G1 X79.135 Y96.864 E262.86005
G1 X80.445 Y97.48 E263.10325
G1 X81.728 Y98.221 E263.35216
G1 X82.928 Y99.056 E263.59776
G1 X84.055 Y99.987 E263.84334
G1 X85.111 Y101.02 E264.09152
G1 X86.045 Y102.103 E264.33178
G1 X86.923 Y103.311 E264.58267
G1 X87.683 Y104.566 E264.82915
G1 X88.335 Y105.876 E265.07498
G1 X88.877 Y107.245 E265.32235
G1 X89.318 Y108.703 E265.57825
G1 X90.725 Y108.493 E265.81724
G1 X119.613 Y108.493 E270.67043
G1 X121.489 Y108.729 E270.98808
G1 X122.132 Y106.214 E271.42419
G1 X122.779 Y104.36 E271.75408
G1 X123.577 Y102.559 E272.08502
G1 X124.522 Y100.841 E272.41443
G1 X125.624 Y99.181 E272.74917
G1 X126.831 Y97.655 E273.07603
G1 X128.179 Y96.22 E273.4068
G1 X129.663 Y94.882 E273.74248
G1 X131.221 Y93.699 E274.07113
G1 X132.88 Y92.648 E274.40107
G1 X134.633 Y91.732 E274.73335
G1 X136.448 Y90.968 E275.06418
G1 X138.329 Y90.356 E275.3965
G1 X140.212 Y89.915 E275.7214
G1 X141.97 Y89.656 E276.01993
G1 X143.842 Y89.47 E276.33598
G1 X143.842 Y86.493 E276.83611
G1 X145.437 Y86.493 E277.10407
G1 X145.438 Y87.74 E277.31357
G1 X145.436 Y89.468 E277.60388
G1 X147.964 Y89.733 E278.03091
G1 X149.883 Y90.091 E278.35886
G1 X151.907 Y90.644 E278.71136
G1 X153.761 Y91.335 E279.04376
G1 X155.513 Y92.159 E279.36902
G1 X157.242 Y93.158 E279.70449
G1 X158.866 Y94.286 E280.03668
G1 X160.358 Y95.521 E280.36207
G1 X161.781 Y96.913 E280.69649
G1 X163.05 Y98.384 E281.02287
G1 X164.215 Y99.984 E281.35538
G1 X165.227 Y101.659 E281.68415
G1 X166.11 Y103.429 E282.01646
G1 X166.841 Y105.274 E282.34986
G1 X167.409 Y107.151 E282.67932
G1 X167.813 Y109.051 E283.00566
G1 X168.065 Y111.032 E283.34115
G1 X168.146 Y112.982 E283.66903
G1 X168.066 Y114.965 E284.00244
G1 X167.82 Y116.917 E284.33297
G1 X167.412 Y118.846 E284.66421
G1 X166.85 Y120.71 E284.99129
G1 X166.125 Y122.547 E285.32307
G1 X165.24 Y124.329 E285.65734
G1 X164.228 Y126.003 E285.98596
G1 X163.068 Y127.6 E286.31757
G1 X161.781 Y129.089 E286.64821
G1 X160.37 Y130.473 E286.98026
G1 X158.859 Y131.724 E287.30982
G1 X157.242 Y132.848 E287.64065
G1 X155.517 Y133.843 E287.97521
G1 X153.757 Y134.672 E288.30205
G1 X151.908 Y135.361 E288.63354
G1 X150.013 Y135.888 E288.96399
M204 S2812
M205 X18 Y18
G0 F1800 X163.421 Y127.623
M204 S500
M205 X5 Y5
G1 F750 X159.284 Y131.76 E289.94689
M204 S2812
M205 X18 Y18
G0 F1800 X156.675 Y133.52
M204 S500
M205 X5 Y5
G1 F750 X165.162 Y125.034 E291.96318
M204 S2812
M205 X18 Y18
G0 F1800 X166.121 Y123.226
M204 S500
M205 X5 Y5
G1 F750 X154.866 Y134.481 E294.63723
M204 S2812
M205 X18 Y18
G0 F1800 X153.359 Y135.14
M204 S500
M205 X5 Y5
G1 F750 X166.768 Y121.731 E297.82304
M204 S2812
M205 X18 Y18
G0 F1800 X167.257 Y120.393
M204 S500
M205 X5 Y5
G1 F750 X152.006 Y135.644 E301.4465
M204 S2812
M205 X18 Y18
G0 F1800 X150.83 Y135.971
M204 S500
M205 X5 Y5
G1 F750 X167.623 Y119.178 E305.43631
M204 S2812
M205 X18 Y18
G0 F1800 X167.88 Y118.073
M204 S500
M205 X5 Y5
G1 F750 X149.701 Y136.252 E309.75542
M204 S2812
M205 X18 Y18
G0 F1800 X148.652 Y136.453
M204 S500
M205 X5 Y5
G1 F750 X168.108 Y116.997 E314.37793
M204 S2812
M205 X18 Y18
G0 F1800 X168.233 Y116.023
M204 S500
M205 X5 Y5
G1 F750 X147.65 Y136.606 E319.2682
M204 S2812
M205 X18 Y18
G0 F1800 X146.702 Y136.706
M204 S500
M205 X5 Y5
G1 F750 X168.355 Y115.052 E324.41281
M204 S2812
M205 X18 Y18
G0 F1800 X168.397 Y114.162
M204 S500
M205 X5 Y5
G1 F750 X145.789 Y136.77 E329.7842
M204 S2812
M205 X18 Y18
G0 F1800 X144.922 Y136.789
M204 S500
M205 X5 Y5
G1 F750 X168.433 Y113.277 E335.37024
M204 S2812
M205 X18 Y18
G0 F1800 X168.422 Y112.439
M204 S500
M205 X5 Y5
G1 F750 X144.06 Y136.802 E341.15848
M204 S2812
M205 X18 Y18
G0 F1800 X143.261 Y136.752
M204 S500
M205 X5 Y5
G1 F750 X168.388 Y111.625 E347.12835
M204 S2812
M205 X18 Y18
G0 F1800 X168.339 Y110.826
M204 S500
M205 X5 Y5
G1 F750 X142.463 Y136.702 E353.27617
M204 S2812
M205 X18 Y18
G0 F1800 X141.703 Y136.613
M204 S500
M205 X5 Y5
G1 F750 X168.244 Y110.073 E359.58188
M204 S2812
M205 X18 Y18
G0 F1800 X168.147 Y109.32
M204 S500
M205 X5 Y5
G1 F750 X140.963 Y136.505 E366.04058
M204 S2812
M205 X18 Y18
G0 F1800 X140.223 Y136.396
M204 S500
M205 X5 Y5
G1 F750 X168.022 Y108.597 E372.64529
M204 S2812
M205 X18 Y18
G0 F1800 X167.874 Y107.897
M204 S500
M205 X5 Y5
G1 F750 X139.531 Y136.24 E379.37924
M204 S2812
M205 X18 Y18
G0 F1800 X138.843 Y136.079
M204 S500
M205 X5 Y5
G1 F750 X167.725 Y107.197 E386.24125
M204 S2812
M205 X18 Y18
G0 F1800 X167.536 Y106.537
M204 S500
M205 X5 Y5
G1 F750 X138.163 Y135.911 E393.22004
M204 S2812
M205 X18 Y18
G0 F1800 X137.522 Y135.703
M204 S500
M205 X5 Y5
G1 F750 X167.339 Y105.886 E400.3042
M204 S2812
M205 X18 Y18
G0 F1800 X167.142 Y105.235
M204 S500
M205 X5 Y5
G1 F750 X136.882 Y135.495 E407.49361
M204 S2812
M205 X18 Y18
G0 F1800 X136.248 Y135.28
M204 S500
M205 X5 Y5
G1 F750 X166.904 Y104.624 E414.7771
M204 S2812
M205 X18 Y18
G0 F1800 X166.664 Y104.016
M204 S500
M205 X5 Y5
G1 F750 X135.652 Y135.028 E422.14518
M204 S2812
M205 X18 Y18
G0 F1800 X135.055 Y134.776
M204 S500
M205 X5 Y5
G1 F750 X166.423 Y103.408 E429.59784
M204 S2812
M205 X18 Y18
G0 F1800 X166.148 Y102.834
M204 S500
M205 X5 Y5
G1 F750 X134.462 Y134.521 E437.12616
M204 S2812
M205 X18 Y18
G0 F1800 X133.904 Y134.23
M204 S500
M205 X5 Y5
G1 F750 X165.866 Y102.268 E444.71995
M204 S2812
M205 X18 Y18
G0 F1800 X165.583 Y101.703
M204 S500
M205 X5 Y5
G1 F750 X133.347 Y133.938 E452.37871
M204 S2812
M205 X18 Y18
G0 F1800 X132.79 Y133.647
M204 S500
M205 X5 Y5
G1 F750 X165.275 Y101.162 E460.09675
M204 S2812
M205 X18 Y18
G0 F1800 X164.955 Y100.633
M204 S500
M205 X5 Y5
G1 F750 X132.265 Y133.323 E467.8635
M204 S2812
M205 X18 Y18
G0 F1800 X131.746 Y132.994
M204 S500
M205 X5 Y5
G1 F750 X164.636 Y100.104 E475.67777
M204 S2812
M205 X18 Y18
G0 F1800 X164.299 Y99.593
M204 S500
M205 X5 Y5
G1 F750 X131.226 Y132.665 E483.53539
M204 S2812
M205 X18 Y18
G0 F1800 X130.732 Y132.311
M204 S500
M205 X5 Y5
G1 F750 X163.941 Y99.102 E491.42545
M204 S2812
M205 X18 Y18
G0 F1800 X163.583 Y98.611
M204 S500
M205 X5 Y5
G1 F750 X130.249 Y131.946 E499.34532
M204 S2812
M205 X18 Y18
G0 F1800 X129.766 Y131.58
M204 S500
M205 X5 Y5
G1 F750 X163.221 Y98.125 E507.29382
M204 S2812
M205 X18 Y18
G0 F1800 X162.828 Y97.669
M204 S500
M205 X5 Y5
G1 F750 X129.298 Y131.2 E515.26026
M204 S2812
M205 X18 Y18
G0 F1800 X128.851 Y130.797
M204 S500
M205 X5 Y5
G1 F750 X162.435 Y97.213 E523.23941
M204 S2812
M205 X18 Y18
G0 F1800 X162.043 Y96.757
M204 S500
M205 X5 Y5
G1 F750 X128.406 Y130.394 E531.23116
M204 S2812
M205 X18 Y18
G0 F1800 X127.961 Y129.99
M204 S500
M205 X5 Y5
G1 F750 X161.618 Y96.334 E539.22753
M204 S2812
M205 X18 Y18
G0 F1800 X161.189 Y95.914
M204 S500
M205 X5 Y5
G1 F750 X127.55 Y129.553 E547.21975
M204 S2812
M205 X18 Y18
G0 F1800 X127.139 Y129.115
M204 S500
M205 X5 Y5
G1 F750 X160.76 Y95.494 E555.2077
M204 S2812
M205 X18 Y18
G0 F1800 X160.313 Y95.093
M204 S500
M205 X5 Y5
G1 F750 X126.729 Y128.677 E563.18685
M204 S2812
M205 X18 Y18
G0 F1800 X126.344 Y128.214
M204 S500
M205 X5 Y5
G1 F750 X159.848 Y94.709 E571.14711
M204 S2812
M205 X18 Y18
G0 F1800 X159.383 Y94.325
M204 S500
M205 X5 Y5
G1 F750 X125.968 Y127.74 E579.08611
M204 S2812
M205 X18 Y18
G0 F1800 X125.594 Y127.267
M204 S500
M205 X5 Y5
G1 F750 X158.909 Y93.951 E587.00147
M204 S2812
M205 X18 Y18
G0 F1800 X158.409 Y93.603
M204 S500
M205 X5 Y5
G1 F750 X125.235 Y126.777 E594.88321
M204 S2812
M205 X18 Y18
G0 F1800 X124.896 Y126.268
M204 S500
M205 X5 Y5
G1 F750 X157.908 Y93.255 E602.72658
M204 S2812
M205 X18 Y18
G0 F1800 X157.408 Y92.907
M204 S500
M205 X5 Y5
G1 F750 X124.557 Y125.758 E610.53158
M204 S2812
M205 X18 Y18
G0 F1800 X124.225 Y125.241
M204 S500
M205 X5 Y5
G1 F750 X156.87 Y92.596 E618.28763
M204 S2812
M205 X18 Y18
G0 F1800 X156.332 Y92.285
M204 S500
M205 X5 Y5
G1 F750 X123.924 Y124.694 E625.9875
M204 S2812
M205 X18 Y18
G0 F1800 X123.622 Y124.147
M204 S500
M205 X5 Y5
G1 F750 X155.794 Y91.975 E633.63118
M204 S2812
M205 X18 Y18
G0 F1800 X155.228 Y91.693
M204 S500
M205 X5 Y5
G1 F750 X123.321 Y123.6 E641.21189
M204 S2812
M205 X18 Y18
G0 F1800 X123.059 Y123.013
M204 S500
M205 X5 Y5
G1 F750 X154.651 Y91.421 E648.71777
M204 S2812
M205 X18 Y18
G0 F1800 X154.074 Y91.15
M204 S500
M205 X5 Y5
G1 F750 X122.797 Y122.427 E656.14881
M204 S2812
M205 X18 Y18
G0 F1800 X122.536 Y121.839
M204 S500
M205 X5 Y5
G1 F750 X153.469 Y90.906 E663.49811
M204 S2812
M205 X18 Y18
G0 F1800 X152.851 Y90.675
M204 S500
M205 X5 Y5
G1 F750 X122.313 Y121.214 E670.75369
M204 S2812
M205 X18 Y18
G0 F1800 X122.093 Y120.585
M204 S500
M205 X5 Y5
G1 F750 X152.233 Y90.445 E677.91459
M204 S2812
M205 X18 Y18
G0 F1800 X151.586 Y90.244
M204 S500
M205 X5 Y5
G1 F750 X121.873 Y119.957 E684.97404
M204 S2812
M205 X18 Y18
G0 F1800 X121.696 Y119.285
M204 S500
M205 X5 Y5
G1 F750 X150.919 Y90.062 E691.91707
M204 S2812
M205 X18 Y18
G0 F1800 X150.252 Y89.881
M204 S500
M205 X5 Y5
G1 F750 X121.522 Y118.61 E698.74285
M204 S2812
M205 X18 Y18
G0 F1800 X121.349 Y117.935
M204 S500
M205 X5 Y5
G1 F750 X149.558 Y89.726 E705.44496
M204 S2812
M205 X18 Y18
G0 F1800 X148.843 Y89.592
M204 S500
M205 X5 Y5
G1 F750 X120.774 Y117.661 E712.11382
M204 S2812
M205 X18 Y18
G0 F1800 X119.802 Y117.785
M204 S500
M205 X5 Y5
G1 F750 X148.128 Y89.458 E718.84385
M204 S2812
M205 X18 Y18
G0 F1800 X147.37 Y89.368
M204 S500
M205 X5 Y5
G1 F750 X118.926 Y117.813 E725.60192
M204 S2812
M205 X18 Y18
G0 F1800 X118.077 Y117.813
M204 S500
M205 X5 Y5
G1 F750 X146.603 Y89.287 E732.37935
M204 S2812
M205 X18 Y18
G0 F1800 X145.835 Y89.207
M204 S500
M205 X5 Y5
G1 F750 X117.229 Y117.813 E739.17579
M204 S2812
M205 X18 Y18
G0 F1800 X116.38 Y117.813
M204 S500
M205 X5 Y5
G1 F750 X145.736 Y88.457 E746.15042
M204 S2812
M205 X18 Y18
G0 F1800 X145.736 Y87.609
M204 S500
M205 X5 Y5
G1 F750 X115.532 Y117.813 E753.32653
M204 S2812
M205 X18 Y18
G0 F1800 X114.683 Y117.813
M204 S500
M205 X5 Y5
G1 F750 X143.271 Y89.224 E760.11881
M204 S2812
M205 X18 Y18
G0 F1800 X143.541 Y88.955
M204 S500
M205 X5 Y5
G1 F750 X145.735 Y86.761 E760.64007
M204 S2812
M205 X18 Y18
G0 F1800 X145.455 Y86.192
M204 S500
M205 X5 Y5
G1 F750 X143.541 Y88.106 E761.09482
M204 S2812
M205 X18 Y18
G0 F1800 X143.541 Y87.258
M204 S500
M205 X5 Y5
G1 F750 X144.606 Y86.192 E761.34797
M204 S2812
M205 X18 Y18
G0 F1800 X143.758 Y86.192
M204 S500
M205 X5 Y5
G1 F750 X143.541 Y86.409 E761.39952
M204 S2812
M205 X18 Y18
G0 F1800 X142.981 Y88.69
G0 X142.329 Y89.318
M204 S500
M205 X5 Y5
G1 F750 X113.834 Y117.813 E768.16959
M204 S2812
M205 X18 Y18
G0 F1800 X112.986 Y117.813
M204 S500
M205 X5 Y5
G1 F750 X141.357 Y89.441 E774.91031
M204 S2812
M205 X18 Y18
G0 F1800 X140.362 Y89.589
M204 S500
M205 X5 Y5
G1 F750 X112.137 Y117.813 E781.61611
M204 S2812
M205 X18 Y18
G0 F1800 X111.289 Y117.813
M204 S500
M205 X5 Y5
G1 F750 X120.766 Y108.336 E783.86773
M204 S2812
M205 X18 Y18
G0 F1800 X120.012 Y108.241
M204 S500
M205 X5 Y5
G1 F750 X110.44 Y117.813 E786.14193
M204 S2812
M205 X18 Y18
G0 F1800 X109.592 Y117.813
M204 S500
M205 X5 Y5
G1 F750 X119.213 Y108.192 E788.42776
M204 S2812
M205 X18 Y18
G0 F1800 X118.364 Y108.192
M204 S500
M205 X5 Y5
G1 F750 X108.743 Y117.813 E790.71359
M204 S2812
M205 X18 Y18
G0 F1800 X107.895 Y117.813
M204 S500
M205 X5 Y5
G1 F750 X117.516 Y108.192 E792.99942
M204 S2812
M205 X18 Y18
G0 F1800 X116.667 Y108.192
M204 S500
M205 X5 Y5
G1 F750 X107.046 Y117.813 E795.28526
M204 S2812
M205 X18 Y18
G0 F1800 X106.198 Y117.813
M204 S500
M205 X5 Y5
G1 F750 X115.819 Y108.192 E797.57109
M204 S2812
M205 X18 Y18
G0 F1800 X114.97 Y108.192
M204 S500
M205 X5 Y5
G1 F750 X105.349 Y117.813 E799.85692
M204 S2812
M205 X18 Y18
G0 F1800 X104.501 Y117.813
M204 S500
M205 X5 Y5
G1 F750 X114.122 Y108.192 E802.14276
M204 S2812
M205 X18 Y18
G0 F1800 X113.273 Y108.192
M204 S500
M205 X5 Y5
G1 F750 X103.652 Y117.813 E804.42859
M204 S2812
M205 X18 Y18
G0 F1800 X102.804 Y117.813
M204 S500
M205 X5 Y5
G1 F750 X112.425 Y108.192 E806.71442
M204 S2812
M205 X18 Y18
G0 F1800 X111.576 Y108.192
M204 S500
M205 X5 Y5
G1 F750 X101.955 Y117.813 E809.00026
M204 S2812
M205 X18 Y18
G0 F1800 X101.107 Y117.813
M204 S500
M205 X5 Y5
G1 F750 X110.727 Y108.192 E811.28597
M204 S2812
M205 X18 Y18
G0 F1800 X109.879 Y108.192
M204 S500
M205 X5 Y5
G1 F750 X100.258 Y117.813 E813.5718
M204 S2812
M205 X18 Y18
G0 F1800 X99.41 Y117.813
M204 S500
M205 X5 Y5
G1 F750 X109.03 Y108.192 E815.85752
M204 S2812
M205 X18 Y18
G0 F1800 X108.182 Y108.192
M204 S500
M205 X5 Y5
G1 F750 X98.561 Y117.813 E818.14335
M204 S2812
M205 X18 Y18
G0 F1800 X97.712 Y117.813
M204 S500
M205 X5 Y5
G1 F750 X107.333 Y108.192 E820.42918
M204 S2812
M205 X18 Y18
G0 F1800 X106.485 Y108.192
M204 S500
M205 X5 Y5
G1 F750 X96.864 Y117.813 E822.71502
M204 S2812
M205 X18 Y18
G0 F1800 X96.015 Y117.813
M204 S500
M205 X5 Y5
G1 F750 X105.636 Y108.192 E825.00085
M204 S2812
M205 X18 Y18
G0 F1800 X104.788 Y108.192
M204 S500
M205 X5 Y5
G1 F750 X95.167 Y117.813 E827.28668
M204 S2812
M205 X18 Y18
G0 F1800 X94.318 Y117.813
M204 S500
M205 X5 Y5
G1 F750 X103.939 Y108.192 E829.57251
M204 S2812
M205 X18 Y18
G0 F1800 X103.091 Y108.192
M204 S500
M205 X5 Y5
G1 F750 X93.47 Y117.813 E831.85835
M204 S2812
M205 X18 Y18
G0 F1800 X92.621 Y117.813
M204 S500
M205 X5 Y5
G1 F750 X102.242 Y108.192 E834.14418
M204 S2812
M205 X18 Y18
G0 F1800 X101.394 Y108.192
M204 S500
M205 X5 Y5
G1 F750 X91.773 Y117.813 E836.43001
M204 S2812
M205 X18 Y18
G0 F1800 X90.924 Y117.813
M204 S500
M205 X5 Y5
G1 F750 X100.545 Y108.192 E838.71585
M204 S2812
M205 X18 Y18
G0 F1800 X99.697 Y108.192
M204 S500
M205 X5 Y5
G1 F750 X90.154 Y117.734 E840.98303
M204 S2812
M205 X18 Y18
G0 F1800 X89.217 Y118.671
M204 S500
M205 X5 Y5
G1 F750 X78.008 Y129.88 E843.64615
M204 S2812
M205 X18 Y18
G0 F1800 X76.812 Y130.228
M204 S500
M205 X5 Y5
G1 F750 X98.848 Y108.192 E848.88164
M204 S2812
M205 X18 Y18
G0 F1800 X98 Y108.192
M204 S500
M205 X5 Y5
G1 F750 X75.721 Y130.471 E854.17486
M204 S2812
M205 X18 Y18
G0 F1800 X74.696 Y130.647
M204 S500
M205 X5 Y5
G1 F750 X97.151 Y108.192 E859.50989
M204 S2812
M205 X18 Y18
G0 F1800 X96.302 Y108.192
M204 S500
M205 X5 Y5
G1 F750 X73.748 Y130.746 E864.86845
M204 S2812
M205 X18 Y18
G0 F1800 X72.858 Y130.788
M204 S500
M205 X5 Y5
G1 F750 X95.454 Y108.192 E870.23699
M204 S2812
M205 X18 Y18
G0 F1800 X94.605 Y108.192
M204 S500
M205 X5 Y5
G1 F750 X71.991 Y130.806 E875.6098
M204 S2812
M205 X18 Y18
G0 F1800 X71.19 Y130.759
M204 S500
M205 X5 Y5
G1 F750 X93.757 Y108.192 E880.97144
M204 S2812
M205 X18 Y18
G0 F1800 X92.908 Y108.192
M204 S500
M205 X5 Y5
G1 F750 X70.4 Y130.7 E886.31907
M204 S2812
M205 X18 Y18
G0 F1800 X69.661 Y130.591
M204 S500
M205 X5 Y5
G1 F750 X92.06 Y108.192 E891.6408
M204 S2812
M205 X18 Y18
G0 F1800 X91.211 Y108.192
M204 S500
M205 X5 Y5
G1 F750 X68.925 Y130.478 E896.93569
M204 S2812
M205 X18 Y18
G0 F1800 X68.237 Y130.317
M204 S500
M205 X5 Y5
G1 F750 X90.303 Y108.251 E902.1783
M204 S2812
M205 X18 Y18
G0 F1800 X89.485 Y108.221
M204 S500
M205 X5 Y5
G1 F750 X67.551 Y130.155 E907.38955
M204 S2812
M205 X18 Y18
G0 F1800 X66.911 Y129.947
M204 S500
M205 X5 Y5
G1 F750 X89.288 Y107.57 E912.70606
M204 S2812
M205 X18 Y18
G0 F1800 X89.076 Y106.933
M204 S500
M205 X5 Y5
G1 F750 X66.271 Y129.738 E918.12425
M204 S2812
M205 X18 Y18
G0 F1800 X65.665 Y129.496
M204 S500
M205 X5 Y5
G1 F750 X88.835 Y106.325 E923.62928
M204 S2812
M205 X18 Y18
G0 F1800 X88.591 Y105.72
M204 S500
M205 X5 Y5
G1 F750 X65.068 Y129.244 E929.21818
M204 S2812
M205 X18 Y18
G0 F1800 X64.49 Y128.973
M204 S500
M205 X5 Y5
G1 F750 X88.309 Y105.154 E934.87728
M204 S2812
M205 X18 Y18
G0 F1800 X88.028 Y104.587
M204 S500
M205 X5 Y5
G1 F750 X63.933 Y128.682 E940.60196
M204 S2812
M205 X18 Y18
G0 F1800 X63.379 Y128.387
M204 S500
M205 X5 Y5
G1 F750 X87.719 Y104.047 E946.38485
M204 S2812
M205 X18 Y18
G0 F1800 X87.399 Y103.519
M204 S500
M205 X5 Y5
G1 F750 X62.859 Y128.059 E952.21526
M204 S2812
M205 X18 Y18
G0 F1800 X62.339 Y127.73
M204 S500
M205 X5 Y5
G1 F750 X87.068 Y103.001 E958.09057
M204 S2812
M205 X18 Y18
G0 F1800 X86.711 Y102.509
M204 S500
M205 X5 Y5
G1 F750 X61.845 Y127.376 E963.99855
M204 S2812
M205 X18 Y18
G0 F1800 X61.363 Y127.009
M204 S500
M205 X5 Y5
G1 F750 X86.354 Y102.018 E969.93611
M204 S2812
M205 X18 Y18
G0 F1800 X85.969 Y101.555
M204 S500
M205 X5 Y5
G1 F750 X60.89 Y126.634 E975.89457
M204 S2812
M205 X18 Y18
G0 F1800 X60.444 Y126.231
M204 S500
M205 X5 Y5
G1 F750 X85.576 Y101.099 E981.86563
M204 S2812
M205 X18 Y18
G0 F1800 X85.171 Y100.656
M204 S500
M205 X5 Y5
G1 F750 X59.998 Y125.829 E987.84643
M204 S2812
M205 X18 Y18
G0 F1800 X59.577 Y125.401
M204 S500
M205 X5 Y5
G1 F750 X84.741 Y100.237 E993.82509
M204 S2812
M205 X18 Y18
G0 F1800 X84.312 Y99.818
M204 S500
M205 X5 Y5
G1 F750 X59.167 Y124.963 E999.79924
M204 S2812
M205 X18 Y18
G0 F1800 X58.765 Y124.516
M204 S500
M205 X5 Y5
G1 F750 X83.852 Y99.429 E1005.75961
M204 S2812
M205 X18 Y18
G0 F1800 X83.387 Y99.045
M204 S500
M205 X5 Y5
G1 F750 X58.39 Y124.043 E1011.69871
M204 S2812
M205 X18 Y18
G0 F1800 X58.014 Y123.57
M204 S500
M205 X5 Y5
G1 F750 X82.908 Y98.676 E1017.61322
M204 S2812
M205 X18 Y18
G0 F1800 X82.409 Y98.327
M204 S500
M205 X5 Y5
G1 F750 X57.668 Y123.067 E1023.49127
M204 S2812
M205 X18 Y18
G0 F1800 X57.329 Y122.558
M204 S500
M205 X5 Y5
G1 F750 X81.908 Y97.979 E1029.33094
M204 S2812
M205 X18 Y18
G0 F1800 X81.371 Y97.667
M204 S500
M205 X5 Y5
G1 F750 X57.004 Y122.035 E1035.12036
M204 S2812
M205 X18 Y18
G0 F1800 X56.704 Y121.486
M204 S500
M205 X5 Y5
G1 F750 X80.833 Y97.357 E1040.85312
M204 S2812
M205 X18 Y18
G0 F1800 X80.275 Y97.067
M204 S500
M205 X5 Y5
G1 F750 X56.403 Y120.938 E1046.5247
M204 S2812
M205 X18 Y18
G0 F1800 X56.14 Y120.353
M204 S500
M205 X5 Y5
G1 F750 X79.698 Y96.795 E1052.12179
M204 S2812
M205 X18 Y18
G0 F1800 X79.111 Y96.533
M204 S500
M205 X5 Y5
G1 F750 X55.878 Y119.766 E1057.64167
M204 S2812
M205 X18 Y18
G0 F1800 X55.643 Y119.153
M204 S500
M205 X5 Y5
G1 F750 X78.493 Y96.303 E1063.07056
M204 S2812
M205 X18 Y18
G0 F1800 X77.875 Y96.073
M204 S500
M205 X5 Y5
G1 F750 X55.424 Y118.523 E1068.40452
M204 S2812
M205 X18 Y18
G0 F1800 X55.225 Y117.874
M204 S500
M205 X5 Y5
G1 F750 X77.213 Y95.886 E1073.6286
M204 S2812
M205 X18 Y18
G0 F1800 X76.549 Y95.701
M204 S500
M205 X5 Y5
G1 F750 X55.051 Y117.199 E1078.73627
M204 S2812
M205 X18 Y18
G0 F1800 X54.892 Y116.509
M204 S500
M205 X5 Y5
G1 F750 X75.846 Y95.556 E1083.71457
M204 S2812
M205 X18 Y18
G0 F1800 X75.133 Y95.42
M204 S500
M205 X5 Y5
G1 F750 X54.77 Y115.783 E1088.55257
M204 S2812
M205 X18 Y18
G0 F1800 X54.661 Y115.044
M204 S500
M205 X5 Y5
G1 F750 X74.381 Y95.323 E1093.23792
M204 S2812
M205 X18 Y18
G0 F1800 X73.614 Y95.243
M204 S500
M205 X5 Y5
G1 F750 X54.595 Y114.261 E1097.75648
M204 S2812
M205 X18 Y18
G0 F1800 X54.552 Y113.455
M204 S500
M205 X5 Y5
G1 F750 X72.793 Y95.214 E1102.09033
M204 S2812
M205 X18 Y18
G0 F1800 X71.962 Y95.197
M204 S500
M205 X5 Y5
G1 F750 X54.55 Y112.609 E1106.22721
M204 S2812
M205 X18 Y18
G0 F1800 X54.595 Y111.715
M204 S500
M205 X5 Y5
G1 F750 X71.057 Y95.253 E1110.13838
M204 S2812
M205 X18 Y18
G0 F1800 X70.116 Y95.346
M204 S500
M205 X5 Y5
G1 F750 X54.672 Y110.79 E1113.80768
M204 S2812
M205 X18 Y18
G0 F1800 X54.845 Y109.769
M204 S500
M205 X5 Y5
G1 F750 X69.121 Y95.493 E1117.19949
M204 S2812
M205 X18 Y18
G0 F1800 X68.027 Y95.738
M204 S500
M205 X5 Y5
G1 F750 X55.082 Y108.683 E1120.27506
M204 S2812
M205 X18 Y18
G0 F1800 X55.415 Y107.501
M204 S500
M205 X5 Y5
G1 F750 X66.835 Y96.081 E1122.98832
M204 S2812
M205 X18 Y18
G0 F1800 X65.486 Y96.582
M204 S500
M205 X5 Y5
G1 F750 X55.917 Y106.151 E1125.2618
M204 S2812
M205 X18 Y18
G0 F1800 X56.698 Y104.521
M204 S500
M205 X5 Y5
G1 F750 X63.86 Y97.36 E1126.96328
M204 S2812
M205 X18 Y18
G0 F1800 X61.417 Y98.953
M204 S500
M205 X5 Y5
G1 F750 X58.31 Y102.06 E1127.70147
M204 S2812
M205 X18 Y18
G0 F1800 X79.38 Y129.357
M204 S500
M205 X5 Y5
G1 F750 X88.689 Y120.048 E1129.91317
M204 S2812
M205 X18 Y18
G0 F1800 X87.862 Y121.723
M204 S500
M205 X5 Y5
G1 F750 X81.087 Y128.498 E1131.52283
M204 S2812
M205 X18 Y18
G0 F1800 X83.896 Y126.538
M204 S500
M205 X5 Y5
G1 F750 X85.854 Y124.58 E1131.98803
M204 S2812
M205 X18 Y18
G0 F1800 X89.926 Y118.268
G0 X121.455 Y107.647
M204 S500
M205 X5 Y5
G1 F750 X139.277 Y89.825 E1136.22232
M204 S2812
M205 X18 Y18
G0 F1800 X138.158 Y90.096
M204 S500
M205 X5 Y5
G1 F750 X121.746 Y106.507 E1140.12149
M204 S2812
M205 X18 Y18
G0 F1800 X122.147 Y105.257
M204 S500
M205 X5 Y5
G1 F750 X136.901 Y90.504 E1143.62674
M204 S2812
M205 X18 Y18
G0 F1800 X135.527 Y91.029
M204 S500
M205 X5 Y5
G1 F750 X122.653 Y103.903 E1146.68545
M204 S2812
M205 X18 Y18
G0 F1800 X123.338 Y102.369
M204 S500
M205 X5 Y5
G1 F750 X133.967 Y91.741 E1149.21065
M204 S2812
M205 X18 Y18
G0 F1800 X132.028 Y92.831
M204 S500
M205 X5 Y5
G1 F750 X124.438 Y100.421 E1151.01395
M204 S2812
M205 X18 Y18
G0 F1800 X127.384 Y96.626
M204 S500
M205 X5 Y5
G1 F750 X128.344 Y95.667 E1151.24191
M204 S2812
M205 X18 Y18
G0 F1800 X128.351 Y95.675
;MESH:NONMESH
G0 F600 X128.351 Y95.675 Z1.98
G0 F1800 X120.843 Y107.78
G0 X89.926 Y107.742
G0 X79.353 Y96.315
;TIME_ELAPSED:5183.646950
;LAYER:2
M204 S1000
M205 X10 Y10
;TYPE:WALL-INNER
;MESH:ABU3-10 (increased volume of M1 from ABU5-75).stl
G1 F600 X80.728 Y96.962 E1151.49721
G1 X82.042 Y97.721 E1151.75214
G1 X83.29 Y98.589 E1152.00753
G1 X84.445 Y99.544 E1152.25931
G1 X85.541 Y100.617 E1152.51699
G1 X86.51 Y101.741 E1152.7663
G1 X87.418 Y102.987 E1153.02532
G1 X88.192 Y104.264 E1153.27618
G1 X88.871 Y105.629 E1153.53231
G1 X89.435 Y107.05 E1153.78915
G1 X89.734 Y108.045 E1153.9637
G1 X90.685 Y107.903 E1154.12524
G1 X119.654 Y107.903 E1158.99203
G1 X121.046 Y108.078 E1159.22772
G1 X121.564 Y106.053 E1159.57888
G1 X122.231 Y104.14 E1159.91924
G1 X123.043 Y102.308 E1160.25589
G1 X124.017 Y100.535 E1160.59574
G1 X125.137 Y98.847 E1160.93607
G1 X126.386 Y97.268 E1161.2743
G1 X127.761 Y95.803 E1161.61184
G1 X129.285 Y94.429 E1161.95657
G1 X130.887 Y93.213 E1162.29446
G1 X132.586 Y92.135 E1162.6325
G1 X134.38 Y91.198 E1162.97252
G1 X136.244 Y90.414 E1163.31224
G1 X138.163 Y89.79 E1163.65125
G1 X140.112 Y89.333 E1163.98756
G1 X142.857 Y88.928 E1164.45372
G1 X142.857 Y85.903 E1164.96192
G1 X146.423 Y85.903 E1165.561
G1 X146.424 Y87.897 E1165.896
G1 X146.42 Y88.981 E1166.07811
G1 X147.732 Y89.116 E1166.29969
G1 X148.21 Y89.171 E1166.38052
G1 X149.847 Y89.483 E1166.66049
G1 X152.103 Y90.088 E1167.05289
G1 X153.979 Y90.786 E1167.38917
G1 X155.796 Y91.641 E1167.72653
G1 X157.556 Y92.658 E1168.06802
G1 X159.22 Y93.814 E1168.40841
G1 X160.756 Y95.085 E1168.74335
G1 X162.212 Y96.51 E1169.08562
G1 X163.514 Y98.019 E1169.42045
G1 X164.705 Y99.656 E1169.76055
G1 X165.744 Y101.368 E1170.09699
G1 X166.647 Y103.184 E1170.43772
G1 X167.396 Y105.071 E1170.77879
G1 X167.978 Y106.994 E1171.11633
G1 X168.397 Y108.962 E1171.45436
G1 X168.652 Y110.975 E1171.79525
G1 X168.736 Y112.977 E1172.13188
G1 X168.656 Y115.013 E1172.47419
G1 X168.403 Y117.013 E1172.81287
G1 X167.987 Y118.981 E1173.1508
G1 X167.405 Y120.909 E1173.48914
G1 X166.665 Y122.784 E1173.82779
G1 X165.765 Y124.601 E1174.16844
G1 X164.722 Y126.325 E1174.50695
G1 X163.533 Y127.963 E1174.84699
G1 X162.216 Y129.489 E1175.18563
G1 X160.768 Y130.909 E1175.52635
G1 X159.213 Y132.196 E1175.86546
G1 X157.556 Y133.348 E1176.2045
G1 X155.796 Y134.364 E1176.54591
G1 X153.979 Y135.219 E1176.88327
G1 X152.094 Y135.921 E1177.2212
G1 X150.142 Y136.465 E1177.56163
G1 X148.159 Y136.844 E1177.90081
G1 X146.157 Y137.054 E1178.23899
G1 X144.131 Y137.096 E1178.57943
G1 X142.132 Y136.971 E1178.91592
G1 X140.112 Y136.673 E1179.25895
G1 X138.163 Y136.216 E1179.59526
G1 X136.245 Y135.592 E1179.93411
G1 X134.38 Y134.807 E1180.27405
G1 X132.586 Y133.87 E1180.61408
G1 X130.886 Y132.792 E1180.95226
G1 X129.285 Y131.577 E1181.28991
G1 X127.773 Y130.215 E1181.63179
G1 X126.407 Y128.76 E1181.96707
G1 X125.158 Y127.185 E1182.30478
G1 X124.035 Y125.497 E1182.64538
G1 X123.06 Y123.729 E1182.98458
G1 X122.243 Y121.895 E1183.32188
G1 X121.575 Y119.983 E1183.66214
G1 X121.045 Y117.921 E1184.01981
G1 X119.62 Y118.103 E1184.26116
G1 X90.664 Y118.103 E1189.12577
G1 X89.732 Y117.965 E1189.28405
G1 X89.442 Y118.938 E1189.45462
G1 X88.883 Y120.351 E1189.7099
G1 X88.205 Y121.719 E1189.96641
G1 X87.429 Y123.002 E1190.21831
G1 X86.532 Y124.24 E1190.47515
G1 X85.544 Y125.385 E1190.72922
G1 X84.452 Y126.457 E1190.9863
G1 X83.293 Y127.415 E1191.23892
G1 X82.05 Y128.279 E1191.49324
G1 X80.719 Y129.047 E1191.7514
G1 X79.357 Y129.688 E1192.00429
G1 X77.942 Y130.215 E1192.25796
G1 X76.473 Y130.625 E1192.51419
G1 X74.988 Y130.908 E1192.76816
G1 X73.483 Y131.066 E1193.02238
G1 X71.959 Y131.098 E1193.27847
G1 X70.462 Y131.004 E1193.53046
G1 X68.939 Y130.779 E1193.78911
G1 X67.48 Y130.437 E1194.04086
G1 X66.039 Y129.968 E1194.29545
G1 X64.637 Y129.378 E1194.55099
G1 X63.289 Y128.674 E1194.80648
G1 X62.014 Y127.866 E1195.06007
G1 X60.812 Y126.954 E1195.31355
G1 X59.673 Y125.927 E1195.5712
G1 X58.649 Y124.838 E1195.82233
G1 X57.706 Y123.648 E1196.07741
G1 X56.871 Y122.395 E1196.33038
G1 X56.14 Y121.063 E1196.58564
G1 X55.519 Y119.675 E1196.8411
G1 X55.023 Y118.251 E1197.09443
G1 X54.643 Y116.778 E1197.34999
G1 X54.39 Y115.279 E1197.60538
G1 X54.262 Y113.77 E1197.85981
G1 X54.26 Y112.257 E1198.11399
G1 X54.385 Y110.752 E1198.3677
G1 X54.638 Y109.246 E1198.62426
G1 X55.014 Y107.775 E1198.87933
G1 X55.509 Y106.352 E1199.13244
G1 X56.127 Y104.964 E1199.3877
G1 X56.85 Y103.645 E1199.6404
G1 X57.697 Y102.371 E1199.89741
G1 X58.634 Y101.186 E1200.15121
G1 X59.664 Y100.087 E1200.40425
G1 X60.812 Y99.052 E1200.66393
G1 X62.017 Y98.138 E1200.91802
G1 X63.286 Y97.332 E1201.17057
G1 X64.637 Y96.627 E1201.42659
G1 X66.038 Y96.037 E1201.68198
G1 X67.478 Y95.57 E1201.9363
G1 X68.942 Y95.226 E1202.18895
G1 X70.462 Y95.002 E1202.44707
G1 X71.959 Y94.908 E1202.69906
G1 X73.482 Y94.939 E1202.95498
G1 X74.988 Y95.098 E1203.20939
G1 X76.473 Y95.381 E1203.46336
G1 X77.946 Y95.792 E1203.72028
G1 X79.353 Y96.315 E1203.97245
M204 S5000
M205 X30 Y30
G0 F2400 X89.926 Y107.743
G0 X120.843 Y118.219
G0 X152.159 Y136.111
G0 X152.275 Y136.493
M204 S500
M205 X5 Y5
;TYPE:WALL-OUTER
G1 F600 X150.282 Y137.049 E1204.32006
G1 X148.24 Y137.439 E1204.66932
G1 X146.197 Y137.653 E1205.01442
G1 X144.118 Y137.697 E1205.36377
G1 X142.066 Y137.568 E1205.70919
G1 X140.007 Y137.264 E1206.05885
G1 X137.997 Y136.793 E1206.40568
G1 X136.037 Y136.156 E1206.75191
G1 X134.122 Y135.35 E1207.10097
G1 X132.288 Y134.391 E1207.44866
G1 X130.542 Y133.284 E1207.79597
G1 X128.9 Y132.038 E1208.14226
G1 X127.357 Y130.648 E1208.49116
G1 X125.952 Y129.151 E1208.83607
G1 X124.671 Y127.537 E1209.18225
G1 X123.524 Y125.813 E1209.53012
G1 X122.522 Y123.995 E1209.87887
G1 X121.681 Y122.109 E1210.22579
G1 X121.003 Y120.166 E1210.57151
G1 X120.596 Y118.583 E1210.84611
G1 X120.071 Y118.65 E1210.93502
G1 X120.071 Y118.703 E1210.94393
G1 X90.617 Y118.703 E1215.8922
G1 X90.158 Y118.635 E1215.97015
G1 X90.008 Y119.138 E1216.05833
G1 X89.432 Y120.595 E1216.32154
G1 X88.736 Y122 E1216.58496
G1 X87.925 Y123.341 E1216.84824
G1 X87.005 Y124.61 E1217.11157
G1 X85.983 Y125.794 E1217.37433
G1 X84.855 Y126.901 E1217.63985
G1 X83.648 Y127.899 E1217.90296
G1 X82.369 Y128.788 E1218.16464
G1 X81.002 Y129.577 E1218.42981
G1 X79.593 Y130.24 E1218.69141
G1 X78.123 Y130.787 E1218.95492
G1 X76.615 Y131.208 E1219.21795
G1 X75.067 Y131.503 E1219.48269
G1 X73.523 Y131.665 E1219.74351
G1 X71.946 Y131.699 E1220.00851
G1 X70.396 Y131.601 E1220.26943
G1 X68.834 Y131.37 E1220.5347
G1 X67.314 Y131.014 E1220.79697
G1 X65.831 Y130.532 E1221.05894
G1 X64.379 Y129.921 E1221.32359
G1 X62.991 Y129.195 E1221.58675
G1 X61.67 Y128.358 E1221.84947
G1 X60.427 Y127.415 E1222.11159
G1 X59.257 Y126.361 E1222.37615
G1 X58.194 Y125.229 E1222.63703
G1 X57.225 Y124.008 E1222.89891
G1 X56.353 Y122.698 E1223.16329
G1 X55.601 Y121.329 E1223.42569
G1 X54.961 Y119.897 E1223.6892
G1 X54.449 Y118.427 E1223.95071
G1 X54.055 Y116.899 E1224.21581
G1 X53.794 Y115.357 E1224.47855
G1 X53.662 Y113.798 E1224.7414
G1 X53.66 Y112.233 E1225.00432
G1 X53.789 Y110.673 E1225.2673
G1 X54.049 Y109.128 E1225.53051
G1 X54.441 Y107.597 E1225.79601
G1 X54.949 Y106.135 E1226.05603
G1 X55.588 Y104.699 E1226.32009
G1 X56.339 Y103.329 E1226.58256
G1 X57.211 Y102.018 E1226.84708
G1 X58.177 Y100.796 E1227.10877
G1 X59.248 Y99.654 E1227.3718
G1 X60.427 Y98.591 E1227.63849
G1 X61.67 Y97.648 E1227.90061
G1 X62.991 Y96.809 E1228.16352
G1 X64.379 Y96.084 E1228.42659
G1 X65.83 Y95.473 E1228.69109
G1 X67.312 Y94.993 E1228.9528
G1 X68.837 Y94.635 E1229.21597
G1 X70.396 Y94.405 E1229.48071
G1 X71.946 Y94.307 E1229.74163
G1 X73.522 Y94.34 E1230.00646
G1 X75.067 Y94.503 E1230.26746
G1 X76.615 Y94.798 E1230.5322
G1 X78.127 Y95.22 E1230.79593
G1 X79.589 Y95.763 E1231.05794
G1 X81.002 Y96.428 E1231.3203
G1 X82.369 Y97.218 E1231.58555
G1 X83.648 Y98.107 E1231.84722
G1 X84.855 Y99.105 E1232.11034
G1 X85.974 Y100.201 E1232.37348
G1 X86.981 Y101.368 E1232.63244
G1 X87.918 Y102.655 E1232.89989
G1 X88.717 Y103.972 E1233.15868
G1 X89.422 Y105.389 E1233.42457
G1 X89.999 Y106.845 E1233.68769
G1 X90.159 Y107.375 E1233.78069
G1 X90.644 Y107.303 E1233.86307
G1 X120.071 Y107.303 E1238.8068
G1 X120.071 Y107.351 E1238.81487
G1 X120.596 Y107.417 E1238.90376
G1 X120.991 Y105.875 E1239.17118
G1 X121.669 Y103.928 E1239.51754
G1 X122.509 Y102.034 E1239.86563
G1 X123.503 Y100.224 E1240.21254
G1 X124.651 Y98.494 E1240.56135
G1 X125.929 Y96.878 E1240.90748
G1 X127.345 Y95.37 E1241.255
G1 X128.9 Y93.968 E1241.60675
G1 X130.543 Y92.721 E1241.95327
G1 X132.288 Y91.614 E1242.30044
G1 X134.122 Y90.655 E1242.64814
G1 X136.036 Y89.85 E1242.99697
G1 X137.997 Y89.213 E1243.34336
G1 X140.007 Y88.742 E1243.69019
G1 X142.257 Y88.41 E1244.07228
G1 X142.257 Y85.303 E1244.59426
G1 X147.023 Y85.303 E1245.39495
G1 X147.024 Y87.899 E1245.83108
G1 X147.022 Y88.44 E1245.92196
G1 X147.793 Y88.519 E1246.05217
G1 X148.297 Y88.577 E1246.1374
G1 X149.989 Y88.9 E1246.42679
G1 X152.278 Y89.513 E1246.82489
G1 X154.215 Y90.234 E1247.17212
G1 X156.079 Y91.111 E1247.5182
G1 X157.881 Y92.152 E1247.86782
G1 X159.572 Y93.328 E1248.21386
G1 X161.166 Y94.646 E1248.56134
G1 X162.645 Y96.094 E1248.90906
G1 X163.985 Y97.646 E1249.25354
G1 X165.205 Y99.324 E1249.60208
G1 X166.27 Y101.079 E1249.94696
G1 X167.198 Y102.944 E1250.29692
G1 X167.961 Y104.869 E1250.6448
G1 X168.561 Y106.849 E1250.99238
G1 X168.988 Y108.856 E1251.3371
G1 X169.25 Y110.922 E1251.68697
G1 X169.337 Y112.988 E1252.03436
G1 X169.255 Y115.054 E1252.38172
G1 X168.995 Y117.116 E1252.73088
G1 X168.57 Y119.125 E1253.07587
G1 X167.971 Y121.109 E1253.42404
G1 X167.212 Y123.032 E1253.77135
G1 X166.293 Y124.887 E1254.11914
G1 X165.221 Y126.659 E1254.46708
G1 X164.006 Y128.333 E1254.81458
G1 X162.655 Y129.898 E1255.16191
G1 X161.166 Y131.359 E1255.51237
G1 X159.572 Y132.678 E1255.85995
G1 X157.881 Y133.854 E1256.20599
G1 X156.079 Y134.894 E1256.55552
G1 X154.215 Y135.771 E1256.90161
G1 X152.275 Y136.493 E1257.24936
M204 S5000
M205 X30 Y30
G0 F2400 X151.987 Y136.573
G0 X151.908 Y135.361
M204 S500
M205 X5 Y5
;TYPE:SKIN
G1 F900 X150.013 Y135.888 E1257.57981
G1 X148.059 Y136.262 E1257.91404
G1 X146.132 Y136.464 E1258.23955
G1 X144.132 Y136.506 E1258.57562
G1 X142.207 Y136.385 E1258.89966
G1 X140.212 Y136.091 E1259.23844
G1 X138.329 Y135.65 E1259.56334
G1 X136.453 Y135.039 E1259.89481
G1 X134.629 Y134.271 E1260.22729
G1 X132.88 Y133.357 E1260.55883
G1 X131.22 Y132.306 E1260.8889
G1 X129.663 Y131.124 E1261.21732
G1 X128.182 Y129.789 E1261.55229
G1 X126.854 Y128.375 E1261.87818
G1 X125.639 Y126.843 E1262.20668
G1 X124.542 Y125.194 E1262.53941
G1 X123.587 Y123.462 E1262.87169
G1 X122.792 Y121.679 E1263.19966
G1 X122.142 Y119.817 E1263.53099
G1 X121.487 Y117.27 E1263.9728
G1 X119.577 Y117.513 E1264.29627
G1 X90.71 Y117.513 E1269.14593
G1 X89.313 Y117.306 E1269.38318
G1 X88.883 Y118.749 E1269.63614
G1 X88.344 Y120.111 E1269.88223
G1 X87.685 Y121.439 E1270.13129
G1 X86.938 Y122.675 E1270.37391
G1 X86.068 Y123.876 E1270.62306
G1 X85.112 Y124.982 E1270.86866
G1 X84.061 Y126.015 E1271.11623
G1 X82.931 Y126.948 E1271.36242
G1 X81.738 Y127.778 E1271.60658
G1 X80.441 Y128.526 E1271.85812
G1 X79.135 Y129.141 E1272.10063
G1 X77.756 Y129.655 E1272.34788
G1 X76.344 Y130.048 E1272.59411
G1 X74.888 Y130.326 E1272.84313
G1 X73.458 Y130.476 E1273.08469
G1 X71.96 Y130.508 E1273.33641
G1 X70.537 Y130.418 E1273.57596
G1 X69.039 Y130.197 E1273.83034
G1 X67.646 Y129.871 E1274.07069
G1 X66.247 Y129.415 E1274.31789
G1 X64.886 Y128.842 E1274.56598
G1 X63.582 Y128.161 E1274.81313
G1 X62.348 Y127.38 E1275.05847
G1 X61.19 Y126.501 E1275.30271
G1 X60.094 Y125.513 E1275.55061
G1 X59.085 Y124.439 E1275.79818
G1 X58.187 Y123.306 E1276.04106
G1 X57.372 Y122.084 E1276.28783
G1 X56.674 Y120.81 E1276.53188
G1 X56.065 Y119.45 E1276.78222
G1 X55.587 Y118.078 E1277.0263
G1 X55.222 Y116.662 E1277.27197
G1 X54.976 Y115.204 E1277.52037
G1 X54.852 Y113.744 E1277.76654
G1 X54.85 Y112.282 E1278.01215
G1 X54.971 Y110.827 E1278.25744
G1 X55.216 Y109.37 E1278.50565
G1 X55.581 Y107.94 E1278.75359
G1 X56.058 Y106.572 E1278.99698
G1 X56.659 Y105.219 E1279.2457
G1 X57.351 Y103.956 E1279.48765
G1 X58.171 Y102.723 E1279.73642
G1 X59.082 Y101.57 E1279.98329
G1 X60.079 Y100.506 E1280.22825
G1 X61.19 Y99.505 E1280.47949
G1 X62.351 Y98.624 E1280.72433
G1 X63.58 Y97.845 E1280.96879
G1 X64.896 Y97.158 E1281.21819
G1 X66.238 Y96.592 E1281.46288
G1 X67.638 Y96.138 E1281.71014
G1 X69.045 Y95.808 E1281.95293
G1 X70.537 Y95.588 E1282.20629
G1 X71.96 Y95.498 E1282.44583
G1 X73.456 Y95.529 E1282.69722
G1 X74.887 Y95.68 E1282.93896
G1 X76.344 Y95.958 E1283.18815
G1 X77.76 Y96.352 E1283.43508
G1 X79.135 Y96.864 E1283.68157
G1 X80.445 Y97.48 E1283.92477
G1 X81.728 Y98.221 E1284.17368
G1 X82.928 Y99.056 E1284.41928
G1 X84.054 Y99.987 E1284.66474
G1 X85.109 Y101.021 E1284.91291
G1 X86.05 Y102.109 E1285.15457
G1 X86.923 Y103.309 E1285.40388
G1 X87.669 Y104.541 E1285.64584
G1 X88.332 Y105.87 E1285.89536
G1 X88.881 Y107.255 E1286.14565
G1 X89.315 Y108.704 E1286.39977
G1 X90.732 Y108.493 E1286.64045
G1 X119.613 Y108.493 E1291.49245
G1 X121.489 Y108.729 E1291.81011
G1 X122.13 Y106.222 E1292.24483
G1 X122.784 Y104.348 E1292.57828
G1 X123.57 Y102.572 E1292.90457
G1 X124.52 Y100.844 E1293.23585
G1 X125.621 Y99.185 E1293.57035
G1 X126.828 Y97.658 E1293.89735
G1 X128.176 Y96.223 E1294.22812
G1 X129.663 Y94.882 E1294.56452
G1 X131.221 Y93.699 E1294.89316
G1 X132.88 Y92.648 E1295.2231
G1 X134.633 Y91.732 E1295.55538
G1 X136.448 Y90.968 E1295.88622
G1 X138.329 Y90.356 E1296.21853
G1 X140.212 Y89.915 E1296.54343
G1 X143.447 Y89.437 E1297.09282
G1 X143.447 Y86.493 E1297.58741
G1 X145.833 Y86.493 E1297.98826
G1 X145.834 Y87.895 E1298.22379
G1 X145.828 Y89.514 E1298.49579
G1 X147.665 Y89.702 E1298.80601
G1 X148.114 Y89.753 E1298.88193
G1 X149.717 Y90.059 E1299.1561
G1 X151.924 Y90.651 E1299.53998
G1 X153.761 Y91.335 E1299.8693
G1 X155.513 Y92.159 E1300.19456
G1 X157.242 Y93.158 E1300.53003
G1 X158.866 Y94.286 E1300.86222
G1 X160.358 Y95.521 E1301.18761
G1 X161.781 Y96.913 E1301.52203
G1 X163.046 Y98.379 E1301.84734
G1 X164.222 Y99.996 E1302.18324
G1 X165.218 Y101.638 E1302.50588
G1 X166.108 Y103.425 E1302.84126
G1 X166.84 Y105.27 E1303.17473
G1 X167.408 Y107.147 E1303.50419
G1 X167.812 Y109.047 E1303.83052
G1 X168.064 Y111.028 E1304.16601
G1 X168.145 Y112.978 E1304.4939
G1 X168.068 Y114.962 E1304.82746
G1 X167.821 Y116.913 E1305.15784
G1 X167.413 Y118.839 E1305.48859
G1 X166.848 Y120.714 E1305.81758
G1 X166.125 Y122.544 E1306.14815
G1 X165.245 Y124.321 E1306.48128
G1 X164.231 Y125.997 E1306.81037
G1 X163.069 Y127.599 E1307.14285
G1 X161.784 Y129.085 E1307.4729
G1 X160.37 Y130.473 E1307.80577
G1 X158.859 Y131.724 E1308.13533
G1 X157.242 Y132.848 E1308.46617
G1 X155.517 Y133.843 E1308.80072
G1 X153.757 Y134.672 E1309.12756
G1 X151.908 Y135.361 E1309.45906
M204 S5000
M205 X30 Y30
G0 F2400 X164.707 Y100.218
M204 S500
M205 X5 Y5
G1 F900 X157.378 Y92.89 E1311.20022
M204 S5000
M205 X30 Y30
G0 F2400 X155.427 Y91.788
M204 S500
M205 X5 Y5
G1 F900 X165.824 Y102.184 E1313.67031
M204 S5000
M205 X30 Y30
G0 F2400 X166.571 Y103.779
M204 S500
M205 X5 Y5
G1 F900 X153.833 Y91.042 E1316.69658
M204 S5000
M205 X30 Y30
G0 F2400 X152.481 Y90.538
M204 S500
M205 X5 Y5
G1 F900 X167.128 Y105.185 E1320.17653
M204 S5000
M205 X30 Y30
G0 F2400 X167.496 Y106.402
M204 S500
M205 X5 Y5
G1 F900 X151.256 Y90.162 E1324.03496
M204 S5000
M205 X30 Y30
G0 F2400 X150.097 Y89.852
M204 S500
M205 X5 Y5
G1 F900 X167.802 Y107.557 E1328.24145
M204 S5000
M205 X30 Y30
G0 F2400 X168.03 Y108.633
M204 S500
M205 X5 Y5
G1 F900 X149.017 Y89.62 E1332.75871
M204 S5000
M205 X30 Y30
G0 F2400 X147.984 Y89.436
M204 S500
M205 X5 Y5
G1 F900 X168.188 Y109.64 E1337.55894
M204 S5000
M205 X30 Y30
G0 F2400 X168.313 Y110.613
M204 S500
M205 X5 Y5
G1 F900 X147.035 Y89.335 E1342.61433
M204 S5000
M205 X30 Y30
G0 F2400 X146.132 Y88.432
M204 S500
M205 X5 Y5
G1 F900 X143.892 Y86.192 E1343.14653
M204 S5000
M205 X30 Y30
G0 F2400 X143.145 Y86.294
M204 S500
M205 X5 Y5
G1 F900 X168.384 Y111.533 E1349.14301
M204 S5000
M205 X30 Y30
G0 F2400 X168.421 Y112.418
M204 S500
M205 X5 Y5
G1 F900 X143.145 Y87.143 E1355.14816
M204 S5000
M205 X30 Y30
G0 F2400 X143.145 Y87.991
M204 S500
M205 X5 Y5
G1 F900 X168.432 Y113.278 E1361.15605
M204 S5000
M205 X30 Y30
G0 F2400 X168.401 Y114.095
M204 S500
M205 X5 Y5
G1 F900 X143.145 Y88.84 E1367.15645
M204 S5000
M205 X30 Y30
G0 F2400 X142.701 Y89.243
M204 S500
M205 X5 Y5
G1 F900 X168.37 Y114.913 E1373.25521
M204 S5000
M205 X30 Y30
G0 F2400 X168.28 Y115.672
M204 S500
M205 X5 Y5
G1 F900 X141.962 Y89.353 E1379.50816
M204 S5000
M205 X30 Y30
G0 F2400 X141.222 Y89.462
M204 S500
M205 X5 Y5
G1 F900 X168.184 Y116.424 E1385.91401
M204 S5000
M205 X30 Y30
G0 F2400 X168.075 Y117.163
M204 S500
M205 X5 Y5
G1 F900 X140.483 Y89.572 E1392.46941
M204 S5000
M205 X30 Y30
G0 F2400 X139.773 Y89.709
M204 S500
M205 X5 Y5
G1 F900 X167.926 Y117.863 E1399.15835
M204 S5000
M205 X30 Y30
G0 F2400 X167.778 Y118.564
M204 S500
M205 X5 Y5
G1 F900 X139.085 Y89.871 E1405.97545
M204 S5000
M205 X30 Y30
G0 F2400 X138.398 Y90.032
M204 S500
M205 X5 Y5
G1 F900 X167.605 Y119.239 E1412.91468
M204 S5000
M205 X30 Y30
G0 F2400 X167.408 Y119.891
M204 S500
M205 X5 Y5
G1 F900 X137.747 Y90.229 E1419.9619
M204 S5000
M205 X30 Y30
G0 F2400 X137.106 Y90.437
M204 S500
M205 X5 Y5
G1 F900 X167.212 Y120.543 E1427.11472
M204 S5000
M205 X30 Y30
G0 F2400 X166.989 Y121.169
M204 S500
M205 X5 Y5
G1 F900 X136.466 Y90.646 E1434.36661
M204 S5000
M205 X30 Y30
G0 F2400 X135.861 Y90.889
M204 S500
M205 X5 Y5
G1 F900 X166.749 Y121.777 E1441.70523
M204 S5000
M205 X30 Y30
G0 F2400 X166.51 Y122.386
M204 S500
M205 X5 Y5
G1 F900 X135.264 Y91.141 E1449.12878
M204 S5000
M205 X30 Y30
G0 F2400 X134.667 Y91.392
M204 S500
M205 X5 Y5
G1 F900 X166.247 Y122.972 E1456.6318
M204 S5000
M205 X30 Y30
G0 F2400 X165.966 Y123.54
M204 S500
M205 X5 Y5
G1 F900 X134.099 Y91.672 E1464.20314
M204 S5000
M205 X30 Y30
G0 F2400 X133.542 Y91.964
M204 S500
M205 X5 Y5
G1 F900 X165.685 Y124.107 E1471.83992
M204 S5000
M205 X30 Y30
G0 F2400 X165.389 Y124.66
M204 S500
M205 X5 Y5
G1 F900 X132.984 Y92.255 E1479.53896
M204 S5000
M205 X30 Y30
G0 F2400 X132.447 Y92.566
M204 S500
M205 X5 Y5
G1 F900 X165.069 Y125.189 E1487.28967
M204 S5000
M205 X30 Y30
G0 F2400 X164.75 Y125.717
M204 S500
M205 X5 Y5
G1 F900 X131.928 Y92.896 E1495.08766
M204 S5000
M205 X30 Y30
G0 F2400 X131.408 Y93.224
M204 S500
M205 X5 Y5
G1 F900 X164.424 Y126.24 E1502.93186
M204 S5000
M205 X30 Y30
G0 F2400 X164.067 Y126.732
M204 S500
M205 X5 Y5
G1 F900 X130.9 Y93.565 E1510.81194
M204 S5000
M205 X30 Y30
G0 F2400 X130.418 Y93.931
M204 S500
M205 X5 Y5
G1 F900 X163.711 Y127.224 E1518.72195
M204 S5000
M205 X30 Y30
G0 F2400 X163.355 Y127.716
M204 S500
M205 X5 Y5
G1 F900 X129.935 Y94.297 E1526.66202
M204 S5000
M205 X30 Y30
G0 F2400 X129.454 Y94.665
M204 S500
M205 X5 Y5
G1 F900 X162.966 Y128.177 E1534.62406
M204 S5000
M205 X30 Y30
G0 F2400 X162.573 Y128.631
M204 S500
M205 X5 Y5
G1 F900 X129.008 Y95.067 E1542.59858
M204 S5000
M205 X30 Y30
G0 F2400 X128.563 Y95.47
M204 S500
M205 X5 Y5
G1 F900 X162.179 Y129.086 E1550.58534
M204 S5000
M205 X30 Y30
G0 F2400 X161.765 Y129.521
M204 S500
M205 X5 Y5
G1 F900 X128.117 Y95.873 E1558.57969
M204 S5000
M205 X30 Y30
G0 F2400 X127.693 Y96.298
M204 S500
M205 X5 Y5
G1 F900 X161.337 Y129.942 E1566.5731
M204 S5000
M205 X30 Y30
G0 F2400 X160.909 Y130.362
M204 S500
M205 X5 Y5
G1 F900 X127.282 Y96.735 E1574.56247
M204 S5000
M205 X30 Y30
G0 F2400 X126.87 Y97.172
M204 S500
M205 X5 Y5
G1 F900 X160.473 Y130.775 E1582.54613
M204 S5000
M205 X30 Y30
G0 F2400 X160.009 Y131.159
M204 S500
M205 X5 Y5
G1 F900 X126.471 Y97.621 E1590.51435
M204 S5000
M205 X30 Y30
G0 F2400 X126.096 Y98.095
M204 S500
M205 X5 Y5
G1 F900 X159.545 Y131.543 E1598.46131
M204 S5000
M205 X30 Y30
G0 F2400 X159.081 Y131.928
M204 S500
M205 X5 Y5
G1 F900 X125.722 Y98.569 E1606.38701
M204 S5000
M205 X30 Y30
G0 F2400 X125.351 Y99.047
M204 S500
M205 X5 Y5
G1 F900 X158.584 Y132.279 E1614.28265
M204 S5000
M205 X30 Y30
G0 F2400 X158.083 Y132.627
M204 S500
M205 X5 Y5
G1 F900 X125.012 Y99.557 E1622.1398
M204 S5000
M205 X30 Y30
G0 F2400 X124.674 Y100.066
M204 S500
M205 X5 Y5
G1 F900 X157.582 Y132.975 E1629.95846
M204 S5000
M205 X30 Y30
G0 F2400 X157.058 Y133.299
M204 S500
M205 X5 Y5
G1 F900 X124.335 Y100.576 E1637.73304
M204 S5000
M205 X30 Y30
G0 F2400 X124.026 Y101.116
M204 S500
M205 X5 Y5
G1 F900 X156.52 Y133.609 E1645.45311
M204 S5000
M205 X30 Y30
G0 F2400 X155.982 Y133.92
M204 S500
M205 X5 Y5
G1 F900 X123.726 Y101.664 E1653.11674
M204 S5000
M205 X30 Y30
G0 F2400 X123.424 Y102.211
M204 S500
M205 X5 Y5
G1 F900 X155.429 Y134.215 E1660.72062
M204 S5000
M205 X30 Y30
G0 F2400 X154.852 Y134.487
M204 S500
M205 X5 Y5
G1 F900 X123.146 Y102.782 E1668.25346
M204 S5000
M205 X30 Y30
G0 F2400 X122.885 Y103.369
M204 S500
M205 X5 Y5
G1 F900 X154.275 Y134.758 E1675.71123
M204 S5000
M205 X30 Y30
G0 F2400 X153.685 Y135.017
M204 S500
M205 X5 Y5
G1 F900 X122.625 Y103.958 E1683.09059
M204 S5000
M205 X30 Y30
G0 F2400 X122.387 Y104.568
M204 S500
M205 X5 Y5
G1 F900 X153.067 Y135.248 E1690.37979
M204 S5000
M205 X30 Y30
G0 F2400 X152.449 Y135.478
M204 S500
M205 X5 Y5
G1 F900 X122.168 Y105.197 E1697.57419
M204 S5000
M205 X30 Y30
G0 F2400 X121.948 Y105.826
M204 S500
M205 X5 Y5
G1 F900 X151.818 Y135.696 E1704.67093
M204 S5000
M205 X30 Y30
G0 F2400 X151.154 Y135.881
M204 S500
M205 X5 Y5
G1 F900 X121.753 Y106.479 E1711.65637
M204 S5000
M205 X30 Y30
G0 F2400 X121.58 Y107.155
M204 S500
M205 X5 Y5
G1 F900 X150.49 Y136.065 E1718.52504
M204 S5000
M205 X30 Y30
G0 F2400 X149.807 Y136.231
M204 S500
M205 X5 Y5
G1 F900 X121.408 Y107.831 E1725.27242
M204 S5000
M205 X30 Y30
G0 F2400 X121.108 Y108.38
M204 S500
M205 X5 Y5
G1 F900 X149.095 Y136.367 E1731.92179
M204 S5000
M205 X30 Y30
G0 F2400 X148.383 Y136.504
M204 S500
M205 X5 Y5
G1 F900 X120.136 Y108.257 E1738.63293
M204 S5000
M205 X30 Y30
G0 F2400 X119.223 Y108.192
M204 S500
M205 X5 Y5
G1 F900 X147.638 Y136.607 E1745.38399
M204 S5000
M205 X30 Y30
G0 F2400 X146.87 Y136.687
M204 S500
M205 X5 Y5
G1 F900 X118.375 Y108.192 E1752.15406
M204 S5000
M205 X30 Y30
G0 F2400 X117.526 Y108.192
M204 S500
M205 X5 Y5
G1 F900 X146.097 Y136.763 E1758.94218
M204 S5000
M205 X30 Y30
G0 F2400 X145.266 Y136.781
M204 S500
M205 X5 Y5
G1 F900 X116.678 Y108.192 E1765.73446
M204 S5000
M205 X30 Y30
G0 F2400 X115.829 Y108.192
M204 S500
M205 X5 Y5
G1 F900 X144.435 Y136.798 E1772.5309
M204 S5000
M205 X30 Y30
G0 F2400 X143.558 Y136.77
M204 S500
M205 X5 Y5
G1 F900 X114.981 Y108.192 E1779.32057
M204 S5000
M205 X30 Y30
G0 F2400 X114.132 Y108.192
M204 S500
M205 X5 Y5
G1 F900 X142.653 Y136.713 E1786.09682
M204 S5000
M205 X30 Y30
G0 F2400 X141.704 Y136.613
M204 S500
M205 X5 Y5
G1 F900 X113.284 Y108.192 E1792.84918
M204 S5000
M205 X30 Y30
G0 F2400 X112.435 Y108.192
M204 S500
M205 X5 Y5
G1 F900 X140.71 Y136.467 E1799.56698
M204 S5000
M205 X30 Y30
G0 F2400 X139.665 Y136.271
M204 S500
M205 X5 Y5
G1 F900 X121.354 Y117.96 E1803.91745
M204 S5000
M205 X30 Y30
G0 F2400 X121.024 Y117.63
M204 S500
M205 X5 Y5
G1 F900 X111.587 Y108.192 E1806.15969
M204 S5000
M205 X30 Y30
G0 F2400 X110.738 Y108.192
M204 S500
M205 X5 Y5
G1 F900 X120.271 Y117.726 E1808.42473
M204 S5000
M205 X30 Y30
G0 F2400 X119.509 Y117.812
M204 S500
M205 X5 Y5
G1 F900 X109.89 Y108.192 E1810.71021
M204 S5000
M205 X30 Y30
G0 F2400 X109.041 Y108.192
M204 S500
M205 X5 Y5
G1 F900 X118.661 Y117.812 E1812.9958
M204 S5000
M205 X30 Y30
G0 F2400 X117.812 Y117.812
M204 S500
M205 X5 Y5
G1 F900 X108.192 Y108.192 E1815.2814
M204 S5000
M205 X30 Y30
G0 F2400 X107.344 Y108.192
M204 S500
M205 X5 Y5
G1 F900 X116.963 Y117.812 E1817.56687
M204 S5000
M205 X30 Y30
G0 F2400 X116.115 Y117.812
M204 S500
M205 X5 Y5
G1 F900 X106.495 Y108.192 E1819.85247
M204 S5000
M205 X30 Y30
G0 F2400 X105.647 Y108.192
M204 S500
M205 X5 Y5
G1 F900 X115.266 Y117.812 E1822.13795
M204 S5000
M205 X30 Y30
G0 F2400 X114.418 Y117.812
M204 S500
M205 X5 Y5
G1 F900 X104.798 Y108.192 E1824.42354
M204 S5000
M205 X30 Y30
G0 F2400 X103.95 Y108.192
M204 S500
M205 X5 Y5
G1 F900 X113.569 Y117.812 E1826.70902
M204 S5000
M205 X30 Y30
G0 F2400 X112.721 Y117.812
M204 S500
M205 X5 Y5
G1 F900 X103.101 Y108.192 E1828.99461
M204 S5000
M205 X30 Y30
G0 F2400 X102.253 Y108.192
M204 S500
M205 X5 Y5
G1 F900 X111.872 Y117.812 E1831.28009
M204 S5000
M205 X30 Y30
G0 F2400 X111.024 Y117.812
M204 S500
M205 X5 Y5
G1 F900 X101.404 Y108.192 E1833.56569
M204 S5000
M205 X30 Y30
G0 F2400 X100.556 Y108.192
M204 S500
M205 X5 Y5
G1 F900 X110.175 Y117.812 E1835.85116
M204 S5000
M205 X30 Y30
G0 F2400 X109.327 Y117.812
M204 S500
M205 X5 Y5
G1 F900 X99.707 Y108.192 E1838.13676
M204 S5000
M205 X30 Y30
G0 F2400 X98.859 Y108.192
M204 S500
M205 X5 Y5
G1 F900 X108.478 Y117.812 E1840.42223
M204 S5000
M205 X30 Y30
G0 F2400 X107.63 Y117.812
M204 S500
M205 X5 Y5
G1 F900 X98.01 Y108.192 E1842.70783
M204 S5000
M205 X30 Y30
G0 F2400 X97.162 Y108.192
M204 S500
M205 X5 Y5
G1 F900 X106.781 Y117.812 E1844.99331
M204 S5000
M205 X30 Y30
G0 F2400 X105.933 Y117.812
M204 S500
M205 X5 Y5
G1 F900 X96.313 Y108.192 E1847.2789
M204 S5000
M205 X30 Y30
G0 F2400 X95.465 Y108.192
M204 S500
M205 X5 Y5
G1 F900 X105.083 Y117.811 E1849.56414
M204 S5000
M205 X30 Y30
G0 F2400 X104.235 Y117.811
M204 S500
M205 X5 Y5
G1 F900 X94.616 Y108.192 E1851.8495
M204 S5000
M205 X30 Y30
G0 F2400 X93.768 Y108.192
M204 S500
M205 X5 Y5
G1 F900 X103.386 Y117.811 E1854.13474
M204 S5000
M205 X30 Y30
G0 F2400 X102.538 Y117.811
M204 S500
M205 X5 Y5
G1 F900 X92.919 Y108.192 E1856.42009
M204 S5000
M205 X30 Y30
G0 F2400 X92.07 Y108.192
M204 S500
M205 X5 Y5
G1 F900 X101.689 Y117.811 E1858.70545
M204 S5000
M205 X30 Y30
G0 F2400 X100.841 Y117.811
M204 S500
M205 X5 Y5
G1 F900 X91.222 Y108.192 E1860.99081
M204 S5000
M205 X30 Y30
G0 F2400 X90.417 Y108.236
M204 S500
M205 X5 Y5
G1 F900 X99.992 Y117.811 E1863.26571
M204 S5000
M205 X30 Y30
G0 F2400 X99.144 Y117.811
M204 S500
M205 X5 Y5
G1 F900 X89.678 Y108.346 E1865.5146
M204 S5000
M205 X30 Y30
G0 F2400 X89.454 Y108.122
M204 S500
M205 X5 Y5
G1 F900 X77.222 Y95.89 E1868.42078
M204 S5000
M205 X30 Y30
G0 F2400 X76.086 Y95.602
M204 S500
M205 X5 Y5
G1 F900 X98.295 Y117.811 E1873.69737
M204 S5000
M205 X30 Y30
G0 F2400 X97.447 Y117.811
M204 S500
M205 X5 Y5
G1 F900 X75.038 Y95.403 E1879.02135
M204 S5000
M205 X30 Y30
G0 F2400 X74.079 Y95.292
M204 S500
M205 X5 Y5
G1 F900 X96.598 Y117.811 E1884.3716
M204 S5000
M205 X30 Y30
G0 F2400 X95.75 Y117.811
M204 S500
M205 X5 Y5
G1 F900 X73.16 Y95.222 E1889.73859
M204 S5000
M205 X30 Y30
G0 F2400 X72.294 Y95.204
M204 S500
M205 X5 Y5
G1 F900 X94.901 Y117.811 E1895.10974
M204 S5000
M205 X30 Y30
G0 F2400 X94.052 Y117.811
M204 S500
M205 X5 Y5
G1 F900 X71.469 Y95.228 E1900.47518
M204 S5000
M205 X30 Y30
G0 F2400 X70.671 Y95.278
M204 S500
M205 X5 Y5
G1 F900 X93.204 Y117.811 E1905.82875
M204 S5000
M205 X30 Y30
G0 F2400 X92.355 Y117.811
M204 S500
M205 X5 Y5
G1 F900 X69.92 Y95.375 E1911.15915
M204 S5000
M205 X30 Y30
G0 F2400 X69.18 Y95.484
M204 S500
M205 X5 Y5
G1 F900 X91.507 Y117.811 E1916.46378
M204 S5000
M205 X30 Y30
G0 F2400 X90.653 Y117.806
M204 S500
M205 X5 Y5
G1 F900 X68.479 Y95.632 E1921.73205
M204 S5000
M205 X30 Y30
G0 F2400 X67.792 Y95.793
M204 S500
M205 X5 Y5
G1 F900 X89.658 Y117.659 E1926.92715
M204 S5000
M205 X30 Y30
G0 F2400 X89.357 Y118.207
M204 S500
M205 X5 Y5
G1 F900 X67.135 Y95.985 E1932.20683
M204 S5000
M205 X30 Y30
G0 F2400 X66.494 Y96.192
M204 S500
M205 X5 Y5
G1 F900 X89.162 Y118.861 E1937.59259
M204 S5000
M205 X30 Y30
G0 F2400 X88.921 Y119.468
M204 S500
M205 X5 Y5
G1 F900 X65.872 Y96.419 E1943.06875
M204 S5000
M205 X30 Y30
G0 F2400 X65.275 Y96.671
M204 S500
M205 X5 Y5
G1 F900 X88.681 Y120.076 E1948.62961
M204 S5000
M205 X30 Y30
G0 F2400 X88.409 Y120.653
M204 S500
M205 X5 Y5
G1 F900 X64.685 Y96.929 E1954.26615
M204 S5000
M205 X30 Y30
G0 F2400 X64.128 Y97.22
M204 S500
M205 X5 Y5
G1 F900 X88.128 Y121.22 E1959.96826
M204 S5000
M205 X30 Y30
G0 F2400 X87.832 Y121.773
M204 S500
M205 X5 Y5
G1 F900 X63.571 Y97.512 E1965.73238
M204 S5000
M205 X30 Y30
G0 F2400 X63.041 Y97.831
M204 S500
M205 X5 Y5
G1 F900 X87.512 Y122.302 E1971.54639
M204 S5000
M205 X30 Y30
G0 F2400 X87.194 Y122.832
M204 S500
M205 X5 Y5
G1 F900 X62.521 Y98.159 E1977.4084
M204 S5000
M205 X30 Y30
G0 F2400 X62.014 Y98.501
M204 S500
M205 X5 Y5
G1 F900 X86.838 Y123.325 E1983.30628
M204 S5000
M205 X30 Y30
G0 F2400 X86.481 Y123.816
M204 S500
M205 X5 Y5
G1 F900 X61.532 Y98.867 E1989.23386
M204 S5000
M205 X30 Y30
G0 F2400 X61.05 Y99.233
M204 S500
M205 X5 Y5
G1 F900 X86.106 Y124.29 E1995.18698
M204 S5000
M205 X30 Y30
G0 F2400 X85.712 Y124.744
M204 S500
M205 X5 Y5
G1 F900 X60.599 Y99.632 E2001.1534
M204 S5000
M205 X30 Y30
G0 F2400 X60.153 Y100.034
M204 S500
M205 X5 Y5
G1 F900 X85.317 Y125.198 E2007.13206
M204 S5000
M205 X30 Y30
G0 F2400 X84.889 Y125.618
M204 S500
M205 X5 Y5
G1 F900 X59.719 Y100.448 E2013.11215
M204 S5000
M205 X30 Y30
G0 F2400 X59.309 Y100.887
M204 S500
M205 X5 Y5
G1 F900 X84.461 Y126.039 E2019.08796
M204 S5000
M205 X30 Y30
G0 F2400 X84.014 Y126.44
M204 S500
M205 X5 Y5
G1 F900 X58.898 Y101.324 E2025.05522
M204 S5000
M205 X30 Y30
G0 F2400 X58.52 Y101.795
M204 S500
M205 X5 Y5
G1 F900 X83.549 Y126.824 E2031.00181
M204 S5000
M205 X30 Y30
G0 F2400 X83.082 Y127.206
M204 S500
M205 X5 Y5
G1 F900 X58.145 Y102.268 E2036.92665
M204 S5000
M205 X30 Y30
G0 F2400 X57.786 Y102.758
M204 S500
M205 X5 Y5
G1 F900 X82.583 Y127.554 E2042.818
M204 S5000
M205 X30 Y30
G0 F2400 X82.083 Y127.903
M204 S500
M205 X5 Y5
G1 F900 X57.446 Y103.267 E2048.67134
M204 S5000
M205 X30 Y30
G0 F2400 X57.108 Y103.777
M204 S500
M205 X5 Y5
G1 F900 X81.557 Y128.226 E2054.48012
M204 S5000
M205 X30 Y30
G0 F2400 X81.019 Y128.537
M204 S500
M205 X5 Y5
G1 F900 X56.806 Y104.323 E2060.23296
M204 S5000
M205 X30 Y30
G0 F2400 X56.506 Y104.872
M204 S500
M205 X5 Y5
G1 F900 X80.474 Y128.84 E2065.92746
M204 S5000
M205 X30 Y30
G0 F2400 X79.898 Y129.112
M204 S500
M205 X5 Y5
G1 F900 X56.229 Y105.444 E2071.55081
M204 S5000
M205 X30 Y30
G0 F2400 X55.968 Y106.032
M204 S500
M205 X5 Y5
G1 F900 X79.321 Y129.384 E2077.09908
M204 S5000
M205 X30 Y30
G0 F2400 X78.708 Y129.619
M204 S500
M205 X5 Y5
G1 F900 X55.719 Y106.63 E2082.56099
M204 S5000
M205 X30 Y30
G0 F2400 X55.5 Y107.26
M204 S500
M205 X5 Y5
G1 F900 X78.089 Y129.849 E2087.92786
M204 S5000
M205 X30 Y30
G0 F2400 X77.443 Y130.052
M204 S500
M205 X5 Y5
G1 F900 X55.283 Y107.892 E2093.19281
M204 S5000
M205 X30 Y30
G0 F2400 X55.11 Y108.567
M204 S500
M205 X5 Y5
G1 F900 X76.779 Y130.237 E2098.34122
M204 S5000
M205 X30 Y30
G0 F2400 X76.093 Y130.399
M204 S500
M205 X5 Y5
G1 F900 X54.937 Y109.243 E2103.36763
M204 S5000
M205 X30 Y30
G0 F2400 X54.81 Y109.965
M204 S500
M205 X5 Y5
G1 F900 X75.381 Y130.535 E2108.25493
M204 S5000
M205 X30 Y30
G0 F2400 X74.648 Y130.651
M204 S500
M205 X5 Y5
G1 F900 X54.689 Y110.691 E2112.99707
M204 S5000
M205 X30 Y30
G0 F2400 X54.616 Y111.467
M204 S500
M205 X5 Y5
G1 F900 X73.88 Y130.732 E2117.57408
M204 S5000
M205 X30 Y30
G0 F2400 X73.083 Y130.782
M204 S500
M205 X5 Y5
G1 F900 X54.551 Y112.251 E2121.97694
M204 S5000
M205 X30 Y30
G0 F2400 X54.55 Y113.098
M204 S500
M205 X5 Y5
G1 F900 X72.252 Y130.8 E2126.18272
M204 S5000
M205 X30 Y30
G0 F2400 X71.373 Y130.77
M204 S500
M205 X5 Y5
G1 F900 X54.569 Y113.966 E2130.17514
M204 S5000
M205 X30 Y30
G0 F2400 X54.648 Y114.893
M204 S500
M205 X5 Y5
G1 F900 X70.463 Y130.708 E2133.9326
M204 S5000
M205 X30 Y30
G0 F2400 X69.468 Y130.562
M204 S500
M205 X5 Y5
G1 F900 X54.785 Y115.879 E2137.4211
M204 S5000
M205 X30 Y30
G0 F2400 X54.979 Y116.922
M204 S500
M205 X5 Y5
G1 F900 X68.416 Y130.358 E2140.61345
M204 S5000
M205 X30 Y30
G0 F2400 X67.273 Y130.064
M204 S500
M205 X5 Y5
G1 F900 X55.274 Y118.065 E2143.46427
M204 S5000
M205 X30 Y30
G0 F2400 X55.714 Y119.353
M204 S500
M205 X5 Y5
G1 F900 X65.994 Y129.634 E2145.90679
M204 S5000
M205 X30 Y30
G0 F2400 X64.477 Y128.965
M204 S500
M205 X5 Y5
G1 F900 X56.365 Y120.853 E2147.8341
M204 S5000
M205 X30 Y30
G0 F2400 X57.54 Y122.877
M204 S500
M205 X5 Y5
G1 F900 X62.484 Y127.821 E2149.00874
M204 S5000
M205 X30 Y30
G0 F2400 X89.05 Y106.869
M204 S500
M205 X5 Y5
G1 F900 X78.479 Y96.298 E2151.52028
M204 S5000
M205 X30 Y30
G0 F2400 X79.939 Y96.91
M204 S500
M205 X5 Y5
G1 F900 X88.437 Y105.408 E2153.5393
M204 S5000
M205 X30 Y30
G0 F2400 X87.406 Y103.528
M204 S500
M205 X5 Y5
G1 F900 X81.785 Y97.907 E2154.87478
M204 S5000
M205 X30 Y30
G0 F2400 X89.926 Y107.743
G0 X120.843 Y118.219
G0 X121.647 Y119.102
M204 S500
M205 X5 Y5
G1 F900 X138.556 Y136.011 E2158.89215
M204 S5000
M205 X30 Y30
G0 F2400 X137.34 Y135.643
M204 S500
M205 X5 Y5
G1 F900 X121.988 Y120.291 E2162.5396
M204 S5000
M205 X30 Y30
G0 F2400 X122.443 Y121.594
M204 S500
M205 X5 Y5
G1 F900 X136.039 Y135.191 E2165.76997
M204 S5000
M205 X30 Y30
G0 F2400 X134.571 Y134.571
M204 S500
M205 X5 Y5
G1 F900 X123.093 Y123.093 E2168.497
M204 S5000
M205 X30 Y30
G0 F2400 X124.02 Y124.868
M204 S500
M205 X5 Y5
G1 F900 X132.807 Y133.655 E2170.58468
M204 S5000
M205 X30 Y30
G0 F2400 X130.246 Y131.943
M204 S500
M205 X5 Y5
G1 F900 X125.68 Y127.377 E2171.66951
M204 S5000
M205 X30 Y30
G0 F2400 X146.133 Y87.585
M204 S500
M205 X5 Y5
G1 F900 X144.741 Y86.192 E2172.00035
M204 S5000
M205 X30 Y30
G0 F2400 X145.589 Y86.192
M204 S500
M205 X5 Y5
G1 F900 X146.132 Y86.735 E2172.12936
M204 S5000
M205 X30 Y30
G0 F2400 X146.123 Y86.734
;MESH:NONMESH
G0 F600 X146.123 Y86.734 Z2.18
G0 F2400 X120.843 Y107.78
G0 X89.925 Y118.267
G0 X71.959 Y131.098
;TIME_ELAPSED:5624.753786
;LAYER:3
M204 S1000
M205 X10 Y10
;TYPE:WALL-INNER
;MESH:ABU3-10 (increased volume of M1 from ABU5-75).stl
G1 F600 X70.462 Y131.004 E2172.38135
G1 X68.939 Y130.779 E2172.63999
G1 X67.48 Y130.437 E2172.89175
G1 X66.039 Y129.968 E2173.14634
G1 X64.637 Y129.378 E2173.40188
G1 X63.289 Y128.674 E2173.65737
G1 X62.014 Y127.866 E2173.91096
G1 X60.812 Y126.954 E2174.16444
G1 X59.673 Y125.927 E2174.42209
G1 X58.656 Y124.845 E2174.67156
G1 X57.708 Y123.65 E2174.92782
G1 X56.873 Y122.397 E2175.18079
G1 X56.138 Y121.061 E2175.43696
G1 X55.52 Y119.678 E2175.69144
G1 X55.024 Y118.254 E2175.94477
G1 X54.644 Y116.781 E2176.20034
G1 X54.39 Y115.282 E2176.45576
G1 X54.262 Y113.773 E2176.71018
G1 X54.26 Y112.26 E2176.96437
G1 X54.385 Y110.755 E2177.21808
G1 X54.638 Y109.248 E2177.4748
G1 X55.014 Y107.779 E2177.72954
G1 X55.508 Y106.355 E2177.98276
G1 X56.126 Y104.967 E2178.23802
G1 X56.849 Y103.648 E2178.49071
G1 X57.695 Y102.373 E2178.74778
G1 X58.632 Y101.189 E2179.00144
G1 X59.663 Y100.089 E2179.25473
G1 X60.812 Y99.052 E2179.51475
G1 X62.017 Y98.138 E2179.76884
G1 X63.286 Y97.332 E2180.0214
G1 X64.637 Y96.627 E2180.27741
G1 X66.038 Y96.037 E2180.5328
G1 X67.478 Y95.57 E2180.78712
G1 X68.942 Y95.226 E2181.03977
G1 X70.462 Y95.002 E2181.29789
G1 X71.959 Y94.908 E2181.54988
G1 X73.482 Y94.939 E2181.8058
G1 X74.988 Y95.098 E2182.06021
G1 X76.473 Y95.381 E2182.31418
G1 X77.946 Y95.792 E2182.5711
G1 X79.353 Y96.315 E2182.82328
G1 X80.728 Y96.962 E2183.07857
G1 X82.042 Y97.721 E2183.3335
G1 X83.29 Y98.589 E2183.58889
G1 X84.445 Y99.544 E2183.84067
G1 X85.541 Y100.617 E2184.09835
G1 X86.517 Y101.749 E2184.34945
G1 X87.409 Y102.974 E2184.60403
G1 X88.19 Y104.261 E2184.85694
G1 X88.869 Y105.626 E2185.11307
G1 X89.432 Y107.044 E2185.36938
G1 X89.735 Y108.046 E2185.54525
G1 X90.705 Y107.903 E2185.70997
G1 X119.63 Y107.903 E2190.56937
G1 X121.046 Y108.081 E2190.80913
G1 X121.563 Y106.057 E2191.16008
G1 X122.226 Y104.154 E2191.49863
G1 X123.047 Y102.302 E2191.83897
G1 X124.014 Y100.539 E2192.17678
G1 X125.135 Y98.85 E2192.51734
G1 X126.384 Y97.271 E2192.85557
G1 X127.758 Y95.805 E2193.19312
G1 X129.285 Y94.429 E2193.53845
G1 X130.887 Y93.213 E2193.87634
G1 X132.586 Y92.135 E2194.21437
G1 X134.38 Y91.198 E2194.5544
G1 X136.244 Y90.414 E2194.89412
G1 X138.163 Y89.79 E2195.23313
G1 X140.114 Y89.333 E2195.56977
G1 X142.527 Y88.978 E2195.97952
G1 X142.528 Y85.903 E2196.49612
G1 X146.753 Y85.903 E2197.20592
G1 X146.753 Y89.014 E2197.72857
G1 X148.161 Y89.162 E2197.96641
G1 X150.095 Y89.531 E2198.29719
G1 X152.089 Y90.083 E2198.64478
G1 X153.979 Y90.786 E2198.98355
G1 X155.796 Y91.641 E2199.32091
G1 X157.556 Y92.658 E2199.66241
G1 X159.22 Y93.814 E2200.0028
G1 X160.756 Y95.085 E2200.33774
G1 X162.212 Y96.51 E2200.68
G1 X163.504 Y98.008 E2201.01234
G1 X164.704 Y99.656 E2201.35482
G1 X165.743 Y101.367 E2201.69112
G1 X166.645 Y103.18 E2202.03132
G1 X167.394 Y105.067 E2202.37239
G1 X167.975 Y106.988 E2202.70956
G1 X168.396 Y108.957 E2203.04783
G1 X168.652 Y110.971 E2203.3889
G1 X168.736 Y112.972 E2203.72537
G1 X168.656 Y115.009 E2204.06785
G1 X168.405 Y116.996 E2204.40432
G1 X167.988 Y118.971 E2204.74343
G1 X167.406 Y120.908 E2205.08322
G1 X166.664 Y122.784 E2205.42214
G1 X165.767 Y124.597 E2205.76197
G1 X164.724 Y126.321 E2206.10048
G1 X163.536 Y127.959 E2206.44042
G1 X162.219 Y129.486 E2206.77919
G1 X160.768 Y130.909 E2207.12062
G1 X159.213 Y132.196 E2207.45973
G1 X157.556 Y133.348 E2207.79877
G1 X155.796 Y134.364 E2208.14018
G1 X153.979 Y135.219 E2208.47755
G1 X152.094 Y135.921 E2208.81547
G1 X150.142 Y136.465 E2209.15591
G1 X148.159 Y136.844 E2209.49508
G1 X146.157 Y137.054 E2209.83326
G1 X144.131 Y137.096 E2210.1737
G1 X142.132 Y136.971 E2210.51019
G1 X140.112 Y136.673 E2210.85322
G1 X138.163 Y136.216 E2211.18954
G1 X136.245 Y135.592 E2211.52838
G1 X134.38 Y134.807 E2211.86833
G1 X132.586 Y133.87 E2212.20835
G1 X130.886 Y132.792 E2212.54653
G1 X129.285 Y131.577 E2212.88419
G1 X127.773 Y130.215 E2213.22606
G1 X126.415 Y128.769 E2213.55933
G1 X125.156 Y127.182 E2213.89965
G1 X124.039 Y125.504 E2214.2383
G1 X123.062 Y123.731 E2214.5784
G1 X122.238 Y121.884 E2214.91817
G1 X121.579 Y119.998 E2215.2538
G1 X121.045 Y117.921 E2215.61409
G1 X119.62 Y118.103 E2215.85543
G1 X90.664 Y118.103 E2220.72004
G1 X89.732 Y117.965 E2220.87832
G1 X89.441 Y118.94 E2221.04926
G1 X88.887 Y120.344 E2221.30283
G1 X88.207 Y121.716 E2221.56009
G1 X87.431 Y122.999 E2221.81199
G1 X86.534 Y124.237 E2222.06883
G1 X85.546 Y125.383 E2222.32303
G1 X84.452 Y126.457 E2222.58059
G1 X83.293 Y127.415 E2222.8332
G1 X82.05 Y128.279 E2223.08752
G1 X80.719 Y129.047 E2223.34568
G1 X79.357 Y129.688 E2223.59857
G1 X77.942 Y130.215 E2223.85224
G1 X76.473 Y130.625 E2224.10847
G1 X74.988 Y130.908 E2224.36244
G1 X73.483 Y131.066 E2224.61667
G1 X71.959 Y131.098 E2224.87276
M204 S5000
M205 X30 Y30
G0 F2400 X84.58 Y99.394
G0 X84.855 Y99.105
M204 S500
M205 X5 Y5
;TYPE:WALL-OUTER
G1 F600 X85.974 Y100.201 E2225.1359
G1 X86.988 Y101.376 E2225.39664
G1 X87.909 Y102.642 E2225.65966
G1 X88.715 Y103.969 E2225.92049
G1 X89.42 Y105.386 E2226.18639
G1 X89.997 Y106.842 E2226.4495
G1 X90.159 Y107.377 E2226.54341
G1 X90.658 Y107.303 E2226.62816
G1 X120.071 Y107.303 E2231.56954
G1 X120.071 Y107.354 E2231.57811
G1 X120.596 Y107.42 E2231.66701
G1 X120.99 Y105.879 E2231.93422
G1 X121.668 Y103.932 E2232.28058
G1 X122.507 Y102.038 E2232.6286
G1 X123.5 Y100.228 E2232.97543
G1 X124.649 Y98.497 E2233.32448
G1 X125.927 Y96.881 E2233.6706
G1 X127.342 Y95.372 E2234.01813
G1 X128.9 Y93.968 E2234.37048
G1 X130.543 Y92.721 E2234.717
G1 X132.288 Y91.614 E2235.06417
G1 X134.122 Y90.655 E2235.41187
G1 X136.036 Y89.85 E2235.7607
G1 X137.997 Y89.213 E2236.10709
G1 X140.007 Y88.742 E2236.45392
G1 X141.927 Y88.46 E2236.77994
G1 X141.928 Y85.303 E2237.31032
G1 X147.353 Y85.303 E2238.22172
G1 X147.353 Y88.474 E2238.75445
G1 X148.24 Y88.567 E2238.90428
G1 X150.234 Y88.947 E2239.2453
G1 X152.272 Y89.511 E2239.60055
G1 X154.215 Y90.234 E2239.94884
G1 X156.079 Y91.111 E2240.29492
G1 X157.881 Y92.152 E2240.64455
G1 X159.572 Y93.328 E2240.99058
G1 X161.166 Y94.646 E2241.33806
G1 X162.645 Y96.094 E2241.68579
G1 X163.975 Y97.635 E2242.02776
G1 X165.207 Y99.328 E2242.37952
G1 X166.268 Y101.075 E2242.72291
G1 X167.196 Y102.94 E2243.07287
G1 X167.96 Y104.865 E2243.42081
G1 X168.558 Y106.843 E2243.76797
G1 X168.987 Y108.852 E2244.11309
G1 X169.25 Y110.917 E2244.46281
G1 X169.337 Y112.983 E2244.81021
G1 X169.255 Y115.049 E2245.15757
G1 X168.997 Y117.099 E2245.50469
G1 X168.569 Y119.126 E2245.85273
G1 X167.975 Y121.102 E2246.19938
G1 X167.213 Y123.028 E2246.54735
G1 X166.295 Y124.883 E2246.89506
G1 X165.223 Y126.655 E2247.24299
G1 X164.009 Y128.329 E2247.5904
G1 X162.658 Y129.895 E2247.93786
G1 X161.166 Y131.359 E2248.28903
G1 X159.572 Y132.678 E2248.63661
G1 X157.881 Y133.854 E2248.98265
G1 X156.079 Y134.894 E2249.33218
G1 X154.215 Y135.771 E2249.67826
G1 X152.275 Y136.493 E2250.02602
G1 X150.282 Y137.049 E2250.37363
G1 X148.24 Y137.439 E2250.72289
G1 X146.197 Y137.653 E2251.06799
G1 X144.118 Y137.697 E2251.41734
G1 X142.066 Y137.568 E2251.76276
G1 X140.007 Y137.264 E2252.11242
G1 X137.997 Y136.793 E2252.45925
G1 X136.037 Y136.156 E2252.80548
G1 X134.122 Y135.35 E2253.15454
G1 X132.288 Y134.391 E2253.50223
G1 X130.542 Y133.284 E2253.84954
G1 X128.9 Y132.038 E2254.19583
G1 X127.357 Y130.648 E2254.54473
G1 X125.96 Y129.16 E2254.88762
G1 X124.669 Y127.534 E2255.23642
G1 X123.526 Y125.816 E2255.58308
G1 X122.524 Y123.997 E2255.93197
G1 X121.683 Y122.113 E2256.27859
G1 X121.004 Y120.17 E2256.62437
G1 X120.596 Y118.583 E2256.89966
G1 X120.071 Y118.65 E2256.98857
G1 X120.071 Y118.703 E2256.99748
G1 X90.617 Y118.703 E2261.94575
G1 X90.158 Y118.635 E2262.0237
G1 X90.009 Y119.135 E2262.11135
G1 X89.434 Y120.592 E2262.3745
G1 X88.738 Y121.997 E2262.63791
G1 X87.927 Y123.338 E2262.9012
G1 X87.007 Y124.607 E2263.16452
G1 X85.985 Y125.792 E2263.42741
G1 X84.855 Y126.901 E2263.6934
G1 X83.648 Y127.899 E2263.95652
G1 X82.369 Y128.788 E2264.2182
G1 X81.002 Y129.577 E2264.48336
G1 X79.593 Y130.24 E2264.74497
G1 X78.123 Y130.787 E2265.00847
G1 X76.615 Y131.208 E2265.27151
G1 X75.067 Y131.503 E2265.53625
G1 X73.523 Y131.665 E2265.79707
G1 X71.946 Y131.699 E2266.06206
G1 X70.396 Y131.601 E2266.32298
G1 X68.834 Y131.37 E2266.58825
G1 X67.314 Y131.014 E2266.85052
G1 X65.831 Y130.532 E2267.1125
G1 X64.379 Y129.921 E2267.37715
G1 X62.991 Y129.195 E2267.64031
G1 X61.67 Y128.358 E2267.90303
G1 X60.427 Y127.415 E2268.16515
G1 X59.257 Y126.361 E2268.42971
G1 X58.201 Y125.237 E2268.6888
G1 X57.223 Y124.005 E2268.95307
G1 X56.358 Y122.706 E2269.21526
G1 X55.6 Y121.327 E2269.47962
G1 X54.962 Y119.9 E2269.74223
G1 X54.45 Y118.43 E2270.00374
G1 X54.056 Y116.903 E2270.26867
G1 X53.794 Y115.36 E2270.53161
G1 X53.662 Y113.801 E2270.79446
G1 X53.66 Y112.236 E2271.05738
G1 X53.789 Y110.676 E2271.32035
G1 X54.049 Y109.131 E2271.58356
G1 X54.44 Y107.601 E2271.84886
G1 X54.948 Y106.138 E2272.10904
G1 X55.587 Y104.702 E2272.3731
G1 X56.338 Y103.332 E2272.63557
G1 X57.209 Y102.02 E2272.90014
G1 X58.175 Y100.799 E2273.1617
G1 X59.246 Y99.656 E2273.42485
G1 X60.427 Y98.591 E2273.69201
G1 X61.67 Y97.648 E2273.95413
G1 X62.991 Y96.809 E2274.21704
G1 X64.379 Y96.084 E2274.48012
G1 X65.83 Y95.473 E2274.74461
G1 X67.312 Y94.993 E2275.00632
G1 X68.837 Y94.635 E2275.26949
G1 X70.396 Y94.405 E2275.53424
G1 X71.946 Y94.307 E2275.79516
G1 X73.522 Y94.34 E2276.05998
G1 X75.067 Y94.503 E2276.32098
G1 X76.615 Y94.798 E2276.58573
G1 X78.127 Y95.22 E2276.84945
G1 X79.589 Y95.763 E2277.11146
G1 X81.002 Y96.428 E2277.37382
G1 X82.369 Y97.218 E2277.63907
G1 X83.648 Y98.107 E2277.90075
G1 X84.855 Y99.105 E2278.16386
M204 S5000
M205 X30 Y30
G0 F2400 X85.069 Y99.314
G0 X84.051 Y99.984
M204 S500
M205 X5 Y5
;TYPE:SKIN
G1 F900 X85.11 Y101.02 E2278.41275
G1 X86.048 Y102.108 E2278.65408
G1 X86.92 Y103.305 E2278.90288
G1 X87.664 Y104.531 E2279.14381
G1 X88.33 Y105.867 E2279.3946
G1 X88.876 Y107.243 E2279.6433
G1 X89.318 Y108.704 E2279.89974
G1 X90.751 Y108.493 E2280.14308
G1 X119.589 Y108.493 E2284.98786
G1 X121.489 Y108.732 E2285.30958
G1 X122.13 Y106.222 E2285.74479
G1 X122.775 Y104.374 E2286.07362
G1 X123.58 Y102.557 E2286.40749
G1 X124.511 Y100.857 E2286.73312
G1 X125.619 Y99.188 E2287.06967
G1 X126.826 Y97.662 E2287.39654
G1 X128.173 Y96.224 E2287.72756
G1 X129.663 Y94.882 E2288.06444
G1 X131.221 Y93.699 E2288.39309
G1 X132.88 Y92.648 E2288.72302
G1 X134.633 Y91.732 E2289.05531
G1 X136.448 Y90.968 E2289.38614
G1 X138.329 Y90.356 E2289.71846
G1 X140.214 Y89.915 E2290.04369
G1 X143.117 Y89.487 E2290.53666
G1 X143.118 Y86.493 E2291.03965
G1 X146.163 Y86.493 E2291.55121
G1 X146.163 Y89.545 E2292.06395
G1 X148.061 Y89.744 E2292.38456
G1 X149.962 Y90.107 E2292.7097
G1 X151.908 Y90.645 E2293.04889
G1 X153.761 Y91.335 E2293.38108
G1 X155.513 Y92.159 E2293.70634
G1 X157.242 Y93.158 E2294.04182
G1 X158.866 Y94.286 E2294.374
G1 X160.358 Y95.521 E2294.69939
G1 X161.781 Y96.913 E2295.03382
G1 X163.035 Y98.367 E2295.35639
G1 X164.216 Y99.989 E2295.69346
G1 X165.22 Y101.642 E2296.01838
G1 X166.106 Y103.421 E2296.35226
G1 X166.838 Y105.266 E2296.68573
G1 X167.403 Y107.137 E2297.01407
G1 X167.812 Y109.045 E2297.3419
G1 X168.064 Y111.024 E2297.67706
G1 X168.145 Y112.973 E2298.00477
G1 X168.068 Y114.958 E2298.3385
G1 X167.823 Y116.896 E2298.66668
G1 X167.412 Y118.837 E2299
G1 X166.851 Y120.707 E2299.32799
G1 X166.124 Y122.544 E2299.65989
G1 X165.247 Y124.317 E2299.9922
G1 X164.233 Y125.993 E2300.32129
G1 X163.077 Y127.588 E2300.65223
G1 X161.781 Y129.089 E2300.98539
G1 X160.37 Y130.473 E2301.31743
G1 X158.859 Y131.724 E2301.64699
G1 X157.242 Y132.848 E2301.97783
G1 X155.517 Y133.843 E2302.31239
G1 X153.757 Y134.672 E2302.63923
G1 X151.908 Y135.361 E2302.97072
G1 X150.013 Y135.888 E2303.30116
G1 X148.059 Y136.262 E2303.6354
G1 X146.132 Y136.464 E2303.96091
G1 X144.132 Y136.506 E2304.29698
G1 X142.207 Y136.385 E2304.62102
G1 X140.212 Y136.091 E2304.9598
G1 X138.329 Y135.65 E2305.2847
G1 X136.453 Y135.039 E2305.61616
G1 X134.629 Y134.271 E2305.94865
G1 X132.88 Y133.357 E2306.28019
G1 X131.22 Y132.306 E2306.61026
G1 X129.663 Y131.124 E2306.93868
G1 X128.188 Y129.795 E2307.27222
G1 X126.857 Y128.377 E2307.59895
G1 X125.636 Y126.84 E2307.92873
G1 X124.546 Y125.201 E2308.25941
G1 X123.589 Y123.464 E2308.59259
G1 X122.787 Y121.668 E2308.92303
G1 X122.146 Y119.832 E2309.24974
G1 X121.487 Y117.27 E2309.69417
G1 X119.577 Y117.513 E2310.01763
G1 X90.71 Y117.513 E2314.86729
G1 X89.313 Y117.306 E2315.10455
G1 X88.886 Y118.741 E2315.35607
G1 X88.347 Y120.104 E2315.60231
G1 X87.687 Y121.436 E2315.85205
G1 X86.94 Y122.672 E2316.09468
G1 X86.07 Y123.872 E2316.34369
G1 X85.113 Y124.98 E2316.58965
G1 X84.061 Y126.015 E2316.83758
G1 X82.931 Y126.948 E2317.08377
G1 X81.737 Y127.779 E2317.32816
G1 X80.441 Y128.526 E2317.57947
G1 X79.135 Y129.141 E2317.82198
G1 X77.756 Y129.655 E2318.06923
G1 X76.344 Y130.048 E2318.31546
G1 X74.888 Y130.326 E2318.56449
G1 X73.458 Y130.476 E2318.80604
G1 X71.96 Y130.508 E2319.05776
G1 X70.537 Y130.418 E2319.29731
G1 X69.039 Y130.197 E2319.55169
G1 X67.646 Y129.871 E2319.79204
G1 X66.247 Y129.415 E2320.03924
G1 X64.886 Y128.842 E2320.28733
G1 X63.582 Y128.161 E2320.53448
G1 X62.348 Y127.38 E2320.77982
G1 X61.19 Y126.501 E2321.02406
G1 X60.088 Y125.507 E2321.27339
G1 X59.097 Y124.452 E2321.51656
G1 X58.188 Y123.308 E2321.76203
G1 X57.38 Y122.094 E2322.00703
G1 X56.665 Y120.794 E2322.25628
G1 X56.067 Y119.458 E2322.50219
G1 X55.588 Y118.081 E2322.74712
G1 X55.223 Y116.665 E2322.99279
G1 X54.976 Y115.206 E2323.24139
G1 X54.852 Y113.747 E2323.48738
G1 X54.85 Y112.285 E2323.733
G1 X54.971 Y110.83 E2323.97828
G1 X55.216 Y109.372 E2324.22666
G1 X55.583 Y107.936 E2324.47566
G1 X56.055 Y106.578 E2324.71719
G1 X56.658 Y105.222 E2324.96651
G1 X57.346 Y103.966 E2325.2071
G1 X58.179 Y102.711 E2325.46016
G1 X59.074 Y101.58 E2325.70246
G1 X60.078 Y100.508 E2325.94921
G1 X61.19 Y99.505 E2326.20079
G1 X62.351 Y98.624 E2326.44564
G1 X63.58 Y97.845 E2326.6901
G1 X64.896 Y97.158 E2326.9395
G1 X66.238 Y96.592 E2327.18418
G1 X67.638 Y96.138 E2327.43144
G1 X69.045 Y95.808 E2327.67423
G1 X70.537 Y95.588 E2327.9276
G1 X71.96 Y95.498 E2328.16714
G1 X73.456 Y95.529 E2328.41852
G1 X74.887 Y95.68 E2328.66026
G1 X76.344 Y95.958 E2328.90946
G1 X77.76 Y96.352 E2329.15638
G1 X79.135 Y96.864 E2329.40288
G1 X80.445 Y97.48 E2329.64607
G1 X81.728 Y98.221 E2329.89498
G1 X82.928 Y99.056 E2330.14059
G1 X84.051 Y99.984 E2330.38533
M204 S5000
M205 X30 Y30
G0 F2400 X61.417 Y98.953
M204 S500
M205 X5 Y5
G1 F900 X58.304 Y102.067 E2331.12506
M204 S5000
M205 X30 Y30
G0 F2400 X56.699 Y104.52
M204 S500
M205 X5 Y5
G1 F900 X63.86 Y97.36 E2332.82631
M204 S5000
M205 X30 Y30
G0 F2400 X65.486 Y96.582
M204 S500
M205 X5 Y5
G1 F900 X55.916 Y106.152 E2335.10003
M204 S5000
M205 X30 Y30
G0 F2400 X55.415 Y107.501
M204 S500
M205 X5 Y5
G1 F900 X66.835 Y96.081 E2337.81328
M204 S5000
M205 X30 Y30
G0 F2400 X68.027 Y95.738
M204 S500
M205 X5 Y5
G1 F900 X55.082 Y108.683 E2340.88886
M204 S5000
M205 X30 Y30
G0 F2400 X54.845 Y109.769
M204 S500
M205 X5 Y5
G1 F900 X69.121 Y95.493 E2344.28066
M204 S5000
M205 X30 Y30
G0 F2400 X70.116 Y95.346
M204 S500
M205 X5 Y5
G1 F900 X54.673 Y110.789 E2347.94973
M204 S5000
M205 X30 Y30
G0 F2400 X54.596 Y111.715
M204 S500
M205 X5 Y5
G1 F900 X71.057 Y95.253 E2351.86078
M204 S5000
M205 X30 Y30
G0 F2400 X71.962 Y95.197
M204 S500
M205 X5 Y5
G1 F900 X54.55 Y112.609 E2355.99766
M204 S5000
M205 X30 Y30
G0 F2400 X54.551 Y113.456
M204 S500
M205 X5 Y5
G1 F900 X72.793 Y95.214 E2360.33174
M204 S5000
M205 X30 Y30
G0 F2400 X73.614 Y95.243
M204 S500
M205 X5 Y5
G1 F900 X54.595 Y114.262 E2364.85043
M204 S5000
M205 X30 Y30
G0 F2400 X54.661 Y115.044
M204 S500
M205 X5 Y5
G1 F900 X74.381 Y95.323 E2369.53578
M204 S5000
M205 X30 Y30
G0 F2400 X75.133 Y95.42
M204 S500
M205 X5 Y5
G1 F900 X54.77 Y115.783 E2374.37378
M204 S5000
M205 X30 Y30
G0 F2400 X54.893 Y116.509
M204 S500
M205 X5 Y5
G1 F900 X75.846 Y95.556 E2379.35196
M204 S5000
M205 X30 Y30
G0 F2400 X76.549 Y95.701
M204 S500
M205 X5 Y5
G1 F900 X55.052 Y117.198 E2384.45938
M204 S5000
M205 X30 Y30
G0 F2400 X55.226 Y117.873
M204 S500
M205 X5 Y5
G1 F900 X77.213 Y95.886 E2389.68323
M204 S5000
M205 X30 Y30
G0 F2400 X77.875 Y96.073
M204 S500
M205 X5 Y5
G1 F900 X55.425 Y118.523 E2395.01708
M204 S5000
M205 X30 Y30
G0 F2400 X55.644 Y119.152
M204 S500
M205 X5 Y5
G1 F900 X78.493 Y96.303 E2400.44572
M204 S5000
M205 X30 Y30
G0 F2400 X79.111 Y96.533
M204 S500
M205 X5 Y5
G1 F900 X55.878 Y119.766 E2405.9656
M204 S5000
M205 X30 Y30
G0 F2400 X56.14 Y120.353
M204 S500
M205 X5 Y5
G1 F900 X79.698 Y96.795 E2411.5627
M204 S5000
M205 X30 Y30
G0 F2400 X80.275 Y97.067
M204 S500
M205 X5 Y5
G1 F900 X56.403 Y120.939 E2417.23439
M204 S5000
M205 X30 Y30
G0 F2400 X56.704 Y121.486
M204 S500
M205 X5 Y5
G1 F900 X80.833 Y97.357 E2422.96715
M204 S5000
M205 X30 Y30
G0 F2400 X81.371 Y97.667
M204 S500
M205 X5 Y5
G1 F900 X57.004 Y122.034 E2428.75646
M204 S5000
M205 X30 Y30
G0 F2400 X57.329 Y122.558
M204 S500
M205 X5 Y5
G1 F900 X81.908 Y97.979 E2434.59613
M204 S5000
M205 X30 Y30
G0 F2400 X82.409 Y98.327
M204 S500
M205 X5 Y5
G1 F900 X57.668 Y123.068 E2440.47429
M204 S5000
M205 X30 Y30
G0 F2400 X58.014 Y123.57
M204 S500
M205 X5 Y5
G1 F900 X82.908 Y98.676 E2446.3888
M204 S5000
M205 X30 Y30
G0 F2400 X83.387 Y99.045
M204 S500
M205 X5 Y5
G1 F900 X58.39 Y124.043 E2452.32791
M204 S5000
M205 X30 Y30
G0 F2400 X58.766 Y124.515
M204 S500
M205 X5 Y5
G1 F900 X83.852 Y99.429 E2458.28804
M204 S5000
M205 X30 Y30
G0 F2400 X84.312 Y99.818
M204 S500
M205 X5 Y5
G1 F900 X59.167 Y124.963 E2464.26218
M204 S5000
M205 X30 Y30
G0 F2400 X59.577 Y125.401
M204 S500
M205 X5 Y5
G1 F900 X84.741 Y100.237 E2470.24084
M204 S5000
M205 X30 Y30
G0 F2400 X85.17 Y100.657
M204 S500
M205 X5 Y5
G1 F900 X59.998 Y125.829 E2476.22141
M204 S5000
M205 X30 Y30
G0 F2400 X60.444 Y126.231
M204 S500
M205 X5 Y5
G1 F900 X85.576 Y101.1 E2482.19235
M204 S5000
M205 X30 Y30
G0 F2400 X85.968 Y101.556
M204 S500
M205 X5 Y5
G1 F900 X60.89 Y126.634 E2488.15057
M204 S5000
M205 X30 Y30
G0 F2400 X61.363 Y127.009
M204 S500
M205 X5 Y5
G1 F900 X86.354 Y102.018 E2494.08813
M204 S5000
M205 X30 Y30
G0 F2400 X86.711 Y102.509
M204 S500
M205 X5 Y5
G1 F900 X61.845 Y127.376 E2499.99611
M204 S5000
M205 X30 Y30
G0 F2400 X62.339 Y127.73
M204 S500
M205 X5 Y5
G1 F900 X87.069 Y103 E2505.87166
M204 S5000
M205 X30 Y30
G0 F2400 X87.4 Y103.518
M204 S500
M205 X5 Y5
G1 F900 X62.859 Y128.059 E2511.7023
M204 S5000
M205 X30 Y30
G0 F2400 X63.379 Y128.387
M204 S500
M205 X5 Y5
G1 F900 X87.72 Y104.046 E2517.48543
M204 S5000
M205 X30 Y30
G0 F2400 X88.027 Y104.588
M204 S500
M205 X5 Y5
G1 F900 X63.933 Y128.682 E2523.20987
M204 S5000
M205 X30 Y30
G0 F2400 X64.49 Y128.973
M204 S500
M205 X5 Y5
G1 F900 X88.31 Y105.153 E2528.86922
M204 S5000
M205 X30 Y30
G0 F2400 X88.592 Y105.72
M204 S500
M205 X5 Y5
G1 F900 X65.068 Y129.244 E2534.45823
M204 S5000
M205 X30 Y30
G0 F2400 X65.665 Y129.496
M204 S500
M205 X5 Y5
G1 F900 X88.834 Y106.326 E2539.96303
M204 S5000
M205 X30 Y30
G0 F2400 X89.076 Y106.933
M204 S500
M205 X5 Y5
G1 F900 X66.271 Y129.738 E2545.38122
M204 S5000
M205 X30 Y30
G0 F2400 X66.911 Y129.947
M204 S500
M205 X5 Y5
G1 F900 X89.288 Y107.57 E2550.69772
M204 S5000
M205 X30 Y30
G0 F2400 X89.485 Y108.221
M204 S500
M205 X5 Y5
G1 F900 X67.551 Y130.155 E2555.90897
M204 S5000
M205 X30 Y30
G0 F2400 X68.237 Y130.317
M204 S500
M205 X5 Y5
G1 F900 X90.3 Y108.255 E2561.15076
M204 S5000
M205 X30 Y30
G0 F2400 X91.211 Y108.192
M204 S500
M205 X5 Y5
G1 F900 X68.925 Y130.478 E2566.44564
M204 S5000
M205 X30 Y30
G0 F2400 X69.661 Y130.591
M204 S500
M205 X5 Y5
G1 F900 X92.06 Y108.192 E2571.76737
M204 S5000
M205 X30 Y30
G0 F2400 X92.908 Y108.192
M204 S500
M205 X5 Y5
G1 F900 X70.4 Y130.7 E2577.115
M204 S5000
M205 X30 Y30
G0 F2400 X71.19 Y130.759
M204 S500
M205 X5 Y5
G1 F900 X93.757 Y108.192 E2582.47665
M204 S5000
M205 X30 Y30
G0 F2400 X94.605 Y108.192
M204 S500
M205 X5 Y5
G1 F900 X71.991 Y130.806 E2587.84946
M204 S5000
M205 X30 Y30
G0 F2400 X72.858 Y130.788
M204 S500
M205 X5 Y5
G1 F900 X95.454 Y108.192 E2593.21799
M204 S5000
M205 X30 Y30
G0 F2400 X96.302 Y108.192
M204 S500
M205 X5 Y5
G1 F900 X73.748 Y130.746 E2598.57655
M204 S5000
M205 X30 Y30
G0 F2400 X74.696 Y130.647
M204 S500
M205 X5 Y5
G1 F900 X97.151 Y108.192 E2603.91159
M204 S5000
M205 X30 Y30
G0 F2400 X98 Y108.192
M204 S500
M205 X5 Y5
G1 F900 X75.721 Y130.471 E2609.20481
M204 S5000
M205 X30 Y30
G0 F2400 X76.812 Y130.228
M204 S500
M205 X5 Y5
G1 F900 X98.848 Y108.192 E2614.44029
M204 S5000
M205 X30 Y30
G0 F2400 X99.697 Y108.192
M204 S500
M205 X5 Y5
G1 F900 X90.156 Y117.733 E2616.70712
M204 S5000
M205 X30 Y30
G0 F2400 X90.925 Y117.812
M204 S500
M205 X5 Y5
G1 F900 X100.545 Y108.192 E2618.99271
M204 S5000
M205 X30 Y30
G0 F2400 X101.394 Y108.192
M204 S500
M205 X5 Y5
G1 F900 X91.773 Y117.812 E2621.27843
M204 S5000
M205 X30 Y30
G0 F2400 X92.622 Y117.812
M204 S500
M205 X5 Y5
G1 F900 X102.242 Y108.192 E2623.56402
M204 S5000
M205 X30 Y30
G0 F2400 X103.091 Y108.192
M204 S500
M205 X5 Y5
G1 F900 X93.471 Y117.812 E2625.84962
M204 S5000
M205 X30 Y30
G0 F2400 X94.319 Y117.812
M204 S500
M205 X5 Y5
G1 F900 X103.939 Y108.192 E2628.13521
M204 S5000
M205 X30 Y30
G0 F2400 X104.788 Y108.192
M204 S500
M205 X5 Y5
G1 F900 X95.168 Y117.812 E2630.42081
M204 S5000
M205 X30 Y30
G0 F2400 X96.016 Y117.812
M204 S500
M205 X5 Y5
G1 F900 X105.636 Y108.192 E2632.70641
M204 S5000
M205 X30 Y30
G0 F2400 X106.485 Y108.192
M204 S500
M205 X5 Y5
G1 F900 X96.865 Y117.812 E2634.992
M204 S5000
M205 X30 Y30
G0 F2400 X97.713 Y117.812
M204 S500
M205 X5 Y5
G1 F900 X107.333 Y108.192 E2637.2776
M204 S5000
M205 X30 Y30
G0 F2400 X108.182 Y108.192
M204 S500
M205 X5 Y5
G1 F900 X98.562 Y117.812 E2639.56319
M204 S5000
M205 X30 Y30
G0 F2400 X99.41 Y117.812
M204 S500
M205 X5 Y5
G1 F900 X109.03 Y108.192 E2641.84879
M204 S5000
M205 X30 Y30
G0 F2400 X109.879 Y108.192
M204 S500
M205 X5 Y5
G1 F900 X100.259 Y117.812 E2644.13438
M204 S5000
M205 X30 Y30
G0 F2400 X101.107 Y117.812
M204 S500
M205 X5 Y5
G1 F900 X110.727 Y108.192 E2646.41998
M204 S5000
M205 X30 Y30
G0 F2400 X111.576 Y108.192
M204 S500
M205 X5 Y5
G1 F900 X101.956 Y117.812 E2648.70557
M204 S5000
M205 X30 Y30
G0 F2400 X102.804 Y117.812
M204 S500
M205 X5 Y5
G1 F900 X112.425 Y108.192 E2650.99129
M204 S5000
M205 X30 Y30
G0 F2400 X113.273 Y108.192
M204 S500
M205 X5 Y5
G1 F900 X103.653 Y117.812 E2653.27688
M204 S5000
M205 X30 Y30
G0 F2400 X104.501 Y117.812
M204 S500
M205 X5 Y5
G1 F900 X114.122 Y108.192 E2655.5626
M204 S5000
M205 X30 Y30
G0 F2400 X114.97 Y108.192
M204 S500
M205 X5 Y5
G1 F900 X105.349 Y117.813 E2657.84843
M204 S5000
M205 X30 Y30
G0 F2400 X106.198 Y117.813
M204 S500
M205 X5 Y5
G1 F900 X115.819 Y108.192 E2660.13426
M204 S5000
M205 X30 Y30
G0 F2400 X116.667 Y108.192
M204 S500
M205 X5 Y5
G1 F900 X107.046 Y117.813 E2662.4201
M204 S5000
M205 X30 Y30
G0 F2400 X107.895 Y117.813
M204 S500
M205 X5 Y5
G1 F900 X117.516 Y108.192 E2664.70593
M204 S5000
M205 X30 Y30
G0 F2400 X118.364 Y108.192
M204 S500
M205 X5 Y5
G1 F900 X108.743 Y117.813 E2666.99176
M204 S5000
M205 X30 Y30
G0 F2400 X109.592 Y117.813
M204 S500
M205 X5 Y5
G1 F900 X119.213 Y108.192 E2669.27759
M204 S5000
M205 X30 Y30
G0 F2400 X120.01 Y108.243
M204 S500
M205 X5 Y5
G1 F900 X110.44 Y117.813 E2671.55131
M204 S5000
M205 X30 Y30
G0 F2400 X111.289 Y117.813
M204 S500
M205 X5 Y5
G1 F900 X120.763 Y108.338 E2673.80234
M204 S5000
M205 X30 Y30
G0 F2400 X121.456 Y107.646
M204 S500
M205 X5 Y5
G1 F900 X139.276 Y89.825 E2678.03627
M204 S5000
M205 X30 Y30
G0 F2400 X140.361 Y89.589
M204 S500
M205 X5 Y5
G1 F900 X112.137 Y117.813 E2684.74195
M204 S5000
M205 X30 Y30
G0 F2400 X112.986 Y117.813
M204 S500
M205 X5 Y5
G1 F900 X141.357 Y89.442 E2691.48256
M204 S5000
M205 X30 Y30
G0 F2400 X142.352 Y89.295
M204 S500
M205 X5 Y5
G1 F900 X113.834 Y117.813 E2698.25809
M204 S5000
M205 X30 Y30
G0 F2400 X114.683 Y117.813
M204 S500
M205 X5 Y5
G1 F900 X146.303 Y86.192 E2705.77074
M204 S5000
M205 X30 Y30
G0 F2400 X146.462 Y86.882
M204 S500
M205 X5 Y5
G1 F900 X115.532 Y117.813 E2713.11945
M204 S5000
M205 X30 Y30
G0 F2400 X116.38 Y117.813
M204 S500
M205 X5 Y5
G1 F900 X146.462 Y87.731 E2720.26657
M204 S5000
M205 X30 Y30
G0 F2400 X146.462 Y88.579
M204 S500
M205 X5 Y5
G1 F900 X117.229 Y117.813 E2727.21209
M204 S5000
M205 X30 Y30
G0 F2400 X118.077 Y117.813
M204 S500
M205 X5 Y5
G1 F900 X146.602 Y89.288 E2733.98929
M204 S5000
M205 X30 Y30
G0 F2400 X147.37 Y89.369
M204 S500
M205 X5 Y5
G1 F900 X118.926 Y117.813 E2740.74724
M204 S5000
M205 X30 Y30
G0 F2400 X119.8 Y117.787
M204 S500
M205 X5 Y5
G1 F900 X148.134 Y89.453 E2747.47905
M204 S5000
M205 X30 Y30
G0 F2400 X148.847 Y89.589
M204 S500
M205 X5 Y5
G1 F900 X120.773 Y117.663 E2754.14909
M204 S5000
M205 X30 Y30
G0 F2400 X121.348 Y117.936
M204 S500
M205 X5 Y5
G1 F900 X149.56 Y89.724 E2760.85192
M204 S5000
M205 X30 Y30
G0 F2400 X150.256 Y89.876
M204 S500
M205 X5 Y5
G1 F900 X121.522 Y118.61 E2767.67877
M204 S5000
M205 X30 Y30
G0 F2400 X121.695 Y119.286
M204 S500
M205 X5 Y5
G1 F900 X150.921 Y90.06 E2774.62252
M204 S5000
M205 X30 Y30
G0 F2400 X151.586 Y90.243
M204 S500
M205 X5 Y5
G1 F900 X121.871 Y119.958 E2781.68244
M204 S5000
M205 X30 Y30
G0 F2400 X122.091 Y120.587
M204 S500
M205 X5 Y5
G1 F900 X152.233 Y90.445 E2788.84381
M204 S5000
M205 X30 Y30
G0 F2400 X152.851 Y90.675
M204 S500
M205 X5 Y5
G1 F900 X122.311 Y121.216 E2796.09987
M204 S5000
M205 X30 Y30
G0 F2400 X122.535 Y121.84
M204 S500
M205 X5 Y5
G1 F900 X153.47 Y90.905 E2803.44965
M204 S5000
M205 X30 Y30
G0 F2400 X154.074 Y91.15
M204 S500
M205 X5 Y5
G1 F900 X122.796 Y122.427 E2810.8808
M204 S5000
M205 X30 Y30
G0 F2400 X123.059 Y123.013
M204 S500
M205 X5 Y5
G1 F900 X154.651 Y91.421 E2818.38668
M204 S5000
M205 X30 Y30
G0 F2400 X155.228 Y91.693
M204 S500
M205 X5 Y5
G1 F900 X123.321 Y123.6 E2825.96739
M204 S5000
M205 X30 Y30
G0 F2400 X123.623 Y124.146
M204 S500
M205 X5 Y5
G1 F900 X155.794 Y91.975 E2833.61083
M204 S5000
M205 X30 Y30
G0 F2400 X156.332 Y92.285
M204 S500
M205 X5 Y5
G1 F900 X123.924 Y124.694 E2841.3107
M204 S5000
M205 X30 Y30
G0 F2400 X124.226 Y125.24
M204 S500
M205 X5 Y5
G1 F900 X156.87 Y92.596 E2849.06652
M204 S5000
M205 X30 Y30
G0 F2400 X157.408 Y92.907
M204 S500
M205 X5 Y5
G1 F900 X124.557 Y125.758 E2856.87152
M204 S5000
M205 X30 Y30
G0 F2400 X124.896 Y126.268
M204 S500
M205 X5 Y5
G1 F900 X157.908 Y93.255 E2864.71489
M204 S5000
M205 X30 Y30
G0 F2400 X158.409 Y93.603
M204 S500
M205 X5 Y5
G1 F900 X125.234 Y126.777 E2872.59675
M204 S5000
M205 X30 Y30
G0 F2400 X125.594 Y127.267
M204 S500
M205 X5 Y5
G1 F900 X158.909 Y93.951 E2880.51211
M204 S5000
M205 X30 Y30
G0 F2400 X159.383 Y94.325
M204 S500
M205 X5 Y5
G1 F900 X125.969 Y127.74 E2888.45099
M204 S5000
M205 X30 Y30
G0 F2400 X126.345 Y128.213
M204 S500
M205 X5 Y5
G1 F900 X159.848 Y94.709 E2896.41101
M204 S5000
M205 X30 Y30
G0 F2400 X160.313 Y95.093
M204 S500
M205 X5 Y5
G1 F900 X126.729 Y128.677 E2904.39016
M204 S5000
M205 X30 Y30
G0 F2400 X127.139 Y129.115
M204 S500
M205 X5 Y5
G1 F900 X160.76 Y95.494 E2912.37811
M204 S5000
M205 X30 Y30
G0 F2400 X161.189 Y95.914
M204 S500
M205 X5 Y5
G1 F900 X127.55 Y129.553 E2920.37032
M204 S5000
M205 X30 Y30
G0 F2400 X127.961 Y129.99
M204 S500
M205 X5 Y5
G1 F900 X161.618 Y96.334 E2928.3667
M204 S5000
M205 X30 Y30
G0 F2400 X162.043 Y96.757
M204 S500
M205 X5 Y5
G1 F900 X128.405 Y130.395 E2936.35868
M204 S5000
M205 X30 Y30
G0 F2400 X128.851 Y130.797
M204 S500
M205 X5 Y5
G1 F900 X162.435 Y97.213 E2944.33783
M204 S5000
M205 X30 Y30
G0 F2400 X162.829 Y97.669
M204 S500
M205 X5 Y5
G1 F900 X129.298 Y131.2 E2952.30439
M204 S5000
M205 X30 Y30
G0 F2400 X129.766 Y131.58
M204 S500
M205 X5 Y5
G1 F900 X163.221 Y98.125 E2960.25289
M204 S5000
M205 X30 Y30
G0 F2400 X163.582 Y98.612
M204 S500
M205 X5 Y5
G1 F900 X130.249 Y131.946 E2968.17253
M204 S5000
M205 X30 Y30
G0 F2400 X130.732 Y132.311
M204 S500
M205 X5 Y5
G1 F900 X163.94 Y99.103 E2976.06235
M204 S5000
M205 X30 Y30
G0 F2400 X164.297 Y99.594
M204 S500
M205 X5 Y5
G1 F900 X131.226 Y132.665 E2983.91962
M204 S5000
M205 X30 Y30
G0 F2400 X131.746 Y132.994
M204 S500
M205 X5 Y5
G1 F900 X164.636 Y100.104 E2991.73388
M204 S5000
M205 X30 Y30
G0 F2400 X164.957 Y100.631
M204 S500
M205 X5 Y5
G1 F900 X132.265 Y133.323 E2999.50111
M204 S5000
M205 X30 Y30
G0 F2400 X132.79 Y133.647
M204 S500
M205 X5 Y5
G1 F900 X165.277 Y101.16 E3007.21962
M204 S5000
M205 X30 Y30
G0 F2400 X165.583 Y101.702
M204 S500
M205 X5 Y5
G1 F900 X133.347 Y133.938 E3014.87851
M204 S5000
M205 X30 Y30
G0 F2400 X133.904 Y134.23
M204 S500
M205 X5 Y5
G1 F900 X165.866 Y102.268 E3022.47229
M204 S5000
M205 X30 Y30
G0 F2400 X166.148 Y102.835
M204 S500
M205 X5 Y5
G1 F900 X134.462 Y134.521 E3030.0005
M204 S5000
M205 X30 Y30
G0 F2400 X135.055 Y134.776
M204 S500
M205 X5 Y5
G1 F900 X166.422 Y103.409 E3037.45292
M204 S5000
M205 X30 Y30
G0 F2400 X166.663 Y104.016
M204 S500
M205 X5 Y5
G1 F900 X135.652 Y135.028 E3044.82087
M204 S5000
M205 X30 Y30
G0 F2400 X136.248 Y135.28
M204 S500
M205 X5 Y5
G1 F900 X166.905 Y104.623 E3052.10461
M204 S5000
M205 X30 Y30
G0 F2400 X167.141 Y105.235
M204 S500
M205 X5 Y5
G1 F900 X136.882 Y135.495 E3059.2939
M204 S5000
M205 X30 Y30
G0 F2400 X137.522 Y135.703
M204 S500
M205 X5 Y5
G1 F900 X167.338 Y105.887 E3066.37782
M204 S5000
M205 X30 Y30
G0 F2400 X167.534 Y106.539
M204 S500
M205 X5 Y5
G1 F900 X138.163 Y135.911 E3073.35613
M204 S5000
M205 X30 Y30
G0 F2400 X138.843 Y136.079
M204 S500
M205 X5 Y5
G1 F900 X167.722 Y107.2 E3080.21743
M204 S5000
M205 X30 Y30
G0 F2400 X167.872 Y107.899
M204 S500
M205 X5 Y5
G1 F900 X139.531 Y136.24 E3086.95091
M204 S5000
M205 X30 Y30
G0 F2400 X140.223 Y136.396
M204 S500
M205 X5 Y5
G1 F900 X168.022 Y108.598 E3093.55549
M204 S5000
M205 X30 Y30
G0 F2400 X168.147 Y109.32
M204 S500
M205 X5 Y5
G1 F900 X140.963 Y136.505 E3100.0142
M204 S5000
M205 X30 Y30
G0 F2400 X141.703 Y136.613
M204 S500
M205 X5 Y5
G1 F900 X168.243 Y110.073 E3106.31978
M204 S5000
M205 X30 Y30
G0 F2400 X168.339 Y110.826
M204 S500
M205 X5 Y5
G1 F900 X142.463 Y136.702 E3112.46761
M204 S5000
M205 X30 Y30
G0 F2400 X143.261 Y136.752
M204 S500
M205 X5 Y5
G1 F900 X168.387 Y111.626 E3118.43724
M204 S5000
M205 X30 Y30
G0 F2400 X168.421 Y112.441
M204 S500
M205 X5 Y5
G1 F900 X144.06 Y136.802 E3124.22512
M204 S5000
M205 X30 Y30
G0 F2400 X144.922 Y136.789
M204 S500
M205 X5 Y5
G1 F900 X168.432 Y113.279 E3129.81081
M204 S5000
M205 X30 Y30
G0 F2400 X168.398 Y114.16
M204 S500
M205 X5 Y5
G1 F900 X145.789 Y136.77 E3135.18255
M204 S5000
M205 X30 Y30
G0 F2400 X146.702 Y136.706
M204 S500
M205 X5 Y5
G1 F900 X168.358 Y115.049 E3140.32788
M204 S5000
M205 X30 Y30
G0 F2400 X168.234 Y116.022
M204 S500
M205 X5 Y5
G1 F900 X147.65 Y136.606 E3145.21838
M204 S5000
M205 X30 Y30
G0 F2400 X148.652 Y136.453
M204 S500
M205 X5 Y5
G1 F900 X168.106 Y116.998 E3149.84054
M204 S5000
M205 X30 Y30
G0 F2400 X167.879 Y118.074
M204 S500
M205 X5 Y5
G1 F900 X149.701 Y136.252 E3154.15941
M204 S5000
M205 X30 Y30
G0 F2400 X150.83 Y135.971
M204 S500
M205 X5 Y5
G1 F900 X167.621 Y119.18 E3158.14875
M204 S5000
M205 X30 Y30
G0 F2400 X167.257 Y120.393
M204 S500
M205 X5 Y5
G1 F900 X152.006 Y135.644 E3161.7722
M204 S5000
M205 X30 Y30
G0 F2400 X153.359 Y135.14
M204 S500
M205 X5 Y5
G1 F900 X166.767 Y121.731 E3164.9579
M204 S5000
M205 X30 Y30
G0 F2400 X166.12 Y123.227
M204 S500
M205 X5 Y5
G1 F900 X154.866 Y134.481 E3167.63171
M204 S5000
M205 X30 Y30
G0 F2400 X156.675 Y133.52
M204 S500
M205 X5 Y5
G1 F900 X165.161 Y125.034 E3169.64788
M204 S5000
M205 X30 Y30
G0 F2400 X163.422 Y127.622
M204 S500
M205 X5 Y5
G1 F900 X159.284 Y131.76 E3170.63102
M204 S5000
M205 X30 Y30
G0 F2400 X121.746 Y106.507
M204 S500
M205 X5 Y5
G1 F900 X138.158 Y90.096 E3174.5302
M204 S5000
M205 X30 Y30
G0 F2400 X136.901 Y90.504
M204 S500
M205 X5 Y5
G1 F900 X122.148 Y105.257 E3178.03533
M204 S5000
M205 X30 Y30
G0 F2400 X122.657 Y103.899
M204 S500
M205 X5 Y5
G1 F900 X135.527 Y91.029 E3181.09309
M204 S5000
M205 X30 Y30
G0 F2400 X133.967 Y91.741
M204 S500
M205 X5 Y5
G1 F900 X123.342 Y102.366 E3183.61746
M204 S5000
M205 X30 Y30
G0 F2400 X124.438 Y100.421
M204 S500
M205 X5 Y5
G1 F900 X132.028 Y92.831 E3185.42075
M204 S5000
M205 X30 Y30
G0 F2400 X128.361 Y95.65
M204 S500
M205 X5 Y5
G1 F900 X127.373 Y96.638 E3185.65549
M204 S5000
M205 X30 Y30
G0 F2400 X142.817 Y88.83
M204 S500
M205 X5 Y5
G1 F900 X145.455 Y86.192 E3186.28224
M204 S5000
M205 X30 Y30
G0 F2400 X144.606 Y86.192
M204 S500
M205 X5 Y5
G1 F900 X142.817 Y87.982 E3186.70741
M204 S5000
M205 X30 Y30
G0 F2400 X142.817 Y87.133
M204 S500
M205 X5 Y5
G1 F900 X143.758 Y86.192 E3186.93098
M204 S5000
M205 X30 Y30
G0 F2400 X142.909 Y86.192
M204 S500
M205 X5 Y5
G1 F900 X142.817 Y86.285 E3186.95295
M204 S5000
M205 X30 Y30
G0 F2400 X142.257 Y88.745
G0 X120.843 Y107.783
G0 X110.034 Y107.654
G0 X89.22 Y118.668
M204 S500
M205 X5 Y5
G1 F900 X78.008 Y129.88 E3189.61679
M204 S5000
M205 X30 Y30
G0 F2400 X79.38 Y129.357
M204 S500
M205 X5 Y5
G1 F900 X88.693 Y120.044 E3191.82944
M204 S5000
M205 X30 Y30
G0 F2400 X87.862 Y121.723
M204 S500
M205 X5 Y5
G1 F900 X81.087 Y128.498 E3193.4391
M204 S5000
M205 X30 Y30
G0 F2400 X83.896 Y126.538
M204 S500
M205 X5 Y5
G1 F900 X85.854 Y124.58 E3193.9043
M204 S5000
M205 X30 Y30
G0 F2400 X85.848 Y124.574
;MESH:NONMESH
G0 F600 X85.848 Y124.574 Z2.38
G0 F2400 X71.959 Y131.098
;TIME_ELAPSED:6063.127170
;LAYER:4
M204 S1000
M205 X10 Y10
;TYPE:WALL-INNER
;MESH:ABU3-10 (increased volume of M1 from ABU5-75).stl
G1 F600 X70.462 Y131.004 E3194.15629
G1 X68.939 Y130.779 E3194.41493
G1 X67.48 Y130.437 E3194.66669
G1 X66.039 Y129.968 E3194.92127
G1 X64.637 Y129.378 E3195.17682
G1 X63.289 Y128.674 E3195.43231
G1 X62.014 Y127.866 E3195.6859
G1 X60.812 Y126.954 E3195.93938
G1 X59.679 Y125.933 E3196.19561
G1 X58.654 Y124.841 E3196.44722
G1 X57.712 Y123.655 E3196.70167
G1 X56.873 Y122.395 E3196.95598
G1 X56.142 Y121.067 E3197.21065
G1 X55.522 Y119.68 E3197.46589
G1 X55.024 Y118.253 E3197.71981
G1 X54.645 Y116.784 E3197.97468
G1 X54.391 Y115.285 E3198.2301
G1 X54.263 Y113.776 E3198.48452
G1 X54.26 Y112.262 E3198.73888
G1 X54.384 Y110.758 E3198.99241
G1 X54.637 Y109.251 E3199.24912
G1 X55.013 Y107.782 E3199.50387
G1 X55.507 Y106.358 E3199.75709
G1 X56.125 Y104.969 E3200.0125
G1 X56.847 Y103.651 E3200.26497
G1 X57.693 Y102.376 E3200.52203
G1 X58.63 Y101.191 E3200.77583
G1 X59.66 Y100.091 E3201.029
G1 X60.812 Y99.052 E3201.28962
G1 X62.017 Y98.138 E3201.54371
G1 X63.286 Y97.332 E3201.79627
G1 X64.637 Y96.627 E3202.05228
G1 X66.038 Y96.037 E3202.30767
G1 X67.478 Y95.57 E3202.56199
G1 X68.942 Y95.226 E3202.81464
G1 X70.462 Y95.002 E3203.07276
G1 X71.959 Y94.908 E3203.32475
G1 X73.482 Y94.939 E3203.58067
G1 X74.988 Y95.098 E3203.83508
G1 X76.473 Y95.381 E3204.08905
G1 X77.946 Y95.792 E3204.34597
G1 X79.353 Y96.315 E3204.59815
G1 X80.728 Y96.962 E3204.85344
G1 X82.042 Y97.721 E3205.10837
G1 X83.29 Y98.589 E3205.36376
G1 X84.445 Y99.544 E3205.61554
G1 X85.542 Y100.617 E3205.87334
G1 X86.515 Y101.746 E3206.12373
G1 X87.408 Y102.971 E3206.37841
G1 X88.189 Y104.258 E3206.63132
G1 X88.868 Y105.623 E3206.88745
G1 X89.43 Y107.041 E3207.1437
G1 X89.735 Y108.048 E3207.32047
G1 X90.705 Y107.903 E3207.48524
G1 X119.622 Y107.903 E3212.34329
G1 X121.046 Y108.082 E3212.58441
G1 X121.565 Y106.053 E3212.93625
G1 X122.226 Y104.151 E3213.27454
G1 X123.042 Y102.311 E3213.61269
G1 X124.012 Y100.543 E3213.95148
G1 X125.133 Y98.854 E3214.29204
G1 X126.381 Y97.275 E3214.63017
G1 X127.756 Y95.809 E3214.96783
G1 X129.285 Y94.429 E3215.31386
G1 X130.887 Y93.213 E3215.65175
G1 X132.586 Y92.135 E3215.98978
G1 X134.38 Y91.198 E3216.32981
G1 X136.244 Y90.414 E3216.66953
G1 X138.163 Y89.79 E3217.00854
G1 X140.112 Y89.333 E3217.34485
G1 X142.247 Y89.018 E3217.70742
G1 X142.247 Y85.903 E3218.23074
G1 X147.033 Y85.903 E3219.03478
G1 X147.033 Y89.002 E3219.55542
G1 X148.764 Y89.275 E3219.84982
G1 X150.015 Y89.516 E3220.06385
G1 X152.092 Y90.084 E3220.4256
G1 X153.979 Y90.786 E3220.76384
G1 X155.796 Y91.641 E3221.10121
G1 X157.556 Y92.658 E3221.4427
G1 X159.22 Y93.814 E3221.78309
G1 X160.756 Y95.085 E3222.11803
G1 X162.212 Y96.51 E3222.46029
G1 X163.508 Y98.013 E3222.79371
G1 X164.698 Y99.646 E3223.13317
G1 X165.738 Y101.358 E3223.46969
G1 X166.645 Y103.181 E3223.81177
G1 X167.393 Y105.063 E3224.152
G1 X167.974 Y106.985 E3224.48933
G1 X168.395 Y108.952 E3224.82727
G1 X168.651 Y110.967 E3225.16851
G1 X168.736 Y112.969 E3225.50515
G1 X168.656 Y115.005 E3225.84746
G1 X168.406 Y116.993 E3226.18407
G1 X167.987 Y118.976 E3226.52457
G1 X167.406 Y120.908 E3226.86351
G1 X166.668 Y122.776 E3227.20094
G1 X165.766 Y124.598 E3227.54249
G1 X164.73 Y126.312 E3227.87895
G1 X163.544 Y127.947 E3228.21829
G1 X162.215 Y129.489 E3228.56029
G1 X160.768 Y130.909 E3228.90088
G1 X159.213 Y132.196 E3229.23999
G1 X157.556 Y133.348 E3229.57903
G1 X155.796 Y134.364 E3229.92044
G1 X153.979 Y135.219 E3230.25781
G1 X152.094 Y135.921 E3230.59574
G1 X150.142 Y136.465 E3230.93617
G1 X148.159 Y136.844 E3231.27534
G1 X146.157 Y137.054 E3231.61352
G1 X144.131 Y137.096 E3231.95396
G1 X142.132 Y136.971 E3232.29045
G1 X140.112 Y136.673 E3232.63349
G1 X138.163 Y136.216 E3232.9698
G1 X136.245 Y135.592 E3233.30865
G1 X134.38 Y134.807 E3233.64859
G1 X132.586 Y133.87 E3233.98862
G1 X130.886 Y132.792 E3234.3268
G1 X129.285 Y131.577 E3234.66445
G1 X127.773 Y130.214 E3235.00644
G1 X126.418 Y128.772 E3235.33887
G1 X125.157 Y127.183 E3235.67966
G1 X124.043 Y125.511 E3236.0172
G1 X123.063 Y123.733 E3236.35827
G1 X122.24 Y121.888 E3236.69767
G1 X121.582 Y120.005 E3237.03277
G1 X121.045 Y117.92 E3237.39448
G1 X119.612 Y118.103 E3237.63718
G1 X90.658 Y118.103 E3242.50145
G1 X89.734 Y117.965 E3242.65841
G1 X89.439 Y118.944 E3242.83018
G1 X88.888 Y120.341 E3243.08247
G1 X88.208 Y121.713 E3243.33973
G1 X87.432 Y122.996 E3243.59163
G1 X86.541 Y124.227 E3243.84693
G1 X85.541 Y125.387 E3244.10422
G1 X84.452 Y126.457 E3244.36071
G1 X83.293 Y127.415 E3244.61333
G1 X82.05 Y128.279 E3244.86764
G1 X80.719 Y129.047 E3245.12581
G1 X79.357 Y129.688 E3245.3787
G1 X77.942 Y130.215 E3245.63237
G1 X76.473 Y130.625 E3245.88859
G1 X74.988 Y130.908 E3246.14256
G1 X73.483 Y131.066 E3246.39679
G1 X71.959 Y131.098 E3246.65288
M204 S5000
M205 X30 Y30
G0 F2400 X84.58 Y99.394
G0 X84.855 Y99.105
M204 S500
M205 X5 Y5
;TYPE:WALL-OUTER
G1 F600 X85.975 Y100.201 E3246.91614
G1 X86.986 Y101.373 E3247.17617
G1 X87.908 Y102.639 E3247.43929
G1 X88.714 Y103.966 E3247.70013
G1 X89.419 Y105.383 E3247.96602
G1 X89.996 Y106.839 E3248.22913
G1 X90.159 Y107.378 E3248.32373
G1 X90.664 Y107.303 E3248.40951
G1 X120.071 Y107.303 E3253.34988
G1 X120.071 Y107.355 E3253.35862
G1 X120.596 Y107.421 E3253.44751
G1 X120.991 Y105.875 E3253.71558
G1 X121.664 Y103.939 E3254.05992
G1 X122.508 Y102.037 E3254.40951
G1 X123.498 Y100.232 E3254.75536
G1 X124.647 Y98.501 E3255.1044
G1 X125.924 Y96.885 E3255.45043
G1 X127.339 Y95.376 E3255.79796
G1 X128.9 Y93.968 E3256.15113
G1 X130.543 Y92.721 E3256.49765
G1 X132.288 Y91.614 E3256.84482
G1 X134.122 Y90.655 E3257.19252
G1 X136.036 Y89.85 E3257.54135
G1 X137.997 Y89.213 E3257.88774
G1 X140.007 Y88.742 E3258.23457
G1 X141.647 Y88.5 E3258.51307
G1 X141.647 Y85.303 E3259.05017
G1 X147.633 Y85.303 E3260.05582
G1 X147.633 Y88.489 E3260.59107
G1 X148.857 Y88.682 E3260.79924
G1 X150.154 Y88.932 E3261.02115
G1 X152.27 Y89.51 E3261.38966
G1 X154.215 Y90.234 E3261.73832
G1 X156.079 Y91.111 E3262.0844
G1 X157.881 Y92.152 E3262.43402
G1 X159.572 Y93.328 E3262.78006
G1 X161.166 Y94.646 E3263.12754
G1 X162.645 Y96.094 E3263.47526
G1 X163.979 Y97.64 E3263.81832
G1 X165.198 Y99.314 E3264.16621
G1 X166.265 Y101.071 E3264.51156
G1 X167.194 Y102.936 E3264.8616
G1 X167.958 Y104.861 E3265.20953
G1 X168.557 Y106.839 E3265.55674
G1 X168.986 Y108.847 E3265.9017
G1 X169.249 Y110.913 E3266.25159
G1 X169.337 Y112.979 E3266.59899
G1 X169.255 Y115.045 E3266.94635
G1 X168.998 Y117.095 E3267.29345
G1 X168.568 Y119.131 E3267.64304
G1 X167.976 Y121.098 E3267.98814
G1 X167.215 Y123.024 E3268.33605
G1 X166.297 Y124.879 E3268.68376
G1 X165.226 Y126.651 E3269.03161
G1 X164.011 Y128.325 E3269.37911
G1 X162.661 Y129.892 E3269.72659
G1 X161.166 Y131.359 E3270.07847
G1 X159.572 Y132.678 E3270.42606
G1 X157.881 Y133.854 E3270.77209
G1 X156.079 Y134.894 E3271.12163
G1 X154.215 Y135.771 E3271.46771
G1 X152.275 Y136.493 E3271.81547
G1 X150.282 Y137.049 E3272.16308
G1 X148.24 Y137.439 E3272.51233
G1 X146.197 Y137.653 E3272.85744
G1 X144.118 Y137.697 E3273.20679
G1 X142.066 Y137.568 E3273.5522
G1 X140.007 Y137.264 E3273.90186
G1 X137.997 Y136.793 E3274.24869
G1 X136.037 Y136.156 E3274.59492
G1 X134.122 Y135.35 E3274.94398
G1 X132.288 Y134.391 E3275.29167
G1 X130.542 Y133.284 E3275.63899
G1 X128.9 Y132.038 E3275.98527
G1 X127.357 Y130.648 E3276.33417
G1 X125.963 Y129.164 E3276.67623
G1 X124.672 Y127.538 E3277.02503
G1 X123.528 Y125.82 E3277.37179
G1 X122.525 Y123.999 E3277.72105
G1 X121.685 Y122.117 E3278.06729
G1 X121.006 Y120.174 E3278.41307
G1 X120.596 Y118.582 E3278.68925
G1 X120.071 Y118.649 E3278.77817
G1 X120.071 Y118.703 E3278.78724
G1 X90.617 Y118.703 E3283.73551
G1 X90.159 Y118.635 E3283.8133
G1 X90.009 Y119.133 E3283.90068
G1 X89.435 Y120.589 E3284.16361
G1 X88.739 Y121.994 E3284.42702
G1 X87.928 Y123.335 E3284.69031
G1 X87.009 Y124.604 E3284.95353
G1 X85.987 Y125.79 E3285.21655
G1 X84.855 Y126.901 E3285.48302
G1 X83.648 Y127.899 E3285.74613
G1 X82.369 Y128.788 E3286.00781
G1 X81.002 Y129.577 E3286.27298
G1 X79.593 Y130.24 E3286.53458
G1 X78.123 Y130.787 E3286.79809
G1 X76.615 Y131.208 E3287.06112
G1 X75.067 Y131.503 E3287.32586
G1 X73.523 Y131.665 E3287.58668
G1 X71.946 Y131.699 E3287.85168
G1 X70.396 Y131.601 E3288.1126
G1 X68.834 Y131.37 E3288.37787
G1 X67.314 Y131.014 E3288.64014
G1 X65.831 Y130.532 E3288.90211
G1 X64.379 Y129.921 E3289.16676
G1 X62.991 Y129.195 E3289.42992
G1 X61.67 Y128.358 E3289.69265
G1 X60.427 Y127.415 E3289.95476
G1 X59.257 Y126.361 E3290.21932
G1 X58.204 Y125.239 E3290.47783
G1 X57.225 Y124.007 E3290.74219
G1 X56.36 Y122.707 E3291.00452
G1 X55.604 Y121.334 E3291.26784
G1 X54.962 Y119.898 E3291.5321
G1 X54.451 Y118.433 E3291.79276
G1 X54.057 Y116.906 E3292.0577
G1 X53.795 Y115.363 E3292.32064
G1 X53.663 Y113.804 E3292.58349
G1 X53.66 Y112.238 E3292.84657
G1 X53.788 Y110.679 E3293.10937
G1 X54.048 Y109.134 E3293.37258
G1 X54.439 Y107.604 E3293.63788
G1 X54.947 Y106.141 E3293.89806
G1 X55.586 Y104.705 E3294.16211
G1 X56.336 Y103.335 E3294.4245
G1 X57.207 Y102.023 E3294.68907
G1 X58.173 Y100.801 E3294.95076
G1 X59.243 Y99.658 E3295.2138
G1 X60.427 Y98.591 E3295.48156
G1 X61.67 Y97.648 E3295.74368
G1 X62.991 Y96.809 E3296.00659
G1 X64.379 Y96.084 E3296.26967
G1 X65.83 Y95.473 E3296.53416
G1 X67.312 Y94.993 E3296.79587
G1 X68.837 Y94.635 E3297.05904
G1 X70.396 Y94.405 E3297.32379
G1 X71.946 Y94.307 E3297.58471
G1 X73.522 Y94.34 E3297.84953
G1 X75.067 Y94.503 E3298.11053
G1 X76.615 Y94.798 E3298.37528
G1 X78.127 Y95.22 E3298.639
G1 X79.589 Y95.763 E3298.90101
G1 X81.002 Y96.428 E3299.16337
G1 X82.369 Y97.218 E3299.42862
G1 X83.648 Y98.107 E3299.6903
G1 X84.855 Y99.105 E3299.95341
M204 S5000
M205 X30 Y30
G0 F2400 X85.069 Y99.314
G0 X84.052 Y99.984
M204 S500
M205 X5 Y5
;TYPE:SKIN
G1 F900 X85.111 Y101.02 E3300.2023
G1 X86.055 Y102.115 E3300.44518
G1 X86.917 Y103.299 E3300.69123
G1 X87.663 Y104.528 E3300.93276
G1 X88.329 Y105.864 E3301.18355
G1 X88.874 Y107.24 E3301.43219
G1 X89.318 Y108.707 E3301.68969
G1 X90.752 Y108.493 E3301.93327
G1 X119.581 Y108.493 E3306.77654
G1 X121.489 Y108.733 E3307.09961
G1 X122.134 Y106.21 E3307.53711
G1 X122.773 Y104.373 E3307.86386
G1 X123.571 Y102.571 E3308.19495
G1 X124.515 Y100.852 E3308.52442
G1 X125.612 Y99.2 E3308.85758
G1 X126.829 Y97.659 E3309.18746
G1 X128.171 Y96.228 E3309.51705
G1 X129.663 Y94.882 E3309.85463
G1 X131.221 Y93.699 E3310.18328
G1 X132.88 Y92.648 E3310.51321
G1 X134.633 Y91.732 E3310.8455
G1 X136.448 Y90.968 E3311.17633
G1 X138.329 Y90.356 E3311.50865
G1 X140.212 Y89.915 E3311.83355
G1 X142.837 Y89.527 E3312.27934
G1 X142.837 Y86.493 E3312.78905
G1 X146.443 Y86.493 E3313.39486
G1 X146.443 Y89.506 E3313.90105
G1 X148.625 Y89.849 E3314.27212
G1 X149.894 Y90.094 E3314.48925
G1 X151.907 Y90.644 E3314.83983
G1 X153.761 Y91.335 E3315.17223
G1 X155.513 Y92.159 E3315.4975
G1 X157.242 Y93.158 E3315.83297
G1 X158.866 Y94.286 E3316.16516
G1 X160.358 Y95.521 E3316.49055
G1 X161.781 Y96.913 E3316.82497
G1 X163.048 Y98.382 E3317.15088
G1 X164.204 Y99.969 E3317.48073
G1 X165.215 Y101.633 E3317.80783
G1 X166.106 Y103.422 E3318.1436
G1 X166.837 Y105.262 E3318.47622
G1 X167.402 Y107.134 E3318.80473
G1 X167.811 Y109.04 E3319.13222
G1 X168.063 Y111.02 E3319.46755
G1 X168.145 Y112.971 E3319.7956
G1 X168.068 Y114.956 E3320.12933
G1 X167.824 Y116.892 E3320.45716
G1 X167.413 Y118.838 E3320.7913
G1 X166.849 Y120.71 E3321.11975
G1 X166.128 Y122.536 E3321.44957
G1 X165.246 Y124.318 E3321.78361
G1 X164.239 Y125.985 E3322.1108
G1 X163.08 Y127.582 E3322.4423
G1 X161.782 Y129.086 E3322.77606
G1 X160.37 Y130.473 E3323.10858
G1 X158.859 Y131.724 E3323.43814
G1 X157.242 Y132.848 E3323.76898
G1 X155.517 Y133.843 E3324.10353
G1 X153.757 Y134.672 E3324.43037
G1 X151.908 Y135.361 E3324.76187
G1 X150.013 Y135.888 E3325.09231
G1 X148.059 Y136.262 E3325.42654
G1 X146.132 Y136.464 E3325.75205
G1 X144.132 Y136.506 E3326.08812
G1 X142.207 Y136.385 E3326.41216
G1 X140.212 Y136.091 E3326.75094
G1 X138.329 Y135.65 E3327.07585
G1 X136.453 Y135.039 E3327.40731
G1 X134.629 Y134.271 E3327.7398
G1 X132.88 Y133.357 E3328.07133
G1 X131.22 Y132.306 E3328.40141
G1 X129.663 Y131.124 E3328.72982
G1 X128.188 Y129.794 E3329.06348
G1 X126.86 Y128.38 E3329.38937
G1 X125.637 Y126.841 E3329.71962
G1 X124.55 Y125.208 E3330.04919
G1 X123.59 Y123.466 E3330.38334
G1 X122.789 Y121.672 E3330.71341
G1 X122.149 Y119.839 E3331.03959
G1 X121.487 Y117.269 E3331.48544
G1 X119.569 Y117.513 E3331.81026
G1 X90.705 Y117.513 E3336.65941
G1 X89.317 Y117.306 E3336.89518
G1 X88.879 Y118.754 E3337.14933
G1 X88.349 Y120.097 E3337.39188
G1 X87.688 Y121.433 E3337.6423
G1 X86.941 Y122.669 E3337.88493
G1 X86.076 Y123.862 E3338.13249
G1 X85.108 Y124.986 E3338.3817
G1 X84.061 Y126.015 E3338.62832
G1 X82.931 Y126.948 E3338.87451
G1 X81.737 Y127.779 E3339.1189
G1 X80.441 Y128.526 E3339.37021
G1 X79.135 Y129.141 E3339.61272
G1 X77.756 Y129.655 E3339.85997
G1 X76.344 Y130.048 E3340.1062
G1 X74.888 Y130.326 E3340.35523
G1 X73.458 Y130.476 E3340.59678
G1 X71.96 Y130.508 E3340.84851
G1 X70.537 Y130.418 E3341.08805
G1 X69.039 Y130.197 E3341.34244
G1 X67.646 Y129.871 E3341.58278
G1 X66.247 Y129.415 E3341.82998
G1 X64.886 Y128.842 E3342.07807
G1 X63.582 Y128.161 E3342.32522
G1 X62.348 Y127.38 E3342.57056
G1 X61.19 Y126.501 E3342.8148
G1 X60.094 Y125.513 E3343.0627
G1 X59.099 Y124.453 E3343.30695
G1 X58.188 Y123.307 E3343.5529
G1 X57.38 Y122.093 E3343.79789
G1 X56.669 Y120.8 E3344.04579
G1 X56.069 Y119.46 E3344.29245
G1 X55.588 Y118.08 E3344.53797
G1 X55.224 Y116.668 E3344.78294
G1 X54.977 Y115.209 E3345.03154
G1 X54.853 Y113.748 E3345.27787
G1 X54.85 Y112.287 E3345.52332
G1 X54.97 Y110.833 E3345.76842
G1 X55.215 Y109.375 E3346.0168
G1 X55.582 Y107.939 E3346.2658
G1 X56.054 Y106.581 E3346.50733
G1 X56.657 Y105.224 E3346.7568
G1 X57.344 Y103.969 E3346.99716
G1 X58.172 Y102.722 E3347.24864
G1 X59.078 Y101.575 E3347.4942
G1 X60.075 Y100.51 E3347.73928
G1 X61.19 Y99.505 E3347.99146
G1 X62.351 Y98.624 E3348.23631
G1 X63.58 Y97.845 E3348.48077
G1 X64.896 Y97.158 E3348.73017
G1 X66.238 Y96.592 E3348.97485
G1 X67.638 Y96.138 E3349.22211
G1 X69.045 Y95.808 E3349.4649
G1 X70.537 Y95.588 E3349.71827
G1 X71.96 Y95.498 E3349.95781
G1 X73.456 Y95.529 E3350.20919
G1 X74.887 Y95.68 E3350.45094
G1 X76.344 Y95.958 E3350.70013
G1 X77.76 Y96.352 E3350.94705
G1 X79.135 Y96.864 E3351.19355
G1 X80.445 Y97.48 E3351.43675
G1 X81.728 Y98.221 E3351.68566
G1 X82.928 Y99.056 E3351.93126
G1 X84.052 Y99.984 E3352.17613
M204 S5000
M205 X30 Y30
G0 F2400 X62.484 Y127.821
M204 S500
M205 X5 Y5
G1 F900 X57.543 Y122.88 E3353.35006
M204 S5000
M205 X30 Y30
G0 F2400 X56.364 Y120.852
M204 S500
M205 X5 Y5
G1 F900 X64.477 Y128.965 E3355.27761
M204 S5000
M205 X30 Y30
G0 F2400 X65.994 Y129.634
M204 S500
M205 X5 Y5
G1 F900 X55.714 Y119.353 E3357.72013
M204 S5000
M205 X30 Y30
G0 F2400 X55.274 Y118.065
M204 S500
M205 X5 Y5
G1 F900 X67.273 Y130.064 E3360.57095
M204 S5000
M205 X30 Y30
G0 F2400 X68.416 Y130.358
M204 S500
M205 X5 Y5
G1 F900 X54.979 Y116.922 E3363.76329
M204 S5000
M205 X30 Y30
G0 F2400 X54.786 Y115.88
M204 S500
M205 X5 Y5
G1 F900 X69.468 Y130.562 E3367.25156
M204 S5000
M205 X30 Y30
G0 F2400 X70.463 Y130.708
M204 S500
M205 X5 Y5
G1 F900 X54.649 Y114.894 E3371.00877
M204 S5000
M205 X30 Y30
G0 F2400 X54.57 Y113.967
M204 S500
M205 X5 Y5
G1 F900 X71.373 Y130.77 E3375.00096
M204 S5000
M205 X30 Y30
G0 F2400 X72.252 Y130.8
M204 S500
M205 X5 Y5
G1 F900 X54.551 Y113.099 E3379.20651
M204 S5000
M205 X30 Y30
G0 F2400 X54.551 Y112.251
M204 S500
M205 X5 Y5
G1 F900 X73.083 Y130.782 E3383.60937
M204 S5000
M205 X30 Y30
G0 F2400 X73.88 Y130.732
M204 S500
M205 X5 Y5
G1 F900 X54.616 Y111.467 E3388.18638
M204 S5000
M205 X30 Y30
G0 F2400 X54.689 Y110.691
M204 S500
M205 X5 Y5
G1 F900 X74.648 Y130.651 E3392.92851
M204 S5000
M205 X30 Y30
G0 F2400 X75.381 Y130.535
M204 S500
M205 X5 Y5
G1 F900 X54.811 Y109.965 E3397.8157
M204 S5000
M205 X30 Y30
G0 F2400 X54.937 Y109.243
M204 S500
M205 X5 Y5
G1 F900 X76.093 Y130.399 E3402.84211
M204 S5000
M205 X30 Y30
G0 F2400 X76.779 Y130.237
M204 S500
M205 X5 Y5
G1 F900 X55.111 Y108.568 E3407.99028
M204 S5000
M205 X30 Y30
G0 F2400 X55.283 Y107.892
M204 S500
M205 X5 Y5
G1 F900 X77.443 Y130.052 E3413.25523
M204 S5000
M205 X30 Y30
G0 F2400 X78.089 Y129.849
M204 S500
M205 X5 Y5
G1 F900 X55.499 Y107.259 E3418.62234
M204 S5000
M205 X30 Y30
G0 F2400 X55.718 Y106.63
M204 S500
M205 X5 Y5
G1 F900 X78.708 Y129.619 E3424.08436
M204 S5000
M205 X30 Y30
G0 F2400 X79.321 Y129.384
M204 S500
M205 X5 Y5
G1 F900 X55.968 Y106.032 E3429.63263
M204 S5000
M205 X30 Y30
G0 F2400 X56.23 Y105.445
M204 S500
M205 X5 Y5
G1 F900 X79.898 Y129.112 E3435.25574
M204 S5000
M205 X30 Y30
G0 F2400 X80.474 Y128.84
M204 S500
M205 X5 Y5
G1 F900 X56.506 Y104.872 E3440.95025
M204 S5000
M205 X30 Y30
G0 F2400 X56.806 Y104.324
M204 S500
M205 X5 Y5
G1 F900 X81.019 Y128.537 E3446.70297
M204 S5000
M205 X30 Y30
G0 F2400 X81.558 Y128.227
M204 S500
M205 X5 Y5
G1 F900 X57.109 Y103.778 E3452.51175
M204 S5000
M205 X30 Y30
G0 F2400 X57.448 Y103.268
M204 S500
M205 X5 Y5
G1 F900 X82.083 Y127.903 E3458.36473
M204 S5000
M205 X30 Y30
G0 F2400 X82.583 Y127.554
M204 S500
M205 X5 Y5
G1 F900 X57.786 Y102.758 E3464.25608
M204 S5000
M205 X30 Y30
G0 F2400 X58.146 Y102.269
M204 S500
M205 X5 Y5
G1 F900 X83.082 Y127.206 E3470.18069
M204 S5000
M205 X30 Y30
G0 F2400 X83.549 Y126.824
M204 S500
M205 X5 Y5
G1 F900 X58.52 Y101.795 E3476.12727
M204 S5000
M205 X30 Y30
G0 F2400 X58.899 Y101.325
M204 S500
M205 X5 Y5
G1 F900 X84.014 Y126.44 E3482.09429
M204 S5000
M205 X30 Y30
G0 F2400 X84.461 Y126.039
M204 S500
M205 X5 Y5
G1 F900 X59.309 Y100.887 E3488.0701
M204 S5000
M205 X30 Y30
G0 F2400 X59.719 Y100.448
M204 S500
M205 X5 Y5
G1 F900 X84.89 Y125.619 E3494.05043
M204 S5000
M205 X30 Y30
G0 F2400 X85.318 Y125.198
M204 S500
M205 X5 Y5
G1 F900 X60.153 Y100.034 E3500.02921
M204 S5000
M205 X30 Y30
G0 F2400 X60.599 Y99.632
M204 S500
M205 X5 Y5
G1 F900 X85.712 Y124.744 E3505.99563
M204 S5000
M205 X30 Y30
G0 F2400 X86.105 Y124.288
M204 S500
M205 X5 Y5
G1 F900 X61.05 Y99.233 E3511.9484
M204 S5000
M205 X30 Y30
G0 F2400 X61.532 Y98.867
M204 S500
M205 X5 Y5
G1 F900 X86.48 Y123.815 E3517.87574
M204 S5000
M205 X30 Y30
G0 F2400 X86.836 Y123.323
M204 S500
M205 X5 Y5
G1 F900 X62.014 Y98.501 E3523.77315
M204 S5000
M205 X30 Y30
G0 F2400 X62.521 Y98.159
M204 S500
M205 X5 Y5
G1 F900 X87.194 Y122.832 E3529.63515
M204 S5000
M205 X30 Y30
G0 F2400 X87.513 Y122.303
M204 S500
M205 X5 Y5
G1 F900 X63.041 Y97.831 E3535.4494
M204 S5000
M205 X30 Y30
G0 F2400 X63.571 Y97.512
M204 S500
M205 X5 Y5
G1 F900 X87.833 Y121.774 E3541.21376
M204 S5000
M205 X30 Y30
G0 F2400 X88.128 Y121.22
M204 S500
M205 X5 Y5
G1 F900 X64.128 Y97.22 E3546.91587
M204 S5000
M205 X30 Y30
G0 F2400 X64.685 Y96.929
M204 S500
M205 X5 Y5
G1 F900 X88.408 Y120.652 E3552.55217
M204 S5000
M205 X30 Y30
G0 F2400 X88.679 Y120.075
M204 S500
M205 X5 Y5
G1 F900 X65.275 Y96.671 E3558.11267
M204 S5000
M205 X30 Y30
G0 F2400 X65.872 Y96.419
M204 S500
M205 X5 Y5
G1 F900 X88.92 Y119.467 E3563.5886
M204 S5000
M205 X30 Y30
G0 F2400 X89.16 Y118.858
M204 S500
M205 X5 Y5
G1 F900 X66.494 Y96.192 E3568.97377
M204 S5000
M205 X30 Y30
G0 F2400 X67.135 Y95.985
M204 S500
M205 X5 Y5
G1 F900 X89.357 Y118.207 E3574.25344
M204 S5000
M205 X30 Y30
G0 F2400 X89.656 Y117.658
M204 S500
M205 X5 Y5
G1 F900 X67.792 Y95.793 E3579.44818
M204 S5000
M205 X30 Y30
G0 F2400 X68.479 Y95.632
M204 S500
M205 X5 Y5
G1 F900 X90.654 Y117.807 E3584.7167
M204 S5000
M205 X30 Y30
G0 F2400 X91.508 Y117.812
M204 S500
M205 X5 Y5
G1 F900 X69.18 Y95.484 E3590.02156
M204 S5000
M205 X30 Y30
G0 F2400 X69.92 Y95.375
M204 S500
M205 X5 Y5
G1 F900 X92.356 Y117.812 E3595.3522
M204 S5000
M205 X30 Y30
G0 F2400 X93.205 Y117.812
M204 S500
M205 X5 Y5
G1 F900 X70.671 Y95.278 E3600.706
M204 S5000
M205 X30 Y30
G0 F2400 X71.469 Y95.228
M204 S500
M205 X5 Y5
G1 F900 X94.053 Y117.812 E3606.07169
M204 S5000
M205 X30 Y30
G0 F2400 X94.902 Y117.812
M204 S500
M205 X5 Y5
G1 F900 X72.294 Y95.204 E3611.44307
M204 S5000
M205 X30 Y30
G0 F2400 X73.16 Y95.222
M204 S500
M205 X5 Y5
G1 F900 X95.75 Y117.812 E3616.81018
M204 S5000
M205 X30 Y30
G0 F2400 X96.599 Y117.812
M204 S500
M205 X5 Y5
G1 F900 X74.079 Y95.292 E3622.16066
M204 S5000
M205 X30 Y30
G0 F2400 X75.038 Y95.403
M204 S500
M205 X5 Y5
G1 F900 X97.447 Y117.812 E3627.48477
M204 S5000
M205 X30 Y30
G0 F2400 X98.296 Y117.812
M204 S500
M205 X5 Y5
G1 F900 X76.086 Y95.602 E3632.7616
M204 S5000
M205 X30 Y30
G0 F2400 X77.222 Y95.89
M204 S500
M205 X5 Y5
G1 F900 X89.454 Y108.122 E3635.66777
M204 S5000
M205 X30 Y30
G0 F2400 X89.681 Y108.349
M204 S500
M205 X5 Y5
G1 F900 X99.144 Y117.812 E3637.91607
M204 S5000
M205 X30 Y30
G0 F2400 X99.993 Y117.812
M204 S500
M205 X5 Y5
G1 F900 X90.419 Y108.238 E3640.19073
M204 S5000
M205 X30 Y30
G0 F2400 X91.222 Y108.192
M204 S500
M205 X5 Y5
G1 F900 X100.841 Y117.812 E3642.47621
M204 S5000
M205 X30 Y30
G0 F2400 X101.69 Y117.812
M204 S500
M205 X5 Y5
G1 F900 X92.07 Y108.192 E3644.7618
M204 S5000
M205 X30 Y30
G0 F2400 X92.919 Y108.192
M204 S500
M205 X5 Y5
G1 F900 X102.538 Y117.812 E3647.04728
M204 S5000
M205 X30 Y30
G0 F2400 X103.387 Y117.812
M204 S500
M205 X5 Y5
G1 F900 X93.768 Y108.192 E3649.33276
M204 S5000
M205 X30 Y30
G0 F2400 X94.616 Y108.192
M204 S500
M205 X5 Y5
G1 F900 X104.236 Y117.812 E3651.61835
M204 S5000
M205 X30 Y30
G0 F2400 X105.084 Y117.812
M204 S500
M205 X5 Y5
G1 F900 X95.465 Y108.192 E3653.90383
M204 S5000
M205 X30 Y30
G0 F2400 X96.313 Y108.192
M204 S500
M205 X5 Y5
G1 F900 X105.933 Y117.812 E3656.18943
M204 S5000
M205 X30 Y30
G0 F2400 X106.781 Y117.812
M204 S500
M205 X5 Y5
G1 F900 X97.162 Y108.192 E3658.4749
M204 S5000
M205 X30 Y30
G0 F2400 X98.01 Y108.192
M204 S500
M205 X5 Y5
G1 F900 X107.63 Y117.812 E3660.7605
M204 S5000
M205 X30 Y30
G0 F2400 X108.478 Y117.812
M204 S500
M205 X5 Y5
G1 F900 X98.859 Y108.192 E3663.04597
M204 S5000
M205 X30 Y30
G0 F2400 X99.707 Y108.192
M204 S500
M205 X5 Y5
G1 F900 X109.327 Y117.812 E3665.33157
M204 S5000
M205 X30 Y30
G0 F2400 X110.175 Y117.812
M204 S500
M205 X5 Y5
G1 F900 X100.556 Y108.192 E3667.61705
M204 S5000
M205 X30 Y30
G0 F2400 X101.404 Y108.192
M204 S500
M205 X5 Y5
G1 F900 X111.024 Y117.812 E3669.90264
M204 S5000
M205 X30 Y30
G0 F2400 X111.872 Y117.812
M204 S500
M205 X5 Y5
G1 F900 X102.253 Y108.192 E3672.18812
M204 S5000
M205 X30 Y30
G0 F2400 X103.101 Y108.192
M204 S500
M205 X5 Y5
G1 F900 X112.721 Y117.812 E3674.47371
M204 S5000
M205 X30 Y30
G0 F2400 X113.569 Y117.812
M204 S500
M205 X5 Y5
G1 F900 X103.95 Y108.192 E3676.75919
M204 S5000
M205 X30 Y30
G0 F2400 X104.798 Y108.192
M204 S500
M205 X5 Y5
G1 F900 X114.418 Y117.812 E3679.04479
M204 S5000
M205 X30 Y30
G0 F2400 X115.266 Y117.812
M204 S500
M205 X5 Y5
G1 F900 X105.647 Y108.192 E3681.33026
M204 S5000
M205 X30 Y30
G0 F2400 X106.495 Y108.192
M204 S500
M205 X5 Y5
G1 F900 X116.115 Y117.812 E3683.61586
M204 S5000
M205 X30 Y30
G0 F2400 X116.963 Y117.812
M204 S500
M205 X5 Y5
G1 F900 X107.344 Y108.192 E3685.90133
M204 S5000
M205 X30 Y30
G0 F2400 X108.192 Y108.192
M204 S500
M205 X5 Y5
G1 F900 X117.812 Y117.812 E3688.18693
M204 S5000
M205 X30 Y30
G0 F2400 X118.661 Y117.812
M204 S500
M205 X5 Y5
G1 F900 X109.041 Y108.192 E3690.47252
M204 S5000
M205 X30 Y30
G0 F2400 X109.89 Y108.192
M204 S500
M205 X5 Y5
G1 F900 X119.509 Y117.812 E3692.758
M204 S5000
M205 X30 Y30
G0 F2400 X120.271 Y117.725
M204 S500
M205 X5 Y5
G1 F900 X110.738 Y108.192 E3695.02293
M204 S5000
M205 X30 Y30
G0 F2400 X111.587 Y108.192
M204 S500
M205 X5 Y5
G1 F900 X121.023 Y117.629 E3697.26492
M204 S5000
M205 X30 Y30
G0 F2400 X121.355 Y117.96
M204 S500
M205 X5 Y5
G1 F900 X139.665 Y136.271 E3701.61528
M204 S5000
M205 X30 Y30
G0 F2400 X140.71 Y136.467
M204 S500
M205 X5 Y5
G1 F900 X112.435 Y108.192 E3708.33307
M204 S5000
M205 X30 Y30
G0 F2400 X113.284 Y108.192
M204 S500
M205 X5 Y5
G1 F900 X141.704 Y136.613 E3715.08544
M204 S5000
M205 X30 Y30
G0 F2400 X142.653 Y136.713
M204 S500
M205 X5 Y5
G1 F900 X114.132 Y108.192 E3721.86168
M204 S5000
M205 X30 Y30
G0 F2400 X114.981 Y108.192
M204 S500
M205 X5 Y5
G1 F900 X143.558 Y136.77 E3728.65135
M204 S5000
M205 X30 Y30
G0 F2400 X144.435 Y136.798
M204 S500
M205 X5 Y5
G1 F900 X115.829 Y108.192 E3735.44779
M204 S5000
M205 X30 Y30
G0 F2400 X116.678 Y108.192
M204 S500
M205 X5 Y5
G1 F900 X145.266 Y136.781 E3742.24007
M204 S5000
M205 X30 Y30
G0 F2400 X146.097 Y136.763
M204 S500
M205 X5 Y5
G1 F900 X117.526 Y108.192 E3749.0282
M204 S5000
M205 X30 Y30
G0 F2400 X118.375 Y108.192
M204 S500
M205 X5 Y5
G1 F900 X146.87 Y136.687 E3755.79826
M204 S5000
M205 X30 Y30
G0 F2400 X147.638 Y136.607
M204 S500
M205 X5 Y5
G1 F900 X119.223 Y108.192 E3762.54932
M204 S5000
M205 X30 Y30
G0 F2400 X120.14 Y108.261
M204 S500
M205 X5 Y5
G1 F900 X148.383 Y136.504 E3769.25952
M204 S5000
M205 X30 Y30
G0 F2400 X149.095 Y136.367
M204 S500
M205 X5 Y5
G1 F900 X121.111 Y108.383 E3775.90818
M204 S5000
M205 X30 Y30
G0 F2400 X121.409 Y107.833
M204 S500
M205 X5 Y5
G1 F900 X149.807 Y136.231 E3782.6552
M204 S5000
M205 X30 Y30
G0 F2400 X150.49 Y136.065
M204 S500
M205 X5 Y5
G1 F900 X121.582 Y107.157 E3789.52339
M204 S5000
M205 X30 Y30
G0 F2400 X121.754 Y106.481
M204 S500
M205 X5 Y5
G1 F900 X151.154 Y135.881 E3796.50847
M204 S5000
M205 X30 Y30
G0 F2400 X151.818 Y135.696
M204 S500
M205 X5 Y5
G1 F900 X121.949 Y105.827 E3803.60498
M204 S5000
M205 X30 Y30
G0 F2400 X122.167 Y105.196
M204 S500
M205 X5 Y5
G1 F900 X152.449 Y135.478 E3810.79962
M204 S5000
M205 X30 Y30
G0 F2400 X153.067 Y135.248
M204 S500
M205 X5 Y5
G1 F900 X122.386 Y104.566 E3818.08917
M204 S5000
M205 X30 Y30
G0 F2400 X122.626 Y103.958
M204 S500
M205 X5 Y5
G1 F900 X153.685 Y135.017 E3825.46841
M204 S5000
M205 X30 Y30
G0 F2400 X154.275 Y134.758
M204 S500
M205 X5 Y5
G1 F900 X122.886 Y103.37 E3832.92594
M204 S5000
M205 X30 Y30
G0 F2400 X123.146 Y102.782
M204 S500
M205 X5 Y5
G1 F900 X154.852 Y134.487 E3840.45878
M204 S5000
M205 X30 Y30
G0 F2400 X155.429 Y134.215
M204 S500
M205 X5 Y5
G1 F900 X123.424 Y102.21 E3848.06278
M204 S5000
M205 X30 Y30
G0 F2400 X123.725 Y101.663
M204 S500
M205 X5 Y5
G1 F900 X155.982 Y133.92 E3855.72665
M204 S5000
M205 X30 Y30
G0 F2400 X156.52 Y133.609
M204 S500
M205 X5 Y5
G1 F900 X124.025 Y101.115 E3863.44695
M204 S5000
M205 X30 Y30
G0 F2400 X124.336 Y100.577
M204 S500
M205 X5 Y5
G1 F900 X157.058 Y133.299 E3871.2213
M204 S5000
M205 X30 Y30
G0 F2400 X157.582 Y132.975
M204 S500
M205 X5 Y5
G1 F900 X124.674 Y100.067 E3879.03985
M204 S5000
M205 X30 Y30
G0 F2400 X125.013 Y99.557
M204 S500
M205 X5 Y5
G1 F900 X158.083 Y132.627 E3886.89688
M204 S5000
M205 X30 Y30
G0 F2400 X158.584 Y132.279
M204 S500
M205 X5 Y5
G1 F900 X125.352 Y99.047 E3894.7924
M204 S5000
M205 X30 Y30
G0 F2400 X125.724 Y98.572
M204 S500
M205 X5 Y5
G1 F900 X159.081 Y131.928 E3902.7175
M204 S5000
M205 X30 Y30
G0 F2400 X159.545 Y131.543
M204 S500
M205 X5 Y5
G1 F900 X126.099 Y98.097 E3910.66386
M204 S5000
M205 X30 Y30
G0 F2400 X126.473 Y97.623
M204 S500
M205 X5 Y5
G1 F900 X160.009 Y131.159 E3918.63161
M204 S5000
M205 X30 Y30
G0 F2400 X160.473 Y130.775
M204 S500
M205 X5 Y5
G1 F900 X126.871 Y97.172 E3926.61516
M204 S5000
M205 X30 Y30
G0 F2400 X127.282 Y96.735
M204 S500
M205 X5 Y5
G1 F900 X160.909 Y130.362 E3934.60452
M204 S5000
M205 X30 Y30
G0 F2400 X161.337 Y129.941
M204 S500
M205 X5 Y5
G1 F900 X127.692 Y96.296 E3942.59817
M204 S5000
M205 X30 Y30
G0 F2400 X128.116 Y95.872
M204 S500
M205 X5 Y5
G1 F900 X161.765 Y129.521 E3950.59276
M204 S5000
M205 X30 Y30
G0 F2400 X162.178 Y129.085
M204 S500
M205 X5 Y5
G1 F900 X128.562 Y95.47 E3958.5794
M204 S5000
M205 X30 Y30
G0 F2400 X129.008 Y95.067
M204 S500
M205 X5 Y5
G1 F900 X162.571 Y128.63 E3966.55356
M204 S5000
M205 X30 Y30
G0 F2400 X162.964 Y128.175
M204 S500
M205 X5 Y5
G1 F900 X129.454 Y94.665 E3974.51513
M204 S5000
M205 X30 Y30
G0 F2400 X129.935 Y94.297
M204 S500
M205 X5 Y5
G1 F900 X163.354 Y127.716 E3982.45508
M204 S5000
M205 X30 Y30
G0 F2400 X163.71 Y127.224
M204 S500
M205 X5 Y5
G1 F900 X130.418 Y93.931 E3990.36497
M204 S5000
M205 X30 Y30
G0 F2400 X130.9 Y93.565
M204 S500
M205 X5 Y5
G1 F900 X164.067 Y126.731 E3998.24493
M204 S5000
M205 X30 Y30
G0 F2400 X164.424 Y126.24
M204 S500
M205 X5 Y5
G1 F900 X131.408 Y93.224 E4006.08913
M204 S5000
M205 X30 Y30
G0 F2400 X131.928 Y92.896
M204 S500
M205 X5 Y5
G1 F900 X164.75 Y125.717 E4013.88712
M204 S5000
M205 X30 Y30
G0 F2400 X165.07 Y125.189
M204 S500
M205 X5 Y5
G1 F900 X132.447 Y92.566 E4021.63795
M204 S5000
M205 X30 Y30
G0 F2400 X132.984 Y92.255
M204 S500
M205 X5 Y5
G1 F900 X165.39 Y124.66 E4029.33711
M204 S5000
M205 X30 Y30
G0 F2400 X165.685 Y124.107
M204 S500
M205 X5 Y5
G1 F900 X133.542 Y91.964 E4036.97389
M204 S5000
M205 X30 Y30
G0 F2400 X134.099 Y91.672
M204 S500
M205 X5 Y5
G1 F900 X165.965 Y123.539 E4044.54499
M204 S5000
M205 X30 Y30
G0 F2400 X166.246 Y122.971
M204 S500
M205 X5 Y5
G1 F900 X134.667 Y91.392 E4052.04778
M204 S5000
M205 X30 Y30
G0 F2400 X135.264 Y91.141
M204 S500
M205 X5 Y5
G1 F900 X166.509 Y122.386 E4059.47121
M204 S5000
M205 X30 Y30
G0 F2400 X166.749 Y121.777
M204 S500
M205 X5 Y5
G1 F900 X135.861 Y90.889 E4066.80982
M204 S5000
M205 X30 Y30
G0 F2400 X136.466 Y90.646
M204 S500
M205 X5 Y5
G1 F900 X166.989 Y121.169 E4074.06172
M204 S5000
M205 X30 Y30
G0 F2400 X167.212 Y120.543
M204 S500
M205 X5 Y5
G1 F900 X137.106 Y90.437 E4081.21454
M204 S5000
M205 X30 Y30
G0 F2400 X137.747 Y90.229
M204 S500
M205 X5 Y5
G1 F900 X167.408 Y119.89 E4088.26163
M204 S5000
M205 X30 Y30
G0 F2400 X167.604 Y119.238
M204 S500
M205 X5 Y5
G1 F900 X138.398 Y90.032 E4095.20062
M204 S5000
M205 X30 Y30
G0 F2400 X139.085 Y89.871
M204 S500
M205 X5 Y5
G1 F900 X167.776 Y118.562 E4102.01726
M204 S5000
M205 X30 Y30
G0 F2400 X167.925 Y117.861
M204 S500
M205 X5 Y5
G1 F900 X139.773 Y89.709 E4108.70583
M204 S5000
M205 X30 Y30
G0 F2400 X140.483 Y89.572
M204 S500
M205 X5 Y5
G1 F900 X168.072 Y117.161 E4115.26064
M204 S5000
M205 X30 Y30
G0 F2400 X168.185 Y116.425
M204 S500
M205 X5 Y5
G1 F900 X141.222 Y89.462 E4121.66673
M204 S5000
M205 X30 Y30
G0 F2400 X141.962 Y89.353
M204 S500
M205 X5 Y5
G1 F900 X168.28 Y115.671 E4127.91956
M204 S5000
M205 X30 Y30
G0 F2400 X168.369 Y114.912
M204 S500
M205 X5 Y5
G1 F900 X142.535 Y89.078 E4134.05741
M204 S5000
M205 X30 Y30
G0 F2400 X142.535 Y88.229
M204 S500
M205 X5 Y5
G1 F900 X168.401 Y114.095 E4140.20286
M204 S5000
M205 X30 Y30
G0 F2400 X168.432 Y113.277
M204 S500
M205 X5 Y5
G1 F900 X142.535 Y87.381 E4146.35555
M204 S5000
M205 X30 Y30
G0 F2400 X142.535 Y86.532
M204 S500
M205 X5 Y5
G1 F900 X168.42 Y112.417 E4152.50551
M204 S5000
M205 X30 Y30
G0 F2400 X168.384 Y111.532
M204 S500
M205 X5 Y5
G1 F900 X143.044 Y86.192 E4158.52599
M204 S5000
M205 X30 Y30
G0 F2400 X143.892 Y86.192
M204 S500
M205 X5 Y5
G1 F900 X146.742 Y89.042 E4159.20312
M204 S5000
M205 X30 Y30
G0 F2400 X146.989 Y89.289
M204 S500
M205 X5 Y5
G1 F900 X168.312 Y110.612 E4164.2692
M204 S5000
M205 X30 Y30
G0 F2400 X168.188 Y109.64
M204 S500
M205 X5 Y5
G1 F900 X147.995 Y89.446 E4169.06693
M204 S5000
M205 X30 Y30
G0 F2400 X149.001 Y89.604
M204 S500
M205 X5 Y5
G1 F900 X168.03 Y108.633 E4173.58799
M204 S5000
M205 X30 Y30
G0 F2400 X167.798 Y107.553
M204 S500
M205 X5 Y5
G1 F900 X150.079 Y89.833 E4177.79793
M204 S5000
M205 X30 Y30
G0 F2400 X151.245 Y90.151
M204 S500
M205 X5 Y5
G1 F900 X167.493 Y106.399 E4181.65826
M204 S5000
M205 X30 Y30
G0 F2400 X167.126 Y105.183
M204 S500
M205 X5 Y5
G1 F900 X152.479 Y90.537 E4185.13809
M204 S5000
M205 X30 Y30
G0 F2400 X153.833 Y91.042
M204 S500
M205 X5 Y5
G1 F900 X166.569 Y103.778 E4188.16401
M204 S5000
M205 X30 Y30
G0 F2400 X165.823 Y102.184
M204 S500
M205 X5 Y5
G1 F900 X155.427 Y91.788 E4190.63397
M204 S5000
M205 X30 Y30
G0 F2400 X157.378 Y92.89
M204 S500
M205 X5 Y5
G1 F900 X164.706 Y100.218 E4192.37502
M204 S5000
M205 X30 Y30
G0 F2400 X147.303 Y88.77
G0 X146.742 Y88.193
M204 S500
M205 X5 Y5
G1 F900 X144.741 Y86.192 E4192.85043
M204 S5000
M205 X30 Y30
G0 F2400 X145.589 Y86.192
M204 S500
M205 X5 Y5
G1 F900 X146.742 Y87.345 E4193.12437
M204 S5000
M205 X30 Y30
G0 F2400 X146.742 Y86.496
M204 S500
M205 X5 Y5
G1 F900 X146.438 Y86.192 E4193.1966
M204 S5000
M205 X30 Y30
G0 F2400 X121.649 Y119.103
M204 S500
M205 X5 Y5
G1 F900 X138.556 Y136.011 E4197.21361
M204 S5000
M205 X30 Y30
G0 F2400 X137.34 Y135.643
M204 S500
M205 X5 Y5
G1 F900 X121.987 Y120.29 E4200.8613
M204 S5000
M205 X30 Y30
G0 F2400 X122.442 Y121.594
M204 S500
M205 X5 Y5
G1 F900 X136.039 Y135.191 E4204.09178
M204 S5000
M205 X30 Y30
G0 F2400 X134.571 Y134.571
M204 S500
M205 X5 Y5
G1 F900 X123.095 Y123.095 E4206.81834
M204 S5000
M205 X30 Y30
G0 F2400 X124.021 Y124.87
M204 S500
M205 X5 Y5
G1 F900 X132.807 Y133.655 E4208.90567
M204 S5000
M205 X30 Y30
G0 F2400 X130.246 Y131.943
M204 S500
M205 X5 Y5
G1 F900 X125.687 Y127.384 E4209.98883
M204 S5000
M205 X30 Y30
G0 F2400 X120.842 Y118.218
G0 X89.926 Y107.746
G0 X89.052 Y106.871
M204 S500
M205 X5 Y5
G1 F900 X78.479 Y96.298 E4212.50085
M204 S5000
M205 X30 Y30
G0 F2400 X79.939 Y96.91
M204 S500
M205 X5 Y5
G1 F900 X88.439 Y105.41 E4214.52035
M204 S5000
M205 X30 Y30
G0 F2400 X87.412 Y103.534
M204 S500
M205 X5 Y5
G1 F900 X81.785 Y97.907 E4215.85725
M204 S5000
M205 X30 Y30
G0 F2400 X81.779 Y97.915
;MESH:NONMESH
G0 F600 X81.779 Y97.915 Z2.58
G0 F2400 X71.959 Y131.098
;TIME_ELAPSED:6501.598989
;LAYER:5
M204 S1000
M205 X10 Y10
;TYPE:WALL-INNER
;MESH:ABU3-10 (increased volume of M1 from ABU5-75).stl
G1 F600 X70.462 Y131.004 E4216.10924
G1 X68.939 Y130.779 E4216.36789
G1 X67.48 Y130.437 E4216.61964
G1 X66.039 Y129.968 E4216.87423
G1 X64.637 Y129.378 E4217.12977
G1 X63.289 Y128.674 E4217.38526
G1 X62.014 Y127.866 E4217.63885
G1 X60.812 Y126.954 E4217.89233
G1 X59.673 Y125.927 E4218.14998
G1 X58.661 Y124.85 E4218.39826
G1 X57.714 Y123.658 E4218.65403
G1 X56.873 Y122.394 E4218.90909
G1 X56.143 Y121.071 E4219.16294
G1 X55.52 Y119.677 E4219.41946
G1 X55.024 Y118.256 E4219.67231
G1 X54.647 Y116.798 E4219.92531
G1 X54.392 Y115.288 E4220.18258
G1 X54.263 Y113.779 E4220.43702
G1 X54.26 Y112.266 E4220.6912
G1 X54.384 Y110.76 E4220.94507
G1 X54.636 Y109.256 E4221.20126
G1 X55.014 Y107.781 E4221.45707
G1 X55.505 Y106.364 E4221.70901
G1 X56.123 Y104.972 E4221.96488
G1 X56.846 Y103.654 E4222.21743
G1 X57.691 Y102.379 E4222.4744
G1 X58.628 Y101.194 E4222.7282
G1 X59.664 Y100.087 E4222.98291
G1 X60.805 Y99.057 E4223.24115
G1 X62.019 Y98.137 E4223.49705
G1 X63.286 Y97.332 E4223.74924
G1 X64.637 Y96.627 E4224.00525
G1 X66.038 Y96.037 E4224.26064
G1 X67.478 Y95.57 E4224.51496
G1 X68.942 Y95.226 E4224.76761
G1 X70.462 Y95.002 E4225.02573
G1 X71.959 Y94.908 E4225.27772
G1 X73.482 Y94.939 E4225.53364
G1 X74.988 Y95.098 E4225.78805
G1 X76.473 Y95.381 E4226.04202
G1 X77.946 Y95.792 E4226.29894
G1 X79.353 Y96.315 E4226.55112
G1 X80.728 Y96.962 E4226.80641
G1 X82.042 Y97.721 E4227.06134
G1 X83.29 Y98.589 E4227.31673
G1 X84.445 Y99.544 E4227.56851
G1 X85.541 Y100.617 E4227.82619
G1 X86.513 Y101.744 E4228.07622
G1 X87.406 Y102.969 E4228.3309
G1 X88.187 Y104.255 E4228.58367
G1 X88.866 Y105.62 E4228.83979
G1 X89.43 Y107.038 E4229.09617
G1 X89.735 Y108.048 E4229.27341
G1 X90.705 Y107.903 E4229.43819
G1 X119.622 Y107.903 E4234.29624
G1 X121.046 Y108.082 E4234.53736
G1 X121.564 Y106.058 E4234.88835
G1 X122.221 Y104.165 E4235.22498
G1 X123.046 Y102.305 E4235.56682
G1 X124.007 Y100.552 E4235.90267
G1 X125.13 Y98.857 E4236.24426
G1 X126.378 Y97.278 E4236.58239
G1 X127.759 Y95.805 E4236.9216
G1 X129.278 Y94.434 E4237.26536
G1 X130.887 Y93.213 E4237.6047
G1 X132.586 Y92.135 E4237.94273
G1 X134.38 Y91.198 E4238.28276
G1 X136.244 Y90.414 E4238.62248
G1 X138.163 Y89.79 E4238.96149
G1 X140.114 Y89.333 E4239.29813
G1 X141.995 Y89.056 E4239.61755
G1 X141.995 Y85.903 E4240.14725
G1 X147.284 Y85.903 E4241.0358
G1 X147.284 Y89.013 E4241.55828
G1 X149.029 Y89.327 E4241.85615
G1 X150.142 Y89.54 E4242.04653
G1 X152.094 Y90.084 E4242.38696
G1 X153.979 Y90.786 E4242.72489
G1 X155.796 Y91.641 E4243.06225
G1 X157.556 Y92.658 E4243.40375
G1 X159.22 Y93.814 E4243.74414
G1 X160.756 Y95.085 E4244.07908
G1 X162.212 Y96.51 E4244.42134
G1 X163.498 Y98.001 E4244.75213
G1 X164.702 Y99.653 E4245.09555
G1 X165.736 Y101.355 E4245.43012
G1 X166.644 Y103.177 E4245.77212
G1 X167.391 Y105.058 E4246.11214
G1 X167.973 Y106.981 E4246.44967
G1 X168.394 Y108.948 E4246.78761
G1 X168.65 Y110.963 E4247.12885
G1 X168.736 Y112.965 E4247.4655
G1 X168.656 Y115.002 E4247.80798
G1 X168.408 Y116.987 E4248.14405
G1 X167.988 Y118.972 E4248.48492
G1 X167.407 Y120.904 E4248.82385
G1 X166.67 Y122.771 E4249.16106
G1 X165.773 Y124.585 E4249.50103
G1 X164.726 Y126.318 E4249.84119
G1 X163.546 Y127.945 E4250.17884
G1 X162.218 Y129.486 E4250.5206
G1 X160.768 Y130.909 E4250.86191
G1 X159.213 Y132.196 E4251.20102
G1 X157.556 Y133.348 E4251.54006
G1 X155.796 Y134.364 E4251.88147
G1 X153.979 Y135.219 E4252.21884
G1 X152.094 Y135.921 E4252.55677
G1 X150.142 Y136.465 E4252.8972
G1 X148.159 Y136.844 E4253.23637
G1 X146.157 Y137.054 E4253.57455
G1 X144.131 Y137.096 E4253.91499
G1 X142.132 Y136.971 E4254.25148
G1 X140.112 Y136.673 E4254.59452
G1 X138.163 Y136.216 E4254.93083
G1 X136.245 Y135.592 E4255.26968
G1 X134.38 Y134.807 E4255.60962
G1 X132.586 Y133.87 E4255.94964
G1 X130.886 Y132.792 E4256.28783
G1 X129.285 Y131.577 E4256.62548
G1 X127.773 Y130.214 E4256.96747
G1 X126.421 Y128.775 E4257.29918
G1 X125.16 Y127.186 E4257.63998
G1 X124.043 Y125.511 E4257.97821
G1 X123.069 Y123.745 E4258.31703
G1 X122.242 Y121.892 E4258.65793
G1 X121.583 Y120.009 E4258.99309
G1 X121.045 Y117.92 E4259.35549
G1 X119.612 Y118.103 E4259.59819
G1 X90.664 Y118.103 E4264.46146
G1 X89.732 Y117.965 E4264.61974
G1 X89.441 Y118.937 E4264.7902
G1 X88.889 Y120.339 E4265.04333
G1 X88.21 Y121.71 E4265.30036
G1 X87.434 Y122.993 E4265.55226
G1 X86.538 Y124.23 E4265.80887
G1 X85.549 Y125.38 E4266.06369
G1 X84.452 Y126.457 E4266.32196
G1 X83.293 Y127.415 E4266.57457
G1 X82.05 Y128.279 E4266.82889
G1 X80.719 Y129.047 E4267.08705
G1 X79.357 Y129.688 E4267.33994
G1 X77.942 Y130.215 E4267.59361
G1 X76.473 Y130.625 E4267.84984
G1 X74.988 Y130.908 E4268.10381
G1 X73.483 Y131.066 E4268.35804
G1 X71.959 Y131.098 E4268.61413
M204 S5000
M205 X30 Y30
G0 F2400 X84.58 Y99.394
G0 X84.855 Y99.105
M204 S500
M205 X5 Y5
;TYPE:WALL-OUTER
G1 F600 X85.974 Y100.201 E4268.87727
G1 X86.984 Y101.371 E4269.13694
G1 X87.906 Y102.636 E4269.39992
G1 X88.712 Y103.963 E4269.66075
G1 X89.417 Y105.38 E4269.92664
G1 X89.995 Y106.836 E4270.18982
G1 X90.159 Y107.378 E4270.28495
G1 X90.664 Y107.303 E4270.37072
G1 X120.071 Y107.303 E4275.3111
G1 X120.071 Y107.355 E4275.31984
G1 X120.596 Y107.421 E4275.40873
G1 X120.99 Y105.88 E4275.67595
G1 X121.663 Y103.943 E4276.02045
G1 X122.504 Y102.046 E4276.36906
G1 X123.496 Y100.236 E4276.71581
G1 X124.644 Y98.505 E4277.06476
G1 X125.921 Y96.888 E4277.41091
G1 X127.336 Y95.379 E4277.75845
G1 X128.9 Y93.968 E4278.11233
G1 X130.543 Y92.721 E4278.45885
G1 X132.288 Y91.614 E4278.80602
G1 X134.122 Y90.655 E4279.15372
G1 X136.036 Y89.85 E4279.50255
G1 X137.997 Y89.213 E4279.84894
G1 X140.007 Y88.742 E4280.19577
G1 X141.395 Y88.538 E4280.43146
G1 X141.395 Y85.303 E4280.97494
G1 X147.884 Y85.303 E4282.06509
G1 X147.884 Y88.511 E4282.60404
G1 X149.135 Y88.736 E4282.81758
G1 X150.282 Y88.956 E4283.01378
G1 X152.275 Y89.512 E4283.36139
G1 X154.215 Y90.234 E4283.70915
G1 X156.079 Y91.111 E4284.05523
G1 X157.881 Y92.152 E4284.40486
G1 X159.572 Y93.328 E4284.75089
G1 X161.166 Y94.646 E4285.09837
G1 X162.645 Y96.094 E4285.4461
G1 X163.969 Y97.628 E4285.78652
G1 X165.202 Y99.321 E4286.13838
G1 X166.263 Y101.068 E4286.48177
G1 X167.192 Y102.932 E4286.83166
G1 X167.956 Y104.856 E4287.17944
G1 X168.556 Y106.835 E4287.52686
G1 X168.985 Y108.843 E4287.87181
G1 X169.248 Y110.909 E4288.2217
G1 X169.337 Y112.975 E4288.56911
G1 X169.255 Y115.041 E4288.91647
G1 X168.999 Y117.091 E4289.26355
G1 X168.569 Y119.127 E4289.61314
G1 X167.977 Y121.094 E4289.95824
G1 X167.217 Y123.019 E4290.30593
G1 X166.299 Y124.875 E4290.6538
G1 X165.228 Y126.648 E4291.00179
G1 X164.014 Y128.322 E4291.34919
G1 X162.664 Y129.889 E4291.69667
G1 X161.166 Y131.359 E4292.04926
G1 X159.572 Y132.678 E4292.39685
G1 X157.881 Y133.854 E4292.74288
G1 X156.079 Y134.894 E4293.09242
G1 X154.215 Y135.771 E4293.4385
G1 X152.275 Y136.493 E4293.78626
G1 X150.282 Y137.049 E4294.13387
G1 X148.24 Y137.439 E4294.48313
G1 X146.197 Y137.653 E4294.82823
G1 X144.118 Y137.697 E4295.17758
G1 X142.066 Y137.568 E4295.52299
G1 X140.007 Y137.264 E4295.87266
G1 X137.997 Y136.793 E4296.21948
G1 X136.037 Y136.156 E4296.56572
G1 X134.122 Y135.35 E4296.91477
G1 X132.288 Y134.391 E4297.26246
G1 X130.542 Y133.284 E4297.60978
G1 X128.9 Y132.038 E4297.95607
G1 X127.357 Y130.648 E4298.30496
G1 X125.966 Y129.167 E4298.64631
G1 X124.675 Y127.541 E4298.99511
G1 X123.531 Y125.824 E4299.34173
G1 X122.529 Y124.007 E4299.69032
G1 X121.687 Y122.121 E4300.03731
G1 X121.007 Y120.178 E4300.38315
G1 X120.596 Y118.582 E4300.66002
G1 X120.071 Y118.649 E4300.74894
G1 X120.071 Y118.703 E4300.75801
G1 X90.617 Y118.703 E4305.70628
G1 X90.158 Y118.635 E4305.78424
G1 X90.01 Y119.129 E4305.87087
G1 X89.436 Y120.586 E4306.13396
G1 X88.741 Y121.991 E4306.3973
G1 X87.93 Y123.332 E4306.66058
G1 X87.01 Y124.601 E4306.92391
G1 X85.989 Y125.788 E4307.18694
G1 X84.855 Y126.901 E4307.45389
G1 X83.648 Y127.899 E4307.717
G1 X82.369 Y128.788 E4307.97868
G1 X81.002 Y129.577 E4308.24384
G1 X79.593 Y130.24 E4308.50545
G1 X78.123 Y130.787 E4308.76896
G1 X76.615 Y131.208 E4309.03199
G1 X75.067 Y131.503 E4309.29673
G1 X73.523 Y131.665 E4309.55755
G1 X71.946 Y131.699 E4309.82255
G1 X70.396 Y131.601 E4310.08347
G1 X68.834 Y131.37 E4310.34874
G1 X67.314 Y131.014 E4310.61101
G1 X65.831 Y130.532 E4310.87298
G1 X64.379 Y129.921 E4311.13763
G1 X62.991 Y129.195 E4311.40079
G1 X61.67 Y128.358 E4311.66351
G1 X60.427 Y127.415 E4311.92563
G1 X59.257 Y126.361 E4312.19019
G1 X58.206 Y125.242 E4312.4481
G1 X57.227 Y124.01 E4312.71247
G1 X56.362 Y122.71 E4312.97479
G1 X55.603 Y121.333 E4313.23894
G1 X54.965 Y119.906 E4313.50155
G1 X54.448 Y118.425 E4313.76508
G1 X54.059 Y116.92 E4314.02623
G1 X53.796 Y115.366 E4314.29102
G1 X53.663 Y113.807 E4314.55388
G1 X53.66 Y112.242 E4314.8168
G1 X53.788 Y110.683 E4315.07959
G1 X54.047 Y109.137 E4315.34294
G1 X54.439 Y107.607 E4315.60828
G1 X54.946 Y106.144 E4315.86841
G1 X55.584 Y104.708 E4316.1324
G1 X56.335 Y103.338 E4316.39487
G1 X57.205 Y102.026 E4316.65934
G1 X58.171 Y100.804 E4316.92104
G1 X59.241 Y99.661 E4317.18407
G1 X60.427 Y98.591 E4317.45242
G1 X61.672 Y97.647 E4317.71491
G1 X62.991 Y96.809 E4317.97744
G1 X64.379 Y96.084 E4318.24052
G1 X65.83 Y95.473 E4318.50502
G1 X67.312 Y94.993 E4318.76673
G1 X68.837 Y94.635 E4319.02989
G1 X70.396 Y94.405 E4319.29464
G1 X71.946 Y94.307 E4319.55556
G1 X73.522 Y94.34 E4319.82038
G1 X75.067 Y94.503 E4320.08139
G1 X76.615 Y94.798 E4320.34613
G1 X78.127 Y95.22 E4320.60985
G1 X79.589 Y95.763 E4320.87186
G1 X81.002 Y96.428 E4321.13422
G1 X82.369 Y97.218 E4321.39947
G1 X83.648 Y98.107 E4321.66115
G1 X84.855 Y99.105 E4321.92426
M204 S5000
M205 X30 Y30
G0 F2400 X85.069 Y99.314
G0 X84.054 Y99.987
M204 S500
M205 X5 Y5
;TYPE:SKIN
G1 F900 X85.11 Y101.02 E4322.17244
G1 X86.053 Y102.113 E4322.41496
G1 X86.912 Y103.292 E4322.66003
G1 X87.664 Y104.53 E4322.90338
G1 X88.333 Y105.874 E4323.15559
G1 X88.87 Y107.225 E4323.39983
G1 X89.318 Y108.707 E4323.65994
G1 X90.752 Y108.493 E4323.90352
G1 X119.581 Y108.493 E4328.74679
G1 X121.489 Y108.733 E4329.06986
G1 X122.133 Y106.215 E4329.5065
G1 X122.768 Y104.388 E4329.83145
G1 X123.579 Y102.56 E4330.16742
G1 X124.504 Y100.87 E4330.49108
G1 X125.609 Y99.203 E4330.82708
G1 X126.826 Y97.662 E4331.15697
G1 X128.174 Y96.224 E4331.4881
G1 X129.656 Y94.887 E4331.82342
G1 X131.221 Y93.699 E4332.15351
G1 X132.88 Y92.648 E4332.48345
G1 X134.633 Y91.732 E4332.81573
G1 X136.448 Y90.968 E4333.14657
G1 X138.329 Y90.356 E4333.47888
G1 X140.214 Y89.915 E4333.80411
G1 X142.585 Y89.567 E4334.20671
G1 X142.585 Y86.493 E4334.72314
G1 X146.694 Y86.493 E4335.41345
G1 X146.694 Y89.507 E4335.9198
G1 X148.78 Y89.881 E4336.27584
G1 X150.015 Y90.117 E4336.48707
G1 X151.908 Y90.644 E4336.81719
G1 X153.761 Y91.335 E4337.14944
G1 X155.513 Y92.159 E4337.4747
G1 X157.242 Y93.158 E4337.81017
G1 X158.866 Y94.286 E4338.14236
G1 X160.358 Y95.521 E4338.46775
G1 X161.781 Y96.913 E4338.80217
G1 X163.038 Y98.37 E4339.12545
G1 X164.206 Y99.973 E4339.45866
G1 X165.213 Y101.631 E4339.78456
G1 X166.105 Y103.419 E4340.12025
G1 X166.835 Y105.257 E4340.4525
G1 X167.401 Y107.13 E4340.78121
G1 X167.81 Y109.036 E4341.10871
G1 X168.062 Y111.016 E4341.44403
G1 X168.145 Y112.967 E4341.7721
G1 X168.068 Y114.953 E4342.106
G1 X167.826 Y116.887 E4342.43344
G1 X167.414 Y118.834 E4342.76778
G1 X166.85 Y120.706 E4343.09624
G1 X166.128 Y122.536 E4343.42674
G1 X165.256 Y124.3 E4343.75733
G1 X164.235 Y125.991 E4344.08918
G1 X163.082 Y127.58 E4344.41901
G1 X161.785 Y129.083 E4344.75253
G1 X160.37 Y130.473 E4345.08576
G1 X158.859 Y131.724 E4345.41532
G1 X157.242 Y132.848 E4345.74616
G1 X155.517 Y133.843 E4346.08071
G1 X153.757 Y134.672 E4346.40755
G1 X151.908 Y135.361 E4346.73905
G1 X150.013 Y135.888 E4347.06949
G1 X148.059 Y136.262 E4347.40372
G1 X146.132 Y136.464 E4347.72923
G1 X144.132 Y136.506 E4348.06531
G1 X142.207 Y136.385 E4348.38934
G1 X140.212 Y136.091 E4348.72812
G1 X138.329 Y135.65 E4349.05303
G1 X136.453 Y135.039 E4349.38449
G1 X134.629 Y134.271 E4349.71698
G1 X132.88 Y133.357 E4350.04851
G1 X131.22 Y132.306 E4350.37859
G1 X129.663 Y131.124 E4350.707
G1 X128.188 Y129.794 E4351.04066
G1 X126.863 Y128.383 E4351.36584
G1 X125.64 Y126.843 E4351.69622
G1 X124.55 Y125.208 E4352.02635
G1 X123.596 Y123.478 E4352.35825
G1 X122.791 Y121.675 E4352.68997
G1 X122.15 Y119.843 E4353.01605
G1 X121.487 Y117.269 E4353.46259
G1 X119.569 Y117.513 E4353.78741
G1 X90.71 Y117.513 E4358.63572
G1 X89.313 Y117.306 E4358.87298
G1 X88.884 Y118.742 E4359.12477
G1 X88.35 Y120.095 E4359.36913
G1 X87.69 Y121.43 E4359.61933
G1 X86.943 Y122.666 E4359.86195
G1 X86.073 Y123.865 E4360.11082
G1 X85.116 Y124.979 E4360.35755
G1 X84.061 Y126.015 E4360.60596
G1 X82.931 Y126.948 E4360.85215
G1 X81.737 Y127.779 E4361.09654
G1 X80.441 Y128.526 E4361.34785
G1 X79.135 Y129.141 E4361.59036
G1 X77.756 Y129.655 E4361.8376
G1 X76.344 Y130.048 E4362.08384
G1 X74.888 Y130.326 E4362.33286
G1 X73.458 Y130.476 E4362.57442
G1 X71.96 Y130.508 E4362.82614
G1 X70.537 Y130.418 E4363.06569
G1 X69.039 Y130.197 E4363.32007
G1 X67.646 Y129.871 E4363.56042
G1 X66.247 Y129.415 E4363.80762
G1 X64.886 Y128.842 E4364.05571
G1 X63.582 Y128.161 E4364.30286
G1 X62.348 Y127.38 E4364.5482
G1 X61.19 Y126.501 E4364.79244
G1 X60.088 Y125.507 E4365.04177
G1 X59.108 Y124.464 E4365.2822
G1 X58.19 Y123.31 E4365.52993
G1 X57.38 Y122.091 E4365.77582
G1 X56.669 Y120.802 E4366.02313
G1 X56.069 Y119.46 E4366.27009
G1 X55.588 Y118.082 E4366.51529
G1 X55.225 Y116.679 E4366.75876
G1 X54.978 Y115.213 E4367.00852
G1 X54.853 Y113.75 E4367.2552
G1 X54.85 Y112.291 E4367.50031
G1 X54.97 Y110.835 E4367.74575
G1 X55.214 Y109.38 E4367.9936
G1 X55.583 Y107.938 E4368.24366
G1 X56.052 Y106.586 E4368.48408
G1 X56.652 Y105.232 E4368.73288
G1 X57.349 Y103.963 E4368.97611
G1 X58.17 Y102.725 E4369.22568
G1 X59.076 Y101.578 E4369.47123
G1 X60.079 Y100.506 E4369.71787
G1 X61.183 Y99.51 E4369.96767
G1 X62.353 Y98.623 E4370.21433
G1 X63.58 Y97.845 E4370.45841
G1 X64.896 Y97.158 E4370.70781
G1 X66.238 Y96.592 E4370.9525
G1 X67.638 Y96.138 E4371.19975
G1 X69.045 Y95.808 E4371.44254
G1 X70.537 Y95.588 E4371.69591
G1 X71.96 Y95.498 E4371.93545
G1 X73.456 Y95.529 E4372.18683
G1 X74.887 Y95.68 E4372.42858
G1 X76.344 Y95.958 E4372.67777
G1 X77.76 Y96.352 E4372.92469
G1 X79.135 Y96.864 E4373.17119
G1 X80.445 Y97.48 E4373.41439
G1 X81.728 Y98.221 E4373.6633
G1 X82.928 Y99.056 E4373.9089
G1 X84.054 Y99.987 E4374.15436
M204 S5000
M205 X30 Y30
G0 F2400 X61.415 Y98.956
M204 S500
M205 X5 Y5
G1 F900 X58.311 Y102.06 E4374.89183
M204 S5000
M205 X30 Y30
G0 F2400 X56.7 Y104.52
M204 S500
M205 X5 Y5
G1 F900 X63.86 Y97.36 E4376.59296
M204 S5000
M205 X30 Y30
G0 F2400 X65.486 Y96.582
M204 S500
M205 X5 Y5
G1 F900 X55.914 Y106.154 E4378.86715
M204 S5000
M205 X30 Y30
G0 F2400 X55.415 Y107.502
M204 S500
M205 X5 Y5
G1 F900 X66.835 Y96.081 E4381.58052
M204 S5000
M205 X30 Y30
G0 F2400 X68.027 Y95.738
M204 S500
M205 X5 Y5
G1 F900 X55.082 Y108.683 E4384.6561
M204 S5000
M205 X30 Y30
G0 F2400 X54.844 Y109.769
M204 S500
M205 X5 Y5
G1 F900 X69.121 Y95.493 E4388.04802
M204 S5000
M205 X30 Y30
G0 F2400 X70.116 Y95.346
M204 S500
M205 X5 Y5
G1 F900 X54.674 Y110.788 E4391.71685
M204 S5000
M205 X30 Y30
G0 F2400 X54.596 Y111.715
M204 S500
M205 X5 Y5
G1 F900 X71.057 Y95.253 E4395.6279
M204 S5000
M205 X30 Y30
G0 F2400 X71.962 Y95.197
M204 S500
M205 X5 Y5
G1 F900 X54.55 Y112.609 E4399.76478
M204 S5000
M205 X30 Y30
G0 F2400 X54.552 Y113.455
M204 S500
M205 X5 Y5
G1 F900 X72.793 Y95.214 E4404.09862
M204 S5000
M205 X30 Y30
G0 F2400 X73.614 Y95.243
M204 S500
M205 X5 Y5
G1 F900 X54.595 Y114.261 E4408.61719
M204 S5000
M205 X30 Y30
G0 F2400 X54.662 Y115.042
M204 S500
M205 X5 Y5
G1 F900 X74.381 Y95.323 E4413.30219
M204 S5000
M205 X30 Y30
G0 F2400 X75.133 Y95.42
M204 S500
M205 X5 Y5
G1 F900 X54.77 Y115.783 E4418.14019
M204 S5000
M205 X30 Y30
G0 F2400 X54.893 Y116.509
M204 S500
M205 X5 Y5
G1 F900 X75.846 Y95.556 E4423.11837
M204 S5000
M205 X30 Y30
G0 F2400 X76.549 Y95.701
M204 S500
M205 X5 Y5
G1 F900 X55.05 Y117.2 E4428.22627
M204 S5000
M205 X30 Y30
G0 F2400 X55.225 Y117.874
M204 S500
M205 X5 Y5
G1 F900 X77.213 Y95.886 E4433.45035
M204 S5000
M205 X30 Y30
G0 F2400 X77.875 Y96.073
M204 S500
M205 X5 Y5
G1 F900 X55.425 Y118.523 E4438.7842
M204 S5000
M205 X30 Y30
G0 F2400 X55.644 Y119.152
M204 S500
M205 X5 Y5
G1 F900 X78.493 Y96.303 E4444.21284
M204 S5000
M205 X30 Y30
G0 F2400 X79.111 Y96.533
M204 S500
M205 X5 Y5
G1 F900 X55.878 Y119.766 E4449.73272
M204 S5000
M205 X30 Y30
G0 F2400 X56.14 Y120.353
M204 S500
M205 X5 Y5
G1 F900 X79.698 Y96.795 E4455.32982
M204 S5000
M205 X30 Y30
G0 F2400 X80.275 Y97.067
M204 S500
M205 X5 Y5
G1 F900 X56.403 Y120.938 E4461.0014
M204 S5000
M205 X30 Y30
G0 F2400 X56.705 Y121.485
M204 S500
M205 X5 Y5
G1 F900 X80.833 Y97.357 E4466.73392
M204 S5000
M205 X30 Y30
G0 F2400 X81.371 Y97.667
M204 S500
M205 X5 Y5
G1 F900 X57.006 Y122.032 E4472.52275
M204 S5000
M205 X30 Y30
G0 F2400 X57.33 Y122.557
M204 S500
M205 X5 Y5
G1 F900 X81.908 Y97.979 E4478.36218
M204 S5000
M205 X30 Y30
G0 F2400 X82.409 Y98.327
M204 S500
M205 X5 Y5
G1 F900 X57.669 Y123.066 E4484.23999
M204 S5000
M205 X30 Y30
G0 F2400 X58.015 Y123.569
M204 S500
M205 X5 Y5
G1 F900 X82.908 Y98.676 E4490.15426
M204 S5000
M205 X30 Y30
G0 F2400 X83.387 Y99.045
M204 S500
M205 X5 Y5
G1 F900 X58.39 Y124.042 E4496.09325
M204 S5000
M205 X30 Y30
G0 F2400 X58.766 Y124.515
M204 S500
M205 X5 Y5
G1 F900 X83.852 Y99.429 E4502.05337
M204 S5000
M205 X30 Y30
G0 F2400 X84.312 Y99.818
M204 S500
M205 X5 Y5
G1 F900 X59.167 Y124.963 E4508.02752
M204 S5000
M205 X30 Y30
G0 F2400 X59.577 Y125.401
M204 S500
M205 X5 Y5
G1 F900 X84.741 Y100.237 E4514.00618
M204 S5000
M205 X30 Y30
G0 F2400 X85.17 Y100.657
M204 S500
M205 X5 Y5
G1 F900 X59.998 Y125.829 E4519.98675
M204 S5000
M205 X30 Y30
G0 F2400 X60.444 Y126.231
M204 S500
M205 X5 Y5
G1 F900 X85.576 Y101.1 E4525.95769
M204 S5000
M205 X30 Y30
G0 F2400 X85.968 Y101.556
M204 S500
M205 X5 Y5
G1 F900 X60.89 Y126.634 E4531.91591
M204 S5000
M205 X30 Y30
G0 F2400 X61.363 Y127.009
M204 S500
M205 X5 Y5
G1 F900 X86.355 Y102.017 E4537.85371
M204 S5000
M205 X30 Y30
G0 F2400 X86.713 Y102.508
M204 S500
M205 X5 Y5
G1 F900 X61.845 Y127.376 E4543.76205
M204 S5000
M205 X30 Y30
G0 F2400 X62.339 Y127.73
M204 S500
M205 X5 Y5
G1 F900 X87.071 Y102.999 E4549.63795
M204 S5000
M205 X30 Y30
G0 F2400 X87.4 Y103.518
M204 S500
M205 X5 Y5
G1 F900 X62.859 Y128.059 E4555.46859
M204 S5000
M205 X30 Y30
G0 F2400 X63.379 Y128.387
M204 S500
M205 X5 Y5
G1 F900 X87.721 Y104.045 E4561.25196
M204 S5000
M205 X30 Y30
G0 F2400 X88.027 Y104.588
M204 S500
M205 X5 Y5
G1 F900 X63.933 Y128.682 E4566.9764
M204 S5000
M205 X30 Y30
G0 F2400 X64.49 Y128.973
M204 S500
M205 X5 Y5
G1 F900 X88.309 Y105.155 E4572.63539
M204 S5000
M205 X30 Y30
G0 F2400 X88.591 Y105.721
M204 S500
M205 X5 Y5
G1 F900 X65.068 Y129.244 E4578.22417
M204 S5000
M205 X30 Y30
G0 F2400 X65.665 Y129.496
M204 S500
M205 X5 Y5
G1 F900 X88.835 Y106.326 E4583.72908
M204 S5000
M205 X30 Y30
G0 F2400 X89.076 Y106.933
M204 S500
M205 X5 Y5
G1 F900 X66.271 Y129.738 E4589.14727
M204 S5000
M205 X30 Y30
G0 F2400 X66.911 Y129.947
M204 S500
M205 X5 Y5
G1 F900 X89.287 Y107.57 E4594.46366
M204 S5000
M205 X30 Y30
G0 F2400 X89.484 Y108.222
M204 S500
M205 X5 Y5
G1 F900 X67.551 Y130.155 E4599.67467
M204 S5000
M205 X30 Y30
G0 F2400 X68.237 Y130.317
M204 S500
M205 X5 Y5
G1 F900 X90.298 Y108.256 E4604.9161
M204 S5000
M205 X30 Y30
G0 F2400 X91.211 Y108.192
M204 S500
M205 X5 Y5
G1 F900 X68.925 Y130.478 E4610.21098
M204 S5000
M205 X30 Y30
G0 F2400 X69.661 Y130.591
M204 S500
M205 X5 Y5
G1 F900 X92.06 Y108.192 E4615.53271
M204 S5000
M205 X30 Y30
G0 F2400 X92.908 Y108.192
M204 S500
M205 X5 Y5
G1 F900 X70.4 Y130.7 E4620.88034
M204 S5000
M205 X30 Y30
G0 F2400 X71.19 Y130.759
M204 S500
M205 X5 Y5
G1 F900 X93.757 Y108.192 E4626.24198
M204 S5000
M205 X30 Y30
G0 F2400 X94.605 Y108.192
M204 S500
M205 X5 Y5
G1 F900 X71.991 Y130.806 E4631.6148
M204 S5000
M205 X30 Y30
G0 F2400 X72.858 Y130.788
M204 S500
M205 X5 Y5
G1 F900 X95.454 Y108.192 E4636.98333
M204 S5000
M205 X30 Y30
G0 F2400 X96.302 Y108.192
M204 S500
M205 X5 Y5
G1 F900 X73.748 Y130.746 E4642.34189
M204 S5000
M205 X30 Y30
G0 F2400 X74.696 Y130.647
M204 S500
M205 X5 Y5
G1 F900 X97.151 Y108.192 E4647.67693
M204 S5000
M205 X30 Y30
G0 F2400 X98 Y108.192
M204 S500
M205 X5 Y5
G1 F900 X75.721 Y130.471 E4652.97015
M204 S5000
M205 X30 Y30
G0 F2400 X76.812 Y130.228
M204 S500
M205 X5 Y5
G1 F900 X98.848 Y108.192 E4658.20563
M204 S5000
M205 X30 Y30
G0 F2400 X99.697 Y108.192
M204 S500
M205 X5 Y5
G1 F900 X90.156 Y117.733 E4660.47246
M204 S5000
M205 X30 Y30
G0 F2400 X90.925 Y117.812
M204 S500
M205 X5 Y5
G1 F900 X100.545 Y108.192 E4662.75805
M204 S5000
M205 X30 Y30
G0 F2400 X101.394 Y108.192
M204 S500
M205 X5 Y5
G1 F900 X91.773 Y117.812 E4665.04377
M204 S5000
M205 X30 Y30
G0 F2400 X92.622 Y117.812
M204 S500
M205 X5 Y5
G1 F900 X102.242 Y108.192 E4667.32936
M204 S5000
M205 X30 Y30
G0 F2400 X103.091 Y108.192
M204 S500
M205 X5 Y5
G1 F900 X93.471 Y117.812 E4669.61496
M204 S5000
M205 X30 Y30
G0 F2400 X94.319 Y117.812
M204 S500
M205 X5 Y5
G1 F900 X103.939 Y108.192 E4671.90055
M204 S5000
M205 X30 Y30
G0 F2400 X104.788 Y108.192
M204 S500
M205 X5 Y5
G1 F900 X95.168 Y117.812 E4674.18615
M204 S5000
M205 X30 Y30
G0 F2400 X96.016 Y117.812
M204 S500
M205 X5 Y5
G1 F900 X105.636 Y108.192 E4676.47174
M204 S5000
M205 X30 Y30
G0 F2400 X106.485 Y108.192
M204 S500
M205 X5 Y5
G1 F900 X96.865 Y117.812 E4678.75734
M204 S5000
M205 X30 Y30
G0 F2400 X97.713 Y117.812
M204 S500
M205 X5 Y5
G1 F900 X107.333 Y108.192 E4681.04294
M204 S5000
M205 X30 Y30
G0 F2400 X108.182 Y108.192
M204 S500
M205 X5 Y5
G1 F900 X98.562 Y117.812 E4683.32853
M204 S5000
M205 X30 Y30
G0 F2400 X99.41 Y117.812
M204 S500
M205 X5 Y5
G1 F900 X109.03 Y108.192 E4685.61413
M204 S5000
M205 X30 Y30
G0 F2400 X109.879 Y108.192
M204 S500
M205 X5 Y5
G1 F900 X100.259 Y117.812 E4687.89972
M204 S5000
M205 X30 Y30
G0 F2400 X101.107 Y117.812
M204 S500
M205 X5 Y5
G1 F900 X110.727 Y108.192 E4690.18532
M204 S5000
M205 X30 Y30
G0 F2400 X111.576 Y108.192
M204 S500
M205 X5 Y5
G1 F900 X101.956 Y117.812 E4692.47091
M204 S5000
M205 X30 Y30
G0 F2400 X102.804 Y117.812
M204 S500
M205 X5 Y5
G1 F900 X112.425 Y108.192 E4694.75663
M204 S5000
M205 X30 Y30
G0 F2400 X113.273 Y108.192
M204 S500
M205 X5 Y5
G1 F900 X103.653 Y117.812 E4697.04222
M204 S5000
M205 X30 Y30
G0 F2400 X104.501 Y117.812
M204 S500
M205 X5 Y5
G1 F900 X114.122 Y108.192 E4699.32794
M204 S5000
M205 X30 Y30
G0 F2400 X114.97 Y108.192
M204 S500
M205 X5 Y5
G1 F900 X105.349 Y117.813 E4701.61377
M204 S5000
M205 X30 Y30
G0 F2400 X106.198 Y117.813
M204 S500
M205 X5 Y5
G1 F900 X115.819 Y108.192 E4703.8996
M204 S5000
M205 X30 Y30
G0 F2400 X116.667 Y108.192
M204 S500
M205 X5 Y5
G1 F900 X107.046 Y117.813 E4706.18543
M204 S5000
M205 X30 Y30
G0 F2400 X107.895 Y117.813
M204 S500
M205 X5 Y5
G1 F900 X117.516 Y108.192 E4708.47127
M204 S5000
M205 X30 Y30
G0 F2400 X118.364 Y108.192
M204 S500
M205 X5 Y5
G1 F900 X108.743 Y117.813 E4710.7571
M204 S5000
M205 X30 Y30
G0 F2400 X109.592 Y117.813
M204 S500
M205 X5 Y5
G1 F900 X119.213 Y108.192 E4713.04293
M204 S5000
M205 X30 Y30
G0 F2400 X120.009 Y108.244
M204 S500
M205 X5 Y5
G1 F900 X110.44 Y117.813 E4715.31641
M204 S5000
M205 X30 Y30
G0 F2400 X111.289 Y117.813
M204 S500
M205 X5 Y5
G1 F900 X120.763 Y108.339 E4717.56732
M204 S5000
M205 X30 Y30
G0 F2400 X121.457 Y107.644
M204 S500
M205 X5 Y5
G1 F900 X139.276 Y89.825 E4721.8009
M204 S5000
M205 X30 Y30
G0 F2400 X140.361 Y89.589
M204 S500
M205 X5 Y5
G1 F900 X112.137 Y117.813 E4728.50658
M204 S5000
M205 X30 Y30
G0 F2400 X112.986 Y117.813
M204 S500
M205 X5 Y5
G1 F900 X141.356 Y89.443 E4735.24695
M204 S5000
M205 X30 Y30
G0 F2400 X142.284 Y88.514
M204 S500
M205 X5 Y5
G1 F900 X144.606 Y86.192 E4735.79863
M204 S5000
M205 X30 Y30
G0 F2400 X143.758 Y86.192
M204 S500
M205 X5 Y5
G1 F900 X142.284 Y87.666 E4736.14883
M204 S5000
M205 X30 Y30
G0 F2400 X142.284 Y86.817
M204 S500
M205 X5 Y5
G1 F900 X142.909 Y86.192 E4736.29732
M204 S5000
M205 X30 Y30
G0 F2400 X145.455 Y86.192
M204 S500
M205 X5 Y5
G1 F900 X113.834 Y117.813 E4743.81009
M204 S5000
M205 X30 Y30
G0 F2400 X114.683 Y117.813
M204 S500
M205 X5 Y5
G1 F900 X146.303 Y86.192 E4751.32274
M204 S5000
M205 X30 Y30
G0 F2400 X146.992 Y86.352
M204 S500
M205 X5 Y5
G1 F900 X115.532 Y117.813 E4758.79737
M204 S5000
M205 X30 Y30
G0 F2400 X116.38 Y117.813
M204 S500
M205 X5 Y5
G1 F900 X146.992 Y87.201 E4766.07041
M204 S5000
M205 X30 Y30
G0 F2400 X146.992 Y88.049
M204 S500
M205 X5 Y5
G1 F900 X117.229 Y117.813 E4773.14186
M204 S5000
M205 X30 Y30
G0 F2400 X118.077 Y117.813
M204 S500
M205 X5 Y5
G1 F900 X146.992 Y88.898 E4780.01171
M204 S5000
M205 X30 Y30
G0 F2400 X147.409 Y89.33
M204 S500
M205 X5 Y5
G1 F900 X118.926 Y117.813 E4786.77893
M204 S5000
M205 X30 Y30
G0 F2400 X119.802 Y117.785
M204 S500
M205 X5 Y5
G1 F900 X148.128 Y89.458 E4793.50896
M204 S5000
M205 X30 Y30
G0 F2400 X148.848 Y89.587
M204 S500
M205 X5 Y5
G1 F900 X120.774 Y117.661 E4800.179
M204 S5000
M205 X30 Y30
G0 F2400 X121.349 Y117.935
M204 S500
M205 X5 Y5
G1 F900 X149.56 Y89.724 E4806.88159
M204 S5000
M205 X30 Y30
G0 F2400 X150.26 Y89.873
M204 S500
M205 X5 Y5
G1 F900 X121.522 Y118.61 E4813.70927
M204 S5000
M205 X30 Y30
G0 F2400 X121.696 Y119.285
M204 S500
M205 X5 Y5
G1 F900 X150.923 Y90.058 E4820.65326
M204 S5000
M205 X30 Y30
G0 F2400 X151.587 Y90.243
M204 S500
M205 X5 Y5
G1 F900 X121.871 Y119.958 E4827.7133
M204 S5000
M205 X30 Y30
G0 F2400 X122.091 Y120.587
M204 S500
M205 X5 Y5
G1 F900 X152.234 Y90.444 E4834.87491
M204 S5000
M205 X30 Y30
G0 F2400 X152.851 Y90.675
M204 S500
M205 X5 Y5
G1 F900 X122.311 Y121.215 E4842.13084
M204 S5000
M205 X30 Y30
G0 F2400 X122.535 Y121.84
M204 S500
M205 X5 Y5
G1 F900 X153.469 Y90.906 E4849.48039
M204 S5000
M205 X30 Y30
G0 F2400 X154.074 Y91.15
M204 S500
M205 X5 Y5
G1 F900 X122.797 Y122.427 E4856.91142
M204 S5000
M205 X30 Y30
G0 F2400 X123.059 Y123.013
M204 S500
M205 X5 Y5
G1 F900 X154.651 Y91.421 E4864.4173
M204 S5000
M205 X30 Y30
G0 F2400 X155.228 Y91.693
M204 S500
M205 X5 Y5
G1 F900 X123.321 Y123.6 E4871.99802
M204 S5000
M205 X30 Y30
G0 F2400 X123.622 Y124.147
M204 S500
M205 X5 Y5
G1 F900 X155.794 Y91.975 E4879.64169
M204 S5000
M205 X30 Y30
G0 F2400 X156.332 Y92.285
M204 S500
M205 X5 Y5
G1 F900 X123.924 Y124.694 E4887.34156
M204 S5000
M205 X30 Y30
G0 F2400 X124.226 Y125.24
M204 S500
M205 X5 Y5
G1 F900 X156.87 Y92.596 E4895.09738
M204 S5000
M205 X30 Y30
G0 F2400 X157.408 Y92.907
M204 S500
M205 X5 Y5
G1 F900 X124.557 Y125.758 E4902.90238
M204 S5000
M205 X30 Y30
G0 F2400 X124.896 Y126.267
M204 S500
M205 X5 Y5
G1 F900 X157.908 Y93.255 E4910.74563
M204 S5000
M205 X30 Y30
G0 F2400 X158.409 Y93.603
M204 S500
M205 X5 Y5
G1 F900 X125.236 Y126.776 E4918.62713
M204 S5000
M205 X30 Y30
G0 F2400 X125.594 Y127.266
M204 S500
M205 X5 Y5
G1 F900 X158.909 Y93.951 E4926.54237
M204 S5000
M205 X30 Y30
G0 F2400 X159.383 Y94.325
M204 S500
M205 X5 Y5
G1 F900 X125.97 Y127.739 E4934.48101
M204 S5000
M205 X30 Y30
G0 F2400 X126.345 Y128.212
M204 S500
M205 X5 Y5
G1 F900 X159.848 Y94.709 E4942.44092
M204 S5000
M205 X30 Y30
G0 F2400 X160.313 Y95.093
M204 S500
M205 X5 Y5
G1 F900 X126.729 Y128.677 E4950.42007
M204 S5000
M205 X30 Y30
G0 F2400 X127.14 Y129.114
M204 S500
M205 X5 Y5
G1 F900 X160.76 Y95.494 E4958.40778
M204 S5000
M205 X30 Y30
G0 F2400 X161.189 Y95.914
M204 S500
M205 X5 Y5
G1 F900 X127.551 Y129.552 E4966.39976
M204 S5000
M205 X30 Y30
G0 F2400 X127.962 Y129.99
M204 S500
M205 X5 Y5
G1 F900 X161.618 Y96.334 E4974.39602
M204 S5000
M205 X30 Y30
G0 F2400 X162.043 Y96.757
M204 S500
M205 X5 Y5
G1 F900 X128.406 Y130.394 E4982.38776
M204 S5000
M205 X30 Y30
G0 F2400 X128.852 Y130.797
M204 S500
M205 X5 Y5
G1 F900 X162.435 Y97.213 E4990.36679
M204 S5000
M205 X30 Y30
G0 F2400 X162.829 Y97.669
M204 S500
M205 X5 Y5
G1 F900 X129.298 Y131.2 E4998.33335
M204 S5000
M205 X30 Y30
G0 F2400 X129.766 Y131.58
M204 S500
M205 X5 Y5
G1 F900 X163.221 Y98.125 E5006.28185
M204 S5000
M205 X30 Y30
G0 F2400 X163.584 Y98.61
M204 S500
M205 X5 Y5
G1 F900 X130.249 Y131.946 E5014.20196
M204 S5000
M205 X30 Y30
G0 F2400 X130.732 Y132.311
M204 S500
M205 X5 Y5
G1 F900 X163.942 Y99.101 E5022.09226
M204 S5000
M205 X30 Y30
G0 F2400 X164.299 Y99.592
M204 S500
M205 X5 Y5
G1 F900 X131.226 Y132.665 E5029.95
M204 S5000
M205 X30 Y30
G0 F2400 X131.746 Y132.994
M204 S500
M205 X5 Y5
G1 F900 X164.636 Y100.104 E5037.76427
M204 S5000
M205 X30 Y30
G0 F2400 X164.956 Y100.632
M204 S500
M205 X5 Y5
G1 F900 X132.265 Y133.323 E5045.53125
M204 S5000
M205 X30 Y30
G0 F2400 X132.79 Y133.647
M204 S500
M205 X5 Y5
G1 F900 X165.277 Y101.16 E5053.24977
M204 S5000
M205 X30 Y30
G0 F2400 X165.583 Y101.703
M204 S500
M205 X5 Y5
G1 F900 X133.347 Y133.938 E5060.90853
M204 S5000
M205 X30 Y30
G0 F2400 X133.904 Y134.23
M204 S500
M205 X5 Y5
G1 F900 X165.866 Y102.268 E5068.50232
M204 S5000
M205 X30 Y30
G0 F2400 X166.148 Y102.835
M204 S500
M205 X5 Y5
G1 F900 X134.462 Y134.521 E5076.03053
M204 S5000
M205 X30 Y30
G0 F2400 X135.055 Y134.776
M204 S500
M205 X5 Y5
G1 F900 X166.421 Y103.41 E5083.48271
M204 S5000
M205 X30 Y30
G0 F2400 X166.663 Y104.016
M204 S500
M205 X5 Y5
G1 F900 X135.652 Y135.028 E5090.85066
M204 S5000
M205 X30 Y30
G0 F2400 X136.248 Y135.28
M204 S500
M205 X5 Y5
G1 F900 X166.904 Y104.624 E5098.13416
M204 S5000
M205 X30 Y30
G0 F2400 X167.14 Y105.236
M204 S500
M205 X5 Y5
G1 F900 X136.882 Y135.495 E5105.32321
M204 S5000
M205 X30 Y30
G0 F2400 X137.522 Y135.703
M204 S500
M205 X5 Y5
G1 F900 X167.337 Y105.888 E5112.40689
M204 S5000
M205 X30 Y30
G0 F2400 X167.534 Y106.539
M204 S500
M205 X5 Y5
G1 F900 X138.163 Y135.911 E5119.38521
M204 S5000
M205 X30 Y30
G0 F2400 X138.843 Y136.079
M204 S500
M205 X5 Y5
G1 F900 X167.721 Y107.201 E5126.24627
M204 S5000
M205 X30 Y30
G0 F2400 X167.872 Y107.899
M204 S500
M205 X5 Y5
G1 F900 X139.531 Y136.24 E5132.97975
M204 S5000
M205 X30 Y30
G0 F2400 X140.223 Y136.396
M204 S500
M205 X5 Y5
G1 F900 X168.022 Y108.598 E5139.58433
M204 S5000
M205 X30 Y30
G0 F2400 X168.147 Y109.321
M204 S500
M205 X5 Y5
G1 F900 X140.963 Y136.505 E5146.04292
M204 S5000
M205 X30 Y30
G0 F2400 X141.703 Y136.613
M204 S500
M205 X5 Y5
G1 F900 X168.243 Y110.073 E5152.3485
M204 S5000
M205 X30 Y30
G0 F2400 X168.339 Y110.826
M204 S500
M205 X5 Y5
G1 F900 X142.463 Y136.702 E5158.49633
M204 S5000
M205 X30 Y30
G0 F2400 X143.261 Y136.752
M204 S500
M205 X5 Y5
G1 F900 X168.386 Y111.627 E5164.46572
M204 S5000
M205 X30 Y30
G0 F2400 X168.42 Y112.441
M204 S500
M205 X5 Y5
G1 F900 X144.06 Y136.802 E5170.25348
M204 S5000
M205 X30 Y30
G0 F2400 X144.922 Y136.789
M204 S500
M205 X5 Y5
G1 F900 X168.431 Y113.279 E5175.83906
M204 S5000
M205 X30 Y30
G0 F2400 X168.398 Y114.161
M204 S500
M205 X5 Y5
G1 F900 X145.789 Y136.77 E5181.21068
M204 S5000
M205 X30 Y30
G0 F2400 X146.702 Y136.706
M204 S500
M205 X5 Y5
G1 F900 X168.358 Y115.049 E5186.356
M204 S5000
M205 X30 Y30
G0 F2400 X168.235 Y116.021
M204 S500
M205 X5 Y5
G1 F900 X147.65 Y136.606 E5191.24675
M204 S5000
M205 X30 Y30
G0 F2400 X148.652 Y136.453
M204 S500
M205 X5 Y5
G1 F900 X168.107 Y116.997 E5195.86914
M204 S5000
M205 X30 Y30
G0 F2400 X167.879 Y118.074
M204 S500
M205 X5 Y5
G1 F900 X149.701 Y136.252 E5200.18801
M204 S5000
M205 X30 Y30
G0 F2400 X150.83 Y135.971
M204 S500
M205 X5 Y5
G1 F900 X167.621 Y119.18 E5204.17735
M204 S5000
M205 X30 Y30
G0 F2400 X167.255 Y120.395
M204 S500
M205 X5 Y5
G1 F900 X152.006 Y135.644 E5207.80033
M204 S5000
M205 X30 Y30
G0 F2400 X153.359 Y135.14
M204 S500
M205 X5 Y5
G1 F900 X166.764 Y121.734 E5210.98531
M204 S5000
M205 X30 Y30
G0 F2400 X166.117 Y123.231
M204 S500
M205 X5 Y5
G1 F900 X154.866 Y134.481 E5213.65829
M204 S5000
M205 X30 Y30
G0 F2400 X156.675 Y133.52
M204 S500
M205 X5 Y5
G1 F900 X165.161 Y125.034 E5215.67446
M204 S5000
M205 X30 Y30
G0 F2400 X163.42 Y127.624
M204 S500
M205 X5 Y5
G1 F900 X159.284 Y131.76 E5216.65713
M204 S5000
M205 X30 Y30
G0 F2400 X121.748 Y106.505
M204 S500
M205 X5 Y5
G1 F900 X138.158 Y90.096 E5220.55583
M204 S5000
M205 X30 Y30
G0 F2400 X136.901 Y90.504
M204 S500
M205 X5 Y5
G1 F900 X122.146 Y105.259 E5224.06144
M204 S5000
M205 X30 Y30
G0 F2400 X122.654 Y103.902
M204 S500
M205 X5 Y5
G1 F900 X135.527 Y91.029 E5227.1199
M204 S5000
M205 X30 Y30
G0 F2400 X133.967 Y91.741
M204 S500
M205 X5 Y5
G1 F900 X123.344 Y102.363 E5229.64368
M204 S5000
M205 X30 Y30
G0 F2400 X124.445 Y100.414
M204 S500
M205 X5 Y5
G1 F900 X132.028 Y92.831 E5231.44531
M204 S5000
M205 X30 Y30
G0 F2400 X128.366 Y95.644
M204 S500
M205 X5 Y5
G1 F900 X127.373 Y96.638 E5231.68135
M204 S5000
M205 X30 Y30
G0 F2400 X120.843 Y107.784
G0 X110.722 Y107.654
G0 X89.219 Y118.669
M204 S500
M205 X5 Y5
G1 F900 X78.008 Y129.88 E5234.34495
M204 S5000
M205 X30 Y30
G0 F2400 X79.38 Y129.357
M204 S500
M205 X5 Y5
G1 F900 X88.691 Y120.046 E5236.55713
M204 S5000
M205 X30 Y30
G0 F2400 X87.862 Y121.723
M204 S500
M205 X5 Y5
G1 F900 X81.087 Y128.498 E5238.16679
M204 S5000
M205 X30 Y30
G0 F2400 X83.896 Y126.538
M204 S500
M205 X5 Y5
G1 F900 X85.846 Y124.588 E5238.63009
M204 S5000
M205 X30 Y30
G0 F2400 X85.839 Y124.582
;MESH:NONMESH
G0 F600 X85.839 Y124.582 Z2.78
G0 F2400 X71.959 Y131.098
;TIME_ELAPSED:6939.514405
;LAYER:6
M204 S1000
M205 X10 Y10
;TYPE:WALL-INNER
;MESH:ABU3-10 (increased volume of M1 from ABU5-75).stl
G1 F600 X70.462 Y131.004 E5238.88208
G1 X68.939 Y130.779 E5239.14072
G1 X67.48 Y130.437 E5239.39248
G1 X66.039 Y129.968 E5239.64706
G1 X64.637 Y129.378 E5239.90261
G1 X63.289 Y128.674 E5240.15809
G1 X62.014 Y127.866 E5240.41168
G1 X60.812 Y126.954 E5240.66517
G1 X59.673 Y125.927 E5240.92282
G1 X58.663 Y124.852 E5241.17062
G1 X57.715 Y123.658 E5241.42675
G1 X56.876 Y122.4 E5241.68079
G1 X56.147 Y121.078 E5241.93441
G1 X55.52 Y119.675 E5242.19258
G1 X55.025 Y118.259 E5242.44459
G1 X54.649 Y116.803 E5242.69722
G1 X54.391 Y115.29 E5242.95507
G1 X54.263 Y113.782 E5243.20933
G1 X54.26 Y112.269 E5243.46351
G1 X54.384 Y110.763 E5243.71738
G1 X54.636 Y109.257 E5243.9739
G1 X55.011 Y107.791 E5244.22812
G1 X55.505 Y106.364 E5244.48182
G1 X56.123 Y104.975 E5244.73722
G1 X56.848 Y103.651 E5244.99082
G1 X57.685 Y102.387 E5245.24551
G1 X58.625 Y101.197 E5245.50028
G1 X59.662 Y100.089 E5245.75523
G1 X60.805 Y99.057 E5246.01394
G1 X62.017 Y98.138 E5246.26947
G1 X63.286 Y97.332 E5246.52203
G1 X64.637 Y96.627 E5246.77804
G1 X66.038 Y96.037 E5247.03343
G1 X67.478 Y95.57 E5247.28776
G1 X68.942 Y95.226 E5247.54041
G1 X70.462 Y95.002 E5247.79853
G1 X71.959 Y94.908 E5248.05052
G1 X73.482 Y94.939 E5248.30643
G1 X74.988 Y95.098 E5248.56085
G1 X76.473 Y95.381 E5248.81482
G1 X77.946 Y95.792 E5249.07173
G1 X79.353 Y96.315 E5249.32391
G1 X80.728 Y96.962 E5249.57921
G1 X82.042 Y97.721 E5249.83414
G1 X83.29 Y98.589 E5250.08953
G1 X84.445 Y99.544 E5250.34131
G1 X85.542 Y100.617 E5250.59911
G1 X86.511 Y101.741 E5250.84842
G1 X87.404 Y102.966 E5251.1031
G1 X88.183 Y104.248 E5251.35512
G1 X88.868 Y105.622 E5251.61305
G1 X89.429 Y107.035 E5251.86846
G1 X89.735 Y108.048 E5252.04624
G1 X90.705 Y107.903 E5252.21101
G1 X119.622 Y107.903 E5257.06906
G1 X121.046 Y108.082 E5257.31018
G1 X121.563 Y106.062 E5257.66048
G1 X122.223 Y104.159 E5257.99886
G1 X123.043 Y102.312 E5258.33837
G1 X124.008 Y100.55 E5258.67587
G1 X125.124 Y98.866 E5259.01527
G1 X126.376 Y97.282 E5259.35447
G1 X127.756 Y95.808 E5259.69369
G1 X129.278 Y94.434 E5260.03816
G1 X130.887 Y93.213 E5260.3775
G1 X132.586 Y92.135 E5260.71554
G1 X134.38 Y91.198 E5261.05556
G1 X136.244 Y90.414 E5261.39528
G1 X138.163 Y89.79 E5261.73429
G1 X140.112 Y89.333 E5262.0706
G1 X141.765 Y89.089 E5262.35132
G1 X141.765 Y85.903 E5262.88657
G1 X147.5 Y85.903 E5263.85005
G1 X147.515 Y88.191 E5264.23444
G1 X147.505 Y89.037 E5264.37658
G1 X150.018 Y89.515 E5264.80633
G1 X152.095 Y90.085 E5265.16817
G1 X153.979 Y90.786 E5265.50588
G1 X155.796 Y91.641 E5265.84324
G1 X157.556 Y92.658 E5266.18474
G1 X159.22 Y93.814 E5266.52513
G1 X160.756 Y95.085 E5266.86006
G1 X162.212 Y96.51 E5267.20233
G1 X163.504 Y98.008 E5267.53467
G1 X164.694 Y99.64 E5267.87399
G1 X165.736 Y101.356 E5268.21127
G1 X166.643 Y103.176 E5268.55289
G1 X167.388 Y105.048 E5268.89138
G1 X167.971 Y106.973 E5269.22928
G1 X168.393 Y108.946 E5269.56824
G1 X168.65 Y110.958 E5269.90901
G1 X168.736 Y112.96 E5270.24565
G1 X168.656 Y114.997 E5270.58813
G1 X168.408 Y116.982 E5270.9242
G1 X167.99 Y118.965 E5271.26467
G1 X167.41 Y120.896 E5271.60339
G1 X166.671 Y122.767 E5271.94135
G1 X165.77 Y124.592 E5272.28328
G1 X164.734 Y126.305 E5272.6196
G1 X163.543 Y127.947 E5272.96039
G1 X162.227 Y129.478 E5273.29955
G1 X160.768 Y130.909 E5273.64289
G1 X159.213 Y132.196 E5273.982
G1 X157.556 Y133.348 E5274.32104
G1 X155.796 Y134.364 E5274.66245
G1 X153.979 Y135.219 E5274.99981
G1 X152.094 Y135.921 E5275.33774
G1 X150.142 Y136.465 E5275.67817
G1 X148.159 Y136.844 E5276.01735
G1 X146.157 Y137.054 E5276.35553
G1 X144.131 Y137.096 E5276.69597
G1 X142.132 Y136.971 E5277.03246
G1 X140.112 Y136.673 E5277.37549
G1 X138.163 Y136.216 E5277.7118
G1 X136.245 Y135.592 E5278.05065
G1 X134.38 Y134.807 E5278.39059
G1 X132.586 Y133.87 E5278.73062
G1 X130.886 Y132.792 E5279.0688
G1 X129.285 Y131.577 E5279.40645
G1 X127.773 Y130.214 E5279.74844
G1 X126.424 Y128.778 E5280.07944
G1 X125.162 Y127.19 E5280.42021
G1 X124.045 Y125.514 E5280.75859
G1 X123.068 Y123.743 E5281.09839
G1 X122.243 Y121.896 E5281.43823
G1 X121.581 Y120.002 E5281.7753
G1 X121.044 Y117.919 E5282.13668
G1 X119.604 Y118.103 E5282.38057
G1 X90.664 Y118.103 E5287.24249
G1 X89.731 Y117.965 E5287.40094
G1 X89.444 Y118.93 E5287.57008
G1 X88.89 Y120.336 E5287.82396
G1 X88.216 Y121.699 E5288.07941
G1 X87.43 Y123 E5288.33477
G1 X86.545 Y124.222 E5288.58825
G1 X85.545 Y125.382 E5288.84555
G1 X84.452 Y126.457 E5289.1031
G1 X83.293 Y127.415 E5289.35572
G1 X82.05 Y128.279 E5289.61004
G1 X80.719 Y129.047 E5289.8682
G1 X79.357 Y129.688 E5290.12109
G1 X77.942 Y130.215 E5290.37476
G1 X76.473 Y130.625 E5290.63099
G1 X74.988 Y130.908 E5290.88496
G1 X73.483 Y131.066 E5291.13918
G1 X71.959 Y131.098 E5291.39527
M204 S5000
M205 X30 Y30
G0 F2400 X84.58 Y99.394
G0 X84.855 Y99.105
M204 S500
M205 X5 Y5
;TYPE:WALL-OUTER
G1 F600 X85.975 Y100.201 E5291.65854
G1 X86.982 Y101.368 E5291.91749
G1 X87.904 Y102.634 E5292.18061
G1 X88.71 Y103.961 E5292.44144
G1 X89.416 Y105.377 E5292.70726
G1 X89.994 Y106.833 E5292.97044
G1 X90.159 Y107.378 E5293.0661
G1 X90.664 Y107.303 E5293.15187
G1 X120.071 Y107.303 E5298.09225
G1 X120.071 Y107.355 E5298.10098
G1 X120.596 Y107.421 E5298.18988
G1 X120.989 Y105.884 E5298.4564
G1 X121.661 Y103.947 E5298.80084
G1 X122.506 Y102.043 E5299.1508
G1 X123.494 Y100.24 E5299.4962
G1 X124.642 Y98.508 E5299.84529
G1 X125.919 Y96.892 E5300.19131
G1 X127.333 Y95.382 E5300.53886
G1 X128.9 Y93.968 E5300.89345
G1 X130.543 Y92.721 E5301.23997
G1 X132.288 Y91.614 E5301.58714
G1 X134.122 Y90.655 E5301.93484
G1 X136.036 Y89.85 E5302.28367
G1 X137.997 Y89.213 E5302.63006
G1 X140.007 Y88.742 E5302.97689
G1 X141.165 Y88.571 E5303.17354
G1 X141.165 Y85.303 E5303.72257
G1 X148.096 Y85.303 E5304.88698
G1 X148.115 Y88.198 E5305.37335
G1 X148.111 Y88.542 E5305.43114
G1 X150.164 Y88.933 E5305.78225
G1 X152.27 Y89.51 E5306.14909
G1 X154.215 Y90.234 E5306.49776
G1 X156.079 Y91.111 E5306.84384
G1 X157.881 Y92.152 E5307.19346
G1 X159.572 Y93.328 E5307.53949
G1 X161.166 Y94.646 E5307.88697
G1 X162.645 Y96.094 E5308.2347
G1 X163.975 Y97.635 E5308.57668
G1 X165.194 Y99.307 E5308.9243
G1 X166.261 Y101.064 E5309.26964
G1 X167.19 Y102.93 E5309.61983
G1 X167.955 Y104.852 E5309.96737
G1 X168.554 Y106.83 E5310.31457
G1 X168.984 Y108.839 E5310.65973
G1 X169.248 Y110.904 E5311.00947
G1 X169.337 Y112.97 E5311.35688
G1 X169.255 Y115.036 E5311.70425
G1 X168.999 Y117.086 E5312.05132
G1 X168.571 Y119.116 E5312.39986
G1 X167.979 Y121.089 E5312.74592
G1 X167.218 Y123.015 E5313.09383
G1 X166.301 Y124.872 E5313.44177
G1 X165.23 Y126.644 E5313.78962
G1 X164.015 Y128.318 E5314.13712
G1 X162.667 Y129.886 E5314.48451
G1 X161.166 Y131.359 E5314.83781
G1 X159.572 Y132.678 E5315.1854
G1 X157.881 Y133.854 E5315.53143
G1 X156.079 Y134.894 E5315.88097
G1 X154.215 Y135.771 E5316.22705
G1 X152.275 Y136.493 E5316.57481
G1 X150.282 Y137.049 E5316.92242
G1 X148.24 Y137.439 E5317.27168
G1 X146.197 Y137.653 E5317.61678
G1 X144.118 Y137.697 E5317.96613
G1 X142.066 Y137.568 E5318.31155
G1 X140.007 Y137.264 E5318.66121
G1 X137.997 Y136.793 E5319.00803
G1 X136.037 Y136.156 E5319.35427
G1 X134.122 Y135.35 E5319.70332
G1 X132.288 Y134.391 E5320.05101
G1 X130.542 Y133.284 E5320.39833
G1 X128.9 Y132.038 E5320.74462
G1 X127.357 Y130.648 E5321.09351
G1 X125.969 Y129.17 E5321.43415
G1 X124.677 Y127.545 E5321.78292
G1 X123.533 Y125.827 E5322.12968
G1 X122.528 Y124.005 E5322.47925
G1 X121.688 Y122.125 E5322.82518
G1 X121.005 Y120.171 E5323.17293
G1 X120.595 Y118.581 E5323.44879
G1 X120.071 Y118.648 E5323.53754
G1 X120.071 Y118.703 E5323.54678
G1 X90.617 Y118.703 E5328.49505
G1 X90.158 Y118.635 E5328.573
G1 X90.012 Y119.125 E5328.6589
G1 X89.437 Y120.583 E5328.9222
G1 X88.742 Y121.988 E5329.18554
G1 X87.932 Y123.33 E5329.44888
G1 X87.013 Y124.599 E5329.71211
G1 X85.991 Y125.785 E5329.97513
G1 X84.855 Y126.901 E5330.24266
G1 X83.648 Y127.899 E5330.50578
G1 X82.369 Y128.788 E5330.76746
G1 X81.002 Y129.577 E5331.03262
G1 X79.593 Y130.24 E5331.29423
G1 X78.123 Y130.787 E5331.55773
G1 X76.615 Y131.208 E5331.82077
G1 X75.067 Y131.503 E5332.08551
G1 X73.523 Y131.665 E5332.34633
G1 X71.946 Y131.699 E5332.61132
G1 X70.396 Y131.601 E5332.87224
G1 X68.834 Y131.37 E5333.13751
G1 X67.314 Y131.014 E5333.39978
G1 X65.831 Y130.532 E5333.66176
G1 X64.379 Y129.921 E5333.92641
G1 X62.991 Y129.195 E5334.18957
G1 X61.67 Y128.358 E5334.45229
G1 X60.427 Y127.415 E5334.71441
G1 X59.257 Y126.361 E5334.97897
G1 X58.208 Y125.244 E5335.2364
G1 X57.23 Y124.013 E5335.50053
G1 X56.364 Y122.713 E5335.76295
G1 X55.607 Y121.34 E5336.02635
G1 X54.965 Y119.904 E5336.29061
G1 X54.449 Y118.429 E5336.55314
G1 X54.06 Y116.923 E5336.81445
G1 X53.796 Y115.37 E5337.0791
G1 X53.663 Y113.81 E5337.34213
G1 X53.66 Y112.245 E5337.60505
G1 X53.788 Y110.686 E5337.86784
G1 X54.047 Y109.141 E5338.13102
G1 X54.438 Y107.61 E5338.39649
G1 X54.945 Y106.148 E5338.65645
G1 X55.584 Y104.711 E5338.92066
G1 X56.334 Y103.341 E5339.18305
G1 X57.203 Y102.029 E5339.44743
G1 X58.168 Y100.807 E5339.70902
G1 X59.239 Y99.663 E5339.9723
G1 X60.427 Y98.591 E5340.24112
G1 X61.67 Y97.648 E5340.50324
G1 X62.991 Y96.809 E5340.76615
G1 X64.379 Y96.084 E5341.02923
G1 X65.83 Y95.473 E5341.29372
G1 X67.312 Y94.993 E5341.55543
G1 X68.837 Y94.635 E5341.8186
G1 X70.396 Y94.405 E5342.08335
G1 X71.946 Y94.307 E5342.34427
G1 X73.522 Y94.34 E5342.60909
G1 X75.067 Y94.503 E5342.87009
G1 X76.615 Y94.798 E5343.13484
G1 X78.127 Y95.22 E5343.39856
G1 X79.589 Y95.763 E5343.66057
G1 X81.002 Y96.428 E5343.92293
G1 X82.369 Y97.218 E5344.18818
G1 X83.648 Y98.107 E5344.44986
G1 X84.855 Y99.105 E5344.71297
M204 S5000
M205 X30 Y30
G0 F2400 X85.069 Y99.314
G0 X84.055 Y99.987
M204 S500
M205 X5 Y5
;TYPE:SKIN
G1 F900 X85.111 Y101.02 E5344.96115
G1 X86.051 Y102.11 E5345.20296
G1 X86.913 Y103.294 E5345.449
G1 X87.667 Y104.536 E5345.6931
G1 X88.319 Y105.84 E5345.93803
G1 X88.873 Y107.234 E5346.19003
G1 X89.318 Y108.707 E5346.44854
G1 X90.752 Y108.493 E5346.69212
G1 X119.581 Y108.493 E5351.5354
G1 X121.489 Y108.733 E5351.85847
G1 X122.132 Y106.219 E5352.29441
G1 X122.77 Y104.382 E5352.62111
G1 X123.578 Y102.562 E5352.95565
G1 X124.508 Y100.864 E5353.2809
G1 X125.603 Y99.212 E5353.61387
G1 X126.824 Y97.666 E5353.94483
G1 X128.171 Y96.227 E5354.27597
G1 X129.656 Y94.887 E5354.612
G1 X131.221 Y93.699 E5354.9421
G1 X132.88 Y92.648 E5355.27203
G1 X134.633 Y91.732 E5355.60432
G1 X136.448 Y90.968 E5355.93515
G1 X138.329 Y90.356 E5356.26746
G1 X140.212 Y89.915 E5356.59237
G1 X142.355 Y89.598 E5356.95631
G1 X142.355 Y86.493 E5357.47795
G1 X146.914 Y86.493 E5358.24386
G1 X146.925 Y88.184 E5358.52796
G1 X146.909 Y89.525 E5358.75326
G1 X149.888 Y90.091 E5359.26268
G1 X151.912 Y90.646 E5359.61527
G1 X153.761 Y91.335 E5359.94677
G1 X155.513 Y92.159 E5360.27203
G1 X157.242 Y93.158 E5360.6075
G1 X158.866 Y94.286 E5360.93969
G1 X160.358 Y95.521 E5361.26508
G1 X161.781 Y96.913 E5361.5995
G1 X163.044 Y98.377 E5361.92433
G1 X164.2 Y99.963 E5362.25405
G1 X165.213 Y101.631 E5362.5819
G1 X166.11 Y103.431 E5362.91977
G1 X166.828 Y105.235 E5363.24596
G1 X167.399 Y107.122 E5363.57717
G1 X167.809 Y109.034 E5363.90569
G1 X168.062 Y111.011 E5364.24054
G1 X168.145 Y112.962 E5364.5686
G1 X168.068 Y114.948 E5364.9025
G1 X167.826 Y116.882 E5365.22995
G1 X167.414 Y118.831 E5365.56461
G1 X166.855 Y120.695 E5365.89155
G1 X166.128 Y122.532 E5366.22345
G1 X165.253 Y124.307 E5366.55591
G1 X164.243 Y125.978 E5366.88394
G1 X163.087 Y127.571 E5367.2146
G1 X161.788 Y129.083 E5367.54949
G1 X160.37 Y130.473 E5367.88308
G1 X158.859 Y131.724 E5368.21264
G1 X157.242 Y132.848 E5368.54348
G1 X155.517 Y133.843 E5368.87803
G1 X153.757 Y134.672 E5369.20487
G1 X151.908 Y135.361 E5369.53637
G1 X150.013 Y135.888 E5369.86681
G1 X148.059 Y136.262 E5370.20104
G1 X146.132 Y136.464 E5370.52655
G1 X144.132 Y136.506 E5370.86263
G1 X142.207 Y136.385 E5371.18666
G1 X140.212 Y136.091 E5371.52544
G1 X138.329 Y135.65 E5371.85035
G1 X136.453 Y135.039 E5372.18181
G1 X134.629 Y134.271 E5372.5143
G1 X132.88 Y133.357 E5372.84583
G1 X131.22 Y132.306 E5373.17591
G1 X129.663 Y131.124 E5373.50432
G1 X128.188 Y129.794 E5373.83798
G1 X126.871 Y128.392 E5374.16114
G1 X125.638 Y126.841 E5374.49401
G1 X124.552 Y125.211 E5374.82307
G1 X123.595 Y123.476 E5375.15595
G1 X122.792 Y121.679 E5375.48661
G1 X122.149 Y119.839 E5375.81406
G1 X121.485 Y117.268 E5376.26017
G1 X119.561 Y117.513 E5376.58601
G1 X90.71 Y117.513 E5381.43298
G1 X89.312 Y117.306 E5381.6704
G1 X88.882 Y118.745 E5381.92271
G1 X88.349 Y120.097 E5382.16686
G1 X87.699 Y121.414 E5382.4136
G1 X86.938 Y122.673 E5382.66075
G1 X86.081 Y123.857 E5382.9063
G1 X85.112 Y124.981 E5383.15562
G1 X84.061 Y126.015 E5383.40331
G1 X82.931 Y126.948 E5383.6495
G1 X81.737 Y127.779 E5383.89389
G1 X80.441 Y128.526 E5384.14519
G1 X79.135 Y129.141 E5384.38771
G1 X77.756 Y129.655 E5384.63495
G1 X76.344 Y130.048 E5384.88119
G1 X74.888 Y130.326 E5385.13021
G1 X73.458 Y130.476 E5385.37177
G1 X71.96 Y130.508 E5385.62349
G1 X70.537 Y130.418 E5385.86304
G1 X69.039 Y130.197 E5386.11742
G1 X67.646 Y129.871 E5386.35777
G1 X66.247 Y129.415 E5386.60497
G1 X64.886 Y128.842 E5386.85306
G1 X63.582 Y128.161 E5387.10021
G1 X62.348 Y127.38 E5387.34555
G1 X61.19 Y126.501 E5387.58979
G1 X60.088 Y125.507 E5387.83911
G1 X59.11 Y124.466 E5388.07908
G1 X58.191 Y123.309 E5388.32731
G1 X57.383 Y122.097 E5388.57202
G1 X56.674 Y120.811 E5388.81873
G1 X56.069 Y119.458 E5389.06772
G1 X55.589 Y118.085 E5389.31208
G1 X55.228 Y116.685 E5389.55497
G1 X54.977 Y115.212 E5389.806
G1 X54.853 Y113.754 E5390.05183
G1 X54.85 Y112.294 E5390.29711
G1 X54.97 Y110.838 E5390.54255
G1 X55.214 Y109.381 E5390.79073
G1 X55.58 Y107.948 E5391.03921
G1 X56.052 Y106.586 E5391.28137
G1 X56.655 Y105.23 E5391.53069
G1 X57.346 Y103.969 E5391.77226
G1 X58.164 Y102.733 E5392.02126
G1 X59.073 Y101.581 E5392.26779
G1 X60.077 Y100.508 E5392.51466
G1 X61.183 Y99.51 E5392.76494
G1 X62.351 Y98.624 E5393.01123
G1 X63.58 Y97.845 E5393.25568
G1 X64.896 Y97.158 E5393.50508
G1 X66.238 Y96.592 E5393.74977
G1 X67.638 Y96.138 E5393.99703
G1 X69.045 Y95.808 E5394.23982
G1 X70.537 Y95.588 E5394.49319
G1 X71.96 Y95.498 E5394.73273
G1 X73.456 Y95.529 E5394.98411
G1 X74.887 Y95.68 E5395.22585
G1 X76.344 Y95.958 E5395.47504
G1 X77.76 Y96.352 E5395.72197
G1 X79.135 Y96.864 E5395.96846
G1 X80.445 Y97.48 E5396.21166
G1 X81.728 Y98.221 E5396.46057
G1 X82.928 Y99.056 E5396.70618
G1 X84.055 Y99.987 E5396.95176
M204 S5000
M205 X30 Y30
G0 F2400 X62.484 Y127.821
M204 S500
M205 X5 Y5
G1 F900 X57.548 Y122.885 E5398.12449
M204 S5000
M205 X30 Y30
G0 F2400 X56.364 Y120.852
M204 S500
M205 X5 Y5
G1 F900 X64.477 Y128.965 E5400.05204
M204 S5000
M205 X30 Y30
G0 F2400 X65.994 Y129.634
M204 S500
M205 X5 Y5
G1 F900 X55.714 Y119.353 E5402.49457
M204 S5000
M205 X30 Y30
G0 F2400 X55.272 Y118.063
M204 S500
M205 X5 Y5
G1 F900 X67.273 Y130.064 E5405.34586
M204 S5000
M205 X30 Y30
G0 F2400 X68.416 Y130.358
M204 S500
M205 X5 Y5
G1 F900 X54.978 Y116.92 E5408.53856
M204 S5000
M205 X30 Y30
G0 F2400 X54.786 Y115.88
M204 S500
M205 X5 Y5
G1 F900 X69.468 Y130.562 E5412.02683
M204 S5000
M205 X30 Y30
G0 F2400 X70.463 Y130.708
M204 S500
M205 X5 Y5
G1 F900 X54.648 Y114.894 E5415.78416
M204 S5000
M205 X30 Y30
G0 F2400 X54.57 Y113.967
M204 S500
M205 X5 Y5
G1 F900 X71.373 Y130.77 E5419.77635
M204 S5000
M205 X30 Y30
G0 F2400 X72.252 Y130.8
M204 S500
M205 X5 Y5
G1 F900 X54.551 Y113.099 E5423.98189
M204 S5000
M205 X30 Y30
G0 F2400 X54.551 Y112.251
M204 S500
M205 X5 Y5
G1 F900 X73.083 Y130.782 E5428.38475
M204 S5000
M205 X30 Y30
G0 F2400 X73.88 Y130.732
M204 S500
M205 X5 Y5
G1 F900 X54.616 Y111.468 E5432.96165
M204 S5000
M205 X30 Y30
G0 F2400 X54.689 Y110.692
M204 S500
M205 X5 Y5
G1 F900 X74.648 Y130.651 E5437.70366
M204 S5000
M205 X30 Y30
G0 F2400 X75.381 Y130.535
M204 S500
M205 X5 Y5
G1 F900 X54.811 Y109.965 E5442.59085
M204 S5000
M205 X30 Y30
G0 F2400 X54.938 Y109.244
M204 S500
M205 X5 Y5
G1 F900 X76.093 Y130.399 E5447.61702
M204 S5000
M205 X30 Y30
G0 F2400 X76.779 Y130.237
M204 S500
M205 X5 Y5
G1 F900 X55.111 Y108.568 E5452.76519
M204 S5000
M205 X30 Y30
G0 F2400 X55.283 Y107.892
M204 S500
M205 X5 Y5
G1 F900 X77.443 Y130.052 E5458.03014
M204 S5000
M205 X30 Y30
G0 F2400 X78.089 Y129.849
M204 S500
M205 X5 Y5
G1 F900 X55.499 Y107.259 E5463.39725
M204 S5000
M205 X30 Y30
G0 F2400 X55.717 Y106.628
M204 S500
M205 X5 Y5
G1 F900 X78.708 Y129.619 E5468.85963
M204 S5000
M205 X30 Y30
G0 F2400 X79.321 Y129.384
M204 S500
M205 X5 Y5
G1 F900 X55.968 Y106.032 E5474.4079
M204 S5000
M205 X30 Y30
G0 F2400 X56.229 Y105.444
M204 S500
M205 X5 Y5
G1 F900 X79.898 Y129.112 E5480.03125
M204 S5000
M205 X30 Y30
G0 F2400 X80.474 Y128.84
M204 S500
M205 X5 Y5
G1 F900 X56.507 Y104.873 E5485.72552
M204 S5000
M205 X30 Y30
G0 F2400 X56.807 Y104.325
M204 S500
M205 X5 Y5
G1 F900 X81.019 Y128.537 E5491.478
M204 S5000
M205 X30 Y30
G0 F2400 X81.558 Y128.227
M204 S500
M205 X5 Y5
G1 F900 X57.11 Y103.779 E5497.28655
M204 S5000
M205 X30 Y30
G0 F2400 X57.448 Y103.268
M204 S500
M205 X5 Y5
G1 F900 X82.083 Y127.903 E5503.13952
M204 S5000
M205 X30 Y30
G0 F2400 X82.583 Y127.554
M204 S500
M205 X5 Y5
G1 F900 X57.786 Y102.758 E5509.03087
M204 S5000
M205 X30 Y30
G0 F2400 X58.146 Y102.27
M204 S500
M205 X5 Y5
G1 F900 X83.082 Y127.206 E5514.95536
M204 S5000
M205 X30 Y30
G0 F2400 X83.549 Y126.824
M204 S500
M205 X5 Y5
G1 F900 X58.52 Y101.795 E5520.90195
M204 S5000
M205 X30 Y30
G0 F2400 X58.899 Y101.326
M204 S500
M205 X5 Y5
G1 F900 X84.014 Y126.44 E5526.86885
M204 S5000
M205 X30 Y30
G0 F2400 X84.461 Y126.039
M204 S500
M205 X5 Y5
G1 F900 X59.309 Y100.887 E5532.84466
M204 S5000
M205 X30 Y30
G0 F2400 X59.72 Y100.449
M204 S500
M205 X5 Y5
G1 F900 X84.889 Y125.618 E5538.82451
M204 S5000
M205 X30 Y30
G0 F2400 X85.317 Y125.198
M204 S500
M205 X5 Y5
G1 F900 X60.153 Y100.034 E5544.80317
M204 S5000
M205 X30 Y30
G0 F2400 X60.599 Y99.632
M204 S500
M205 X5 Y5
G1 F900 X85.711 Y124.744 E5550.76948
M204 S5000
M205 X30 Y30
G0 F2400 X86.105 Y124.288
M204 S500
M205 X5 Y5
G1 F900 X61.05 Y99.233 E5556.72224
M204 S5000
M205 X30 Y30
G0 F2400 X61.532 Y98.867
M204 S500
M205 X5 Y5
G1 F900 X86.48 Y123.815 E5562.64959
M204 S5000
M205 X30 Y30
G0 F2400 X86.837 Y123.324
M204 S500
M205 X5 Y5
G1 F900 X62.015 Y98.502 E5568.54699
M204 S5000
M205 X30 Y30
G0 F2400 X62.521 Y98.159
M204 S500
M205 X5 Y5
G1 F900 X87.193 Y122.831 E5574.40876
M204 S5000
M205 X30 Y30
G0 F2400 X87.512 Y122.302
M204 S500
M205 X5 Y5
G1 F900 X63.041 Y97.831 E5580.22277
M204 S5000
M205 X30 Y30
G0 F2400 X63.571 Y97.512
M204 S500
M205 X5 Y5
G1 F900 X87.832 Y121.773 E5585.98689
M204 S5000
M205 X30 Y30
G0 F2400 X88.128 Y121.221
M204 S500
M205 X5 Y5
G1 F900 X64.128 Y97.22 E5591.68912
M204 S5000
M205 X30 Y30
G0 F2400 X64.685 Y96.929
M204 S500
M205 X5 Y5
G1 F900 X88.408 Y120.652 E5597.32542
M204 S5000
M205 X30 Y30
G0 F2400 X88.68 Y120.075
M204 S500
M205 X5 Y5
G1 F900 X65.275 Y96.671 E5602.88604
M204 S5000
M205 X30 Y30
G0 F2400 X65.872 Y96.419
M204 S500
M205 X5 Y5
G1 F900 X88.92 Y119.467 E5608.36197
M204 S5000
M205 X30 Y30
G0 F2400 X89.16 Y118.858
M204 S500
M205 X5 Y5
G1 F900 X66.494 Y96.192 E5613.74713
M204 S5000
M205 X30 Y30
G0 F2400 X67.135 Y95.985
M204 S500
M205 X5 Y5
G1 F900 X89.356 Y118.206 E5619.02658
M204 S5000
M205 X30 Y30
G0 F2400 X89.658 Y117.659
M204 S500
M205 X5 Y5
G1 F900 X67.792 Y95.793 E5624.22167
M204 S5000
M205 X30 Y30
G0 F2400 X68.479 Y95.632
M204 S500
M205 X5 Y5
G1 F900 X90.653 Y117.806 E5629.48995
M204 S5000
M205 X30 Y30
G0 F2400 X91.507 Y117.811
M204 S500
M205 X5 Y5
G1 F900 X69.18 Y95.484 E5634.79457
M204 S5000
M205 X30 Y30
G0 F2400 X69.92 Y95.375
M204 S500
M205 X5 Y5
G1 F900 X92.355 Y117.811 E5640.12497
M204 S5000
M205 X30 Y30
G0 F2400 X93.204 Y117.811
M204 S500
M205 X5 Y5
G1 F900 X70.671 Y95.278 E5645.47854
M204 S5000
M205 X30 Y30
G0 F2400 X71.469 Y95.228
M204 S500
M205 X5 Y5
G1 F900 X94.052 Y117.811 E5650.84399
M204 S5000
M205 X30 Y30
G0 F2400 X94.901 Y117.811
M204 S500
M205 X5 Y5
G1 F900 X72.294 Y95.204 E5656.21514
M204 S5000
M205 X30 Y30
G0 F2400 X73.16 Y95.222
M204 S500
M205 X5 Y5
G1 F900 X95.75 Y117.811 E5661.58213
M204 S5000
M205 X30 Y30
G0 F2400 X96.598 Y117.811
M204 S500
M205 X5 Y5
G1 F900 X74.079 Y95.292 E5666.93237
M204 S5000
M205 X30 Y30
G0 F2400 X75.038 Y95.403
M204 S500
M205 X5 Y5
G1 F900 X97.447 Y117.811 E5672.25636
M204 S5000
M205 X30 Y30
G0 F2400 X98.295 Y117.811
M204 S500
M205 X5 Y5
G1 F900 X76.086 Y95.602 E5677.53295
M204 S5000
M205 X30 Y30
G0 F2400 X77.222 Y95.89
M204 S500
M205 X5 Y5
G1 F900 X89.454 Y108.122 E5680.43912
M204 S5000
M205 X30 Y30
G0 F2400 X89.682 Y108.349
M204 S500
M205 X5 Y5
G1 F900 X99.144 Y117.811 E5682.68718
M204 S5000
M205 X30 Y30
G0 F2400 X99.992 Y117.811
M204 S500
M205 X5 Y5
G1 F900 X90.42 Y108.239 E5684.96137
M204 S5000
M205 X30 Y30
G0 F2400 X91.222 Y108.192
M204 S500
M205 X5 Y5
G1 F900 X100.841 Y117.811 E5687.24673
M204 S5000
M205 X30 Y30
G0 F2400 X101.689 Y117.811
M204 S500
M205 X5 Y5
G1 F900 X92.07 Y108.192 E5689.53208
M204 S5000
M205 X30 Y30
G0 F2400 X92.919 Y108.192
M204 S500
M205 X5 Y5
G1 F900 X102.538 Y117.811 E5691.81744
M204 S5000
M205 X30 Y30
G0 F2400 X103.386 Y117.811
M204 S500
M205 X5 Y5
G1 F900 X93.768 Y108.192 E5694.10268
M204 S5000
M205 X30 Y30
G0 F2400 X94.616 Y108.192
M204 S500
M205 X5 Y5
G1 F900 X104.235 Y117.811 E5696.38804
M204 S5000
M205 X30 Y30
G0 F2400 X105.083 Y117.811
M204 S500
M205 X5 Y5
G1 F900 X95.465 Y108.192 E5698.67328
M204 S5000
M205 X30 Y30
G0 F2400 X96.313 Y108.192
M204 S500
M205 X5 Y5
G1 F900 X105.933 Y117.812 E5700.95887
M204 S5000
M205 X30 Y30
G0 F2400 X106.781 Y117.812
M204 S500
M205 X5 Y5
G1 F900 X97.162 Y108.192 E5703.24435
M204 S5000
M205 X30 Y30
G0 F2400 X98.01 Y108.192
M204 S500
M205 X5 Y5
G1 F900 X107.63 Y117.812 E5705.52995
M204 S5000
M205 X30 Y30
G0 F2400 X108.478 Y117.812
M204 S500
M205 X5 Y5
G1 F900 X98.859 Y108.192 E5707.81542
M204 S5000
M205 X30 Y30
G0 F2400 X99.707 Y108.192
M204 S500
M205 X5 Y5
G1 F900 X109.327 Y117.812 E5710.10102
M204 S5000
M205 X30 Y30
G0 F2400 X110.175 Y117.812
M204 S500
M205 X5 Y5
G1 F900 X100.556 Y108.192 E5712.38649
M204 S5000
M205 X30 Y30
G0 F2400 X101.404 Y108.192
M204 S500
M205 X5 Y5
G1 F900 X111.024 Y117.812 E5714.67209
M204 S5000
M205 X30 Y30
G0 F2400 X111.872 Y117.812
M204 S500
M205 X5 Y5
G1 F900 X102.253 Y108.192 E5716.95757
M204 S5000
M205 X30 Y30
G0 F2400 X103.101 Y108.192
M204 S500
M205 X5 Y5
G1 F900 X112.721 Y117.812 E5719.24316
M204 S5000
M205 X30 Y30
G0 F2400 X113.569 Y117.812
M204 S500
M205 X5 Y5
G1 F900 X103.95 Y108.192 E5721.52864
M204 S5000
M205 X30 Y30
G0 F2400 X104.798 Y108.192
M204 S500
M205 X5 Y5
G1 F900 X114.418 Y117.812 E5723.81423
M204 S5000
M205 X30 Y30
G0 F2400 X115.266 Y117.812
M204 S500
M205 X5 Y5
G1 F900 X105.647 Y108.192 E5726.09971
M204 S5000
M205 X30 Y30
G0 F2400 X106.495 Y108.192
M204 S500
M205 X5 Y5
G1 F900 X116.115 Y117.812 E5728.38531
M204 S5000
M205 X30 Y30
G0 F2400 X116.963 Y117.812
M204 S500
M205 X5 Y5
G1 F900 X107.344 Y108.192 E5730.67078
M204 S5000
M205 X30 Y30
G0 F2400 X108.192 Y108.192
M204 S500
M205 X5 Y5
G1 F900 X117.812 Y117.812 E5732.95638
M204 S5000
M205 X30 Y30
G0 F2400 X118.661 Y117.812
M204 S500
M205 X5 Y5
G1 F900 X109.041 Y108.192 E5735.24197
M204 S5000
M205 X30 Y30
G0 F2400 X109.89 Y108.192
M204 S500
M205 X5 Y5
G1 F900 X119.509 Y117.812 E5737.52745
M204 S5000
M205 X30 Y30
G0 F2400 X120.27 Y117.724
M204 S500
M205 X5 Y5
G1 F900 X110.738 Y108.192 E5739.79214
M204 S5000
M205 X30 Y30
G0 F2400 X111.587 Y108.192
M204 S500
M205 X5 Y5
G1 F900 X121.022 Y117.628 E5742.0339
M204 S5000
M205 X30 Y30
G0 F2400 X121.35 Y117.956
M204 S500
M205 X5 Y5
G1 F900 X139.665 Y136.271 E5746.38532
M204 S5000
M205 X30 Y30
G0 F2400 X140.71 Y136.467
M204 S500
M205 X5 Y5
G1 F900 X112.435 Y108.192 E5753.10312
M204 S5000
M205 X30 Y30
G0 F2400 X113.284 Y108.192
M204 S500
M205 X5 Y5
G1 F900 X141.704 Y136.613 E5759.85548
M204 S5000
M205 X30 Y30
G0 F2400 X142.653 Y136.713
M204 S500
M205 X5 Y5
G1 F900 X114.132 Y108.192 E5766.63173
M204 S5000
M205 X30 Y30
G0 F2400 X114.981 Y108.192
M204 S500
M205 X5 Y5
G1 F900 X143.558 Y136.77 E5773.42139
M204 S5000
M205 X30 Y30
G0 F2400 X144.435 Y136.798
M204 S500
M205 X5 Y5
G1 F900 X115.829 Y108.192 E5780.21783
M204 S5000
M205 X30 Y30
G0 F2400 X116.678 Y108.192
M204 S500
M205 X5 Y5
G1 F900 X145.266 Y136.781 E5787.01011
M204 S5000
M205 X30 Y30
G0 F2400 X146.097 Y136.763
M204 S500
M205 X5 Y5
G1 F900 X117.526 Y108.192 E5793.79824
M204 S5000
M205 X30 Y30
G0 F2400 X118.375 Y108.192
M204 S500
M205 X5 Y5
G1 F900 X146.87 Y136.687 E5800.5683
M204 S5000
M205 X30 Y30
G0 F2400 X147.638 Y136.607
M204 S500
M205 X5 Y5
G1 F900 X119.223 Y108.192 E5807.31936
M204 S5000
M205 X30 Y30
G0 F2400 X120.14 Y108.261
M204 S500
M205 X5 Y5
G1 F900 X148.383 Y136.504 E5814.02956
M204 S5000
M205 X30 Y30
G0 F2400 X149.095 Y136.367
M204 S500
M205 X5 Y5
G1 F900 X121.111 Y108.383 E5820.67822
M204 S5000
M205 X30 Y30
G0 F2400 X121.408 Y107.832
M204 S500
M205 X5 Y5
G1 F900 X149.807 Y136.231 E5827.42548
M204 S5000
M205 X30 Y30
G0 F2400 X150.49 Y136.065
M204 S500
M205 X5 Y5
G1 F900 X121.582 Y107.157 E5834.29367
M204 S5000
M205 X30 Y30
G0 F2400 X121.754 Y106.481
M204 S500
M205 X5 Y5
G1 F900 X151.154 Y135.881 E5841.27875
M204 S5000
M205 X30 Y30
G0 F2400 X151.818 Y135.696
M204 S500
M205 X5 Y5
G1 F900 X121.948 Y105.826 E5848.3755
M204 S5000
M205 X30 Y30
G0 F2400 X122.167 Y105.196
M204 S500
M205 X5 Y5
G1 F900 X152.449 Y135.478 E5855.57014
M204 S5000
M205 X30 Y30
G0 F2400 X153.067 Y135.248
M204 S500
M205 X5 Y5
G1 F900 X122.386 Y104.566 E5862.85969
M204 S5000
M205 X30 Y30
G0 F2400 X122.627 Y103.959
M204 S500
M205 X5 Y5
G1 F900 X153.685 Y135.017 E5870.23869
M204 S5000
M205 X30 Y30
G0 F2400 X154.275 Y134.758
M204 S500
M205 X5 Y5
G1 F900 X122.888 Y103.372 E5877.69574
M204 S5000
M205 X30 Y30
G0 F2400 X123.149 Y102.785
M204 S500
M205 X5 Y5
G1 F900 X154.852 Y134.487 E5885.22787
M204 S5000
M205 X30 Y30
G0 F2400 X155.429 Y134.215
M204 S500
M205 X5 Y5
G1 F900 X123.426 Y102.212 E5892.8314
M204 S5000
M205 X30 Y30
G0 F2400 X123.726 Y101.664
M204 S500
M205 X5 Y5
G1 F900 X155.982 Y133.92 E5900.49503
M204 S5000
M205 X30 Y30
G0 F2400 X156.52 Y133.609
M204 S500
M205 X5 Y5
G1 F900 X124.026 Y101.116 E5908.2151
M204 S5000
M205 X30 Y30
G0 F2400 X124.336 Y100.578
M204 S500
M205 X5 Y5
G1 F900 X157.058 Y133.299 E5915.98933
M204 S5000
M205 X30 Y30
G0 F2400 X157.582 Y132.975
M204 S500
M205 X5 Y5
G1 F900 X124.674 Y100.067 E5923.80787
M204 S5000
M205 X30 Y30
G0 F2400 X125.013 Y99.557
M204 S500
M205 X5 Y5
G1 F900 X158.083 Y132.627 E5931.6649
M204 S5000
M205 X30 Y30
G0 F2400 X158.584 Y132.279
M204 S500
M205 X5 Y5
G1 F900 X125.351 Y99.047 E5939.56054
M204 S5000
M205 X30 Y30
G0 F2400 X125.724 Y98.572
M204 S500
M205 X5 Y5
G1 F900 X159.081 Y131.928 E5947.48564
M204 S5000
M205 X30 Y30
G0 F2400 X159.545 Y131.543
M204 S500
M205 X5 Y5
G1 F900 X126.099 Y98.097 E5955.432
M204 S5000
M205 X30 Y30
G0 F2400 X126.473 Y97.623
M204 S500
M205 X5 Y5
G1 F900 X160.009 Y131.159 E5963.39975
M204 S5000
M205 X30 Y30
G0 F2400 X160.473 Y130.775
M204 S500
M205 X5 Y5
G1 F900 X126.871 Y97.173 E5971.38318
M204 S5000
M205 X30 Y30
G0 F2400 X127.282 Y96.735
M204 S500
M205 X5 Y5
G1 F900 X160.909 Y130.362 E5979.37255
M204 S5000
M205 X30 Y30
G0 F2400 X161.337 Y129.942
M204 S500
M205 X5 Y5
G1 F900 X127.692 Y96.296 E5987.36631
M204 S5000
M205 X30 Y30
G0 F2400 X128.115 Y95.871
M204 S500
M205 X5 Y5
G1 F900 X161.765 Y129.521 E5995.36114
M204 S5000
M205 X30 Y30
G0 F2400 X162.178 Y129.085
M204 S500
M205 X5 Y5
G1 F900 X128.561 Y95.469 E6003.34801
M204 S5000
M205 X30 Y30
G0 F2400 X129.008 Y95.066
M204 S500
M205 X5 Y5
G1 F900 X162.57 Y128.629 E6011.32206
M204 S5000
M205 X30 Y30
G0 F2400 X162.963 Y128.173
M204 S500
M205 X5 Y5
G1 F900 X129.454 Y94.664 E6019.28339
M204 S5000
M205 X30 Y30
G0 F2400 X129.935 Y94.296
M204 S500
M205 X5 Y5
G1 F900 X163.352 Y127.714 E6027.22298
M204 S5000
M205 X30 Y30
G0 F2400 X163.709 Y127.222
M204 S500
M205 X5 Y5
G1 F900 X130.418 Y93.931 E6035.13252
M204 S5000
M205 X30 Y30
G0 F2400 X130.9 Y93.565
M204 S500
M205 X5 Y5
G1 F900 X164.066 Y126.731 E6043.01236
M204 S5000
M205 X30 Y30
G0 F2400 X164.423 Y126.239
M204 S500
M205 X5 Y5
G1 F900 X131.408 Y93.224 E6050.85632
M204 S5000
M205 X30 Y30
G0 F2400 X131.928 Y92.896
M204 S500
M205 X5 Y5
G1 F900 X164.75 Y125.717 E6058.65432
M204 S5000
M205 X30 Y30
G0 F2400 X165.069 Y125.189
M204 S500
M205 X5 Y5
G1 F900 X132.447 Y92.566 E6066.40503
M204 S5000
M205 X30 Y30
G0 F2400 X132.984 Y92.255
M204 S500
M205 X5 Y5
G1 F900 X165.389 Y124.66 E6074.10406
M204 S5000
M205 X30 Y30
G0 F2400 X165.685 Y124.107
M204 S500
M205 X5 Y5
G1 F900 X133.542 Y91.964 E6081.74085
M204 S5000
M205 X30 Y30
G0 F2400 X134.099 Y91.672
M204 S500
M205 X5 Y5
G1 F900 X165.965 Y123.539 E6089.31194
M204 S5000
M205 X30 Y30
G0 F2400 X166.245 Y122.97
M204 S500
M205 X5 Y5
G1 F900 X134.667 Y91.392 E6096.81449
M204 S5000
M205 X30 Y30
G0 F2400 X135.264 Y91.141
M204 S500
M205 X5 Y5
G1 F900 X166.508 Y122.385 E6104.23769
M204 S5000
M205 X30 Y30
G0 F2400 X166.749 Y121.777
M204 S500
M205 X5 Y5
G1 F900 X135.861 Y90.889 E6111.5763
M204 S5000
M205 X30 Y30
G0 F2400 X136.466 Y90.646
M204 S500
M205 X5 Y5
G1 F900 X166.989 Y121.169 E6118.8282
M204 S5000
M205 X30 Y30
G0 F2400 X167.213 Y120.544
M204 S500
M205 X5 Y5
G1 F900 X137.106 Y90.437 E6125.98126
M204 S5000
M205 X30 Y30
G0 F2400 X137.747 Y90.229
M204 S500
M205 X5 Y5
G1 F900 X167.408 Y119.891 E6133.02847
M204 S5000
M205 X30 Y30
G0 F2400 X167.604 Y119.238
M204 S500
M205 X5 Y5
G1 F900 X138.398 Y90.032 E6139.96746
M204 S5000
M205 X30 Y30
G0 F2400 X139.085 Y89.871
M204 S500
M205 X5 Y5
G1 F900 X167.775 Y118.561 E6146.78386
M204 S5000
M205 X30 Y30
G0 F2400 X167.924 Y117.861
M204 S500
M205 X5 Y5
G1 F900 X139.773 Y89.709 E6153.47231
M204 S5000
M205 X30 Y30
G0 F2400 X140.483 Y89.572
M204 S500
M205 X5 Y5
G1 F900 X168.072 Y117.161 E6160.02712
M204 S5000
M205 X30 Y30
G0 F2400 X168.185 Y116.425
M204 S500
M205 X5 Y5
G1 F900 X141.222 Y89.462 E6166.43321
M204 S5000
M205 X30 Y30
G0 F2400 X141.962 Y89.353
M204 S500
M205 X5 Y5
G1 F900 X168.28 Y115.671 E6172.68604
M204 S5000
M205 X30 Y30
G0 F2400 X168.369 Y114.912
M204 S500
M205 X5 Y5
G1 F900 X142.054 Y88.596 E6178.93829
M204 S5000
M205 X30 Y30
G0 F2400 X142.054 Y87.748
M204 S500
M205 X5 Y5
G1 F900 X168.401 Y114.095 E6185.19801
M204 S5000
M205 X30 Y30
G0 F2400 X168.432 Y113.277
M204 S500
M205 X5 Y5
G1 F900 X142.054 Y86.899 E6191.46511
M204 S5000
M205 X30 Y30
G0 F2400 X142.196 Y86.193
M204 S500
M205 X5 Y5
G1 F900 X168.42 Y112.417 E6197.69561
M204 S5000
M205 X30 Y30
G0 F2400 X168.383 Y111.531
M204 S500
M205 X5 Y5
G1 F900 X143.044 Y86.193 E6203.71573
M204 S5000
M205 X30 Y30
G0 F2400 X143.893 Y86.193
M204 S500
M205 X5 Y5
G1 F900 X168.312 Y110.612 E6209.51739
M204 S5000
M205 X30 Y30
G0 F2400 X168.187 Y109.639
M204 S500
M205 X5 Y5
G1 F900 X147.97 Y89.422 E6214.32071
M204 S5000
M205 X30 Y30
G0 F2400 X147.218 Y88.669
M204 S500
M205 X5 Y5
G1 F900 X144.741 Y86.193 E6214.90909
M204 S5000
M205 X30 Y30
G0 F2400 X145.59 Y86.193
M204 S500
M205 X5 Y5
G1 F900 X147.221 Y87.824 E6215.2966
M204 S5000
M205 X30 Y30
G0 F2400 X147.216 Y86.971
M204 S500
M205 X5 Y5
G1 F900 X146.438 Y86.193 E6215.48144
M204 S5000
M205 X30 Y30
G0 F2400 X147.778 Y88.815
G0 X149.017 Y89.62
M204 S500
M205 X5 Y5
G1 F900 X168.029 Y108.632 E6219.99846
M204 S5000
M205 X30 Y30
G0 F2400 X167.797 Y107.551
M204 S500
M205 X5 Y5
G1 F900 X150.076 Y89.83 E6224.20876
M204 S5000
M205 X30 Y30
G0 F2400 X151.245 Y90.151
M204 S500
M205 X5 Y5
G1 F900 X167.492 Y106.398 E6228.06885
M204 S5000
M205 X30 Y30
G0 F2400 X167.125 Y105.182
M204 S500
M205 X5 Y5
G1 F900 X152.479 Y90.537 E6231.54844
M204 S5000
M205 X30 Y30
G0 F2400 X153.833 Y91.042
M204 S500
M205 X5 Y5
G1 F900 X166.571 Y103.779 E6234.57472
M204 S5000
M205 X30 Y30
G0 F2400 X165.822 Y102.182
M204 S500
M205 X5 Y5
G1 F900 X155.427 Y91.788 E6237.04432
M204 S5000
M205 X30 Y30
G0 F2400 X157.378 Y92.89
M204 S500
M205 X5 Y5
G1 F900 X164.706 Y100.218 E6238.78537
M204 S5000
M205 X30 Y30
G0 F2400 X138.556 Y136.011
M204 S500
M205 X5 Y5
G1 F900 X121.646 Y119.1 E6242.8031
M204 S5000
M205 X30 Y30
G0 F2400 X121.987 Y120.29
M204 S500
M205 X5 Y5
G1 F900 X137.34 Y135.643 E6246.45078
M204 S5000
M205 X30 Y30
G0 F2400 X136.039 Y135.191
M204 S500
M205 X5 Y5
G1 F900 X122.443 Y121.594 E6249.68115
M204 S5000
M205 X30 Y30
G0 F2400 X123.097 Y123.097
M204 S500
M205 X5 Y5
G1 F900 X134.571 Y134.571 E6252.40723
M204 S5000
M205 X30 Y30
G0 F2400 X132.807 Y133.655
M204 S500
M205 X5 Y5
G1 F900 X124.022 Y124.87 E6254.49444
M204 S5000
M205 X30 Y30
G0 F2400 X125.688 Y127.385
M204 S500
M205 X5 Y5
G1 F900 X130.246 Y131.943 E6255.57737
M204 S5000
M205 X30 Y30
G0 F2400 X120.841 Y118.216
G0 X89.926 Y107.746
G0 X89.051 Y106.87
M204 S500
M205 X5 Y5
G1 F900 X78.479 Y96.298 E6258.08914
M204 S5000
M205 X30 Y30
G0 F2400 X79.939 Y96.91
M204 S500
M205 X5 Y5
G1 F900 X88.441 Y105.411 E6260.109
M204 S5000
M205 X30 Y30
G0 F2400 X87.408 Y103.53
M204 S500
M205 X5 Y5
G1 F900 X81.785 Y97.907 E6261.44495
M204 S5000
M205 X30 Y30
G0 F2400 X81.779 Y97.915
;MESH:NONMESH
G0 F600 X81.779 Y97.915 Z2.98
G0 F2400 X89.926 Y107.746
G0 X119.604 Y118.103
;TIME_ELAPSED:7378.352048
;LAYER:7
M204 S1000
M205 X10 Y10
;TYPE:WALL-INNER
;MESH:ABU3-10 (increased volume of M1 from ABU5-75).stl
G1 F600 X90.662 Y118.103 E6266.30721
G1 X89.732 Y117.967 E6266.46511
G1 X89.444 Y118.929 E6266.63381
G1 X88.891 Y120.333 E6266.88732
G1 X88.218 Y121.696 E6267.1427
G1 X87.432 Y122.997 E6267.39806
G1 X86.542 Y124.225 E6267.65285
G1 X85.554 Y125.375 E6267.90756
G1 X84.452 Y126.457 E6268.16702
G1 X83.293 Y127.415 E6268.41963
G1 X82.05 Y128.279 E6268.67395
G1 X80.719 Y129.047 E6268.93211
G1 X79.357 Y129.688 E6269.185
G1 X77.942 Y130.215 E6269.43867
G1 X76.473 Y130.625 E6269.6949
G1 X74.988 Y130.908 E6269.94887
G1 X73.483 Y131.066 E6270.2031
G1 X71.959 Y131.098 E6270.45919
G1 X70.462 Y131.004 E6270.71118
G1 X68.939 Y130.779 E6270.96982
G1 X67.48 Y130.437 E6271.22157
G1 X66.039 Y129.968 E6271.47616
G1 X64.637 Y129.378 E6271.7317
G1 X63.289 Y128.674 E6271.98719
G1 X62.014 Y127.866 E6272.24078
G1 X60.812 Y126.954 E6272.49426
G1 X59.673 Y125.927 E6272.75192
G1 X58.665 Y124.855 E6272.99912
G1 X57.717 Y123.66 E6273.25539
G1 X56.878 Y122.403 E6273.50928
G1 X56.149 Y121.081 E6273.76291
G1 X55.522 Y119.678 E6274.02108
G1 X55.026 Y118.262 E6274.27314
G1 X54.65 Y116.806 E6274.52577
G1 X54.392 Y115.293 E6274.78362
G1 X54.263 Y113.784 E6275.03806
G1 X54.26 Y112.272 E6275.29208
G1 X54.384 Y110.764 E6275.54627
G1 X54.634 Y109.265 E6275.80159
G1 X55.011 Y107.791 E6276.05719
G1 X55.506 Y106.363 E6276.3111
G1 X56.119 Y104.982 E6276.56493
G1 X56.846 Y103.654 E6276.81928
G1 X57.683 Y102.389 E6277.07411
G1 X58.623 Y101.199 E6277.32888
G1 X59.66 Y100.092 E6277.58371
G1 X60.805 Y99.057 E6277.84301
G1 X62.017 Y98.138 E6278.09854
G1 X63.286 Y97.332 E6278.3511
G1 X64.637 Y96.627 E6278.60711
G1 X66.038 Y96.037 E6278.8625
G1 X67.478 Y95.57 E6279.11682
G1 X68.942 Y95.226 E6279.36947
G1 X70.462 Y95.002 E6279.62759
G1 X71.959 Y94.908 E6279.87958
G1 X73.482 Y94.939 E6280.1355
G1 X74.988 Y95.098 E6280.38991
G1 X76.473 Y95.381 E6280.64388
G1 X77.946 Y95.792 E6280.9008
G1 X79.353 Y96.315 E6281.15298
G1 X80.728 Y96.962 E6281.40827
G1 X82.042 Y97.721 E6281.66321
G1 X83.29 Y98.589 E6281.9186
G1 X84.445 Y99.544 E6282.17038
G1 X85.541 Y100.617 E6282.42805
G1 X86.504 Y101.733 E6282.67569
G1 X87.406 Y102.97 E6282.93289
G1 X88.181 Y104.245 E6283.18356
G1 X88.869 Y105.626 E6283.44276
G1 X89.426 Y107.026 E6283.6959
G1 X89.735 Y108.048 E6283.87527
G1 X90.705 Y107.903 E6284.04004
G1 X119.598 Y107.903 E6288.89406
G1 X121.046 Y108.085 E6289.13924
G1 X121.561 Y106.069 E6289.4888
G1 X122.218 Y104.173 E6289.82591
G1 X123.043 Y102.313 E6290.16775
G1 X124.006 Y100.554 E6290.50465
G1 X125.121 Y98.87 E6290.84396
G1 X126.373 Y97.285 E6291.18329
G1 X127.753 Y95.811 E6291.52251
G1 X129.278 Y94.434 E6291.8677
G1 X130.887 Y93.213 E6292.20703
G1 X132.586 Y92.135 E6292.54507
G1 X134.38 Y91.198 E6292.88509
G1 X136.244 Y90.414 E6293.22482
G1 X138.163 Y89.79 E6293.56383
G1 X140.114 Y89.333 E6293.90047
G1 X141.569 Y89.119 E6294.14754
G1 X141.569 Y85.903 E6294.68782
G1 X147.71 Y85.903 E6295.71951
G1 X147.71 Y89.074 E6296.25224
G1 X150.179 Y89.55 E6296.67467
G1 X152.094 Y90.084 E6297.00866
G1 X153.979 Y90.786 E6297.34659
G1 X155.796 Y91.641 E6297.68395
G1 X157.556 Y92.658 E6298.02545
G1 X159.22 Y93.814 E6298.36584
G1 X160.756 Y95.085 E6298.70078
G1 X162.212 Y96.51 E6299.04304
G1 X163.502 Y98.005 E6299.37478
G1 X164.687 Y99.632 E6299.71293
G1 X165.737 Y101.358 E6300.05234
G1 X166.641 Y103.172 E6300.39284
G1 X167.386 Y105.044 E6300.73132
G1 X167.97 Y106.969 E6301.06928
G1 X168.392 Y108.942 E6301.40824
G1 X168.649 Y110.954 E6301.749
G1 X168.735 Y112.957 E6302.08581
G1 X168.657 Y114.993 E6302.42811
G1 X168.409 Y116.978 E6302.76419
G1 X167.991 Y118.959 E6303.10432
G1 X167.41 Y120.896 E6303.44406
G1 X166.673 Y122.764 E6303.78143
G1 X165.772 Y124.588 E6304.12321
G1 X164.736 Y126.301 E6304.45953
G1 X163.546 Y127.944 E6304.80035
G1 X162.229 Y129.475 E6305.13963
G1 X160.768 Y130.91 E6305.48367
G1 X159.213 Y132.196 E6305.82267
G1 X157.556 Y133.348 E6306.16171
G1 X155.796 Y134.364 E6306.50312
G1 X153.979 Y135.219 E6306.84048
G1 X152.094 Y135.921 E6307.17841
G1 X150.142 Y136.465 E6307.51885
G1 X148.159 Y136.844 E6307.85802
G1 X146.157 Y137.054 E6308.1962
G1 X144.131 Y137.096 E6308.53664
G1 X142.132 Y136.971 E6308.87313
G1 X140.112 Y136.673 E6309.21616
G1 X138.163 Y136.216 E6309.55248
G1 X136.245 Y135.592 E6309.89132
G1 X134.38 Y134.807 E6310.23127
G1 X132.586 Y133.87 E6310.57129
G1 X130.886 Y132.792 E6310.90947
G1 X129.285 Y131.577 E6311.24712
G1 X127.773 Y130.214 E6311.58912
G1 X126.427 Y128.781 E6311.91941
G1 X125.164 Y127.193 E6312.26028
G1 X124.048 Y125.518 E6312.59842
G1 X123.073 Y123.752 E6312.93732
G1 X122.245 Y121.9 E6313.27814
G1 X121.582 Y120.005 E6313.61542
G1 X121.044 Y117.919 E6313.97733
G1 X119.604 Y118.103 E6314.22122
M204 S5000
M205 X30 Y30
G0 F2400 X168.165 Y106.92
G0 X168.553 Y106.826
M204 S500
M205 X5 Y5
;TYPE:WALL-OUTER
G1 F600 X168.983 Y108.835 E6314.56638
G1 X169.247 Y110.9 E6314.91612
G1 X169.336 Y112.966 E6315.26353
G1 X169.256 Y115.032 E6315.61088
G1 X169 Y117.082 E6315.95795
G1 X168.572 Y119.113 E6316.30666
G1 X167.98 Y121.085 E6316.65256
G1 X167.22 Y123.011 E6317.00041
G1 X166.303 Y124.868 E6317.34835
G1 X165.232 Y126.64 E6317.69619
G1 X164.018 Y128.315 E6318.04373
G1 X162.669 Y129.883 E6318.39123
G1 X161.166 Y131.359 E6318.74513
G1 X159.572 Y132.678 E6319.09272
G1 X157.881 Y133.854 E6319.43875
G1 X156.079 Y134.894 E6319.78829
G1 X154.215 Y135.771 E6320.13437
G1 X152.275 Y136.493 E6320.48213
G1 X150.282 Y137.049 E6320.82974
G1 X148.24 Y137.439 E6321.17899
G1 X146.197 Y137.653 E6321.52409
G1 X144.118 Y137.697 E6321.87344
G1 X142.066 Y137.568 E6322.21886
G1 X140.007 Y137.264 E6322.56852
G1 X137.997 Y136.793 E6322.91535
G1 X136.037 Y136.156 E6323.26158
G1 X134.122 Y135.35 E6323.61064
G1 X132.288 Y134.391 E6323.95833
G1 X130.542 Y133.284 E6324.30565
G1 X128.9 Y132.038 E6324.65193
G1 X127.357 Y130.648 E6325.00083
G1 X125.972 Y129.173 E6325.34075
G1 X124.68 Y127.548 E6325.68952
G1 X123.536 Y125.831 E6326.03614
G1 X122.533 Y124.015 E6326.38467
G1 X121.69 Y122.129 E6326.73173
G1 X121.006 Y120.175 E6327.07953
G1 X120.595 Y118.581 E6327.35608
G1 X120.071 Y118.648 E6327.44483
G1 X120.071 Y118.703 E6327.45407
G1 X90.616 Y118.703 E6332.40251
G1 X90.158 Y118.636 E6332.48027
G1 X90.013 Y119.121 E6332.56532
G1 X89.438 Y120.58 E6332.82878
G1 X88.744 Y121.985 E6333.09204
G1 X87.934 Y123.327 E6333.35538
G1 X87.014 Y124.596 E6333.61871
G1 X85.994 Y125.783 E6333.88164
G1 X84.855 Y126.901 E6334.14976
G1 X83.648 Y127.899 E6334.41288
G1 X82.369 Y128.788 E6334.67456
G1 X81.002 Y129.577 E6334.93972
G1 X79.593 Y130.24 E6335.20133
G1 X78.123 Y130.787 E6335.46483
G1 X76.615 Y131.208 E6335.72787
G1 X75.067 Y131.503 E6335.99261
G1 X73.523 Y131.665 E6336.25343
G1 X71.946 Y131.699 E6336.51842
G1 X70.396 Y131.601 E6336.77934
G1 X68.834 Y131.37 E6337.04461
G1 X67.314 Y131.014 E6337.30688
G1 X65.831 Y130.532 E6337.56886
G1 X64.379 Y129.921 E6337.83351
G1 X62.991 Y129.195 E6338.09667
G1 X61.67 Y128.358 E6338.35939
G1 X60.427 Y127.415 E6338.62151
G1 X59.257 Y126.361 E6338.88607
G1 X58.21 Y125.247 E6339.1429
G1 X57.232 Y124.015 E6339.40717
G1 X56.366 Y122.716 E6339.66945
G1 X55.609 Y121.343 E6339.93285
G1 X54.967 Y119.907 E6340.19711
G1 X54.45 Y118.432 E6340.45969
G1 X54.061 Y116.926 E6340.721
G1 X53.797 Y115.374 E6340.98548
G1 X53.663 Y113.812 E6341.24886
G1 X53.66 Y112.248 E6341.51162
G1 X53.788 Y110.687 E6341.77474
G1 X54.045 Y109.146 E6342.03721
G1 X54.437 Y107.613 E6342.30304
G1 X54.944 Y106.151 E6342.563
G1 X55.582 Y104.714 E6342.82714
G1 X56.332 Y103.344 E6343.08954
G1 X57.201 Y102.032 E6343.35392
G1 X58.166 Y100.809 E6343.61564
G1 X59.237 Y99.666 E6343.87879
G1 X60.427 Y98.591 E6344.1482
G1 X61.67 Y97.648 E6344.41032
G1 X62.991 Y96.809 E6344.67323
G1 X64.379 Y96.084 E6344.9363
G1 X65.83 Y95.473 E6345.2008
G1 X67.312 Y94.993 E6345.46251
G1 X68.837 Y94.635 E6345.72568
G1 X70.396 Y94.405 E6345.99042
G1 X71.946 Y94.307 E6346.25134
G1 X73.522 Y94.34 E6346.51617
G1 X75.067 Y94.503 E6346.77717
G1 X76.615 Y94.798 E6347.04191
G1 X78.127 Y95.22 E6347.30564
G1 X79.589 Y95.763 E6347.56765
G1 X81.002 Y96.428 E6347.83001
G1 X82.369 Y97.218 E6348.09526
G1 X83.648 Y98.107 E6348.35693
G1 X84.855 Y99.105 E6348.62005
G1 X85.974 Y100.201 E6348.88319
G1 X86.979 Y101.366 E6349.14167
G1 X87.902 Y102.631 E6349.40475
G1 X88.708 Y103.958 E6349.66559
G1 X89.414 Y105.375 E6349.93156
G1 X89.993 Y106.83 E6350.19464
G1 X90.159 Y107.378 E6350.29083
G1 X90.664 Y107.303 E6350.3766
G1 X120.071 Y107.303 E6355.31698
G1 X120.071 Y107.358 E6355.32622
G1 X120.596 Y107.424 E6355.41511
G1 X120.988 Y105.888 E6355.68143
G1 X121.66 Y103.951 E6356.02588
G1 X122.501 Y102.054 E6356.37449
G1 X123.492 Y100.244 E6356.72116
G1 X124.639 Y98.512 E6357.07016
G1 X125.916 Y96.895 E6357.41631
G1 X127.33 Y95.385 E6357.76385
G1 X128.9 Y93.968 E6358.11916
G1 X130.543 Y92.721 E6358.46568
G1 X132.288 Y91.614 E6358.81285
G1 X134.122 Y90.655 E6359.16054
G1 X136.036 Y89.85 E6359.50938
G1 X137.997 Y89.213 E6359.85577
G1 X140.007 Y88.742 E6360.2026
G1 X140.969 Y88.601 E6360.36594
G1 X140.969 Y85.303 E6360.92001
G1 X148.31 Y85.303 E6362.15329
G1 X148.31 Y88.579 E6362.70366
G1 X150.32 Y88.966 E6363.04754
G1 X152.275 Y89.512 E6363.38855
G1 X154.215 Y90.234 E6363.73631
G1 X156.079 Y91.111 E6364.08239
G1 X157.881 Y92.152 E6364.43201
G1 X159.572 Y93.328 E6364.77805
G1 X161.166 Y94.646 E6365.12553
G1 X162.645 Y96.094 E6365.47326
G1 X163.973 Y97.632 E6365.81463
G1 X165.191 Y99.304 E6366.16216
G1 X166.259 Y101.06 E6366.50744
G1 X167.188 Y102.926 E6366.85763
G1 X167.953 Y104.848 E6367.20517
G1 X168.553 Y106.826 E6367.55242
M204 S5000
M205 X30 Y30
G0 F2400 X168.615 Y107.119
G0 X167.398 Y107.118
M204 S500
M205 X5 Y5
;TYPE:SKIN
G1 F900 X167.808 Y109.03 E6367.88094
G1 X168.061 Y111.007 E6368.21579
G1 X168.145 Y112.96 E6368.54419
G1 X168.068 Y114.944 E6368.87776
G1 X167.827 Y116.878 E6369.20518
G1 X167.415 Y118.825 E6369.53952
G1 X166.855 Y120.695 E6369.86746
G1 X166.13 Y122.529 E6370.19878
G1 X165.255 Y124.303 E6370.53109
G1 X164.245 Y125.974 E6370.85911
G1 X163.081 Y127.579 E6371.1922
G1 X161.796 Y129.074 E6371.52339
G1 X160.37 Y130.474 E6371.85911
G1 X158.859 Y131.724 E6372.18857
G1 X157.242 Y132.848 E6372.51941
G1 X155.517 Y133.843 E6372.85396
G1 X153.757 Y134.672 E6373.1808
G1 X151.908 Y135.361 E6373.5123
G1 X150.013 Y135.888 E6373.84274
G1 X148.059 Y136.262 E6374.17697
G1 X146.132 Y136.464 E6374.50248
G1 X144.132 Y136.506 E6374.83855
G1 X142.207 Y136.385 E6375.16259
G1 X140.212 Y136.091 E6375.50137
G1 X138.329 Y135.65 E6375.82627
G1 X136.453 Y135.039 E6376.15774
G1 X134.629 Y134.271 E6376.49022
G1 X132.88 Y133.357 E6376.82176
G1 X131.22 Y132.306 E6377.15184
G1 X129.663 Y131.124 E6377.48025
G1 X128.188 Y129.794 E6377.81391
G1 X126.879 Y128.401 E6378.13505
G1 X125.636 Y126.838 E6378.47054
G1 X124.555 Y125.215 E6378.79815
G1 X123.6 Y123.485 E6379.13013
G1 X122.794 Y121.683 E6379.46177
G1 X122.145 Y119.828 E6379.79193
G1 X121.485 Y117.268 E6380.23608
G1 X119.561 Y117.513 E6380.56192
G1 X90.705 Y117.513 E6385.40973
G1 X89.313 Y117.31 E6385.64606
G1 X88.887 Y118.734 E6385.89577
G1 X88.35 Y120.094 E6386.14141
G1 X87.701 Y121.411 E6386.38807
G1 X86.941 Y122.67 E6386.63514
G1 X86.078 Y123.859 E6386.88196
G1 X85.12 Y124.975 E6387.12905
G1 X84.061 Y126.015 E6387.37841
G1 X82.931 Y126.948 E6387.6246
G1 X81.737 Y127.779 E6387.86899
G1 X80.441 Y128.526 E6388.12029
G1 X79.135 Y129.141 E6388.36281
G1 X77.756 Y129.655 E6388.61005
G1 X76.344 Y130.048 E6388.85629
G1 X74.888 Y130.326 E6389.10531
G1 X73.458 Y130.476 E6389.34687
G1 X71.96 Y130.508 E6389.59859
G1 X70.537 Y130.418 E6389.83813
G1 X69.039 Y130.197 E6390.09252
G1 X67.646 Y129.871 E6390.33287
G1 X66.247 Y129.415 E6390.58007
G1 X64.886 Y128.842 E6390.82816
G1 X63.582 Y128.161 E6391.0753
G1 X62.348 Y127.38 E6391.32065
G1 X61.19 Y126.501 E6391.56489
G1 X60.094 Y125.513 E6391.81279
G1 X59.101 Y124.456 E6392.05644
G1 X58.202 Y123.323 E6392.29942
G1 X57.382 Y122.094 E6392.54763
G1 X56.676 Y120.814 E6392.79321
G1 X56.071 Y119.461 E6393.04221
G1 X55.59 Y118.088 E6393.28662
G1 X55.229 Y116.688 E6393.52951
G1 X54.978 Y115.216 E6393.78037
G1 X54.853 Y113.755 E6394.02672
G1 X54.85 Y112.297 E6394.27166
G1 X54.97 Y110.837 E6394.51777
G1 X55.211 Y109.391 E6394.76405
G1 X55.58 Y107.948 E6395.01427
G1 X56.053 Y106.585 E6395.25665
G1 X56.652 Y105.237 E6395.50447
G1 X57.347 Y103.968 E6395.74754
G1 X58.162 Y102.735 E6395.99585
G1 X59.071 Y101.583 E6396.24238
G1 X60.076 Y100.511 E6396.48924
G1 X61.183 Y99.51 E6396.73997
G1 X62.351 Y98.624 E6396.98627
G1 X63.58 Y97.845 E6397.23072
G1 X64.896 Y97.158 E6397.48012
G1 X66.238 Y96.592 E6397.72481
G1 X67.638 Y96.138 E6397.97207
G1 X69.045 Y95.808 E6398.21486
G1 X70.537 Y95.588 E6398.46822
G1 X71.96 Y95.498 E6398.70777
G1 X73.456 Y95.529 E6398.95915
G1 X74.887 Y95.68 E6399.20089
G1 X76.344 Y95.958 E6399.45008
G1 X77.76 Y96.352 E6399.69701
G1 X79.135 Y96.864 E6399.9435
G1 X80.445 Y97.48 E6400.1867
G1 X81.728 Y98.221 E6400.43561
G1 X82.928 Y99.056 E6400.68121
G1 X84.054 Y99.987 E6400.92667
G1 X85.102 Y101.012 E6401.17294
G1 X86.05 Y102.11 E6401.41665
G1 X86.912 Y103.293 E6401.66256
G1 X87.658 Y104.521 E6401.90395
G1 X88.336 Y105.881 E6402.15924
G1 X88.866 Y107.213 E6402.40008
G1 X89.318 Y108.707 E6402.66231
G1 X90.752 Y108.493 E6402.90589
G1 X119.557 Y108.493 E6407.74513
G1 X121.489 Y108.736 E6408.07226
G1 X122.13 Y106.226 E6408.50748
G1 X122.765 Y104.395 E6408.83306
G1 X123.578 Y102.563 E6409.16978
G1 X124.507 Y100.868 E6409.49451
G1 X125.6 Y99.216 E6409.82729
G1 X126.821 Y97.669 E6410.15838
G1 X128.168 Y96.23 E6410.48952
G1 X129.656 Y94.887 E6410.82627
G1 X131.221 Y93.699 E6411.15636
G1 X132.88 Y92.648 E6411.4863
G1 X134.633 Y91.732 E6411.81858
G1 X136.448 Y90.968 E6412.14941
G1 X138.329 Y90.356 E6412.48173
G1 X140.214 Y89.915 E6412.80696
G1 X142.159 Y89.628 E6413.13726
G1 X142.159 Y86.493 E6413.66394
G1 X147.12 Y86.493 E6414.49739
G1 X147.12 Y89.561 E6415.01281
G1 X150.054 Y90.127 E6415.51481
G1 X151.908 Y90.644 E6415.83816
G1 X153.761 Y91.335 E6416.17041
G1 X155.513 Y92.159 E6416.49567
G1 X157.242 Y93.158 E6416.83115
G1 X158.866 Y94.286 E6417.16333
G1 X160.358 Y95.521 E6417.48872
G1 X161.781 Y96.913 E6417.82315
G1 X163.042 Y98.374 E6418.14738
G1 X164.193 Y99.955 E6418.47592
G1 X165.214 Y101.634 E6418.80605
G1 X166.108 Y103.427 E6419.14264
G1 X166.826 Y105.231 E6419.46883
G1 X167.398 Y107.118 E6419.80009
M204 S5000
M205 X30 Y30
G0 F2400 X163.408 Y127.636
M204 S500
M205 X5 Y5
G1 F900 X159.283 Y131.761 E6420.78014
M204 S5000
M205 X30 Y30
G0 F2400 X156.675 Y133.52
M204 S500
M205 X5 Y5
G1 F900 X165.163 Y125.032 E6422.79679
M204 S5000
M205 X30 Y30
G0 F2400 X166.116 Y123.231
M204 S500
M205 X5 Y5
G1 F900 X154.866 Y134.481 E6425.46965
M204 S5000
M205 X30 Y30
G0 F2400 X153.359 Y135.14
M204 S500
M205 X5 Y5
G1 F900 X166.766 Y121.733 E6428.65499
M204 S5000
M205 X30 Y30
G0 F2400 X167.258 Y120.392
M204 S500
M205 X5 Y5
G1 F900 X152.006 Y135.644 E6432.27868
M204 S5000
M205 X30 Y30
G0 F2400 X150.83 Y135.971
M204 S500
M205 X5 Y5
G1 F900 X167.62 Y119.182 E6436.26767
M204 S5000
M205 X30 Y30
G0 F2400 X167.878 Y118.075
M204 S500
M205 X5 Y5
G1 F900 X149.701 Y136.252 E6440.5863
M204 S5000
M205 X30 Y30
G0 F2400 X148.652 Y136.453
M204 S500
M205 X5 Y5
G1 F900 X168.106 Y116.998 E6445.20845
M204 S5000
M205 X30 Y30
G0 F2400 X168.234 Y116.022
M204 S500
M205 X5 Y5
G1 F900 X147.65 Y136.606 E6450.09896
M204 S5000
M205 X30 Y30
G0 F2400 X146.702 Y136.706
M204 S500
M205 X5 Y5
G1 F900 X168.356 Y115.051 E6455.24381
M204 S5000
M205 X30 Y30
G0 F2400 X168.397 Y114.162
M204 S500
M205 X5 Y5
G1 F900 X145.789 Y136.77 E6460.6152
M204 S5000
M205 X30 Y30
G0 F2400 X144.922 Y136.789
M204 S500
M205 X5 Y5
G1 F900 X168.43 Y113.28 E6466.20053
M204 S5000
M205 X30 Y30
G0 F2400 X168.42 Y112.441
M204 S500
M205 X5 Y5
G1 F900 X144.06 Y136.802 E6471.98829
M204 S5000
M205 X30 Y30
G0 F2400 X143.261 Y136.752
M204 S500
M205 X5 Y5
G1 F900 X168.386 Y111.628 E6477.95757
M204 S5000
M205 X30 Y30
G0 F2400 X168.338 Y110.826
M204 S500
M205 X5 Y5
G1 F900 X142.463 Y136.702 E6484.10527
M204 S5000
M205 X30 Y30
G0 F2400 X141.703 Y136.613
M204 S500
M205 X5 Y5
G1 F900 X168.242 Y110.074 E6490.41062
M204 S5000
M205 X30 Y30
G0 F2400 X168.146 Y109.322
M204 S500
M205 X5 Y5
G1 F900 X140.963 Y136.505 E6496.86897
M204 S5000
M205 X30 Y30
G0 F2400 X140.223 Y136.396
M204 S500
M205 X5 Y5
G1 F900 X168.021 Y108.598 E6503.47344
M204 S5000
M205 X30 Y30
G0 F2400 X167.871 Y107.9
M204 S500
M205 X5 Y5
G1 F900 X139.531 Y136.24 E6510.20668
M204 S5000
M205 X30 Y30
G0 F2400 X138.843 Y136.079
M204 S500
M205 X5 Y5
G1 F900 X167.721 Y107.201 E6517.06774
M204 S5000
M205 X30 Y30
G0 F2400 X167.534 Y106.539
M204 S500
M205 X5 Y5
G1 F900 X138.163 Y135.911 E6524.04605
M204 S5000
M205 X30 Y30
G0 F2400 X137.522 Y135.703
M204 S500
M205 X5 Y5
G1 F900 X167.337 Y105.888 E6531.12973
M204 S5000
M205 X30 Y30
G0 F2400 X167.14 Y105.237
M204 S500
M205 X5 Y5
G1 F900 X136.882 Y135.495 E6538.31867
M204 S5000
M205 X30 Y30
G0 F2400 X136.248 Y135.28
M204 S500
M205 X5 Y5
G1 F900 X166.905 Y104.623 E6545.6024
M204 S5000
M205 X30 Y30
G0 F2400 X166.663 Y104.016
M204 S500
M205 X5 Y5
G1 F900 X135.652 Y135.028 E6552.97036
M204 S5000
M205 X30 Y30
G0 F2400 X135.055 Y134.776
M204 S500
M205 X5 Y5
G1 F900 X166.422 Y103.409 E6560.42277
M204 S5000
M205 X30 Y30
G0 F2400 X166.148 Y102.835
M204 S500
M205 X5 Y5
G1 F900 X134.462 Y134.521 E6567.95098
M204 S5000
M205 X30 Y30
G0 F2400 X133.904 Y134.23
M204 S500
M205 X5 Y5
G1 F900 X165.865 Y102.269 E6575.54453
M204 S5000
M205 X30 Y30
G0 F2400 X165.582 Y101.703
M204 S500
M205 X5 Y5
G1 F900 X133.347 Y133.938 E6583.20318
M204 S5000
M205 X30 Y30
G0 F2400 X132.79 Y133.647
M204 S500
M205 X5 Y5
G1 F900 X165.276 Y101.161 E6590.92146
M204 S5000
M205 X30 Y30
G0 F2400 X164.955 Y100.633
M204 S500
M205 X5 Y5
G1 F900 X132.265 Y133.323 E6598.6882
M204 S5000
M205 X30 Y30
G0 F2400 X131.746 Y132.994
M204 S500
M205 X5 Y5
G1 F900 X164.634 Y100.105 E6606.50211
M204 S5000
M205 X30 Y30
G0 F2400 X164.299 Y99.593
M204 S500
M205 X5 Y5
G1 F900 X131.226 Y132.665 E6614.35974
M204 S5000
M205 X30 Y30
G0 F2400 X130.732 Y132.311
M204 S500
M205 X5 Y5
G1 F900 X163.941 Y99.102 E6622.24979
M204 S5000
M205 X30 Y30
G0 F2400 X163.583 Y98.611
M204 S500
M205 X5 Y5
G1 F900 X130.249 Y131.946 E6630.16967
M204 S5000
M205 X30 Y30
G0 F2400 X129.766 Y131.58
M204 S500
M205 X5 Y5
G1 F900 X163.222 Y98.124 E6638.11841
M204 S5000
M205 X30 Y30
G0 F2400 X162.829 Y97.669
M204 S500
M205 X5 Y5
G1 F900 X129.298 Y131.2 E6646.08497
M204 S5000
M205 X30 Y30
G0 F2400 X128.852 Y130.797
M204 S500
M205 X5 Y5
G1 F900 X162.435 Y97.213 E6654.064
M204 S5000
M205 X30 Y30
G0 F2400 X162.043 Y96.757
M204 S500
M205 X5 Y5
G1 F900 X128.406 Y130.394 E6662.05574
M204 S5000
M205 X30 Y30
G0 F2400 X127.962 Y129.99
M204 S500
M205 X5 Y5
G1 F900 X161.618 Y96.334 E6670.052
M204 S5000
M205 X30 Y30
G0 F2400 X161.189 Y95.914
M204 S500
M205 X5 Y5
G1 F900 X127.55 Y129.553 E6678.04422
M204 S5000
M205 X30 Y30
G0 F2400 X127.139 Y129.115
M204 S500
M205 X5 Y5
G1 F900 X160.76 Y95.494 E6686.03216
M204 S5000
M205 X30 Y30
G0 F2400 X160.313 Y95.093
M204 S500
M205 X5 Y5
G1 F900 X126.728 Y128.678 E6694.01155
M204 S5000
M205 X30 Y30
G0 F2400 X126.346 Y128.211
M204 S500
M205 X5 Y5
G1 F900 X159.848 Y94.709 E6701.97122
M204 S5000
M205 X30 Y30
G0 F2400 X159.383 Y94.325
M204 S500
M205 X5 Y5
G1 F900 X125.97 Y127.739 E6709.90986
M204 S5000
M205 X30 Y30
G0 F2400 X125.594 Y127.266
M204 S500
M205 X5 Y5
G1 F900 X158.909 Y93.951 E6717.8251
M204 S5000
M205 X30 Y30
G0 F2400 X158.409 Y93.603
M204 S500
M205 X5 Y5
G1 F900 X125.235 Y126.777 E6725.70684
M204 S5000
M205 X30 Y30
G0 F2400 X124.896 Y126.267
M204 S500
M205 X5 Y5
G1 F900 X157.908 Y93.255 E6733.55009
M204 S5000
M205 X30 Y30
G0 F2400 X157.408 Y92.907
M204 S500
M205 X5 Y5
G1 F900 X124.557 Y125.758 E6741.35509
M204 S5000
M205 X30 Y30
G0 F2400 X124.227 Y125.239
M204 S500
M205 X5 Y5
G1 F900 X156.87 Y92.596 E6749.11067
M204 S5000
M205 X30 Y30
G0 F2400 X156.332 Y92.285
M204 S500
M205 X5 Y5
G1 F900 X123.926 Y124.692 E6756.81006
M204 S5000
M205 X30 Y30
G0 F2400 X123.624 Y124.146
M204 S500
M205 X5 Y5
G1 F900 X155.794 Y91.975 E6764.45338
M204 S5000
M205 X30 Y30
G0 F2400 X155.228 Y91.693
M204 S500
M205 X5 Y5
G1 F900 X123.323 Y123.598 E6772.03363
M204 S5000
M205 X30 Y30
G0 F2400 X123.06 Y123.012
M204 S500
M205 X5 Y5
G1 F900 X154.651 Y91.421 E6779.53926
M204 S5000
M205 X30 Y30
G0 F2400 X154.074 Y91.15
M204 S500
M205 X5 Y5
G1 F900 X122.797 Y122.427 E6786.9703
M204 S5000
M205 X30 Y30
G0 F2400 X122.535 Y121.84
M204 S500
M205 X5 Y5
G1 F900 X153.469 Y90.906 E6794.31984
M204 S5000
M205 X30 Y30
G0 F2400 X152.851 Y90.675
M204 S500
M205 X5 Y5
G1 F900 X122.311 Y121.215 E6801.57578
M204 S5000
M205 X30 Y30
G0 F2400 X122.091 Y120.587
M204 S500
M205 X5 Y5
G1 F900 X152.233 Y90.445 E6808.73715
M204 S5000
M205 X30 Y30
G0 F2400 X151.587 Y90.243
M204 S500
M205 X5 Y5
G1 F900 X121.871 Y119.958 E6815.79719
M204 S5000
M205 X30 Y30
G0 F2400 X121.695 Y119.286
M204 S500
M205 X5 Y5
G1 F900 X150.924 Y90.057 E6822.74165
M204 S5000
M205 X30 Y30
G0 F2400 X150.26 Y89.872
M204 S500
M205 X5 Y5
G1 F900 X121.521 Y118.612 E6829.56981
M204 S5000
M205 X30 Y30
G0 F2400 X121.346 Y117.938
M204 S500
M205 X5 Y5
G1 F900 X149.559 Y89.725 E6836.27287
M204 S5000
M205 X30 Y30
G0 F2400 X148.848 Y89.588
M204 S500
M205 X5 Y5
G1 F900 X120.775 Y117.66 E6842.94256
M204 S5000
M205 X30 Y30
G0 F2400 X119.802 Y117.784
M204 S500
M205 X5 Y5
G1 F900 X148.136 Y89.451 E6849.67426
M204 S5000
M205 X30 Y30
G0 F2400 X147.424 Y89.314
M204 S500
M205 X5 Y5
G1 F900 X118.926 Y117.813 E6856.44515
M204 S5000
M205 X30 Y30
G0 F2400 X118.077 Y117.813
M204 S500
M205 X5 Y5
G1 F900 X147.419 Y88.471 E6863.41646
M204 S5000
M205 X30 Y30
G0 F2400 X147.419 Y87.622
M204 S500
M205 X5 Y5
G1 F900 X117.229 Y117.813 E6870.58935
M204 S5000
M205 X30 Y30
G0 F2400 X116.38 Y117.813
M204 S500
M205 X5 Y5
G1 F900 X147.419 Y86.774 E6877.96384
M204 S5000
M205 X30 Y30
G0 F2400 X147.152 Y86.192
M204 S500
M205 X5 Y5
G1 F900 X115.532 Y117.813 E6885.47649
M204 S5000
M205 X30 Y30
G0 F2400 X114.683 Y117.813
M204 S500
M205 X5 Y5
G1 F900 X146.303 Y86.192 E6892.98914
M204 S5000
M205 X30 Y30
G0 F2400 X145.455 Y86.192
M204 S500
M205 X5 Y5
G1 F900 X113.834 Y117.813 E6900.50191
M204 S5000
M205 X30 Y30
G0 F2400 X112.986 Y117.813
M204 S500
M205 X5 Y5
G1 F900 X141.357 Y89.441 E6907.24263
M204 S5000
M205 X30 Y30
G0 F2400 X141.858 Y88.941
M204 S500
M205 X5 Y5
G1 F900 X144.606 Y86.192 E6907.89564
M204 S5000
M205 X30 Y30
G0 F2400 X143.758 Y86.192
M204 S500
M205 X5 Y5
G1 F900 X141.858 Y88.092 E6908.34706
M204 S5000
M205 X30 Y30
G0 F2400 X141.858 Y87.244
M204 S500
M205 X5 Y5
G1 F900 X142.909 Y86.192 E6908.59688
M204 S5000
M205 X30 Y30
G0 F2400 X142.061 Y86.192
M204 S500
M205 X5 Y5
G1 F900 X141.858 Y86.395 E6908.64511
M204 S5000
M205 X30 Y30
G0 F2400 X141.299 Y88.886
G0 X140.361 Y89.589
M204 S500
M205 X5 Y5
G1 F900 X112.137 Y117.813 E6915.35079
M204 S5000
M205 X30 Y30
G0 F2400 X111.289 Y117.813
M204 S500
M205 X5 Y5
G1 F900 X120.759 Y108.342 E6917.60087
M204 S5000
M205 X30 Y30
G0 F2400 X120.006 Y108.247
M204 S500
M205 X5 Y5
G1 F900 X110.44 Y117.813 E6919.87363
M204 S5000
M205 X30 Y30
G0 F2400 X109.592 Y117.813
M204 S500
M205 X5 Y5
G1 F900 X119.213 Y108.192 E6922.15947
M204 S5000
M205 X30 Y30
G0 F2400 X118.364 Y108.192
M204 S500
M205 X5 Y5
G1 F900 X108.743 Y117.813 E6924.4453
M204 S5000
M205 X30 Y30
G0 F2400 X107.895 Y117.813
M204 S500
M205 X5 Y5
G1 F900 X117.516 Y108.192 E6926.73113
M204 S5000
M205 X30 Y30
G0 F2400 X116.667 Y108.192
M204 S500
M205 X5 Y5
G1 F900 X107.046 Y117.813 E6929.01697
M204 S5000
M205 X30 Y30
G0 F2400 X106.198 Y117.813
M204 S500
M205 X5 Y5
G1 F900 X115.819 Y108.192 E6931.3028
M204 S5000
M205 X30 Y30
G0 F2400 X114.97 Y108.192
M204 S500
M205 X5 Y5
G1 F900 X105.349 Y117.813 E6933.58863
M204 S5000
M205 X30 Y30
G0 F2400 X104.501 Y117.813
M204 S500
M205 X5 Y5
G1 F900 X114.122 Y108.192 E6935.87446
M204 S5000
M205 X30 Y30
G0 F2400 X113.273 Y108.192
M204 S500
M205 X5 Y5
G1 F900 X103.652 Y117.813 E6938.1603
M204 S5000
M205 X30 Y30
G0 F2400 X102.804 Y117.813
M204 S500
M205 X5 Y5
G1 F900 X112.425 Y108.192 E6940.44613
M204 S5000
M205 X30 Y30
G0 F2400 X111.576 Y108.192
M204 S500
M205 X5 Y5
G1 F900 X101.955 Y117.813 E6942.73196
M204 S5000
M205 X30 Y30
G0 F2400 X101.107 Y117.813
M204 S500
M205 X5 Y5
G1 F900 X110.727 Y108.192 E6945.01768
M204 S5000
M205 X30 Y30
G0 F2400 X109.879 Y108.192
M204 S500
M205 X5 Y5
G1 F900 X100.258 Y117.813 E6947.30351
M204 S5000
M205 X30 Y30
G0 F2400 X99.41 Y117.813
M204 S500
M205 X5 Y5
G1 F900 X109.03 Y108.192 E6949.58923
M204 S5000
M205 X30 Y30
G0 F2400 X108.182 Y108.192
M204 S500
M205 X5 Y5
G1 F900 X98.561 Y117.813 E6951.87506
M204 S5000
M205 X30 Y30
G0 F2400 X97.712 Y117.813
M204 S500
M205 X5 Y5
G1 F900 X107.333 Y108.192 E6954.16089
M204 S5000
M205 X30 Y30
G0 F2400 X106.485 Y108.192
M204 S500
M205 X5 Y5
G1 F900 X96.864 Y117.813 E6956.44672
M204 S5000
M205 X30 Y30
G0 F2400 X96.015 Y117.813
M204 S500
M205 X5 Y5
G1 F900 X105.636 Y108.192 E6958.73256
M204 S5000
M205 X30 Y30
G0 F2400 X104.788 Y108.192
M204 S500
M205 X5 Y5
G1 F900 X95.167 Y117.813 E6961.01839
M204 S5000
M205 X30 Y30
G0 F2400 X94.318 Y117.813
M204 S500
M205 X5 Y5
G1 F900 X103.939 Y108.192 E6963.30422
M204 S5000
M205 X30 Y30
G0 F2400 X103.091 Y108.192
M204 S500
M205 X5 Y5
G1 F900 X93.47 Y117.813 E6965.59006
M204 S5000
M205 X30 Y30
G0 F2400 X92.621 Y117.813
M204 S500
M205 X5 Y5
G1 F900 X102.242 Y108.192 E6967.87589
M204 S5000
M205 X30 Y30
G0 F2400 X101.394 Y108.192
M204 S500
M205 X5 Y5
G1 F900 X91.773 Y117.813 E6970.16172
M204 S5000
M205 X30 Y30
G0 F2400 X90.924 Y117.813
M204 S500
M205 X5 Y5
G1 F900 X100.545 Y108.192 E6972.44755
M204 S5000
M205 X30 Y30
G0 F2400 X99.697 Y108.192
M204 S500
M205 X5 Y5
G1 F900 X90.153 Y117.736 E6974.71509
M204 S5000
M205 X30 Y30
G0 F2400 X89.219 Y118.67
M204 S500
M205 X5 Y5
G1 F900 X78.008 Y129.88 E6977.37857
M204 S5000
M205 X30 Y30
G0 F2400 X76.812 Y130.228
M204 S500
M205 X5 Y5
G1 F900 X98.848 Y108.192 E6982.61406
M204 S5000
M205 X30 Y30
G0 F2400 X98 Y108.192
M204 S500
M205 X5 Y5
G1 F900 X75.721 Y130.471 E6987.90728
M204 S5000
M205 X30 Y30
G0 F2400 X74.696 Y130.647
M204 S500
M205 X5 Y5
G1 F900 X97.151 Y108.192 E6993.24232
M204 S5000
M205 X30 Y30
G0 F2400 X96.302 Y108.192
M204 S500
M205 X5 Y5
G1 F900 X73.748 Y130.746 E6998.60087
M204 S5000
M205 X30 Y30
G0 F2400 X72.858 Y130.788
M204 S500
M205 X5 Y5
G1 F900 X95.454 Y108.192 E7003.96941
M204 S5000
M205 X30 Y30
G0 F2400 X94.605 Y108.192
M204 S500
M205 X5 Y5
G1 F900 X71.991 Y130.806 E7009.34222
M204 S5000
M205 X30 Y30
G0 F2400 X71.19 Y130.759
M204 S500
M205 X5 Y5
G1 F900 X93.757 Y108.192 E7014.70387
M204 S5000
M205 X30 Y30
G0 F2400 X92.908 Y108.192
M204 S500
M205 X5 Y5
G1 F900 X70.4 Y130.7 E7020.05149
M204 S5000
M205 X30 Y30
G0 F2400 X69.661 Y130.591
M204 S500
M205 X5 Y5
G1 F900 X92.06 Y108.192 E7025.37322
M204 S5000
M205 X30 Y30
G0 F2400 X91.211 Y108.192
M204 S500
M205 X5 Y5
G1 F900 X68.925 Y130.478 E7030.66811
M204 S5000
M205 X30 Y30
G0 F2400 X68.237 Y130.317
M204 S500
M205 X5 Y5
G1 F900 X90.298 Y108.256 E7035.90953
M204 S5000
M205 X30 Y30
G0 F2400 X89.484 Y108.222
M204 S500
M205 X5 Y5
G1 F900 X67.551 Y130.155 E7041.12055
M204 S5000
M205 X30 Y30
G0 F2400 X66.911 Y129.947
M204 S500
M205 X5 Y5
G1 F900 X89.287 Y107.57 E7046.43693
M204 S5000
M205 X30 Y30
G0 F2400 X89.077 Y106.932
M204 S500
M205 X5 Y5
G1 F900 X66.271 Y129.738 E7051.85536
M204 S5000
M205 X30 Y30
G0 F2400 X65.665 Y129.496
M204 S500
M205 X5 Y5
G1 F900 X88.835 Y106.326 E7057.36027
M204 S5000
M205 X30 Y30
G0 F2400 X88.591 Y105.72
M204 S500
M205 X5 Y5
G1 F900 X65.068 Y129.244 E7062.94917
M204 S5000
M205 X30 Y30
G0 F2400 X64.49 Y128.973
M204 S500
M205 X5 Y5
G1 F900 X88.309 Y105.155 E7068.60816
M204 S5000
M205 X30 Y30
G0 F2400 X88.027 Y104.588
M204 S500
M205 X5 Y5
G1 F900 X63.933 Y128.682 E7074.3326
M204 S5000
M205 X30 Y30
G0 F2400 X63.379 Y128.387
M204 S500
M205 X5 Y5
G1 F900 X87.72 Y104.046 E7080.11573
M204 S5000
M205 X30 Y30
G0 F2400 X87.4 Y103.518
M204 S500
M205 X5 Y5
G1 F900 X62.859 Y128.059 E7085.94637
M204 S5000
M205 X30 Y30
G0 F2400 X62.339 Y127.73
M204 S500
M205 X5 Y5
G1 F900 X87.07 Y103 E7091.82204
M204 S5000
M205 X30 Y30
G0 F2400 X86.712 Y102.509
M204 S500
M205 X5 Y5
G1 F900 X61.845 Y127.376 E7097.73014
M204 S5000
M205 X30 Y30
G0 F2400 X61.363 Y127.009
M204 S500
M205 X5 Y5
G1 F900 X86.354 Y102.018 E7103.6677
M204 S5000
M205 X30 Y30
G0 F2400 X85.968 Y101.556
M204 S500
M205 X5 Y5
G1 F900 X60.89 Y126.634 E7109.62593
M204 S5000
M205 X30 Y30
G0 F2400 X60.444 Y126.231
M204 S500
M205 X5 Y5
G1 F900 X85.575 Y101.1 E7115.59675
M204 S5000
M205 X30 Y30
G0 F2400 X85.17 Y100.657
M204 S500
M205 X5 Y5
G1 F900 X59.998 Y125.829 E7121.57731
M204 S5000
M205 X30 Y30
G0 F2400 X59.577 Y125.401
M204 S500
M205 X5 Y5
G1 F900 X84.741 Y100.237 E7127.55597
M204 S5000
M205 X30 Y30
G0 F2400 X84.312 Y99.818
M204 S500
M205 X5 Y5
G1 F900 X59.167 Y124.963 E7133.53012
M204 S5000
M205 X30 Y30
G0 F2400 X58.766 Y124.515
M204 S500
M205 X5 Y5
G1 F900 X83.852 Y99.429 E7139.49025
M204 S5000
M205 X30 Y30
G0 F2400 X83.387 Y99.045
M204 S500
M205 X5 Y5
G1 F900 X58.39 Y124.042 E7145.42923
M204 S5000
M205 X30 Y30
G0 F2400 X58.015 Y123.569
M204 S500
M205 X5 Y5
G1 F900 X82.908 Y98.676 E7151.34351
M204 S5000
M205 X30 Y30
G0 F2400 X82.409 Y98.327
M204 S500
M205 X5 Y5
G1 F900 X57.671 Y123.064 E7157.22084
M204 S5000
M205 X30 Y30
G0 F2400 X57.331 Y122.556
M204 S500
M205 X5 Y5
G1 F900 X81.908 Y97.979 E7163.06003
M204 S5000
M205 X30 Y30
G0 F2400 X81.371 Y97.667
M204 S500
M205 X5 Y5
G1 F900 X57.006 Y122.032 E7168.84886
M204 S5000
M205 X30 Y30
G0 F2400 X56.705 Y121.485
M204 S500
M205 X5 Y5
G1 F900 X80.833 Y97.357 E7174.58138
M204 S5000
M205 X30 Y30
G0 F2400 X80.275 Y97.067
M204 S500
M205 X5 Y5
G1 F900 X56.403 Y120.938 E7180.25296
M204 S5000
M205 X30 Y30
G0 F2400 X56.141 Y120.352
M204 S500
M205 X5 Y5
G1 F900 X79.698 Y96.795 E7185.84982
M204 S5000
M205 X30 Y30
G0 F2400 X79.111 Y96.533
M204 S500
M205 X5 Y5
G1 F900 X55.879 Y119.766 E7191.36958
M204 S5000
M205 X30 Y30
G0 F2400 X55.645 Y119.151
M204 S500
M205 X5 Y5
G1 F900 X78.493 Y96.303 E7196.79799
M204 S5000
M205 X30 Y30
G0 F2400 X77.875 Y96.073
M204 S500
M205 X5 Y5
G1 F900 X55.424 Y118.523 E7202.13195
M204 S5000
M205 X30 Y30
G0 F2400 X55.225 Y117.874
M204 S500
M205 X5 Y5
G1 F900 X77.213 Y95.886 E7207.35604
M204 S5000
M205 X30 Y30
G0 F2400 X76.549 Y95.701
M204 S500
M205 X5 Y5
G1 F900 X55.051 Y117.2 E7212.46382
M204 S5000
M205 X30 Y30
G0 F2400 X54.894 Y116.507
M204 S500
M205 X5 Y5
G1 F900 X75.846 Y95.556 E7217.44164
M204 S5000
M205 X30 Y30
G0 F2400 X75.133 Y95.42
M204 S500
M205 X5 Y5
G1 F900 X54.771 Y115.783 E7222.27952
M204 S5000
M205 X30 Y30
G0 F2400 X54.662 Y115.043
M204 S500
M205 X5 Y5
G1 F900 X74.381 Y95.323 E7226.96464
M204 S5000
M205 X30 Y30
G0 F2400 X73.614 Y95.243
M204 S500
M205 X5 Y5
G1 F900 X54.595 Y114.261 E7231.4832
M204 S5000
M205 X30 Y30
G0 F2400 X54.553 Y113.455
M204 S500
M205 X5 Y5
G1 F900 X72.793 Y95.214 E7235.81693
M204 S5000
M205 X30 Y30
G0 F2400 X71.962 Y95.197
M204 S500
M205 X5 Y5
G1 F900 X54.551 Y112.608 E7239.95357
M204 S5000
M205 X30 Y30
G0 F2400 X54.597 Y111.713
M204 S500
M205 X5 Y5
G1 F900 X71.057 Y95.253 E7243.86426
M204 S5000
M205 X30 Y30
G0 F2400 X70.116 Y95.346
M204 S500
M205 X5 Y5
G1 F900 X54.674 Y110.788 E7247.5331
M204 S5000
M205 X30 Y30
G0 F2400 X54.843 Y109.771
M204 S500
M205 X5 Y5
G1 F900 X69.121 Y95.493 E7250.92538
M204 S5000
M205 X30 Y30
G0 F2400 X68.027 Y95.738
M204 S500
M205 X5 Y5
G1 F900 X55.082 Y108.683 E7254.00095
M204 S5000
M205 X30 Y30
G0 F2400 X55.416 Y107.5
M204 S500
M205 X5 Y5
G1 F900 X66.835 Y96.081 E7256.71397
M204 S5000
M205 X30 Y30
G0 F2400 X65.486 Y96.582
M204 S500
M205 X5 Y5
G1 F900 X55.916 Y106.152 E7258.98768
M204 S5000
M205 X30 Y30
G0 F2400 X56.704 Y104.516
M204 S500
M205 X5 Y5
G1 F900 X63.86 Y97.36 E7260.68786
M204 S5000
M205 X30 Y30
G0 F2400 X61.417 Y98.954
M204 S500
M205 X5 Y5
G1 F900 X58.313 Y102.058 E7261.42534
M204 S5000
M205 X30 Y30
G0 F2400 X79.38 Y129.357
M204 S500
M205 X5 Y5
G1 F900 X88.688 Y120.049 E7263.6368
M204 S5000
M205 X30 Y30
G0 F2400 X87.86 Y121.725
M204 S500
M205 X5 Y5
G1 F900 X81.087 Y128.498 E7265.24599
M204 S5000
M205 X30 Y30
G0 F2400 X83.896 Y126.538
M204 S500
M205 X5 Y5
G1 F900 X85.846 Y124.588 E7265.70928
M204 S5000
M205 X30 Y30
G0 F2400 X89.924 Y118.269
G0 X121.458 Y107.644
M204 S500
M205 X5 Y5
G1 F900 X139.276 Y89.825 E7269.94274
M204 S5000
M205 X30 Y30
G0 F2400 X138.158 Y90.096
M204 S500
M205 X5 Y5
G1 F900 X121.749 Y106.504 E7273.8412
M204 S5000
M205 X30 Y30
G0 F2400 X122.147 Y105.258
M204 S500
M205 X5 Y5
G1 F900 X136.901 Y90.504 E7277.34657
M204 S5000
M205 X30 Y30
G0 F2400 X135.527 Y91.029
M204 S500
M205 X5 Y5
G1 F900 X122.654 Y103.902 E7280.40504
M204 S5000
M205 X30 Y30
G0 F2400 X123.342 Y102.365
M204 S500
M205 X5 Y5
G1 F900 X133.967 Y91.741 E7282.9293
M204 S5000
M205 X30 Y30
G0 F2400 X132.028 Y92.831
M204 S500
M205 X5 Y5
G1 F900 X124.449 Y100.41 E7284.72997
M204 S5000
M205 X30 Y30
G0 F2400 X127.376 Y96.635
M204 S500
M205 X5 Y5
G1 F900 X128.361 Y95.649 E7284.96412
M204 S5000
M205 X30 Y30
G0 F2400 X128.369 Y95.658
;MESH:NONMESH
G0 F600 X128.369 Y95.658 Z3.18
G0 F2400 X119.596 Y118.103
;TIME_ELAPSED:7816.777165
;LAYER:8
M204 S1000
M205 X10 Y10
;TYPE:WALL-INNER
;MESH:ABU3-10 (increased volume of M1 from ABU5-75).stl
G1 F600 X90.662 Y118.103 E7289.82503
G1 X89.731 Y117.967 E7289.9831
G1 X89.446 Y118.924 E7290.15085
G1 X88.893 Y120.33 E7290.40467
G1 X88.219 Y121.693 E7290.66012
G1 X87.433 Y122.994 E7290.91548
G1 X86.543 Y124.222 E7291.17027
G1 X85.555 Y125.372 E7291.42498
G1 X84.452 Y126.457 E7291.68491
G1 X83.293 Y127.415 E7291.93753
G1 X82.05 Y128.279 E7292.19185
G1 X80.719 Y129.047 E7292.45001
G1 X79.357 Y129.688 E7292.7029
G1 X77.942 Y130.215 E7292.95657
G1 X76.473 Y130.625 E7293.21279
G1 X74.988 Y130.908 E7293.46676
G1 X73.483 Y131.066 E7293.72099
G1 X71.959 Y131.098 E7293.97708
G1 X70.462 Y131.004 E7294.22907
G1 X68.939 Y130.779 E7294.48771
G1 X67.48 Y130.437 E7294.73947
G1 X66.039 Y129.968 E7294.99406
G1 X64.637 Y129.378 E7295.2496
G1 X63.289 Y128.674 E7295.50509
G1 X62.014 Y127.866 E7295.75868
G1 X60.812 Y126.954 E7296.01216
G1 X59.673 Y125.928 E7296.2697
G1 X58.668 Y124.857 E7296.51644
G1 X57.715 Y123.657 E7296.77388
G1 X56.88 Y122.405 E7297.0267
G1 X56.149 Y121.081 E7297.28079
G1 X55.523 Y119.681 E7297.53843
G1 X55.027 Y118.265 E7297.79049
G1 X54.649 Y116.801 E7298.04451
G1 X54.393 Y115.305 E7298.29949
G1 X54.264 Y113.789 E7298.5551
G1 X54.26 Y112.275 E7298.80945
G1 X54.383 Y110.771 E7299.06297
G1 X54.635 Y109.263 E7299.31982
G1 X55.01 Y107.794 E7299.57453
G1 X55.503 Y106.369 E7299.82785
G1 X56.118 Y104.985 E7300.08229
G1 X56.84 Y103.665 E7300.33505
G1 X57.688 Y102.383 E7300.59328
G1 X58.621 Y101.201 E7300.84626
G1 X59.657 Y100.094 E7301.10098
G1 X60.805 Y99.057 E7301.36088
G1 X62.017 Y98.138 E7301.61641
G1 X63.286 Y97.332 E7301.86897
G1 X64.637 Y96.627 E7302.12498
G1 X66.038 Y96.037 E7302.38037
G1 X67.478 Y95.57 E7302.63469
G1 X68.942 Y95.226 E7302.88735
G1 X70.462 Y95.002 E7303.14546
G1 X71.959 Y94.908 E7303.39745
G1 X73.482 Y94.939 E7303.65337
G1 X74.988 Y95.098 E7303.90779
G1 X76.473 Y95.381 E7304.16176
G1 X77.946 Y95.792 E7304.41867
G1 X79.353 Y96.315 E7304.67085
G1 X80.728 Y96.962 E7304.92615
G1 X82.042 Y97.721 E7305.18108
G1 X83.29 Y98.589 E7305.43647
G1 X84.445 Y99.544 E7305.68825
G1 X85.541 Y100.617 E7305.94592
G1 X86.502 Y101.73 E7306.19296
G1 X87.4 Y102.962 E7306.44909
G1 X88.183 Y104.248 E7306.70203
G1 X88.865 Y105.616 E7306.95883
G1 X89.426 Y107.029 E7307.21424
G1 X89.735 Y108.051 E7307.39361
G1 X90.712 Y107.905 E7307.55957
G1 X119.599 Y107.903 E7312.41259
G1 X121.046 Y108.085 E7312.6576
G1 X121.561 Y106.069 E7313.00716
G1 X122.215 Y104.18 E7313.343
G1 X123.041 Y102.317 E7313.68536
G1 X124.004 Y100.558 E7314.02226
G1 X125.119 Y98.873 E7314.36171
G1 X126.37 Y97.288 E7314.70094
G1 X127.75 Y95.814 E7315.04016
G1 X129.278 Y94.434 E7315.38606
G1 X130.887 Y93.213 E7315.72539
G1 X132.586 Y92.135 E7316.06343
G1 X134.38 Y91.198 E7316.40345
G1 X136.244 Y90.414 E7316.74318
G1 X138.163 Y89.79 E7317.08219
G1 X140.112 Y89.333 E7317.4185
G1 X141.386 Y89.145 E7317.63485
G1 X141.386 Y85.903 E7318.1795
G1 X147.894 Y85.903 E7319.27285
G1 X147.894 Y89.111 E7319.81179
G1 X149.906 Y89.495 E7320.15591
G1 X152.095 Y90.085 E7320.53679
G1 X153.979 Y90.786 E7320.8745
G1 X155.796 Y91.641 E7321.21186
G1 X157.556 Y92.658 E7321.55335
G1 X159.22 Y93.814 E7321.89375
G1 X160.756 Y95.085 E7322.22868
G1 X162.212 Y96.51 E7322.57095
G1 X163.499 Y98.001 E7322.90185
G1 X164.684 Y99.627 E7323.23986
G1 X165.739 Y101.362 E7323.581
G1 X166.635 Y103.158 E7323.91819
G1 X167.385 Y105.04 E7324.25855
G1 X167.969 Y106.965 E7324.5965
G1 X168.391 Y108.938 E7324.93546
G1 X168.649 Y110.95 E7325.27625
G1 X168.735 Y112.952 E7325.61289
G1 X168.657 Y114.988 E7325.95519
G1 X168.409 Y116.974 E7326.29143
G1 X167.99 Y118.963 E7326.63292
G1 X167.412 Y120.888 E7326.97058
G1 X166.672 Y122.765 E7327.30954
G1 X165.781 Y124.57 E7327.64771
G1 X164.733 Y126.306 E7327.98838
G1 X163.549 Y127.94 E7328.32739
G1 X162.237 Y129.465 E7328.66535
G1 X160.762 Y130.914 E7329.01272
G1 X159.213 Y132.196 E7329.35052
G1 X157.556 Y133.348 E7329.68956
G1 X155.796 Y134.364 E7330.03097
G1 X153.979 Y135.219 E7330.36833
G1 X152.094 Y135.921 E7330.70626
G1 X150.142 Y136.465 E7331.04669
G1 X148.159 Y136.844 E7331.38587
G1 X146.157 Y137.054 E7331.72405
G1 X144.131 Y137.096 E7332.06449
G1 X142.132 Y136.971 E7332.40098
G1 X140.112 Y136.673 E7332.74401
G1 X138.163 Y136.216 E7333.08032
G1 X136.245 Y135.592 E7333.41917
G1 X134.38 Y134.807 E7333.75912
G1 X132.586 Y133.87 E7334.09914
G1 X130.886 Y132.792 E7334.43732
G1 X129.285 Y131.577 E7334.77497
G1 X127.773 Y130.214 E7335.11696
G1 X126.434 Y128.788 E7335.44559
G1 X125.163 Y127.191 E7335.78849
G1 X124.05 Y125.522 E7336.12551
G1 X123.075 Y123.756 E7336.46441
G1 X122.245 Y121.898 E7336.80628
G1 X121.584 Y120.009 E7337.1425
G1 X121.044 Y117.918 E7337.50531
G1 X119.596 Y118.103 E7337.75056
M204 S5000
M205 X30 Y30
G0 F2400 X168.164 Y106.916
G0 X168.552 Y106.822
M204 S500
M205 X5 Y5
;TYPE:WALL-OUTER
G1 F600 X168.982 Y108.83 E7338.09555
G1 X169.247 Y110.896 E7338.44548
G1 X169.336 Y112.961 E7338.79272
G1 X169.256 Y115.027 E7339.14007
G1 X169 Y117.078 E7339.48731
G1 X168.571 Y119.114 E7339.83687
G1 X167.981 Y121.081 E7340.18187
G1 X167.221 Y123.007 E7340.52972
G1 X166.305 Y124.864 E7340.87759
G1 X165.235 Y126.636 E7341.22534
G1 X164.021 Y128.311 E7341.57288
G1 X162.672 Y129.879 E7341.92038
G1 X161.166 Y131.359 E7342.27511
G1 X159.572 Y132.678 E7342.6227
G1 X157.881 Y133.854 E7342.96873
G1 X156.079 Y134.894 E7343.31827
G1 X154.215 Y135.771 E7343.66435
G1 X152.275 Y136.493 E7344.01211
G1 X150.282 Y137.049 E7344.35972
G1 X148.24 Y137.439 E7344.70897
G1 X146.197 Y137.653 E7345.05408
G1 X144.118 Y137.697 E7345.40343
G1 X142.066 Y137.568 E7345.74884
G1 X140.007 Y137.264 E7346.0985
G1 X137.997 Y136.793 E7346.44533
G1 X136.037 Y136.156 E7346.79157
G1 X134.122 Y135.35 E7347.14062
G1 X132.288 Y134.391 E7347.48831
G1 X130.542 Y133.284 E7347.83563
G1 X128.9 Y132.038 E7348.18192
G1 X127.357 Y130.648 E7348.53081
G1 X125.975 Y129.176 E7348.87002
G1 X124.683 Y127.552 E7349.21866
G1 X123.538 Y125.835 E7349.56537
G1 X122.535 Y124.019 E7349.9139
G1 X121.69 Y122.127 E7350.26202
G1 X121.008 Y120.179 E7350.60876
G1 X120.595 Y118.58 E7350.88621
G1 X120.071 Y118.647 E7350.97495
G1 X120.071 Y118.703 E7350.98436
G1 X90.616 Y118.703 E7355.9328
G1 X90.158 Y118.636 E7356.01056
G1 X90.014 Y119.119 E7356.09524
G1 X89.44 Y120.577 E7356.35848
G1 X88.745 Y121.982 E7356.62182
G1 X87.935 Y123.324 E7356.88516
G1 X87.016 Y124.593 E7357.14839
G1 X85.996 Y125.78 E7357.41131
G1 X84.855 Y126.901 E7357.68004
G1 X83.648 Y127.899 E7357.94315
G1 X82.369 Y128.788 E7358.20483
G1 X81.002 Y129.577 E7358.46999
G1 X79.593 Y130.24 E7358.7316
G1 X78.123 Y130.787 E7358.99511
G1 X76.615 Y131.208 E7359.25814
G1 X75.067 Y131.503 E7359.52288
G1 X73.523 Y131.665 E7359.7837
G1 X71.946 Y131.699 E7360.0487
G1 X70.396 Y131.601 E7360.30962
G1 X68.834 Y131.37 E7360.57489
G1 X67.314 Y131.014 E7360.83716
G1 X65.831 Y130.532 E7361.09913
G1 X64.379 Y129.921 E7361.36378
G1 X62.991 Y129.195 E7361.62694
G1 X61.67 Y128.358 E7361.88966
G1 X60.427 Y127.415 E7362.15178
G1 X59.257 Y126.361 E7362.41634
G1 X58.213 Y125.249 E7362.67259
G1 X57.23 Y124.012 E7362.93803
G1 X56.368 Y122.718 E7363.19924
G1 X55.61 Y121.346 E7363.46257
G1 X54.968 Y119.91 E7363.72683
G1 X54.451 Y118.435 E7363.98941
G1 X54.063 Y116.932 E7364.2502
G1 X53.797 Y115.374 E7364.51573
G1 X53.664 Y113.817 E7364.77826
G1 X53.66 Y112.251 E7365.04135
G1 X53.787 Y110.694 E7365.30379
G1 X54.046 Y109.147 E7365.5673
G1 X54.436 Y107.617 E7365.83256
G1 X54.943 Y106.154 E7366.09269
G1 X55.581 Y104.717 E7366.35683
G1 X56.331 Y103.347 E7366.61922
G1 X57.199 Y102.034 E7366.88365
G1 X58.164 Y100.812 E7367.14524
G1 X59.234 Y99.668 E7367.40839
G1 X60.427 Y98.591 E7367.67841
G1 X61.67 Y97.648 E7367.94053
G1 X62.991 Y96.809 E7368.20343
G1 X64.379 Y96.084 E7368.46651
G1 X65.83 Y95.473 E7368.73101
G1 X67.312 Y94.993 E7368.99272
G1 X68.837 Y94.635 E7369.25588
G1 X70.396 Y94.405 E7369.52063
G1 X71.946 Y94.307 E7369.78155
G1 X73.522 Y94.34 E7370.04638
G1 X75.067 Y94.503 E7370.30738
G1 X76.615 Y94.798 E7370.57212
G1 X78.127 Y95.22 E7370.83584
G1 X79.589 Y95.763 E7371.09785
G1 X81.002 Y96.428 E7371.36021
G1 X82.369 Y97.218 E7371.62546
G1 X83.648 Y98.107 E7371.88714
G1 X84.855 Y99.105 E7372.15025
G1 X85.974 Y100.201 E7372.4134
G1 X86.977 Y101.363 E7372.67128
G1 X87.9 Y102.628 E7372.93436
G1 X88.707 Y103.955 E7373.19528
G1 X89.413 Y105.371 E7373.4611
G1 X89.991 Y106.827 E7373.72427
G1 X90.159 Y107.381 E7373.82153
G1 X90.671 Y107.305 E7373.90849
G1 X120.071 Y107.303 E7378.84769
G1 X120.071 Y107.358 E7378.85693
G1 X120.596 Y107.424 E7378.94582
G1 X120.987 Y105.892 E7379.21145
G1 X121.658 Y103.955 E7379.55584
G1 X122.499 Y102.058 E7379.90445
G1 X123.49 Y100.248 E7380.25112
G1 X124.637 Y98.516 E7380.60012
G1 X125.913 Y96.899 E7380.94617
G1 X127.327 Y95.388 E7381.29383
G1 X128.9 Y93.968 E7381.64985
G1 X130.543 Y92.721 E7381.99637
G1 X132.288 Y91.614 E7382.34354
G1 X134.122 Y90.655 E7382.69124
G1 X136.036 Y89.85 E7383.04007
G1 X137.997 Y89.213 E7383.38647
G1 X140.007 Y88.742 E7383.73329
G1 X140.786 Y88.627 E7383.86558
G1 X140.786 Y85.303 E7384.42401
G1 X148.494 Y85.303 E7385.71896
G1 X148.494 Y88.615 E7386.27537
G1 X150.042 Y88.91 E7386.54012
G1 X152.278 Y89.513 E7386.92919
G1 X154.215 Y90.234 E7387.27642
G1 X156.079 Y91.111 E7387.6225
G1 X157.881 Y92.152 E7387.97212
G1 X159.572 Y93.328 E7388.31815
G1 X161.166 Y94.646 E7388.66563
G1 X162.645 Y96.094 E7389.01336
G1 X163.97 Y97.628 E7389.3539
G1 X165.188 Y99.3 E7389.70142
G1 X166.263 Y101.069 E7390.04919
G1 X167.18 Y102.907 E7390.39427
G1 X167.952 Y104.844 E7390.74458
G1 X168.552 Y106.822 E7391.09183
M204 S5000
M205 X30 Y30
G0 F2400 X168.614 Y107.115
G0 X167.397 Y107.114
M204 S500
M205 X5 Y5
;TYPE:SKIN
G1 F900 X167.807 Y109.026 E7391.42035
G1 X168.061 Y111.003 E7391.75522
G1 X168.145 Y112.955 E7392.08345
G1 X168.068 Y114.939 E7392.41702
G1 X167.827 Y116.874 E7392.74461
G1 X167.414 Y118.829 E7393.0803
G1 X166.855 Y120.692 E7393.40707
G1 X166.131 Y122.526 E7393.73832
G1 X165.264 Y124.285 E7394.06778
G1 X164.241 Y125.979 E7394.40024
G1 X163.084 Y127.575 E7394.73141
G1 X161.804 Y129.064 E7395.06129
G1 X160.364 Y130.478 E7395.40034
G1 X158.859 Y131.724 E7395.72858
G1 X157.242 Y132.848 E7396.05942
G1 X155.517 Y133.843 E7396.39398
G1 X153.757 Y134.672 E7396.72082
G1 X151.908 Y135.361 E7397.05231
G1 X150.013 Y135.888 E7397.38276
G1 X148.059 Y136.262 E7397.71699
G1 X146.132 Y136.464 E7398.0425
G1 X144.132 Y136.506 E7398.37857
G1 X142.207 Y136.385 E7398.70261
G1 X140.212 Y136.091 E7399.04139
G1 X138.329 Y135.65 E7399.36629
G1 X136.453 Y135.039 E7399.69776
G1 X134.629 Y134.271 E7400.03024
G1 X132.88 Y133.357 E7400.36178
G1 X131.22 Y132.306 E7400.69185
G1 X129.663 Y131.124 E7401.02027
G1 X128.188 Y129.794 E7401.35393
G1 X126.886 Y128.408 E7401.6734
G1 X125.635 Y126.836 E7402.01092
G1 X124.557 Y125.219 E7402.33741
G1 X123.602 Y123.489 E7402.66939
G1 X122.794 Y121.681 E7403.00209
G1 X122.147 Y119.832 E7403.33119
G1 X121.485 Y117.267 E7403.77623
G1 X119.553 Y117.513 E7404.10342
G1 X90.705 Y117.513 E7408.94989
G1 X89.312 Y117.31 E7409.18638
G1 X88.884 Y118.739 E7409.43699
G1 X88.352 Y120.091 E7409.68108
G1 X87.702 Y121.408 E7409.92782
G1 X86.942 Y122.667 E7410.17488
G1 X86.079 Y123.856 E7410.4217
G1 X85.121 Y124.972 E7410.66879
G1 X84.061 Y126.015 E7410.91863
G1 X82.931 Y126.948 E7411.16481
G1 X81.737 Y127.779 E7411.4092
G1 X80.441 Y128.526 E7411.66051
G1 X79.135 Y129.141 E7411.90303
G1 X77.756 Y129.655 E7412.15027
G1 X76.344 Y130.048 E7412.3965
G1 X74.888 Y130.326 E7412.64553
G1 X73.458 Y130.476 E7412.88709
G1 X71.96 Y130.508 E7413.13881
G1 X70.537 Y130.418 E7413.37835
G1 X69.039 Y130.197 E7413.63274
G1 X67.646 Y129.871 E7413.87309
G1 X66.247 Y129.415 E7414.12029
G1 X64.886 Y128.842 E7414.36837
G1 X63.582 Y128.161 E7414.61552
G1 X62.348 Y127.38 E7414.86087
G1 X61.19 Y126.501 E7415.10511
G1 X60.082 Y125.502 E7415.35574
G1 X59.12 Y124.478 E7415.59178
G1 X58.191 Y123.308 E7415.84277
G1 X57.387 Y122.102 E7416.08627
G1 X56.676 Y120.814 E7416.33344
G1 X56.072 Y119.464 E7416.5819
G1 X55.59 Y118.088 E7416.82684
G1 X55.229 Y116.688 E7417.06974
G1 X54.979 Y115.225 E7417.31908
G1 X54.854 Y113.761 E7417.56593
G1 X54.85 Y112.297 E7417.81188
G1 X54.969 Y110.845 E7418.05664
G1 X55.212 Y109.389 E7418.30463
G1 X55.575 Y107.965 E7418.55151
G1 X56.055 Y106.581 E7418.79761
G1 X56.653 Y105.235 E7419.04505
G1 X57.341 Y103.979 E7419.28564
G1 X58.167 Y102.729 E7419.53735
G1 X59.069 Y101.585 E7419.78209
G1 X60.073 Y100.513 E7420.02884
G1 X61.183 Y99.51 E7420.28018
G1 X62.351 Y98.624 E7420.52647
G1 X63.58 Y97.845 E7420.77092
G1 X64.896 Y97.158 E7421.02032
G1 X66.238 Y96.592 E7421.26501
G1 X67.638 Y96.138 E7421.51227
G1 X69.045 Y95.808 E7421.75506
G1 X70.537 Y95.588 E7422.00843
G1 X71.96 Y95.498 E7422.24797
G1 X73.456 Y95.529 E7422.49935
G1 X74.887 Y95.68 E7422.74109
G1 X76.344 Y95.958 E7422.99028
G1 X77.76 Y96.352 E7423.23721
G1 X79.135 Y96.864 E7423.4837
G1 X80.445 Y97.48 E7423.7269
G1 X81.728 Y98.221 E7423.97581
G1 X82.928 Y99.056 E7424.22142
G1 X84.054 Y99.987 E7424.46687
G1 X85.11 Y101.021 E7424.71516
G1 X86.042 Y102.098 E7424.95444
G1 X86.906 Y103.285 E7425.20109
G1 X87.67 Y104.541 E7425.44807
G1 X88.316 Y105.834 E7425.6909
G1 X88.87 Y107.228 E7425.9429
G1 X89.318 Y108.71 E7426.20301
G1 X90.759 Y108.495 E7426.44777
G1 X119.558 Y108.493 E7431.28601
G1 X121.489 Y108.736 E7431.61297
G1 X122.13 Y106.226 E7432.04819
G1 X122.762 Y104.402 E7432.37249
G1 X123.576 Y102.567 E7432.70974
G1 X124.505 Y100.872 E7433.03447
G1 X125.598 Y99.219 E7433.36739
G1 X126.818 Y97.672 E7433.69838
G1 X128.165 Y96.233 E7434.02952
G1 X129.656 Y94.887 E7434.36698
G1 X131.221 Y93.699 E7434.69707
G1 X132.88 Y92.648 E7435.02701
G1 X134.633 Y91.732 E7435.35929
G1 X136.448 Y90.968 E7435.69012
G1 X138.329 Y90.356 E7436.02244
G1 X140.212 Y89.915 E7436.34734
G1 X141.976 Y89.654 E7436.64692
G1 X141.976 Y86.493 E7437.17797
G1 X147.304 Y86.493 E7438.07307
G1 X147.304 Y89.599 E7438.59488
G1 X149.776 Y90.071 E7439.01768
G1 X151.916 Y90.648 E7439.39004
G1 X153.761 Y91.335 E7439.72079
G1 X155.513 Y92.159 E7440.04605
G1 X157.242 Y93.158 E7440.38153
G1 X158.866 Y94.286 E7440.71371
G1 X160.358 Y95.521 E7441.0391
G1 X161.781 Y96.914 E7441.37364
G1 X163.039 Y98.369 E7441.69678
G1 X164.19 Y99.95 E7442.02532
G1 X165.226 Y101.655 E7442.36049
G1 X166.093 Y103.391 E7442.68649
G1 X166.825 Y105.227 E7443.01855
G1 X167.397 Y107.114 E7443.34981
M204 S5000
M205 X30 Y30
G0 F2400 X164.7 Y100.211
M204 S500
M205 X5 Y5
G1 F900 X157.378 Y92.89 E7445.08931
M204 S5000
M205 X30 Y30
G0 F2400 X155.427 Y91.788
M204 S500
M205 X5 Y5
G1 F900 X165.827 Y102.187 E7447.5601
M204 S5000
M205 X30 Y30
G0 F2400 X166.569 Y103.778
M204 S500
M205 X5 Y5
G1 F900 X153.833 Y91.042 E7450.58602
M204 S5000
M205 X30 Y30
G0 F2400 X152.481 Y90.538
M204 S500
M205 X5 Y5
G1 F900 X167.125 Y105.182 E7454.06526
M204 S5000
M205 X30 Y30
G0 F2400 X167.493 Y106.399
M204 S500
M205 X5 Y5
G1 F900 X151.253 Y90.159 E7457.92369
M204 S5000
M205 X30 Y30
G0 F2400 X150.092 Y89.847
M204 S500
M205 X5 Y5
G1 F900 X167.796 Y107.55 E7462.12982
M204 S5000
M205 X30 Y30
G0 F2400 X168.029 Y108.632
M204 S500
M205 X5 Y5
G1 F900 X149.019 Y89.622 E7466.64637
M204 S5000
M205 X30 Y30
G0 F2400 X147.969 Y89.42
M204 S500
M205 X5 Y5
G1 F900 X168.186 Y109.638 E7471.4498
M204 S5000
M205 X30 Y30
G0 F2400 X168.312 Y110.612
M204 S500
M205 X5 Y5
G1 F900 X143.892 Y86.192 E7477.2517
M204 S5000
M205 X30 Y30
G0 F2400 X143.044 Y86.192
M204 S500
M205 X5 Y5
G1 F900 X168.383 Y111.531 E7483.27194
M204 S5000
M205 X30 Y30
G0 F2400 X168.42 Y112.417
M204 S500
M205 X5 Y5
G1 F900 X142.195 Y86.192 E7489.50268
M204 S5000
M205 X30 Y30
G0 F2400 X141.675 Y86.52
M204 S500
M205 X5 Y5
G1 F900 X168.431 Y113.277 E7495.8597
M204 S5000
M205 X30 Y30
G0 F2400 X168.401 Y114.095
M204 S500
M205 X5 Y5
G1 F900 X141.675 Y87.369 E7502.20947
M204 S5000
M205 X30 Y30
G0 F2400 X141.675 Y88.217
M204 S500
M205 X5 Y5
G1 F900 X168.369 Y114.912 E7508.55176
M204 S5000
M205 X30 Y30
G0 F2400 X168.279 Y115.67
M204 S500
M205 X5 Y5
G1 F900 X141.675 Y89.066 E7514.87255
M204 S5000
M205 X30 Y30
G0 F2400 X141.222 Y89.462
M204 S500
M205 X5 Y5
G1 F900 X168.184 Y116.424 E7521.2784
M204 S5000
M205 X30 Y30
G0 F2400 X168.072 Y117.16
M204 S500
M205 X5 Y5
G1 F900 X140.483 Y89.572 E7527.83309
M204 S5000
M205 X30 Y30
G0 F2400 X139.773 Y89.709
M204 S500
M205 X5 Y5
G1 F900 X167.924 Y117.861 E7534.52154
M204 S5000
M205 X30 Y30
G0 F2400 X167.775 Y118.561
M204 S500
M205 X5 Y5
G1 F900 X139.085 Y89.871 E7541.33794
M204 S5000
M205 X30 Y30
G0 F2400 X138.398 Y90.032
M204 S500
M205 X5 Y5
G1 F900 X167.604 Y119.238 E7548.27693
M204 S5000
M205 X30 Y30
G0 F2400 X167.408 Y119.891
M204 S500
M205 X5 Y5
G1 F900 X137.747 Y90.229 E7555.32414
M204 S5000
M205 X30 Y30
G0 F2400 X137.106 Y90.437
M204 S500
M205 X5 Y5
G1 F900 X167.213 Y120.544 E7562.4772
M204 S5000
M205 X30 Y30
G0 F2400 X166.988 Y121.168
M204 S500
M205 X5 Y5
G1 F900 X136.466 Y90.646 E7569.72886
M204 S5000
M205 X30 Y30
G0 F2400 X135.861 Y90.889
M204 S500
M205 X5 Y5
G1 F900 X166.748 Y121.776 E7577.06724
M204 S5000
M205 X30 Y30
G0 F2400 X166.508 Y122.384
M204 S500
M205 X5 Y5
G1 F900 X135.264 Y91.141 E7584.49031
M204 S5000
M205 X30 Y30
G0 F2400 X134.667 Y91.392
M204 S500
M205 X5 Y5
G1 F900 X166.245 Y122.97 E7591.99286
M204 S5000
M205 X30 Y30
G0 F2400 X165.965 Y123.538
M204 S500
M205 X5 Y5
G1 F900 X134.099 Y91.672 E7599.56384
M204 S5000
M205 X30 Y30
G0 F2400 X133.542 Y91.964
M204 S500
M205 X5 Y5
G1 F900 X165.685 Y124.107 E7607.20063
M204 S5000
M205 X30 Y30
G0 F2400 X165.388 Y124.658
M204 S500
M205 X5 Y5
G1 F900 X132.984 Y92.255 E7614.89931
M204 S5000
M205 X30 Y30
G0 F2400 X132.447 Y92.566
M204 S500
M205 X5 Y5
G1 F900 X165.069 Y125.188 E7622.6499
M204 S5000
M205 X30 Y30
G0 F2400 X164.749 Y125.717
M204 S500
M205 X5 Y5
G1 F900 X131.928 Y92.896 E7630.44777
M204 S5000
M205 X30 Y30
G0 F2400 X131.408 Y93.224
M204 S500
M205 X5 Y5
G1 F900 X164.423 Y126.239 E7638.29173
M204 S5000
M205 X30 Y30
G0 F2400 X164.066 Y126.731
M204 S500
M205 X5 Y5
G1 F900 X130.9 Y93.565 E7646.17157
M204 S5000
M205 X30 Y30
G0 F2400 X130.418 Y93.931
M204 S500
M205 X5 Y5
G1 F900 X163.709 Y127.222 E7654.08111
M204 S5000
M205 X30 Y30
G0 F2400 X163.352 Y127.714
M204 S500
M205 X5 Y5
G1 F900 X129.935 Y94.297 E7662.02058
M204 S5000
M205 X30 Y30
G0 F2400 X129.454 Y94.665
M204 S500
M205 X5 Y5
G1 F900 X162.964 Y128.174 E7669.98204
M204 S5000
M205 X30 Y30
G0 F2400 X162.571 Y128.63
M204 S500
M205 X5 Y5
G1 F900 X129.008 Y95.067 E7677.9562
M204 S5000
M205 X30 Y30
G0 F2400 X128.562 Y95.47
M204 S500
M205 X5 Y5
G1 F900 X162.179 Y129.087 E7685.94319
M204 S5000
M205 X30 Y30
G0 F2400 X161.765 Y129.521
M204 S500
M205 X5 Y5
G1 F900 X128.116 Y95.872 E7693.93778
M204 S5000
M205 X30 Y30
G0 F2400 X127.692 Y96.296
M204 S500
M205 X5 Y5
G1 F900 X161.337 Y129.942 E7701.93155
M204 S5000
M205 X30 Y30
G0 F2400 X160.909 Y130.362
M204 S500
M205 X5 Y5
G1 F900 X127.282 Y96.735 E7709.92091
M204 S5000
M205 X30 Y30
G0 F2400 X126.872 Y97.174
M204 S500
M205 X5 Y5
G1 F900 X160.474 Y130.775 E7717.90422
M204 S5000
M205 X30 Y30
G0 F2400 X160.009 Y131.159
M204 S500
M205 X5 Y5
G1 F900 X126.473 Y97.623 E7725.87197
M204 S5000
M205 X30 Y30
G0 F2400 X126.099 Y98.098
M204 S500
M205 X5 Y5
G1 F900 X159.545 Y131.543 E7733.81822
M204 S5000
M205 X30 Y30
G0 F2400 X159.081 Y131.928
M204 S500
M205 X5 Y5
G1 F900 X125.724 Y98.572 E7741.74332
M204 S5000
M205 X30 Y30
G0 F2400 X125.35 Y99.046
M204 S500
M205 X5 Y5
G1 F900 X158.584 Y132.279 E7749.63919
M204 S5000
M205 X30 Y30
G0 F2400 X158.083 Y132.627
M204 S500
M205 X5 Y5
G1 F900 X125.012 Y99.557 E7757.49634
M204 S5000
M205 X30 Y30
G0 F2400 X124.674 Y100.067
M204 S500
M205 X5 Y5
G1 F900 X157.582 Y132.975 E7765.31488
M204 S5000
M205 X30 Y30
G0 F2400 X157.058 Y133.299
M204 S500
M205 X5 Y5
G1 F900 X124.337 Y100.578 E7773.089
M204 S5000
M205 X30 Y30
G0 F2400 X124.027 Y101.116
M204 S500
M205 X5 Y5
G1 F900 X156.52 Y133.609 E7780.80894
M204 S5000
M205 X30 Y30
G0 F2400 X155.982 Y133.92
M204 S500
M205 X5 Y5
G1 F900 X123.726 Y101.664 E7788.47257
M204 S5000
M205 X30 Y30
G0 F2400 X123.426 Y102.212
M204 S500
M205 X5 Y5
G1 F900 X155.429 Y134.215 E7796.0761
M204 S5000
M205 X30 Y30
G0 F2400 X154.852 Y134.487
M204 S500
M205 X5 Y5
G1 F900 X123.149 Y102.785 E7803.60823
M204 S5000
M205 X30 Y30
G0 F2400 X122.888 Y103.372
M204 S500
M205 X5 Y5
G1 F900 X154.275 Y134.758 E7811.06528
M204 S5000
M205 X30 Y30
G0 F2400 X153.685 Y135.017
M204 S500
M205 X5 Y5
G1 F900 X122.627 Y103.96 E7818.44417
M204 S5000
M205 X30 Y30
G0 F2400 X122.385 Y104.566
M204 S500
M205 X5 Y5
G1 F900 X153.067 Y135.248 E7825.73384
M204 S5000
M205 X30 Y30
G0 F2400 X152.449 Y135.478
M204 S500
M205 X5 Y5
G1 F900 X122.167 Y105.196 E7832.92847
M204 S5000
M205 X30 Y30
G0 F2400 X121.949 Y105.827
M204 S500
M205 X5 Y5
G1 F900 X151.818 Y135.696 E7840.02499
M204 S5000
M205 X30 Y30
G0 F2400 X151.154 Y135.881
M204 S500
M205 X5 Y5
G1 F900 X121.754 Y106.481 E7847.01007
M204 S5000
M205 X30 Y30
G0 F2400 X121.582 Y107.157
M204 S500
M205 X5 Y5
G1 F900 X150.49 Y136.065 E7853.87826
M204 S5000
M205 X30 Y30
G0 F2400 X149.807 Y136.231
M204 S500
M205 X5 Y5
G1 F900 X121.409 Y107.833 E7860.62528
M204 S5000
M205 X30 Y30
G0 F2400 X121.116 Y108.388
M204 S500
M205 X5 Y5
G1 F900 X149.095 Y136.367 E7867.27275
M204 S5000
M205 X30 Y30
G0 F2400 X148.383 Y136.504
M204 S500
M205 X5 Y5
G1 F900 X120.144 Y108.265 E7873.982
M204 S5000
M205 X30 Y30
G0 F2400 X119.224 Y108.193
M204 S500
M205 X5 Y5
G1 F900 X147.638 Y136.607 E7880.73282
M204 S5000
M205 X30 Y30
G0 F2400 X146.87 Y136.687
M204 S500
M205 X5 Y5
G1 F900 X118.376 Y108.193 E7887.50265
M204 S5000
M205 X30 Y30
G0 F2400 X117.527 Y108.193
M204 S500
M205 X5 Y5
G1 F900 X146.097 Y136.763 E7894.29053
M204 S5000
M205 X30 Y30
G0 F2400 X145.266 Y136.781
M204 S500
M205 X5 Y5
G1 F900 X116.678 Y108.193 E7901.0827
M204 S5000
M205 X30 Y30
G0 F2400 X115.83 Y108.193
M204 S500
M205 X5 Y5
G1 F900 X144.435 Y136.798 E7907.8789
M204 S5000
M205 X30 Y30
G0 F2400 X143.558 Y136.77
M204 S500
M205 X5 Y5
G1 F900 X114.981 Y108.193 E7914.66845
M204 S5000
M205 X30 Y30
G0 F2400 X114.133 Y108.193
M204 S500
M205 X5 Y5
G1 F900 X142.653 Y136.713 E7921.44445
M204 S5000
M205 X30 Y30
G0 F2400 X141.704 Y136.613
M204 S500
M205 X5 Y5
G1 F900 X113.284 Y108.193 E7928.1967
M204 S5000
M205 X30 Y30
G0 F2400 X112.436 Y108.193
M204 S500
M205 X5 Y5
G1 F900 X140.71 Y136.467 E7934.91426
M204 S5000
M205 X30 Y30
G0 F2400 X139.665 Y136.271
M204 S500
M205 X5 Y5
G1 F900 X121.352 Y117.958 E7939.26521
M204 S5000
M205 X30 Y30
G0 F2400 X121.022 Y117.627
M204 S500
M205 X5 Y5
G1 F900 X111.587 Y108.193 E7941.50673
M204 S5000
M205 X30 Y30
G0 F2400 X110.739 Y108.193
M204 S500
M205 X5 Y5
G1 F900 X120.268 Y117.723 E7943.77082
M204 S5000
M205 X30 Y30
G0 F2400 X119.509 Y117.812
M204 S500
M205 X5 Y5
G1 F900 X109.89 Y108.193 E7946.05618
M204 S5000
M205 X30 Y30
G0 F2400 X109.042 Y108.193
M204 S500
M205 X5 Y5
G1 F900 X118.661 Y117.812 E7948.34154
M204 S5000
M205 X30 Y30
G0 F2400 X117.812 Y117.812
M204 S500
M205 X5 Y5
G1 F900 X108.193 Y108.193 E7950.6269
M204 S5000
M205 X30 Y30
G0 F2400 X107.345 Y108.193
M204 S500
M205 X5 Y5
G1 F900 X116.963 Y117.812 E7952.91213
M204 S5000
M205 X30 Y30
G0 F2400 X116.115 Y117.812
M204 S500
M205 X5 Y5
G1 F900 X106.496 Y108.193 E7955.19749
M204 S5000
M205 X30 Y30
G0 F2400 X105.648 Y108.193
M204 S500
M205 X5 Y5
G1 F900 X115.266 Y117.812 E7957.48273
M204 S5000
M205 X30 Y30
G0 F2400 X114.418 Y117.812
M204 S500
M205 X5 Y5
G1 F900 X104.8 Y108.194 E7959.76785
M204 S5000
M205 X30 Y30
G0 F2400 X103.951 Y108.194
M204 S500
M205 X5 Y5
G1 F900 X113.569 Y117.812 E7962.05297
M204 S5000
M205 X30 Y30
G0 F2400 X112.721 Y117.812
M204 S500
M205 X5 Y5
G1 F900 X103.103 Y108.194 E7964.33809
M204 S5000
M205 X30 Y30
G0 F2400 X102.254 Y108.194
M204 S500
M205 X5 Y5
G1 F900 X111.872 Y117.812 E7966.62321
M204 S5000
M205 X30 Y30
G0 F2400 X111.024 Y117.812
M204 S500
M205 X5 Y5
G1 F900 X101.406 Y108.194 E7968.90833
M204 S5000
M205 X30 Y30
G0 F2400 X100.557 Y108.194
M204 S500
M205 X5 Y5
G1 F900 X110.175 Y117.812 E7971.19345
M204 S5000
M205 X30 Y30
G0 F2400 X109.327 Y117.812
M204 S500
M205 X5 Y5
G1 F900 X99.709 Y108.194 E7973.47857
M204 S5000
M205 X30 Y30
G0 F2400 X98.86 Y108.194
M204 S500
M205 X5 Y5
G1 F900 X108.478 Y117.812 E7975.76369
M204 S5000
M205 X30 Y30
G0 F2400 X107.63 Y117.812
M204 S500
M205 X5 Y5
G1 F900 X98.012 Y108.194 E7978.04881
M204 S5000
M205 X30 Y30
G0 F2400 X97.163 Y108.194
M204 S500
M205 X5 Y5
G1 F900 X106.781 Y117.812 E7980.33393
M204 S5000
M205 X30 Y30
G0 F2400 X105.933 Y117.812
M204 S500
M205 X5 Y5
G1 F900 X96.315 Y108.194 E7982.61905
M204 S5000
M205 X30 Y30
G0 F2400 X95.466 Y108.194
M204 S500
M205 X5 Y5
G1 F900 X105.084 Y117.812 E7984.90417
M204 S5000
M205 X30 Y30
G0 F2400 X104.236 Y117.812
M204 S500
M205 X5 Y5
G1 F900 X94.617 Y108.194 E7987.18941
M204 S5000
M205 X30 Y30
G0 F2400 X93.769 Y108.194
M204 S500
M205 X5 Y5
G1 F900 X103.387 Y117.812 E7989.47453
M204 S5000
M205 X30 Y30
G0 F2400 X102.538 Y117.812
M204 S500
M205 X5 Y5
G1 F900 X92.92 Y108.194 E7991.75965
M204 S5000
M205 X30 Y30
G0 F2400 X92.072 Y108.194
M204 S500
M205 X5 Y5
G1 F900 X101.69 Y117.812 E7994.04477
M204 S5000
M205 X30 Y30
G0 F2400 X100.841 Y117.812
M204 S500
M205 X5 Y5
G1 F900 X91.223 Y108.194 E7996.32989
M204 S5000
M205 X30 Y30
G0 F2400 X90.422 Y108.241
M204 S500
M205 X5 Y5
G1 F900 X99.993 Y117.812 E7998.60385
M204 S5000
M205 X30 Y30
G0 F2400 X99.144 Y117.812
M204 S500
M205 X5 Y5
G1 F900 X89.683 Y108.351 E8000.85167
M204 S5000
M205 X30 Y30
G0 F2400 X89.453 Y108.12
M204 S500
M205 X5 Y5
G1 F900 X77.222 Y95.89 E8003.75749
M204 S5000
M205 X30 Y30
G0 F2400 X76.086 Y95.602
M204 S500
M205 X5 Y5
G1 F900 X98.296 Y117.812 E8009.03431
M204 S5000
M205 X30 Y30
G0 F2400 X97.447 Y117.812
M204 S500
M205 X5 Y5
G1 F900 X75.038 Y95.403 E8014.35842
M204 S5000
M205 X30 Y30
G0 F2400 X74.079 Y95.292
M204 S500
M205 X5 Y5
G1 F900 X96.599 Y117.812 E8019.7089
M204 S5000
M205 X30 Y30
G0 F2400 X95.75 Y117.812
M204 S500
M205 X5 Y5
G1 F900 X73.16 Y95.222 E8025.07601
M204 S5000
M205 X30 Y30
G0 F2400 X72.294 Y95.204
M204 S500
M205 X5 Y5
G1 F900 X94.902 Y117.812 E8030.44739
M204 S5000
M205 X30 Y30
G0 F2400 X94.053 Y117.812
M204 S500
M205 X5 Y5
G1 F900 X71.469 Y95.228 E8035.81308
M204 S5000
M205 X30 Y30
G0 F2400 X70.671 Y95.278
M204 S500
M205 X5 Y5
G1 F900 X93.205 Y117.812 E8041.16688
M204 S5000
M205 X30 Y30
G0 F2400 X92.356 Y117.812
M204 S500
M205 X5 Y5
G1 F900 X69.92 Y95.375 E8046.49752
M204 S5000
M205 X30 Y30
G0 F2400 X69.18 Y95.484
M204 S500
M205 X5 Y5
G1 F900 X91.508 Y117.812 E8051.80239
M204 S5000
M205 X30 Y30
G0 F2400 X90.655 Y117.808
M204 S500
M205 X5 Y5
G1 F900 X68.479 Y95.632 E8057.07114
M204 S5000
M205 X30 Y30
G0 F2400 X67.792 Y95.793
M204 S500
M205 X5 Y5
G1 F900 X89.663 Y117.664 E8062.26742
M204 S5000
M205 X30 Y30
G0 F2400 X89.357 Y118.207
M204 S500
M205 X5 Y5
G1 F900 X67.135 Y95.985 E8067.5471
M204 S5000
M205 X30 Y30
G0 F2400 X66.494 Y96.192
M204 S500
M205 X5 Y5
G1 F900 X89.16 Y118.858 E8072.93227
M204 S5000
M205 X30 Y30
G0 F2400 X88.92 Y119.467
M204 S500
M205 X5 Y5
G1 F900 X65.872 Y96.419 E8078.40819
M204 S5000
M205 X30 Y30
G0 F2400 X65.275 Y96.671
M204 S500
M205 X5 Y5
G1 F900 X88.68 Y120.075 E8083.96882
M204 S5000
M205 X30 Y30
G0 F2400 X88.408 Y120.652
M204 S500
M205 X5 Y5
G1 F900 X64.685 Y96.929 E8089.60511
M204 S5000
M205 X30 Y30
G0 F2400 X64.128 Y97.22
M204 S500
M205 X5 Y5
G1 F900 X88.128 Y121.221 E8095.30734
M204 S5000
M205 X30 Y30
G0 F2400 X87.831 Y121.772
M204 S500
M205 X5 Y5
G1 F900 X63.571 Y97.512 E8101.07122
M204 S5000
M205 X30 Y30
G0 F2400 X63.041 Y97.831
M204 S500
M205 X5 Y5
G1 F900 X87.512 Y122.301 E8106.88512
M204 S5000
M205 X30 Y30
G0 F2400 X87.193 Y122.831
M204 S500
M205 X5 Y5
G1 F900 X62.521 Y98.159 E8112.74689
M204 S5000
M205 X30 Y30
G0 F2400 X62.015 Y98.502
M204 S500
M205 X5 Y5
G1 F900 X86.836 Y123.322 E8118.64394
M204 S5000
M205 X30 Y30
G0 F2400 X86.479 Y123.815
M204 S500
M205 X5 Y5
G1 F900 X61.532 Y98.867 E8124.57116
M204 S5000
M205 X30 Y30
G0 F2400 X61.05 Y99.233
M204 S500
M205 X5 Y5
G1 F900 X86.103 Y124.287 E8130.52357
M204 S5000
M205 X30 Y30
G0 F2400 X85.711 Y124.744
M204 S500
M205 X5 Y5
G1 F900 X60.599 Y99.632 E8136.48987
M204 S5000
M205 X30 Y30
G0 F2400 X60.154 Y100.035
M204 S500
M205 X5 Y5
G1 F900 X85.317 Y125.198 E8142.4683
M204 S5000
M205 X30 Y30
G0 F2400 X84.889 Y125.618
M204 S500
M205 X5 Y5
G1 F900 X59.719 Y100.448 E8148.44838
M204 S5000
M205 X30 Y30
G0 F2400 X59.309 Y100.887
M204 S500
M205 X5 Y5
G1 F900 X84.461 Y126.039 E8154.42419
M204 S5000
M205 X30 Y30
G0 F2400 X84.014 Y126.44
M204 S500
M205 X5 Y5
G1 F900 X58.899 Y101.326 E8160.3911
M204 S5000
M205 X30 Y30
G0 F2400 X58.52 Y101.795
M204 S500
M205 X5 Y5
G1 F900 X83.549 Y126.824 E8166.33768
M204 S5000
M205 X30 Y30
G0 F2400 X83.082 Y127.206
M204 S500
M205 X5 Y5
G1 F900 X58.146 Y102.269 E8172.26229
M204 S5000
M205 X30 Y30
G0 F2400 X57.786 Y102.758
M204 S500
M205 X5 Y5
G1 F900 X82.583 Y127.554 E8178.15364
M204 S5000
M205 X30 Y30
G0 F2400 X82.083 Y127.903
M204 S500
M205 X5 Y5
G1 F900 X57.448 Y103.269 E8184.0065
M204 S5000
M205 X30 Y30
G0 F2400 X57.111 Y103.78
M204 S500
M205 X5 Y5
G1 F900 X81.558 Y128.227 E8189.81481
M204 S5000
M205 X30 Y30
G0 F2400 X81.019 Y128.537
M204 S500
M205 X5 Y5
G1 F900 X56.808 Y104.325 E8195.56717
M204 S5000
M205 X30 Y30
G0 F2400 X56.507 Y104.873
M204 S500
M205 X5 Y5
G1 F900 X80.474 Y128.84 E8201.26144
M204 S5000
M205 X30 Y30
G0 F2400 X79.898 Y129.112
M204 S500
M205 X5 Y5
G1 F900 X56.23 Y105.445 E8206.88455
M204 S5000
M205 X30 Y30
G0 F2400 X55.969 Y106.032
M204 S500
M205 X5 Y5
G1 F900 X79.321 Y129.384 E8212.4327
M204 S5000
M205 X30 Y30
G0 F2400 X78.708 Y129.619
M204 S500
M205 X5 Y5
G1 F900 X55.718 Y106.63 E8217.89473
M204 S5000
M205 X30 Y30
G0 F2400 X55.5 Y107.26
M204 S500
M205 X5 Y5
G1 F900 X78.089 Y129.849 E8223.2616
M204 S5000
M205 X30 Y30
G0 F2400 X77.443 Y130.052
M204 S500
M205 X5 Y5
G1 F900 X55.283 Y107.892 E8228.52655
M204 S5000
M205 X30 Y30
G0 F2400 X55.111 Y108.568
M204 S500
M205 X5 Y5
G1 F900 X76.779 Y130.237 E8233.67472
M204 S5000
M205 X30 Y30
G0 F2400 X76.093 Y130.399
M204 S500
M205 X5 Y5
G1 F900 X54.938 Y109.244 E8238.70089
M204 S5000
M205 X30 Y30
G0 F2400 X54.811 Y109.965
M204 S500
M205 X5 Y5
G1 F900 X75.381 Y130.535 E8243.58807
M204 S5000
M205 X30 Y30
G0 F2400 X74.648 Y130.651
M204 S500
M205 X5 Y5
G1 F900 X54.689 Y110.692 E8248.33009
M204 S5000
M205 X30 Y30
G0 F2400 X54.616 Y111.468
M204 S500
M205 X5 Y5
G1 F900 X73.88 Y130.732 E8252.90698
M204 S5000
M205 X30 Y30
G0 F2400 X73.083 Y130.782
M204 S500
M205 X5 Y5
G1 F900 X54.552 Y112.252 E8257.30961
M204 S5000
M205 X30 Y30
G0 F2400 X54.551 Y113.1
M204 S500
M205 X5 Y5
G1 F900 X72.252 Y130.8 E8261.51503
M204 S5000
M205 X30 Y30
G0 F2400 X71.373 Y130.77
M204 S500
M205 X5 Y5
G1 F900 X54.57 Y113.967 E8265.50722
M204 S5000
M205 X30 Y30
G0 F2400 X54.65 Y114.895
M204 S500
M205 X5 Y5
G1 F900 X70.463 Y130.708 E8269.2642
M204 S5000
M205 X30 Y30
G0 F2400 X69.468 Y130.562
M204 S500
M205 X5 Y5
G1 F900 X54.787 Y115.881 E8272.75222
M204 S5000
M205 X30 Y30
G0 F2400 X54.978 Y116.921
M204 S500
M205 X5 Y5
G1 F900 X68.416 Y130.358 E8275.94481
M204 S5000
M205 X30 Y30
G0 F2400 X67.273 Y130.064
M204 S500
M205 X5 Y5
G1 F900 X55.273 Y118.064 E8278.79587
M204 S5000
M205 X30 Y30
G0 F2400 X55.716 Y119.356
M204 S500
M205 X5 Y5
G1 F900 X65.994 Y129.634 E8281.23779
M204 S5000
M205 X30 Y30
G0 F2400 X64.477 Y128.965
M204 S500
M205 X5 Y5
G1 F900 X56.366 Y120.854 E8283.16487
M204 S5000
M205 X30 Y30
G0 F2400 X57.55 Y122.887
M204 S500
M205 X5 Y5
G1 F900 X62.484 Y127.821 E8284.33713
M204 S5000
M205 X30 Y30
G0 F2400 X89.05 Y106.869
M204 S500
M205 X5 Y5
G1 F900 X78.479 Y96.298 E8286.84867
M204 S5000
M205 X30 Y30
G0 F2400 X79.939 Y96.91
M204 S500
M205 X5 Y5
G1 F900 X88.442 Y105.412 E8288.86876
M204 S5000
M205 X30 Y30
G0 F2400 X87.406 Y103.528
M204 S500
M205 X5 Y5
G1 F900 X81.785 Y97.907 E8290.20424
M204 S5000
M205 X30 Y30
G0 F2400 X89.926 Y107.749
G0 X120.841 Y118.215
G0 X121.647 Y119.101
M204 S500
M205 X5 Y5
G1 F900 X138.556 Y136.011 E8294.22173
M204 S5000
M205 X30 Y30
G0 F2400 X137.34 Y135.643
M204 S500
M205 X5 Y5
G1 F900 X121.989 Y120.292 E8297.86895
M204 S5000
M205 X30 Y30
G0 F2400 X122.445 Y121.596
M204 S500
M205 X5 Y5
G1 F900 X136.039 Y135.191 E8301.09883
M204 S5000
M205 X30 Y30
G0 F2400 X134.571 Y134.571
M204 S500
M205 X5 Y5
G1 F900 X123.099 Y123.099 E8303.82444
M204 S5000
M205 X30 Y30
G0 F2400 X124.022 Y124.871
M204 S500
M205 X5 Y5
G1 F900 X132.807 Y133.655 E8305.91153
M204 S5000
M205 X30 Y30
G0 F2400 X130.246 Y131.943
M204 S500
M205 X5 Y5
G1 F900 X125.693 Y127.39 E8306.99327
M204 S5000
M205 X30 Y30
G0 F2400 X147.603 Y89.055
M204 S500
M205 X5 Y5
G1 F900 X144.741 Y86.192 E8307.67337
M204 S5000
M205 X30 Y30
G0 F2400 X145.589 Y86.192
M204 S500
M205 X5 Y5
G1 F900 X147.603 Y88.206 E8308.15187
M204 S5000
M205 X30 Y30
G0 F2400 X147.603 Y87.358
M204 S500
M205 X5 Y5
G1 F900 X146.438 Y86.192 E8308.42878
M204 S5000
M205 X30 Y30
G0 F2400 X147.286 Y86.192
M204 S500
M205 X5 Y5
G1 F900 X147.603 Y86.509 E8308.50409
M204 S5000
M205 X30 Y30
G0 F2400 X147.594 Y86.509
;MESH:NONMESH
G0 F600 X147.594 Y86.509 Z3.38
G0 F2400 X119.604 Y118.103
;TIME_ELAPSED:8256.225413
;LAYER:9
M204 S1000
M205 X10 Y10
;TYPE:WALL-INNER
;MESH:ABU3-10 (increased volume of M1 from ABU5-75).stl
G1 F600 X90.669 Y118.103 E8313.36517
G1 X89.731 Y117.966 E8313.52443
G1 X89.447 Y118.92 E8313.69165
G1 X88.894 Y120.327 E8313.94563
G1 X88.221 Y121.69 E8314.20101
G1 X87.435 Y122.991 E8314.45636
G1 X86.545 Y124.22 E8314.71129
G1 X85.563 Y125.364 E8314.96458
G1 X84.445 Y126.462 E8315.22784
G1 X83.293 Y127.415 E8315.47901
G1 X82.05 Y128.279 E8315.73333
G1 X80.719 Y129.047 E8315.99149
G1 X79.357 Y129.688 E8316.24438
G1 X77.942 Y130.215 E8316.49805
G1 X76.473 Y130.625 E8316.75428
G1 X74.988 Y130.908 E8317.00825
G1 X73.483 Y131.066 E8317.26248
G1 X71.959 Y131.098 E8317.51856
G1 X70.462 Y131.004 E8317.77056
G1 X68.939 Y130.779 E8318.0292
G1 X67.48 Y130.437 E8318.28095
G1 X66.039 Y129.968 E8318.53554
G1 X64.637 Y129.378 E8318.79108
G1 X63.289 Y128.674 E8319.04657
G1 X62.014 Y127.866 E8319.30016
G1 X60.812 Y126.954 E8319.55364
G1 X59.673 Y125.927 E8319.8113
G1 X58.67 Y124.86 E8320.05732
G1 X57.718 Y123.662 E8320.31439
G1 X56.883 Y122.411 E8320.56707
G1 X56.152 Y121.086 E8320.8213
G1 X55.524 Y119.684 E8321.07939
G1 X55.029 Y118.268 E8321.33139
G1 X54.65 Y116.803 E8321.58562
G1 X54.394 Y115.31 E8321.8401
G1 X54.264 Y113.79 E8322.09639
G1 X54.26 Y112.278 E8322.35041
G1 X54.383 Y110.771 E8322.60443
G1 X54.633 Y109.269 E8322.86023
G1 X55.005 Y107.811 E8323.11303
G1 X55.505 Y106.367 E8323.36975
G1 X56.119 Y104.984 E8323.62396
G1 X56.843 Y103.659 E8323.87763
G1 X57.68 Y102.396 E8324.13217
G1 X58.621 Y101.202 E8324.38757
G1 X59.655 Y100.097 E8324.64181
G1 X60.805 Y99.057 E8324.9023
G1 X62.017 Y98.138 E8325.15783
G1 X63.286 Y97.332 E8325.41039
G1 X64.637 Y96.627 E8325.6664
G1 X66.038 Y96.037 E8325.92179
G1 X67.478 Y95.57 E8326.17612
G1 X68.942 Y95.226 E8326.42877
G1 X70.462 Y95.002 E8326.68688
G1 X71.959 Y94.908 E8326.93888
G1 X73.482 Y94.939 E8327.19479
G1 X74.988 Y95.098 E8327.44921
G1 X76.473 Y95.381 E8327.70318
G1 X77.946 Y95.792 E8327.96009
G1 X79.353 Y96.315 E8328.21227
G1 X80.728 Y96.962 E8328.46757
G1 X82.042 Y97.721 E8328.7225
G1 X83.29 Y98.589 E8328.97789
G1 X84.445 Y99.544 E8329.22967
G1 X85.542 Y100.617 E8329.48747
G1 X86.504 Y101.733 E8329.735
G1 X87.395 Y102.954 E8329.98893
G1 X88.181 Y104.245 E8330.24286
G1 X88.866 Y105.62 E8330.50093
G1 X89.423 Y107.019 E8330.75391
G1 X89.735 Y108.051 E8330.93504
G1 X90.712 Y107.905 E8331.10099
G1 X119.591 Y107.903 E8335.95267
G1 X121.046 Y108.086 E8336.19903
G1 X121.56 Y106.074 E8336.5479
G1 X122.217 Y104.177 E8336.88517
G1 X123.036 Y102.325 E8337.22537
G1 X123.998 Y100.569 E8337.56175
G1 X125.123 Y98.868 E8337.90437
G1 X126.367 Y97.292 E8338.24168
G1 X127.747 Y95.818 E8338.5809
G1 X129.278 Y94.434 E8338.92762
G1 X130.887 Y93.213 E8339.26696
G1 X132.586 Y92.135 E8339.60499
G1 X134.38 Y91.198 E8339.94502
G1 X136.244 Y90.414 E8340.28474
G1 X138.163 Y89.79 E8340.62375
G1 X140.116 Y89.333 E8340.96072
G1 X141.22 Y89.17 E8341.1482
G1 X141.22 Y85.903 E8341.69706
G1 X148.059 Y85.903 E8342.84601
G1 X148.059 Y89.142 E8343.39016
G1 X149.884 Y89.491 E8343.70232
G1 X152.096 Y90.085 E8344.0871
G1 X153.979 Y90.786 E8344.42465
G1 X155.796 Y91.641 E8344.76202
G1 X157.556 Y92.658 E8345.10351
G1 X159.22 Y93.814 E8345.4439
G1 X160.756 Y95.085 E8345.77884
G1 X162.212 Y96.51 E8346.1211
G1 X163.497 Y97.998 E8346.4514
G1 X164.682 Y99.625 E8346.78955
G1 X165.737 Y101.359 E8347.13054
G1 X166.634 Y103.154 E8347.46766
G1 X167.383 Y105.036 E8347.80796
G1 X167.968 Y106.962 E8348.14612
G1 X168.39 Y108.934 E8348.48492
G1 X168.648 Y110.946 E8348.8257
G1 X168.735 Y112.948 E8349.16235
G1 X168.657 Y114.984 E8349.50465
G1 X168.41 Y116.97 E8349.84087
G1 X167.991 Y118.959 E8350.18236
G1 X167.413 Y120.885 E8350.52018
G1 X166.676 Y122.756 E8350.85802
G1 X165.779 Y124.571 E8351.19814
G1 X164.735 Y126.303 E8351.53789
G1 X163.551 Y127.937 E8351.87689
G1 X162.24 Y129.462 E8352.21475
G1 X160.762 Y130.914 E8352.56283
G1 X159.213 Y132.196 E8352.90063
G1 X157.556 Y133.348 E8353.23967
G1 X155.796 Y134.364 E8353.58108
G1 X153.979 Y135.219 E8353.91845
G1 X152.094 Y135.921 E8354.25637
G1 X150.142 Y136.465 E8354.59681
G1 X148.159 Y136.844 E8354.93598
G1 X146.157 Y137.054 E8355.27416
G1 X144.131 Y137.096 E8355.6146
G1 X142.132 Y136.971 E8355.95109
G1 X140.112 Y136.673 E8356.29412
G1 X138.163 Y136.216 E8356.63044
G1 X136.245 Y135.592 E8356.96928
G1 X134.38 Y134.807 E8357.30923
G1 X132.586 Y133.87 E8357.64925
G1 X130.886 Y132.792 E8357.98743
G1 X129.285 Y131.577 E8358.32508
G1 X127.773 Y130.214 E8358.66708
G1 X126.433 Y128.788 E8358.99582
G1 X125.17 Y127.2 E8359.33669
G1 X124.053 Y125.525 E8359.67493
G1 X123.077 Y123.759 E8360.01391
G1 X122.251 Y121.911 E8360.35397
G1 X121.584 Y120.01 E8360.69243
G1 X121.044 Y117.919 E8361.05524
G1 X119.604 Y118.103 E8361.29913
M204 S5000
M205 X30 Y30
G0 F2400 X168.163 Y106.914
G0 X168.551 Y106.818
M204 S500
M205 X5 Y5
;TYPE:WALL-OUTER
G1 F600 X168.981 Y108.826 E8361.64412
G1 X169.246 Y110.891 E8361.99389
G1 X169.336 Y112.957 E8362.3413
G1 X169.256 Y115.023 E8362.68865
G1 X169.001 Y117.073 E8363.03571
G1 X168.572 Y119.11 E8363.38543
G1 X167.982 Y121.077 E8363.73043
G1 X167.223 Y123.003 E8364.07822
G1 X166.306 Y124.86 E8364.42616
G1 X165.237 Y126.633 E8364.77397
G1 X164.023 Y128.308 E8365.12151
G1 X162.675 Y129.876 E8365.4689
G1 X161.166 Y131.359 E8365.82434
G1 X159.572 Y132.678 E8366.17193
G1 X157.881 Y133.854 E8366.51796
G1 X156.079 Y134.894 E8366.8675
G1 X154.215 Y135.771 E8367.21358
G1 X152.275 Y136.493 E8367.56134
G1 X150.282 Y137.049 E8367.90895
G1 X148.24 Y137.439 E8368.25821
G1 X146.197 Y137.653 E8368.60331
G1 X144.118 Y137.697 E8368.95266
G1 X142.066 Y137.568 E8369.29807
G1 X140.007 Y137.264 E8369.64774
G1 X137.997 Y136.793 E8369.99456
G1 X136.037 Y136.156 E8370.3408
G1 X134.122 Y135.35 E8370.68985
G1 X132.288 Y134.391 E8371.03754
G1 X130.542 Y133.284 E8371.38486
G1 X128.9 Y132.038 E8371.73115
G1 X127.357 Y130.648 E8372.08004
G1 X125.978 Y129.18 E8372.41842
G1 X124.686 Y127.555 E8372.76719
G1 X123.541 Y125.838 E8373.1139
G1 X122.537 Y124.022 E8373.46251
G1 X121.694 Y122.137 E8373.80942
G1 X121.009 Y120.184 E8374.15712
G1 X120.595 Y118.581 E8374.43526
G1 X120.071 Y118.648 E8374.52401
G1 X120.071 Y118.703 E8374.53325
G1 X90.623 Y118.703 E8379.48051
G1 X90.158 Y118.635 E8379.55946
G1 X90.015 Y119.115 E8379.6436
G1 X89.441 Y120.574 E8379.907
G1 X88.747 Y121.979 E8380.17027
G1 X87.937 Y123.321 E8380.43361
G1 X87.018 Y124.591 E8380.69697
G1 X85.998 Y125.778 E8380.9599
G1 X84.855 Y126.901 E8381.22909
G1 X83.648 Y127.899 E8381.49221
G1 X82.369 Y128.788 E8381.75389
G1 X81.002 Y129.577 E8382.01905
G1 X79.593 Y130.24 E8382.28066
G1 X78.123 Y130.787 E8382.54416
G1 X76.615 Y131.208 E8382.8072
G1 X75.067 Y131.503 E8383.07194
G1 X73.523 Y131.665 E8383.33276
G1 X71.946 Y131.699 E8383.59775
G1 X70.396 Y131.601 E8383.85867
G1 X68.834 Y131.37 E8384.12394
G1 X67.314 Y131.014 E8384.38621
G1 X65.831 Y130.532 E8384.64819
G1 X64.379 Y129.921 E8384.91284
G1 X62.991 Y129.195 E8385.176
G1 X61.67 Y128.358 E8385.43872
G1 X60.427 Y127.415 E8385.70084
G1 X59.257 Y126.361 E8385.9654
G1 X58.215 Y125.252 E8386.22105
G1 X57.234 Y124.017 E8386.48602
G1 X56.371 Y122.724 E8386.74718
G1 X55.612 Y121.349 E8387.01104
G1 X54.969 Y119.913 E8387.27537
G1 X54.453 Y118.438 E8387.53789
G1 X54.064 Y116.935 E8387.79872
G1 X53.798 Y115.379 E8388.06392
G1 X53.664 Y113.819 E8388.32696
G1 X53.66 Y112.254 E8388.58988
G1 X53.787 Y110.695 E8388.85266
G1 X54.044 Y109.153 E8389.11529
G1 X54.431 Y107.634 E8389.37863
G1 X54.946 Y106.147 E8389.64301
G1 X55.58 Y104.72 E8389.90534
G1 X56.329 Y103.35 E8390.16765
G1 X57.193 Y102.045 E8390.43059
G1 X58.169 Y100.807 E8390.69543
G1 X59.232 Y99.671 E8390.95681
G1 X60.427 Y98.591 E8391.22741
G1 X61.67 Y97.648 E8391.48952
G1 X62.991 Y96.809 E8391.75243
G1 X64.379 Y96.084 E8392.01551
G1 X65.83 Y95.473 E8392.28001
G1 X67.312 Y94.993 E8392.54172
G1 X68.837 Y94.635 E8392.80488
G1 X70.396 Y94.405 E8393.06963
G1 X71.946 Y94.307 E8393.33055
G1 X73.522 Y94.34 E8393.59537
G1 X75.067 Y94.503 E8393.85637
G1 X76.615 Y94.798 E8394.12112
G1 X78.127 Y95.22 E8394.38484
G1 X79.589 Y95.763 E8394.64685
G1 X81.002 Y96.428 E8394.90921
G1 X82.369 Y97.218 E8395.17446
G1 X83.648 Y98.107 E8395.43614
G1 X84.855 Y99.105 E8395.69925
G1 X85.975 Y100.201 E8395.96252
G1 X86.975 Y101.36 E8396.21969
G1 X87.898 Y102.626 E8396.4829
G1 X88.705 Y103.952 E8396.74368
G1 X89.411 Y105.369 E8397.00965
G1 X89.99 Y106.823 E8397.27257
G1 X90.159 Y107.381 E8397.37052
G1 X90.671 Y107.305 E8397.45748
G1 X120.071 Y107.303 E8402.39668
G1 X120.071 Y107.359 E8402.40609
G1 X120.596 Y107.425 E8402.49498
G1 X120.986 Y105.897 E8402.75992
G1 X121.66 Y103.952 E8403.10574
G1 X122.494 Y102.066 E8403.45219
G1 X123.489 Y100.251 E8403.79992
G1 X124.634 Y98.519 E8404.14873
G1 X125.91 Y96.902 E8404.49478
G1 X127.324 Y95.392 E8404.84232
G1 X128.9 Y93.968 E8405.19916
G1 X130.543 Y92.721 E8405.54568
G1 X132.288 Y91.614 E8405.89286
G1 X134.122 Y90.655 E8406.24055
G1 X136.036 Y89.85 E8406.58938
G1 X137.997 Y89.213 E8406.93578
G1 X140.009 Y88.742 E8407.28293
G1 X140.62 Y88.652 E8407.38669
G1 X140.62 Y85.303 E8407.94932
G1 X148.659 Y85.303 E8409.29987
G1 X148.659 Y88.646 E8409.8615
G1 X150.017 Y88.906 E8410.09378
G1 X152.278 Y89.513 E8410.48708
G1 X154.215 Y90.234 E8410.83431
G1 X156.079 Y91.111 E8411.18039
G1 X157.881 Y92.152 E8411.53001
G1 X159.572 Y93.328 E8411.87605
G1 X161.166 Y94.646 E8412.22352
G1 X162.645 Y96.094 E8412.57125
G1 X163.967 Y97.625 E8412.91108
G1 X165.186 Y99.297 E8413.2587
G1 X166.261 Y101.066 E8413.60647
G1 X167.179 Y102.903 E8413.95147
G1 X167.95 Y104.84 E8414.30172
G1 X168.551 Y106.818 E8414.64902
M204 S5000
M205 X30 Y30
G0 F2400 X168.613 Y107.111
G0 X167.394 Y107.1
M204 S500
M205 X5 Y5
;TYPE:SKIN
G1 F900 X167.806 Y109.022 E8414.97926
G1 X168.06 Y110.999 E8415.31412
G1 X168.145 Y112.952 E8415.64254
G1 X168.068 Y114.935 E8415.97593
G1 X167.828 Y116.87 E8416.3035
G1 X167.415 Y118.825 E8416.63919
G1 X166.856 Y120.69 E8416.96628
G1 X166.135 Y122.517 E8417.29626
G1 X165.262 Y124.286 E8417.62767
G1 X164.243 Y125.976 E8417.9592
G1 X163.086 Y127.572 E8418.29038
G1 X161.807 Y129.061 E8418.62014
G1 X160.364 Y130.478 E8418.95991
G1 X158.859 Y131.724 E8419.28815
G1 X157.242 Y132.848 E8419.61899
G1 X155.517 Y133.843 E8419.95355
G1 X153.757 Y134.672 E8420.28039
G1 X151.908 Y135.361 E8420.61188
G1 X150.013 Y135.888 E8420.94233
G1 X148.059 Y136.262 E8421.27656
G1 X146.132 Y136.464 E8421.60207
G1 X144.132 Y136.506 E8421.93814
G1 X142.207 Y136.385 E8422.26218
G1 X140.212 Y136.091 E8422.60096
G1 X138.329 Y135.65 E8422.92586
G1 X136.453 Y135.039 E8423.25733
G1 X134.629 Y134.271 E8423.58981
G1 X132.88 Y133.357 E8423.92135
G1 X131.22 Y132.306 E8424.25142
G1 X129.663 Y131.124 E8424.57984
G1 X128.188 Y129.794 E8424.9135
G1 X126.885 Y128.408 E8425.23309
G1 X125.642 Y126.845 E8425.56858
G1 X124.56 Y125.222 E8425.89628
G1 X123.602 Y123.488 E8426.2291
G1 X122.8 Y121.694 E8426.55924
G1 X122.147 Y119.833 E8426.89057
G1 X121.485 Y117.268 E8427.33561
G1 X119.561 Y117.513 E8427.66146
G1 X90.712 Y117.513 E8432.50809
G1 X89.312 Y117.309 E8432.74577
G1 X88.885 Y118.735 E8432.99585
G1 X88.353 Y120.089 E8433.24025
G1 X87.704 Y121.405 E8433.48676
G1 X86.943 Y122.664 E8433.73391
G1 X86.081 Y123.854 E8433.98077
G1 X85.129 Y124.964 E8434.22644
G1 X84.047 Y126.026 E8434.48115
G1 X82.939 Y126.943 E8434.72277
G1 X81.737 Y127.779 E8434.96875
G1 X80.441 Y128.526 E8435.22005
G1 X79.135 Y129.141 E8435.46257
G1 X77.756 Y129.655 E8435.70981
G1 X76.344 Y130.048 E8435.95605
G1 X74.888 Y130.326 E8436.20507
G1 X73.458 Y130.476 E8436.44663
G1 X71.96 Y130.508 E8436.69835
G1 X70.537 Y130.418 E8436.93789
G1 X69.039 Y130.197 E8437.19228
G1 X67.646 Y129.871 E8437.43263
G1 X66.247 Y129.415 E8437.67983
G1 X64.886 Y128.842 E8437.92792
G1 X63.582 Y128.161 E8438.17506
G1 X62.348 Y127.38 E8438.42041
G1 X61.19 Y126.501 E8438.66465
G1 X60.088 Y125.507 E8438.91397
G1 X59.117 Y124.474 E8439.15215
G1 X58.198 Y123.318 E8439.40025
G1 X57.387 Y122.102 E8439.6458
G1 X56.681 Y120.823 E8439.89124
G1 X56.072 Y119.462 E8440.14173
G1 X55.593 Y118.094 E8440.38524
G1 X55.23 Y116.687 E8440.62935
G1 X54.98 Y115.231 E8440.87754
G1 X54.854 Y113.761 E8441.12541
G1 X54.85 Y112.3 E8441.37086
G1 X54.969 Y110.845 E8441.61611
G1 X55.21 Y109.395 E8441.86305
G1 X55.574 Y107.968 E8442.11047
G1 X56.052 Y106.589 E8442.35566
G1 X56.654 Y105.234 E8442.60476
G1 X57.344 Y103.972 E8442.84639
G1 X58.158 Y102.744 E8443.09391
G1 X59.072 Y101.584 E8443.34201
G1 X60.066 Y100.522 E8443.58639
G1 X61.189 Y99.505 E8443.84092
G1 X62.351 Y98.624 E8444.0859
G1 X63.58 Y97.845 E8444.33035
G1 X64.896 Y97.158 E8444.57975
G1 X66.238 Y96.592 E8444.82444
G1 X67.638 Y96.138 E8445.0717
G1 X69.045 Y95.808 E8445.31449
G1 X70.537 Y95.588 E8445.56786
G1 X71.96 Y95.498 E8445.8074
G1 X73.456 Y95.529 E8446.05878
G1 X74.887 Y95.68 E8446.30052
G1 X76.344 Y95.958 E8446.54971
G1 X77.76 Y96.352 E8446.79664
G1 X79.135 Y96.864 E8447.04313
G1 X80.445 Y97.48 E8447.28633
G1 X81.728 Y98.221 E8447.53524
G1 X82.928 Y99.056 E8447.78085
G1 X84.055 Y99.987 E8448.02643
G1 X85.111 Y101.02 E8448.27461
G1 X86.044 Y102.102 E8448.51463
G1 X86.901 Y103.277 E8448.75896
G1 X87.658 Y104.521 E8449.0036
G1 X88.333 Y105.875 E8449.25777
G1 X88.863 Y107.206 E8449.49846
G1 X89.318 Y108.71 E8449.76244
G1 X90.759 Y108.495 E8450.00721
G1 X119.55 Y108.493 E8454.84409
G1 X121.489 Y108.737 E8455.17241
G1 X122.129 Y106.231 E8455.60694
G1 X122.767 Y104.39 E8455.93427
G1 X123.564 Y102.588 E8456.26529
G1 X124.499 Y100.881 E8456.59227
G1 X125.598 Y99.219 E8456.92701
G1 X126.815 Y97.676 E8457.25716
G1 X128.163 Y96.237 E8457.58842
G1 X129.656 Y94.887 E8457.92658
G1 X131.221 Y93.699 E8458.25667
G1 X132.88 Y92.648 E8458.5866
G1 X134.633 Y91.732 E8458.91889
G1 X136.448 Y90.968 E8459.24972
G1 X138.329 Y90.356 E8459.58203
G1 X140.216 Y89.915 E8459.90759
G1 X141.81 Y89.679 E8460.1783
G1 X141.81 Y86.493 E8460.71355
G1 X147.469 Y86.493 E8461.66426
G1 X147.469 Y89.63 E8462.19128
G1 X149.756 Y90.068 E8462.58248
G1 X151.917 Y90.648 E8462.95837
G1 X153.761 Y91.335 E8463.28897
G1 X155.513 Y92.159 E8463.61423
G1 X157.242 Y93.158 E8463.94971
G1 X158.866 Y94.286 E8464.28189
G1 X160.358 Y95.521 E8464.60728
G1 X161.782 Y96.914 E8464.94194
G1 X163.037 Y98.366 E8465.26437
G1 X164.188 Y99.948 E8465.59304
G1 X165.227 Y101.657 E8465.92905
G1 X166.092 Y103.387 E8466.254
G1 X166.827 Y105.234 E8466.58796
G1 X167.394 Y107.1 E8466.9156
M204 S5000
M205 X30 Y30
G0 F2400 X163.41 Y127.634
M204 S500
M205 X5 Y5
G1 F900 X159.283 Y131.761 E8467.89613
M204 S5000
M205 X30 Y30
G0 F2400 X156.675 Y133.52
M204 S500
M205 X5 Y5
G1 F900 X165.157 Y125.039 E8469.91123
M204 S5000
M205 X30 Y30
G0 F2400 X166.114 Y123.233
M204 S500
M205 X5 Y5
G1 F900 X154.866 Y134.481 E8472.58362
M204 S5000
M205 X30 Y30
G0 F2400 X153.359 Y135.14
M204 S500
M205 X5 Y5
G1 F900 X166.764 Y121.734 E8475.7686
M204 S5000
M205 X30 Y30
G0 F2400 X167.257 Y120.393
M204 S500
M205 X5 Y5
G1 F900 X152.006 Y135.644 E8479.39205
M204 S5000
M205 X30 Y30
G0 F2400 X150.83 Y135.971
M204 S500
M205 X5 Y5
G1 F900 X167.62 Y119.182 E8483.38104
M204 S5000
M205 X30 Y30
G0 F2400 X167.878 Y118.075
M204 S500
M205 X5 Y5
G1 F900 X149.701 Y136.252 E8487.69967
M204 S5000
M205 X30 Y30
G0 F2400 X148.652 Y136.453
M204 S500
M205 X5 Y5
G1 F900 X168.105 Y117 E8492.32147
M204 S5000
M205 X30 Y30
G0 F2400 X168.234 Y116.022
M204 S500
M205 X5 Y5
G1 F900 X147.65 Y136.606 E8497.21198
M204 S5000
M205 X30 Y30
G0 F2400 X146.702 Y136.706
M204 S500
M205 X5 Y5
G1 F900 X168.355 Y115.053 E8502.35647
M204 S5000
M205 X30 Y30
G0 F2400 X168.396 Y114.163
M204 S500
M205 X5 Y5
G1 F900 X145.789 Y136.77 E8507.72762
M204 S5000
M205 X30 Y30
G0 F2400 X144.922 Y136.789
M204 S500
M205 X5 Y5
G1 F900 X168.43 Y113.28 E8513.31295
M204 S5000
M205 X30 Y30
G0 F2400 X168.42 Y112.441
M204 S500
M205 X5 Y5
G1 F900 X144.06 Y136.802 E8519.10071
M204 S5000
M205 X30 Y30
G0 F2400 X143.261 Y136.752
M204 S500
M205 X5 Y5
G1 F900 X168.385 Y111.628 E8525.06987
M204 S5000
M205 X30 Y30
G0 F2400 X168.338 Y110.826
M204 S500
M205 X5 Y5
G1 F900 X142.463 Y136.702 E8531.21757
M204 S5000
M205 X30 Y30
G0 F2400 X141.703 Y136.613
M204 S500
M205 X5 Y5
G1 F900 X168.242 Y110.074 E8537.52292
M204 S5000
M205 X30 Y30
G0 F2400 X168.145 Y109.322
M204 S500
M205 X5 Y5
G1 F900 X140.963 Y136.505 E8543.98115
M204 S5000
M205 X30 Y30
G0 F2400 X140.223 Y136.396
M204 S500
M205 X5 Y5
G1 F900 X168.022 Y108.598 E8550.58574
M204 S5000
M205 X30 Y30
G0 F2400 X167.871 Y107.9
M204 S500
M205 X5 Y5
G1 F900 X139.531 Y136.24 E8557.31898
M204 S5000
M205 X30 Y30
G0 F2400 X138.843 Y136.079
M204 S500
M205 X5 Y5
G1 F900 X167.721 Y107.201 E8564.18004
M204 S5000
M205 X30 Y30
G0 F2400 X167.535 Y106.539
M204 S500
M205 X5 Y5
G1 F900 X138.163 Y135.911 E8571.15847
M204 S5000
M205 X30 Y30
G0 F2400 X137.522 Y135.703
M204 S500
M205 X5 Y5
G1 F900 X167.338 Y105.887 E8578.24239
M204 S5000
M205 X30 Y30
G0 F2400 X167.14 Y105.237
M204 S500
M205 X5 Y5
G1 F900 X136.882 Y135.495 E8585.43133
M204 S5000
M205 X30 Y30
G0 F2400 X136.248 Y135.28
M204 S500
M205 X5 Y5
G1 F900 X166.905 Y104.623 E8592.71506
M204 S5000
M205 X30 Y30
G0 F2400 X166.664 Y104.016
M204 S500
M205 X5 Y5
G1 F900 X135.652 Y135.028 E8600.08313
M204 S5000
M205 X30 Y30
G0 F2400 X135.055 Y134.776
M204 S500
M205 X5 Y5
G1 F900 X166.422 Y103.409 E8607.53555
M204 S5000
M205 X30 Y30
G0 F2400 X166.149 Y102.833
M204 S500
M205 X5 Y5
G1 F900 X134.462 Y134.521 E8615.06412
M204 S5000
M205 X30 Y30
G0 F2400 X133.904 Y134.23
M204 S500
M205 X5 Y5
G1 F900 X165.866 Y102.268 E8622.6579
M204 S5000
M205 X30 Y30
G0 F2400 X165.583 Y101.702
M204 S500
M205 X5 Y5
G1 F900 X133.347 Y133.938 E8630.31678
M204 S5000
M205 X30 Y30
G0 F2400 X132.79 Y133.647
M204 S500
M205 X5 Y5
G1 F900 X165.275 Y101.162 E8638.03483
M204 S5000
M205 X30 Y30
G0 F2400 X164.955 Y100.634
M204 S500
M205 X5 Y5
G1 F900 X132.265 Y133.323 E8645.80145
M204 S5000
M205 X30 Y30
G0 F2400 X131.746 Y132.994
M204 S500
M205 X5 Y5
G1 F900 X164.634 Y100.106 E8653.61525
M204 S5000
M205 X30 Y30
G0 F2400 X164.299 Y99.593
M204 S500
M205 X5 Y5
G1 F900 X131.226 Y132.665 E8661.47287
M204 S5000
M205 X30 Y30
G0 F2400 X130.732 Y132.311
M204 S500
M205 X5 Y5
G1 F900 X163.942 Y99.101 E8669.36316
M204 S5000
M205 X30 Y30
G0 F2400 X163.584 Y98.61
M204 S500
M205 X5 Y5
G1 F900 X130.249 Y131.946 E8677.28327
M204 S5000
M205 X30 Y30
G0 F2400 X129.766 Y131.58
M204 S500
M205 X5 Y5
G1 F900 X163.222 Y98.123 E8685.23213
M204 S5000
M205 X30 Y30
G0 F2400 X162.829 Y97.669
M204 S500
M205 X5 Y5
G1 F900 X129.298 Y131.2 E8693.19869
M204 S5000
M205 X30 Y30
G0 F2400 X128.852 Y130.797
M204 S500
M205 X5 Y5
G1 F900 X162.435 Y97.213 E8701.17772
M204 S5000
M205 X30 Y30
G0 F2400 X162.042 Y96.758
M204 S500
M205 X5 Y5
G1 F900 X128.406 Y130.394 E8709.16923
M204 S5000
M205 X30 Y30
G0 F2400 X127.962 Y129.99
M204 S500
M205 X5 Y5
G1 F900 X161.618 Y96.334 E8717.16549
M204 S5000
M205 X30 Y30
G0 F2400 X161.189 Y95.914
M204 S500
M205 X5 Y5
G1 F900 X127.551 Y129.552 E8725.15747
M204 S5000
M205 X30 Y30
G0 F2400 X127.139 Y129.115
M204 S500
M205 X5 Y5
G1 F900 X160.76 Y95.494 E8733.14541
M204 S5000
M205 X30 Y30
G0 F2400 X160.313 Y95.093
M204 S500
M205 X5 Y5
G1 F900 X126.728 Y128.678 E8741.1248
M204 S5000
M205 X30 Y30
G0 F2400 X126.347 Y128.211
M204 S500
M205 X5 Y5
G1 F900 X159.848 Y94.709 E8749.08435
M204 S5000
M205 X30 Y30
G0 F2400 X159.383 Y94.325
M204 S500
M205 X5 Y5
G1 F900 X125.971 Y127.738 E8757.02276
M204 S5000
M205 X30 Y30
G0 F2400 X125.595 Y127.265
M204 S500
M205 X5 Y5
G1 F900 X158.909 Y93.951 E8764.93776
M204 S5000
M205 X30 Y30
G0 F2400 X158.409 Y93.603
M204 S500
M205 X5 Y5
G1 F900 X125.237 Y126.775 E8772.81902
M204 S5000
M205 X30 Y30
G0 F2400 X124.896 Y126.267
M204 S500
M205 X5 Y5
G1 F900 X157.908 Y93.255 E8780.66227
M204 S5000
M205 X30 Y30
G0 F2400 X157.408 Y92.907
M204 S500
M205 X5 Y5
G1 F900 X124.557 Y125.758 E8788.46727
M204 S5000
M205 X30 Y30
G0 F2400 X124.228 Y125.239
M204 S500
M205 X5 Y5
G1 F900 X156.87 Y92.596 E8796.22274
M204 S5000
M205 X30 Y30
G0 F2400 X156.332 Y92.285
M204 S500
M205 X5 Y5
G1 F900 X123.926 Y124.692 E8803.92213
M204 S5000
M205 X30 Y30
G0 F2400 X123.624 Y124.146
M204 S500
M205 X5 Y5
G1 F900 X155.794 Y91.975 E8811.56545
M204 S5000
M205 X30 Y30
G0 F2400 X155.228 Y91.693
M204 S500
M205 X5 Y5
G1 F900 X123.323 Y123.598 E8819.14569
M204 S5000
M205 X30 Y30
G0 F2400 X123.061 Y123.011
M204 S500
M205 X5 Y5
G1 F900 X154.651 Y91.421 E8826.65109
M204 S5000
M205 X30 Y30
G0 F2400 X154.074 Y91.15
M204 S500
M205 X5 Y5
G1 F900 X122.798 Y122.425 E8834.08177
M204 S5000
M205 X30 Y30
G0 F2400 X122.535 Y121.84
M204 S500
M205 X5 Y5
G1 F900 X153.47 Y90.905 E8841.43155
M204 S5000
M205 X30 Y30
G0 F2400 X152.851 Y90.675
M204 S500
M205 X5 Y5
G1 F900 X122.313 Y121.214 E8848.68713
M204 S5000
M205 X30 Y30
G0 F2400 X122.092 Y120.586
M204 S500
M205 X5 Y5
G1 F900 X152.233 Y90.445 E8855.84827
M204 S5000
M205 X30 Y30
G0 F2400 X151.582 Y90.248
M204 S500
M205 X5 Y5
G1 F900 X121.871 Y119.958 E8862.90712
M204 S5000
M205 X30 Y30
G0 F2400 X121.694 Y119.287
M204 S500
M205 X5 Y5
G1 F900 X150.913 Y90.068 E8869.8492
M204 S5000
M205 X30 Y30
G0 F2400 X150.243 Y89.889
M204 S500
M205 X5 Y5
G1 F900 X121.52 Y118.612 E8876.67344
M204 S5000
M205 X30 Y30
G0 F2400 X121.346 Y117.938
M204 S500
M205 X5 Y5
G1 F900 X149.559 Y89.725 E8883.3765
M204 S5000
M205 X30 Y30
G0 F2400 X148.847 Y89.589
M204 S500
M205 X5 Y5
G1 F900 X120.775 Y117.66 E8890.04595
M204 S5000
M205 X30 Y30
G0 F2400 X119.802 Y117.784
M204 S500
M205 X5 Y5
G1 F900 X148.135 Y89.452 E8896.77741
M204 S5000
M205 X30 Y30
G0 F2400 X147.768 Y88.971
M204 S500
M205 X5 Y5
G1 F900 X118.926 Y117.813 E8903.62992
M204 S5000
M205 X30 Y30
G0 F2400 X118.077 Y117.813
M204 S500
M205 X5 Y5
G1 F900 X147.768 Y88.122 E8910.68414
M204 S5000
M205 X30 Y30
G0 F2400 X147.768 Y87.273
M204 S500
M205 X5 Y5
G1 F900 X117.229 Y117.813 E8917.93996
M204 S5000
M205 X30 Y30
G0 F2400 X116.38 Y117.813
M204 S500
M205 X5 Y5
G1 F900 X147.768 Y86.425 E8925.39737
M204 S5000
M205 X30 Y30
G0 F2400 X147.152 Y86.192
M204 S500
M205 X5 Y5
G1 F900 X115.532 Y117.813 E8932.91001
M204 S5000
M205 X30 Y30
G0 F2400 X114.683 Y117.813
M204 S500
M205 X5 Y5
G1 F900 X146.303 Y86.192 E8940.42266
M204 S5000
M205 X30 Y30
G0 F2400 X145.455 Y86.192
M204 S500
M205 X5 Y5
G1 F900 X113.834 Y117.813 E8947.93543
M204 S5000
M205 X30 Y30
G0 F2400 X112.986 Y117.813
M204 S500
M205 X5 Y5
G1 F900 X141.357 Y89.442 E8954.67603
M204 S5000
M205 X30 Y30
G0 F2400 X141.509 Y89.289
M204 S500
M205 X5 Y5
G1 F900 X144.606 Y86.192 E8955.41184
M204 S5000
M205 X30 Y30
G0 F2400 X143.758 Y86.192
M204 S500
M205 X5 Y5
G1 F900 X141.509 Y88.441 E8955.94618
M204 S5000
M205 X30 Y30
G0 F2400 X141.509 Y87.592
M204 S500
M205 X5 Y5
G1 F900 X142.909 Y86.192 E8956.2788
M204 S5000
M205 X30 Y30
G0 F2400 X142.061 Y86.192
M204 S500
M205 X5 Y5
G1 F900 X141.509 Y86.744 E8956.40995
M204 S5000
M205 X30 Y30
G0 F2400 X140.95 Y88.937
G0 X140.36 Y89.59
M204 S500
M205 X5 Y5
G1 F900 X112.137 Y117.813 E8963.11539
M204 S5000
M205 X30 Y30
G0 F2400 X111.289 Y117.813
M204 S500
M205 X5 Y5
G1 F900 X120.759 Y108.342 E8965.36547
M204 S5000
M205 X30 Y30
G0 F2400 X120.005 Y108.248
M204 S500
M205 X5 Y5
G1 F900 X110.44 Y117.813 E8967.638
M204 S5000
M205 X30 Y30
G0 F2400 X109.592 Y117.813
M204 S500
M205 X5 Y5
G1 F900 X119.212 Y108.192 E8969.92371
M204 S5000
M205 X30 Y30
G0 F2400 X118.364 Y108.192
M204 S500
M205 X5 Y5
G1 F900 X108.743 Y117.813 E8972.20954
M204 S5000
M205 X30 Y30
G0 F2400 X107.895 Y117.813
M204 S500
M205 X5 Y5
G1 F900 X117.515 Y108.192 E8974.49526
M204 S5000
M205 X30 Y30
G0 F2400 X116.666 Y108.192
M204 S500
M205 X5 Y5
G1 F900 X107.046 Y117.813 E8976.78097
M204 S5000
M205 X30 Y30
G0 F2400 X106.198 Y117.813
M204 S500
M205 X5 Y5
G1 F900 X115.818 Y108.192 E8979.06668
M204 S5000
M205 X30 Y30
G0 F2400 X114.969 Y108.192
M204 S500
M205 X5 Y5
G1 F900 X105.349 Y117.813 E8981.3524
M204 S5000
M205 X30 Y30
G0 F2400 X104.501 Y117.813
M204 S500
M205 X5 Y5
G1 F900 X114.121 Y108.192 E8983.63811
M204 S5000
M205 X30 Y30
G0 F2400 X113.272 Y108.192
M204 S500
M205 X5 Y5
G1 F900 X103.652 Y117.813 E8985.92383
M204 S5000
M205 X30 Y30
G0 F2400 X102.804 Y117.813
M204 S500
M205 X5 Y5
G1 F900 X112.424 Y108.192 E8988.20954
M204 S5000
M205 X30 Y30
G0 F2400 X111.575 Y108.192
M204 S500
M205 X5 Y5
G1 F900 X101.955 Y117.813 E8990.49526
M204 S5000
M205 X30 Y30
G0 F2400 X101.107 Y117.813
M204 S500
M205 X5 Y5
G1 F900 X110.727 Y108.192 E8992.78097
M204 S5000
M205 X30 Y30
G0 F2400 X109.878 Y108.192
M204 S500
M205 X5 Y5
G1 F900 X100.258 Y117.813 E8995.06668
M204 S5000
M205 X30 Y30
G0 F2400 X99.41 Y117.813
M204 S500
M205 X5 Y5
G1 F900 X109.03 Y108.192 E8997.3524
M204 S5000
M205 X30 Y30
G0 F2400 X108.181 Y108.192
M204 S500
M205 X5 Y5
G1 F900 X98.561 Y117.813 E8999.63811
M204 S5000
M205 X30 Y30
G0 F2400 X97.712 Y117.813
M204 S500
M205 X5 Y5
G1 F900 X107.333 Y108.192 E9001.92395
M204 S5000
M205 X30 Y30
G0 F2400 X106.484 Y108.192
M204 S500
M205 X5 Y5
G1 F900 X96.864 Y117.813 E9004.20966
M204 S5000
M205 X30 Y30
G0 F2400 X96.015 Y117.813
M204 S500
M205 X5 Y5
G1 F900 X105.636 Y108.192 E9006.49549
M204 S5000
M205 X30 Y30
G0 F2400 X104.786 Y108.193
M204 S500
M205 X5 Y5
G1 F900 X95.167 Y117.813 E9008.78097
M204 S5000
M205 X30 Y30
G0 F2400 X94.318 Y117.813
M204 S500
M205 X5 Y5
G1 F900 X103.938 Y108.193 E9011.06656
M204 S5000
M205 X30 Y30
G0 F2400 X103.089 Y108.193
M204 S500
M205 X5 Y5
G1 F900 X93.47 Y117.813 E9013.35204
M204 S5000
M205 X30 Y30
G0 F2400 X92.621 Y117.813
M204 S500
M205 X5 Y5
G1 F900 X102.241 Y108.193 E9015.63764
M204 S5000
M205 X30 Y30
G0 F2400 X101.392 Y108.193
M204 S500
M205 X5 Y5
G1 F900 X91.773 Y117.813 E9017.92311
M204 S5000
M205 X30 Y30
G0 F2400 X90.924 Y117.813
M204 S500
M205 X5 Y5
G1 F900 X100.544 Y108.193 E9020.20871
M204 S5000
M205 X30 Y30
G0 F2400 X99.695 Y108.193
M204 S500
M205 X5 Y5
G1 F900 X90.153 Y117.735 E9022.47577
M204 S5000
M205 X30 Y30
G0 F2400 X89.217 Y118.672
M204 S500
M205 X5 Y5
G1 F900 X78.008 Y129.88 E9025.13878
M204 S5000
M205 X30 Y30
G0 F2400 X76.812 Y130.228
M204 S500
M205 X5 Y5
G1 F900 X98.847 Y108.193 E9030.37402
M204 S5000
M205 X30 Y30
G0 F2400 X97.998 Y108.193
M204 S500
M205 X5 Y5
G1 F900 X75.721 Y130.471 E9035.66689
M204 S5000
M205 X30 Y30
G0 F2400 X74.696 Y130.647
M204 S500
M205 X5 Y5
G1 F900 X97.15 Y108.193 E9041.00169
M204 S5000
M205 X30 Y30
G0 F2400 X96.301 Y108.193
M204 S500
M205 X5 Y5
G1 F900 X73.748 Y130.746 E9046.36001
M204 S5000
M205 X30 Y30
G0 F2400 X72.858 Y130.788
M204 S500
M205 X5 Y5
G1 F900 X95.453 Y108.193 E9051.7283
M204 S5000
M205 X30 Y30
G0 F2400 X94.604 Y108.193
M204 S500
M205 X5 Y5
G1 F900 X71.991 Y130.806 E9057.10088
M204 S5000
M205 X30 Y30
G0 F2400 X71.19 Y130.759
M204 S500
M205 X5 Y5
G1 F900 X93.755 Y108.193 E9062.46217
M204 S5000
M205 X30 Y30
G0 F2400 X92.907 Y108.193
M204 S500
M205 X5 Y5
G1 F900 X70.4 Y130.7 E9067.80956
M204 S5000
M205 X30 Y30
G0 F2400 X69.661 Y130.591
M204 S500
M205 X5 Y5
G1 F900 X92.058 Y108.193 E9073.13093
M204 S5000
M205 X30 Y30
G0 F2400 X91.21 Y108.193
M204 S500
M205 X5 Y5
G1 F900 X68.925 Y130.478 E9078.42558
M204 S5000
M205 X30 Y30
G0 F2400 X68.237 Y130.317
M204 S500
M205 X5 Y5
G1 F900 X90.294 Y108.26 E9083.66606
M204 S5000
M205 X30 Y30
G0 F2400 X89.483 Y108.223
M204 S500
M205 X5 Y5
G1 F900 X67.551 Y130.155 E9088.87683
M204 S5000
M205 X30 Y30
G0 F2400 X66.911 Y129.947
M204 S500
M205 X5 Y5
G1 F900 X89.287 Y107.571 E9094.1931
M204 S5000
M205 X30 Y30
G0 F2400 X89.077 Y106.932
M204 S500
M205 X5 Y5
G1 F900 X66.271 Y129.738 E9099.61153
M204 S5000
M205 X30 Y30
G0 F2400 X65.665 Y129.496
M204 S500
M205 X5 Y5
G1 F900 X88.835 Y106.326 E9105.11644
M204 S5000
M205 X30 Y30
G0 F2400 X88.591 Y105.72
M204 S500
M205 X5 Y5
G1 F900 X65.068 Y129.244 E9110.70534
M204 S5000
M205 X30 Y30
G0 F2400 X64.49 Y128.973
M204 S500
M205 X5 Y5
G1 F900 X88.309 Y105.155 E9116.36432
M204 S5000
M205 X30 Y30
G0 F2400 X88.027 Y104.588
M204 S500
M205 X5 Y5
G1 F900 X63.933 Y128.682 E9122.08877
M204 S5000
M205 X30 Y30
G0 F2400 X63.379 Y128.387
M204 S500
M205 X5 Y5
G1 F900 X87.72 Y104.047 E9127.87177
M204 S5000
M205 X30 Y30
G0 F2400 X87.399 Y103.519
M204 S500
M205 X5 Y5
G1 F900 X62.859 Y128.059 E9133.70218
M204 S5000
M205 X30 Y30
G0 F2400 X62.339 Y127.73
M204 S500
M205 X5 Y5
G1 F900 X87.071 Y102.999 E9139.57809
M204 S5000
M205 X30 Y30
G0 F2400 X86.712 Y102.509
M204 S500
M205 X5 Y5
G1 F900 X61.845 Y127.376 E9145.48618
M204 S5000
M205 X30 Y30
G0 F2400 X61.363 Y127.009
M204 S500
M205 X5 Y5
G1 F900 X86.354 Y102.018 E9151.42374
M204 S5000
M205 X30 Y30
G0 F2400 X85.969 Y101.555
M204 S500
M205 X5 Y5
G1 F900 X60.89 Y126.634 E9157.38221
M204 S5000
M205 X30 Y30
G0 F2400 X60.444 Y126.231
M204 S500
M205 X5 Y5
G1 F900 X85.576 Y101.1 E9163.35315
M204 S5000
M205 X30 Y30
G0 F2400 X85.171 Y100.656
M204 S500
M205 X5 Y5
G1 F900 X59.998 Y125.829 E9169.33395
M204 S5000
M205 X30 Y30
G0 F2400 X59.577 Y125.401
M204 S500
M205 X5 Y5
G1 F900 X84.741 Y100.237 E9175.31261
M204 S5000
M205 X30 Y30
G0 F2400 X84.312 Y99.818
M204 S500
M205 X5 Y5
G1 F900 X59.166 Y124.964 E9181.28699
M204 S5000
M205 X30 Y30
G0 F2400 X58.766 Y124.515
M204 S500
M205 X5 Y5
G1 F900 X83.852 Y99.429 E9187.24712
M204 S5000
M205 X30 Y30
G0 F2400 X83.387 Y99.045
M204 S500
M205 X5 Y5
G1 F900 X58.391 Y124.042 E9193.18599
M204 S5000
M205 X30 Y30
G0 F2400 X58.015 Y123.569
M204 S500
M205 X5 Y5
G1 F900 X82.908 Y98.676 E9199.10026
M204 S5000
M205 X30 Y30
G0 F2400 X82.409 Y98.327
M204 S500
M205 X5 Y5
G1 F900 X57.67 Y123.066 E9204.97795
M204 S5000
M205 X30 Y30
G0 F2400 X57.33 Y122.557
M204 S500
M205 X5 Y5
G1 F900 X81.908 Y97.979 E9210.81739
M204 S5000
M205 X30 Y30
G0 F2400 X81.371 Y97.667
M204 S500
M205 X5 Y5
G1 F900 X57.006 Y122.032 E9216.60621
M204 S5000
M205 X30 Y30
G0 F2400 X56.705 Y121.485
M204 S500
M205 X5 Y5
G1 F900 X80.833 Y97.357 E9222.33873
M204 S5000
M205 X30 Y30
G0 F2400 X80.275 Y97.067
M204 S500
M205 X5 Y5
G1 F900 X56.405 Y120.937 E9228.00996
M204 S5000
M205 X30 Y30
G0 F2400 X56.142 Y120.35
M204 S500
M205 X5 Y5
G1 F900 X79.698 Y96.795 E9233.60646
M204 S5000
M205 X30 Y30
G0 F2400 X79.111 Y96.533
M204 S500
M205 X5 Y5
G1 F900 X55.88 Y119.764 E9239.12586
M204 S5000
M205 X30 Y30
G0 F2400 X55.645 Y119.151
M204 S500
M205 X5 Y5
G1 F900 X78.493 Y96.303 E9244.55427
M204 S5000
M205 X30 Y30
G0 F2400 X77.875 Y96.073
M204 S500
M205 X5 Y5
G1 F900 X55.425 Y118.522 E9249.888
M204 S5000
M205 X30 Y30
G0 F2400 X55.226 Y117.873
M204 S500
M205 X5 Y5
G1 F900 X77.213 Y95.886 E9255.11184
M204 S5000
M205 X30 Y30
G0 F2400 X76.549 Y95.701
M204 S500
M205 X5 Y5
G1 F900 X55.052 Y117.198 E9260.21927
M204 S5000
M205 X30 Y30
G0 F2400 X54.895 Y116.507
M204 S500
M205 X5 Y5
G1 F900 X75.846 Y95.556 E9265.19697
M204 S5000
M205 X30 Y30
G0 F2400 X75.133 Y95.42
M204 S500
M205 X5 Y5
G1 F900 X54.771 Y115.783 E9270.03486
M204 S5000
M205 X30 Y30
G0 F2400 X54.662 Y115.042
M204 S500
M205 X5 Y5
G1 F900 X74.381 Y95.323 E9274.71985
M204 S5000
M205 X30 Y30
G0 F2400 X73.614 Y95.243
M204 S500
M205 X5 Y5
G1 F900 X54.596 Y114.26 E9279.23818
M204 S5000
M205 X30 Y30
G0 F2400 X54.553 Y113.455
M204 S500
M205 X5 Y5
G1 F900 X72.793 Y95.214 E9283.5719
M204 S5000
M205 X30 Y30
G0 F2400 X71.962 Y95.197
M204 S500
M205 X5 Y5
G1 F900 X54.551 Y112.608 E9287.70854
M204 S5000
M205 X30 Y30
G0 F2400 X54.597 Y111.714
M204 S500
M205 X5 Y5
G1 F900 X71.057 Y95.253 E9291.61936
M204 S5000
M205 X30 Y30
G0 F2400 X70.116 Y95.346
M204 S500
M205 X5 Y5
G1 F900 X54.674 Y110.788 E9295.28819
M204 S5000
M205 X30 Y30
G0 F2400 X54.843 Y109.771
M204 S500
M205 X5 Y5
G1 F900 X69.121 Y95.493 E9298.68047
M204 S5000
M205 X30 Y30
G0 F2400 X68.027 Y95.738
M204 S500
M205 X5 Y5
G1 F900 X55.081 Y108.684 E9301.75628
M204 S5000
M205 X30 Y30
G0 F2400 X55.418 Y107.499
M204 S500
M205 X5 Y5
G1 F900 X66.835 Y96.081 E9304.46894
M204 S5000
M205 X30 Y30
G0 F2400 X65.486 Y96.582
M204 S500
M205 X5 Y5
G1 F900 X55.918 Y106.15 E9306.74218
M204 S5000
M205 X30 Y30
G0 F2400 X56.705 Y104.514
M204 S500
M205 X5 Y5
G1 F900 X63.86 Y97.36 E9308.44201
M204 S5000
M205 X30 Y30
G0 F2400 X61.417 Y98.954
M204 S500
M205 X5 Y5
G1 F900 X58.328 Y102.043 E9309.17592
M204 S5000
M205 X30 Y30
G0 F2400 X79.38 Y129.357
M204 S500
M205 X5 Y5
G1 F900 X88.691 Y120.046 E9311.3881
M204 S5000
M205 X30 Y30
G0 F2400 X87.86 Y121.726
M204 S500
M205 X5 Y5
G1 F900 X81.087 Y128.498 E9312.99716
M204 S5000
M205 X30 Y30
G0 F2400 X83.895 Y126.539
M204 S500
M205 X5 Y5
G1 F900 X85.839 Y124.595 E9313.45903
M204 S5000
M205 X30 Y30
G0 F2400 X89.923 Y118.268
G0 X121.458 Y107.644
M204 S500
M205 X5 Y5
G1 F900 X139.275 Y89.826 E9317.69225
M204 S5000
M205 X30 Y30
G0 F2400 X138.158 Y90.096
M204 S500
M205 X5 Y5
G1 F900 X121.749 Y106.504 E9321.59071
M204 S5000
M205 X30 Y30
G0 F2400 X122.147 Y105.257
M204 S500
M205 X5 Y5
G1 F900 X136.901 Y90.504 E9325.09597
M204 S5000
M205 X30 Y30
G0 F2400 X135.527 Y91.029
M204 S500
M205 X5 Y5
G1 F900 X122.652 Y103.904 E9328.15491
M204 S5000
M205 X30 Y30
G0 F2400 X123.344 Y102.364
M204 S500
M205 X5 Y5
G1 F900 X133.967 Y91.741 E9330.67881
M204 S5000
M205 X30 Y30
G0 F2400 X132.028 Y92.831
M204 S500
M205 X5 Y5
G1 F900 X124.449 Y100.41 E9332.47949
M204 S5000
M205 X30 Y30
G0 F2400 X127.406 Y96.604
M204 S500
M205 X5 Y5
G1 F900 X128.332 Y95.678 E9332.69949
M204 S5000
M205 X30 Y30
G0 F2400 X128.338 Y95.688
;MESH:NONMESH
G0 F600 X128.338 Y95.688 Z3.58
G0 F2400 X119.581 Y118.103
;TIME_ELAPSED:8694.898776
;LAYER:10
M204 S1000
M205 X10 Y10
;TYPE:WALL-INNER
;MESH:ABU3-10 (increased volume of M1 from ABU5-75).stl
G1 F600 X90.662 Y118.103 E9337.55788
G1 X89.732 Y117.967 E9337.71579
G1 X89.447 Y118.92 E9337.8829
G1 X88.897 Y120.32 E9338.1356
G1 X88.221 Y121.687 E9338.3918
G1 X87.437 Y122.988 E9338.64698
G1 X86.547 Y124.217 E9338.90191
G1 X85.565 Y125.361 E9339.1552
G1 X84.445 Y126.462 E9339.41905
G1 X83.293 Y127.415 E9339.67022
G1 X82.05 Y128.279 E9339.92454
G1 X80.719 Y129.047 E9340.1827
G1 X79.357 Y129.688 E9340.43559
G1 X77.942 Y130.215 E9340.68926
G1 X76.473 Y130.625 E9340.94549
G1 X74.988 Y130.908 E9341.19946
G1 X73.483 Y131.066 E9341.45369
G1 X71.959 Y131.098 E9341.70978
G1 X70.462 Y131.004 E9341.96177
G1 X68.939 Y130.779 E9342.22041
G1 X67.48 Y130.437 E9342.47216
G1 X66.039 Y129.968 E9342.72675
G1 X64.637 Y129.378 E9342.98229
G1 X63.289 Y128.674 E9343.23778
G1 X62.014 Y127.866 E9343.49137
G1 X60.812 Y126.954 E9343.74486
G1 X59.673 Y125.927 E9344.00251
G1 X58.672 Y124.862 E9344.24805
G1 X57.719 Y123.664 E9344.50523
G1 X56.885 Y122.414 E9344.75768
G1 X56.153 Y121.089 E9345.01199
G1 X55.526 Y119.687 E9345.27001
G1 X55.03 Y118.271 E9345.52207
G1 X54.651 Y116.806 E9345.77629
G1 X54.394 Y115.313 E9346.0308
G1 X54.264 Y113.793 E9346.2871
G1 X54.26 Y112.281 E9346.54111
G1 X54.383 Y110.774 E9346.79513
G1 X54.631 Y109.283 E9347.04906
G1 X55.008 Y107.803 E9347.30564
G1 X55.505 Y106.365 E9347.56125
G1 X56.115 Y104.991 E9347.81381
G1 X56.842 Y103.662 E9348.0683
G1 X57.678 Y102.399 E9348.32276
G1 X58.619 Y101.205 E9348.57816
G1 X59.649 Y100.105 E9348.83132
G1 X60.812 Y99.052 E9349.09489
G1 X62.017 Y98.138 E9349.34898
G1 X63.286 Y97.332 E9349.60154
G1 X64.637 Y96.627 E9349.85755
G1 X66.038 Y96.037 E9350.11294
G1 X67.478 Y95.57 E9350.36726
G1 X68.942 Y95.226 E9350.61992
G1 X70.462 Y95.002 E9350.87803
G1 X71.959 Y94.908 E9351.13002
G1 X73.482 Y94.939 E9351.38594
G1 X74.988 Y95.098 E9351.64036
G1 X76.473 Y95.381 E9351.89433
G1 X77.946 Y95.792 E9352.15124
G1 X79.353 Y96.315 E9352.40342
G1 X80.728 Y96.962 E9352.65872
G1 X82.042 Y97.721 E9352.91365
G1 X83.29 Y98.589 E9353.16904
G1 X84.445 Y99.544 E9353.42082
G1 X85.542 Y100.617 E9353.67862
G1 X86.498 Y101.725 E9353.92447
G1 X87.396 Y102.957 E9354.18059
G1 X88.186 Y104.255 E9354.43587
G1 X88.859 Y105.602 E9354.68884
G1 X89.422 Y107.016 E9354.94453
G1 X89.735 Y108.051 E9355.12619
G1 X90.712 Y107.905 E9355.29214
G1 X119.575 Y107.903 E9360.14113
G1 X121.048 Y108.088 E9360.39054
G1 X121.561 Y106.069 E9360.74051
G1 X122.214 Y104.184 E9361.07565
G1 X123.034 Y102.329 E9361.41638
G1 X123.996 Y100.573 E9361.75276
G1 X125.121 Y98.872 E9362.09537
G1 X126.365 Y97.295 E9362.43282
G1 X127.745 Y95.821 E9362.77204
G1 X129.279 Y94.434 E9363.11947
G1 X130.887 Y93.213 E9363.45867
G1 X132.586 Y92.135 E9363.79671
G1 X134.38 Y91.198 E9364.13674
G1 X136.244 Y90.414 E9364.47646
G1 X138.163 Y89.79 E9364.81547
G1 X140.117 Y89.333 E9365.1526
G1 X141.071 Y89.194 E9365.31456
G1 X141.071 Y85.903 E9365.86745
G1 X148.208 Y85.903 E9367.06647
G1 X148.208 Y89.172 E9367.61566
G1 X150.015 Y89.515 E9367.92465
G1 X152.092 Y90.083 E9368.2864
G1 X153.979 Y90.786 E9368.6247
G1 X155.796 Y91.641 E9368.96207
G1 X157.556 Y92.658 E9369.30356
G1 X159.22 Y93.814 E9369.64395
G1 X160.756 Y95.085 E9369.97889
G1 X162.212 Y96.51 E9370.32116
G1 X163.489 Y97.989 E9370.64943
G1 X164.683 Y99.627 E9370.98996
G1 X165.735 Y101.355 E9371.32983
G1 X166.632 Y103.15 E9371.66695
G1 X167.381 Y105.032 E9372.00725
G1 X167.966 Y106.959 E9372.34557
G1 X168.39 Y108.93 E9372.68427
G1 X168.648 Y110.942 E9373.02506
G1 X168.735 Y112.944 E9373.36171
G1 X168.657 Y114.98 E9373.70401
G1 X168.41 Y116.966 E9374.04023
G1 X167.992 Y118.952 E9374.38119
G1 X167.415 Y120.882 E9374.71961
G1 X166.678 Y122.752 E9375.05729
G1 X165.781 Y124.567 E9375.39741
G1 X164.737 Y126.299 E9375.73716
G1 X163.559 Y127.926 E9376.07462
G1 X162.237 Y129.465 E9376.41547
G1 X160.762 Y130.914 E9376.76283
G1 X159.213 Y132.196 E9377.10063
G1 X157.556 Y133.348 E9377.43967
G1 X155.796 Y134.364 E9377.78108
G1 X153.979 Y135.219 E9378.11845
G1 X152.094 Y135.921 E9378.45637
G1 X150.142 Y136.465 E9378.79681
G1 X148.159 Y136.844 E9379.13598
G1 X146.157 Y137.054 E9379.47416
G1 X144.131 Y137.096 E9379.8146
G1 X142.132 Y136.971 E9380.15109
G1 X140.112 Y136.673 E9380.49412
G1 X138.163 Y136.216 E9380.83044
G1 X136.245 Y135.592 E9381.16928
G1 X134.38 Y134.807 E9381.50923
G1 X132.586 Y133.87 E9381.84925
G1 X130.886 Y132.792 E9382.18743
G1 X129.285 Y131.577 E9382.52509
G1 X127.773 Y130.214 E9382.86708
G1 X126.433 Y128.788 E9383.19582
G1 X125.173 Y127.206 E9383.53559
G1 X124.055 Y125.529 E9383.8742
G1 X123.079 Y123.763 E9384.21318
G1 X122.253 Y121.915 E9384.55324
G1 X121.586 Y120.014 E9384.8917
G1 X121.044 Y117.916 E9385.25574
G1 X119.581 Y118.103 E9385.50352
M204 S5000
M205 X30 Y30
G0 F2400 X168.161 Y106.912
G0 X168.549 Y106.815
M204 S500
M205 X5 Y5
;TYPE:WALL-OUTER
G1 F600 X168.981 Y108.822 E9385.84842
G1 X169.246 Y110.887 E9386.19818
G1 X169.336 Y112.953 E9386.5456
G1 X169.256 Y115.019 E9386.89295
G1 X169.001 Y117.069 E9387.24
G1 X168.573 Y119.103 E9387.5892
G1 X167.984 Y121.074 E9387.93479
G1 X167.225 Y122.999 E9388.28242
G1 X166.308 Y124.856 E9388.63036
G1 X165.239 Y126.629 E9388.97818
G1 X164.032 Y128.297 E9389.32408
G1 X162.672 Y129.879 E9389.67456
G1 X161.166 Y131.359 E9390.02929
G1 X159.572 Y132.678 E9390.37688
G1 X157.881 Y133.854 E9390.72291
G1 X156.079 Y134.894 E9391.07245
G1 X154.215 Y135.771 E9391.41853
G1 X152.275 Y136.493 E9391.76629
G1 X150.282 Y137.049 E9392.1139
G1 X148.24 Y137.439 E9392.46316
G1 X146.197 Y137.653 E9392.80826
G1 X144.118 Y137.697 E9393.15761
G1 X142.066 Y137.568 E9393.50302
G1 X140.007 Y137.264 E9393.85269
G1 X137.997 Y136.793 E9394.19951
G1 X136.037 Y136.156 E9394.54575
G1 X134.122 Y135.35 E9394.8948
G1 X132.288 Y134.391 E9395.24249
G1 X130.542 Y133.284 E9395.58981
G1 X128.9 Y132.038 E9395.9361
G1 X127.357 Y130.648 E9396.28499
G1 X125.981 Y129.183 E9396.62265
G1 X124.688 Y127.559 E9396.9714
G1 X123.543 Y125.842 E9397.31811
G1 X122.539 Y124.026 E9397.66672
G1 X121.696 Y122.141 E9398.01363
G1 X121.011 Y120.188 E9398.36133
G1 X120.595 Y118.578 E9398.64069
G1 X120.071 Y118.645 E9398.72944
G1 X120.071 Y118.703 E9398.73918
G1 X90.616 Y118.703 E9403.68762
G1 X90.158 Y118.636 E9403.76539
G1 X90.017 Y119.108 E9403.84814
G1 X89.442 Y120.571 E9404.11223
G1 X88.748 Y121.976 E9404.3755
G1 X87.939 Y123.318 E9404.63875
G1 X87.02 Y124.588 E9404.90211
G1 X86 Y125.775 E9405.16504
G1 X84.855 Y126.901 E9405.43483
G1 X83.648 Y127.899 E9405.69794
G1 X82.369 Y128.788 E9405.95962
G1 X81.002 Y129.577 E9406.22479
G1 X79.593 Y130.24 E9406.4864
G1 X78.123 Y130.787 E9406.7499
G1 X76.615 Y131.208 E9407.01293
G1 X75.067 Y131.503 E9407.27767
G1 X73.523 Y131.665 E9407.53849
G1 X71.946 Y131.699 E9407.80349
G1 X70.396 Y131.601 E9408.06441
G1 X68.834 Y131.37 E9408.32968
G1 X67.314 Y131.014 E9408.59195
G1 X65.831 Y130.532 E9408.85392
G1 X64.379 Y129.921 E9409.11857
G1 X62.991 Y129.195 E9409.38173
G1 X61.67 Y128.358 E9409.64446
G1 X60.427 Y127.415 E9409.90657
G1 X59.257 Y126.361 E9410.17113
G1 X58.217 Y125.254 E9410.42631
G1 X57.235 Y124.019 E9410.69138
G1 X56.373 Y122.727 E9410.95231
G1 X55.613 Y121.352 E9411.21625
G1 X54.971 Y119.916 E9411.48051
G1 X54.454 Y118.441 E9411.74309
G1 X54.065 Y116.938 E9412.00392
G1 X53.798 Y115.382 E9412.26914
G1 X53.664 Y113.822 E9412.53219
G1 X53.66 Y112.257 E9412.79511
G1 X53.787 Y110.698 E9413.05789
G1 X54.044 Y109.156 E9413.32052
G1 X54.43 Y107.637 E9413.58382
G1 X54.945 Y106.15 E9413.8482
G1 X55.578 Y104.723 E9414.11046
G1 X56.328 Y103.353 E9414.37285
G1 X57.191 Y102.048 E9414.63569
G1 X58.167 Y100.81 E9414.90054
G1 X59.231 Y99.673 E9415.16215
G1 X60.427 Y98.591 E9415.4331
G1 X61.67 Y97.648 E9415.69522
G1 X62.991 Y96.809 E9415.95812
G1 X64.379 Y96.084 E9416.2212
G1 X65.83 Y95.473 E9416.4857
G1 X67.312 Y94.993 E9416.74741
G1 X68.837 Y94.635 E9417.01057
G1 X70.396 Y94.405 E9417.27532
G1 X71.946 Y94.307 E9417.53624
G1 X73.522 Y94.34 E9417.80107
G1 X75.067 Y94.503 E9418.06207
[truncated: 29,574,041 more chars]
