# Supplementary material for: Digitizing Chemical Synthesis in 3D Printed Reactionware
Source: Angew Chem Int Ed Engl. 2022 Mar 25;61(24):e202116108. doi: 10.1002/anie.202116108 (PMC9186708; doi:10.1002/anie.202116108)
Supplement: Supplementary file 1 — Supporting Information [file ANIE-61-0-s002.zip › Design Files/4.Suzuki-Miyaura Cross-Coupling/GCODE/ABU3-25 Suzuki-Miyaura.gcode]

;FLAVOR:UltiGCode
;TIME:137075
;MATERIAL:273849
;MATERIAL2:0
;NOZZLE_DIAMETER:0.6
;MINX:31.666
;MINY:68.952
;MINZ:0.48
;MAXX:191.334
;MAXY:154.047
;MAXZ:93.58
;POSTPROCESSED
;Generated with Cura_SteamEngine 4.3.0
M82 ;absolute extrusion mode

G92 E0
G92 E0
G10
;LAYER_COUNT:461
;LAYER:-6
M107
M204 S5000
M205 X30 Y30
G0 F2400 X51.87 Y75.614 Z0.48
M204 S4000
M205 X25 Y25
;TYPE:SUPPORT-INTERFACE
G11
G1 F600 X52.664 Y75.079 E0.55148
G1 X52.799 Y74.995 E0.64306
G1 X53.585 Y74.545 E1.16474
G1 X53.72 Y74.474 E1.2526
G1 X54.475 Y74.108 E1.73589
G1 X59.852 Y71.713 E5.12638
G1 X60.723 Y71.361 E5.66749
G1 X60.864 Y71.311 E5.75367
G1 X61.726 Y71.035 E6.27501
G1 X61.88 Y70.992 E6.36711
G1 X62.722 Y70.785 E6.86654
G1 X68.432 Y69.568 E10.22937
G1 X69.361 Y69.405 E10.77265
G1 X69.509 Y69.385 E10.85867
G1 X70.394 Y69.296 E11.371
G1 X70.578 Y69.284 E11.47721
G1 X71.45 Y69.256 E11.97974
G1 X77.258 Y69.254 E15.32515
G1 X78.235 Y69.289 E15.88827
G1 X78.393 Y69.3 E15.97949
G1 X79.415 Y69.417 E16.57201
G1 X80.282 Y69.572 E17.07932
G1 X86.007 Y70.788 E20.45048
G1 X86.923 Y71.017 E20.99434
G1 X87.061 Y71.057 E21.0771
G1 X88.058 Y71.391 E21.68274
G1 X88.852 Y71.715 E22.17669
G1 X94.196 Y74.09 E25.54513
G1 X95.194 Y74.585 E26.18681
G1 X96.095 Y75.116 E26.78921
G1 X96.818 Y75.608 E27.29293
G1 X101.574 Y79.064 E30.67928
G1 X102.291 Y79.624 E31.20331
G1 X102.413 Y79.727 E31.29527
G1 X103.067 Y80.321 E31.80416
G1 X103.189 Y80.439 E31.90193
G1 X103.768 Y81.041 E32.38303
G1 X107.712 Y85.418 E35.77671
G1 X108.284 Y86.101 E36.28986
G1 X108.414 Y86.268 E36.41176
G1 X108.915 Y86.966 E36.90665
G1 X109.016 Y87.117 E37.01129
G1 X109.418 Y87.761 E37.44857
G1 X109.816 Y88.418 E37.89102
G1 X109.852 Y88.396 E37.91533
G1 X110.069 Y88.679 E38.12074
G1 X110.567 Y89.183 E38.52885
G1 X111.124 Y89.62 E38.93664
G1 X111.733 Y89.982 E39.34472
G1 X112.382 Y90.265 E39.75254
G1 X113.061 Y90.465 E40.16026
G1 X113.755 Y90.575 E40.56499
G1 X114.277 Y90.6 E40.86601
G1 X119.86 Y90.6 E44.08182
G1 X120.548 Y90.556 E44.47891
G1 X121.244 Y90.423 E44.88706
G1 X121.916 Y90.202 E45.29453
G1 X122.556 Y89.899 E45.7024
G1 X123.153 Y89.518 E46.11033
G1 X123.694 Y89.064 E46.51713
G1 X124.116 Y88.617 E46.87122
G1 X124.315 Y88.38 E47.04947
G1 X127.569 Y84.763 E49.85189
G1 X128.183 Y84.129 E50.36025
G1 X128.345 Y83.974 E50.4894
G1 X128.979 Y83.407 E50.97932
G1 X129.11 Y83.298 E51.07748
G1 X129.792 Y82.769 E51.57463
G1 X133.685 Y79.934 E54.34858
G1 X134.578 Y79.337 E54.9673
G1 X135.49 Y78.819 E55.57144
G1 X136.351 Y78.402 E56.12247
G1 X137.811 Y77.751 E57.04325
G1 X138.42 Y77.432 E57.43924
G1 X139.002 Y77.026 E57.84798
G1 X139.52 Y76.556 E58.25086
G1 X139.993 Y76.022 E58.66176
G1 X140.591 Y75.396 E59.16042
G1 X141.296 Y74.742 E59.71432
G1 X141.421 Y74.635 E59.80909
G1 X142.087 Y74.102 E60.30043
G1 X142.249 Y73.981 E60.4169
G1 X142.947 Y73.5 E60.90517
G1 X143.104 Y73.4 E61.01238
G1 X143.988 Y72.887 E61.6011
G1 X144.945 Y72.421 E62.21421
G1 X145.786 Y72.082 E62.7365
G1 X145.942 Y72.026 E62.83197
G1 X146.781 Y71.757 E63.33946
G1 X146.93 Y71.715 E63.42863
G1 X147.793 Y71.506 E63.94009
G1 X147.967 Y71.47 E64.04243
G1 X148.841 Y71.325 E64.55274
G1 X148.992 Y71.306 E64.6404
G1 X150.037 Y71.215 E65.2446
G1 X150.604 Y71.204 E65.57125
G1 X150.976 Y71.184 E65.78583
G1 X151.715 Y71.121 E66.21304
G1 X152.447 Y71.1 E66.63485
G1 X154.858 Y71.101 E68.02358
G1 X155.979 Y71.146 E68.6698
G1 X156.219 Y71.172 E68.80885
G1 X156.793 Y71.203 E69.13995
G1 X156.947 Y71.203 E69.22866
G1 X157.141 Y71.21 E69.34048
G1 X158.01 Y71.272 E69.84229
G1 X158.163 Y71.289 E69.93096
G1 X159.061 Y71.419 E70.4536
G1 X159.219 Y71.449 E70.54624
G1 X160.069 Y71.637 E71.04767
G1 X160.253 Y71.685 E71.1572
G1 X161.081 Y71.933 E71.65506
G1 X161.25 Y71.99 E71.75779
G1 X162.081 Y72.307 E72.27009
G1 X162.237 Y72.373 E72.36766
G1 X163.016 Y72.737 E72.86293
G1 X163.179 Y72.82 E72.96829
G1 X163.933 Y73.241 E73.46571
G1 X164.105 Y73.346 E73.58178
G1 X164.83 Y73.824 E74.08198
G1 X164.967 Y73.921 E74.17867
G1 X165.651 Y74.448 E74.67603
G1 X165.803 Y74.576 E74.79049
G1 X166.795 Y75.485 E75.56549
G1 X167.565 Y76.322 E76.22058
G1 X168.046 Y76.813 E76.61649
G1 X168.609 Y77.258 E77.02984
G1 X169.491 Y77.754 E77.6127
G1 X171.017 Y78.433 E78.57476
G1 X171.844 Y78.836 E79.10466
G1 X171.995 Y78.916 E79.20309
G1 X172.862 Y79.425 E79.78218
G1 X173.637 Y79.952 E80.32201
G1 X177.505 Y82.761 E83.0755
G1 X178.351 Y83.43 E83.69675
G1 X179.136 Y84.15 E84.3103
G1 X179.771 Y84.814 E84.8395
G1 X182.959 Y88.352 E87.58267
G1 X183.537 Y89.042 E88.10113
G1 X183.657 Y89.196 E88.21358
G1 X184.169 Y89.907 E88.71825
G1 X184.271 Y90.058 E88.82321
G1 X184.697 Y90.743 E89.28785
G1 X187.12 Y94.929 E92.07378
G1 X187.573 Y95.781 E92.62958
G1 X187.622 Y95.884 E92.69528
G1 X188.048 Y96.859 E93.30815
G1 X188.345 Y97.682 E93.81212
G1 X189.839 Y102.274 E96.59358
G1 X190.086 Y103.137 E97.11063
G1 X190.138 Y103.344 E97.23356
G1 X190.312 Y104.182 E97.72655
G1 X190.342 Y104.352 E97.82598
G1 X190.459 Y105.199 E98.31849
G1 X190.965 Y109.964 E101.07856
G1 X191.033 Y110.916 E101.62831
G1 X191.038 Y111.07 E101.71706
G1 X191.034 Y111.967 E102.23373
G1 X191.028 Y112.126 E102.32538
G1 X190.963 Y113.019 E102.84111
G1 X190.471 Y117.752 E105.58201
G1 X190.338 Y118.697 E106.13169
G1 X190.309 Y118.861 E106.22762
G1 X190.088 Y119.864 E106.81921
G1 X189.839 Y120.721 E107.33326
G1 X188.37 Y125.261 E110.08178
G1 X188.04 Y126.167 E110.63718
G1 X187.978 Y126.321 E110.7328
G1 X187.615 Y127.129 E111.24302
G1 X187.549 Y127.263 E111.32906
G1 X187.113 Y128.075 E111.85993
G1 X184.717 Y132.231 E114.62311
G1 X184.236 Y133.001 E115.14606
G1 X184.147 Y133.133 E115.23776
G1 X183.625 Y133.845 E115.74628
G1 X183.521 Y133.978 E115.84353
G1 X182.943 Y134.662 E116.35934
G1 X179.748 Y138.216 E119.11205
G1 X179.102 Y138.884 E119.64731
G1 X178.99 Y138.992 E119.73693
G1 X178.197 Y139.695 E120.34734
G1 X177.498 Y140.237 E120.85683
G1 X173.613 Y143.066 E123.62501
G1 X172.719 Y143.664 E124.24454
G1 X171.929 Y144.117 E124.76908
G1 X171.779 Y144.196 E124.86673
G1 X171.022 Y144.563 E125.3513
G1 X166.576 Y146.542 E128.15444
G1 X165.756 Y146.873 E128.66379
G1 X165.566 Y146.941 E128.78002
G1 X164.584 Y147.251 E129.37317
G1 X163.718 Y147.462 E129.88658
G1 X159.062 Y148.456 E132.62887
G1 X158.117 Y148.622 E133.18152
G1 X157.973 Y148.642 E133.26526
G1 X157.086 Y148.731 E133.77874
G1 X156.901 Y148.743 E133.88553
G1 X156.028 Y148.771 E134.38863
G1 X151.265 Y148.773 E137.13212
G1 X150.275 Y148.738 E137.70272
G1 X150.133 Y148.727 E137.78475
G1 X149.27 Y148.633 E138.28478
G1 X149.083 Y148.606 E138.39361
G1 X148.191 Y148.444 E138.91581
G1 X143.529 Y147.453 E141.66112
G1 X142.63 Y147.229 E142.19477
G1 X142.484 Y147.187 E142.28228
G1 X141.484 Y146.852 E142.88974
G1 X140.671 Y146.52 E143.39557
G1 X136.273 Y144.563 E146.1683
G1 X135.43 Y144.151 E146.70875
G1 X135.301 Y144.082 E146.79302
G1 X134.433 Y143.573 E147.37261
G1 X133.654 Y143.042 E147.91564
G1 X129.793 Y140.238 E150.66418
G1 X129.037 Y139.647 E151.2169
G1 X128.932 Y139.557 E151.29656
G1 X128.277 Y138.962 E151.80626
G1 X128.14 Y138.829 E151.91624
G1 X127.525 Y138.185 E152.42916
G1 X124.348 Y134.66 E155.16252
G1 X124.109 Y134.374 E155.3772
G1 X123.633 Y133.876 E155.77401
G1 X123.085 Y133.428 E156.18171
G1 X122.484 Y133.054 E156.58944
G1 X121.84 Y132.758 E156.99769
G1 X121.164 Y132.545 E157.40594
G1 X120.469 Y132.421 E157.81258
G1 X119.84 Y132.385 E158.17548
G1 X114.279 Y132.39 E161.37862
G1 X113.593 Y132.435 E161.7746
G1 X112.897 Y132.568 E162.18275
G1 X112.224 Y132.789 E162.59077
G1 X111.584 Y133.094 E162.99913
G1 X110.988 Y133.475 E163.40657
G1 X110.445 Y133.93 E163.81463
G1 X109.962 Y134.451 E164.22385
G1 X109.52 Y135.083 E164.66807
G1 X108.982 Y135.942 E165.25189
G1 X108.897 Y136.067 E165.33896
G1 X108.269 Y136.916 E165.94723
G1 X107.73 Y137.556 E166.42919
G1 X103.794 Y141.936 E169.82106
G1 X103.038 Y142.71 E170.44426
G1 X102.352 Y143.322 E170.97379
G1 X102.244 Y143.411 E171.0544
G1 X101.557 Y143.945 E171.55559
G1 X96.832 Y147.386 E174.92242
G1 X96.038 Y147.921 E175.47389
G1 X95.903 Y148.005 E175.56548
G1 X95.125 Y148.451 E176.08202
G1 X94.982 Y148.526 E176.17503
G1 X94.227 Y148.892 E176.65831
G1 X88.856 Y151.284 E180.04494
G1 X87.979 Y151.639 E180.58991
G1 X87.843 Y151.688 E180.67318
G1 X86.979 Y151.964 E181.19561
G1 X86.822 Y152.008 E181.28953
G1 X85.98 Y152.215 E181.78896
G1 X80.286 Y153.429 E185.14242
G1 X79.341 Y153.595 E185.69508
G1 X79.193 Y153.615 E185.7811
G1 X78.308 Y153.704 E186.29343
G1 X78.124 Y153.716 E186.39964
G1 X77.252 Y153.744 E186.90217
G1 X71.444 Y153.746 E190.24758
G1 X70.467 Y153.711 E190.81069
G1 X70.309 Y153.7 E190.90192
G1 X69.286 Y153.583 E191.49501
G1 X68.417 Y153.427 E192.00356
G1 X62.686 Y152.209 E195.37834
G1 X61.787 Y151.985 E195.912
G1 X61.641 Y151.943 E195.9995
G1 X60.648 Y151.611 E196.60259
G1 X59.849 Y151.285 E197.09965
G1 X54.506 Y148.909 E200.4678
G1 X53.642 Y148.486 E201.0219
G1 X53.491 Y148.405 E201.1206
G1 X52.732 Y147.962 E201.62681
G1 X52.597 Y147.877 E201.7187
G1 X51.876 Y147.386 E202.22115
G1 X47.127 Y143.935 E205.60254
G1 X46.412 Y143.376 E206.1253
G1 X46.264 Y143.251 E206.23689
G1 X45.521 Y142.571 E206.81703
G1 X44.893 Y141.913 E207.34096
G1 X40.976 Y137.563 E210.71267
G1 X40.4 Y136.875 E211.2295
G1 X40.308 Y136.757 E211.31569
G1 X39.772 Y136.012 E211.84433
G1 X39.688 Y135.885 E211.93203
G1 X39.238 Y135.16 E212.42354
G1 X36.31 Y130.101 E215.79039
G1 X35.867 Y129.266 E216.33484
G1 X35.804 Y129.136 E216.41805
G1 X35.384 Y128.175 E217.02215
G1 X35.093 Y127.367 E217.51682
G1 X33.279 Y121.803 E220.88771
G1 X33.015 Y120.877 E221.44234
G1 X32.973 Y120.703 E221.54544
G1 X32.8 Y119.872 E222.03436
G1 X32.764 Y119.671 E222.15197
G1 X32.645 Y118.799 E222.6589
G1 X32.032 Y112.996 E226.02003
G1 X31.963 Y111.918 E226.64223
G1 X31.972 Y110.875 E227.24302
G1 X32.039 Y109.983 E227.75826
G1 X32.638 Y104.204 E231.10479
G1 X32.77 Y103.259 E231.6544
G1 X32.801 Y103.091 E231.7528
G1 X32.982 Y102.253 E232.24662
G1 X33.03 Y102.066 E232.35782
G1 X33.284 Y101.197 E232.87931
G1 X35.072 Y95.682 E236.21873
G1 X35.396 Y94.793 E236.76374
G1 X35.458 Y94.639 E236.85936
G1 X35.82 Y93.834 E237.36777
G1 X35.899 Y93.674 E237.47055
G1 X36.284 Y92.955 E237.94033
G1 X39.24 Y87.829 E241.34866
G1 X39.727 Y87.049 E241.87832
G1 X39.815 Y86.921 E241.96779
G1 X40.332 Y86.213 E242.47276
G1 X40.432 Y86.086 E242.56586
G1 X41.02 Y85.391 E243.09024
G1 X44.917 Y81.056 E246.44782
G1 X45.557 Y80.394 E246.97819
G1 X45.669 Y80.287 E247.06741
G1 X46.346 Y79.682 E247.59038
G1 X46.463 Y79.585 E247.67792
G1 X47.145 Y79.055 E248.17543
G1 X51.87 Y75.614 E251.54225
M204 S5000
M205 X30 Y30
G0 F2400 X52.8 Y74.994
M204 S4000
M205 X25 Y25
G1 F600 X52.8 Y148.001 E293.59429
M204 S5000
M205 X30 Y30
G0 F2400 X55.2 Y149.217
M204 S4000
M205 X25 Y25
G1 F600 X55.2 Y73.785 E337.04312
M204 S5000
M205 X30 Y30
G0 F2400 X57.6 Y72.716
M204 S4000
M205 X25 Y25
G1 F600 X57.6 Y150.284 E381.72229
M204 S5000
M205 X30 Y30
G0 F2400 X60 Y151.346
M204 S4000
M205 X25 Y25
G1 F600 X60 Y71.653 E427.62545
M204 S5000
M205 X30 Y30
G0 F2400 X62.4 Y70.864
M204 S4000
M205 X25 Y25
G1 F600 X62.4 Y152.137 E474.4387
M204 S5000
M205 X30 Y30
G0 F2400 X64.8 Y152.658
M204 S4000
M205 X25 Y25
G1 F600 X64.8 Y70.342 E521.85272
M204 S5000
M205 X30 Y30
G0 F2400 X67.2 Y69.83
M204 S4000
M205 X25 Y25
G1 F600 X67.2 Y153.168 E569.85541
M204 S5000
M205 X30 Y30
G0 F2400 X69.6 Y153.618
M204 S4000
M205 X25 Y25
G1 F600 X69.6 Y69.375 E618.37937
M204 S5000
M205 X30 Y30
G0 F2400 X72 Y69.255
M204 S4000
M205 X25 Y25
G1 F600 X72 Y153.746 E667.04619
M204 S5000
M205 X30 Y30
G0 F2400 X74.4 Y153.745
M204 S4000
M205 X25 Y25
G1 F600 X74.4 Y69.254 E715.71301
M204 S5000
M205 X30 Y30
G0 F2400 X76.8 Y69.254
M204 S4000
M205 X25 Y25
G1 F600 X76.8 Y153.745 E764.37982
M204 S5000
M205 X30 Y30
G0 F2400 X79.2 Y153.615
M204 S4000
M205 X25 Y25
G1 F600 X79.2 Y69.393 E812.89169
M204 S5000
M205 X30 Y30
G0 F2400 X81.6 Y69.852
M204 S4000
M205 X25 Y25
G1 F600 X81.6 Y153.149 E860.87077
M204 S5000
M205 X30 Y30
G0 F2400 X84 Y152.638
M204 S4000
M205 X25 Y25
G1 F600 X84 Y70.362 E908.26174
M204 S5000
M205 X30 Y30
G0 F2400 X86.4 Y70.887
M204 S4000
M205 X25 Y25
G1 F600 X86.4 Y152.112 E955.04734
M204 S5000
M205 X30 Y30
G0 F2400 X88.8 Y151.307
M204 S4000
M205 X25 Y25
G1 F600 X88.8 Y71.694 E1000.90443
M204 S5000
M205 X30 Y30
G0 F2400 X91.2 Y72.759
M204 S4000
M205 X25 Y25
G1 F600 X91.2 Y150.241 E1045.53406
M204 S5000
M205 X30 Y30
G0 F2400 X93.6 Y149.172
M204 S4000
M205 X25 Y25
G1 F600 X93.6 Y73.826 E1088.93336
M204 S5000
M205 X30 Y30
G0 F2400 X96 Y75.061
M204 S4000
M205 X25 Y25
G1 F600 X96 Y147.945 E1130.91454
M204 S5000
M205 X30 Y30
G0 F2400 X98.4 Y146.245
M204 S4000
M205 X25 Y25
G1 F600 X98.4 Y76.758 E1170.93905
M204 S5000
M205 X30 Y30
G0 F2400 X100.8 Y78.502
M204 S4000
M205 X25 Y25
G1 F600 X100.8 Y144.497 E1208.95217
M204 S5000
M205 X30 Y30
G0 F2400 X103.2 Y142.545
M204 S4000
M205 X25 Y25
G1 F600 X103.2 Y80.451 E1244.71832
M204 S5000
M205 X30 Y30
G0 F2400 X105.6 Y83.075
M204 S4000
M205 X25 Y25
G1 F600 X105.6 Y139.927 E1277.46507
M204 S5000
M205 X30 Y30
G0 F2400 X108 Y137.236
M204 S4000
M205 X25 Y25
G1 F600 X108 Y85.762 E1307.11409
M204 S5000
M205 X30 Y30
G0 F2400 X110.4 Y89.014
M204 S4000
M205 X25 Y25
G1 F600 X110.4 Y133.979 E1333.01393
M204 S5000
M205 X30 Y30
G0 F2400 X112.8 Y132.6
M204 S4000
M205 X25 Y25
G1 F600 X112.8 Y90.389 E1357.32747
M204 S5000
M205 X30 Y30
G0 F2400 X115.2 Y90.6
M204 S4000
M205 X25 Y25
G1 F600 X115.2 Y132.39 E1381.39851
M204 S5000
M205 X30 Y30
G0 F2400 X117.6 Y132.388
M204 S4000
M205 X25 Y25
G1 F600 X117.6 Y90.6 E1405.4684
M204 S5000
M205 X30 Y30
G0 F2400 X120 Y90.591
M204 S4000
M205 X25 Y25
G1 F600 X120 Y132.394 E1429.54693
M204 S5000
M205 X30 Y30
G0 F2400 X122.4 Y133.015
M204 S4000
M205 X25 Y25
G1 F600 X122.4 Y89.972 E1454.33969
M204 S5000
M205 X30 Y30
G0 F2400 X124.8 Y87.84
M204 S4000
M205 X25 Y25
G1 F600 X124.8 Y135.161 E1481.59659
M204 S5000
M205 X30 Y30
G0 F2400 X127.2 Y137.824
M204 S4000
M205 X25 Y25
G1 F600 X127.2 Y85.173 E1511.92357
M204 S5000
M205 X30 Y30
G0 F2400 X129.6 Y82.917
M204 S4000
M205 X25 Y25
G1 F600 X129.6 Y140.087 E1544.85349
M204 S5000
M205 X30 Y30
G0 F2400 X132 Y141.84
M204 S4000
M205 X25 Y25
G1 F600 X132 Y81.161 E1579.80459
M204 S5000
M205 X30 Y30
G0 F2400 X134.4 Y79.455
M204 S4000
M205 X25 Y25
G1 F600 X134.4 Y143.55 E1616.72331
M204 S5000
M205 X30 Y30
G0 F2400 X136.8 Y144.797
M204 S4000
M205 X25 Y25
G1 F600 X136.8 Y78.201 E1655.08261
M204 S5000
M205 X30 Y30
G0 F2400 X139.2 Y76.846
M204 S4000
M205 X25 Y25
G1 F600 X139.2 Y145.865 E1694.83755
M204 S5000
M205 X30 Y30
G0 F2400 X141.6 Y146.89
M204 S4000
M205 X25 Y25
G1 F600 X141.6 Y74.491 E1736.53937
M204 S5000
M205 X30 Y30
G0 F2400 X144 Y72.881
M204 S4000
M205 X25 Y25
G1 F600 X144 Y147.553 E1779.55045
M204 S5000
M205 X30 Y30
G0 F2400 X146.4 Y148.063
M204 S4000
M205 X25 Y25
G1 F600 X146.4 Y71.879 E1823.43243
M204 S5000
M205 X30 Y30
G0 F2400 X148.8 Y71.331
M204 S4000
M205 X25 Y25
G1 F600 X148.8 Y148.554 E1867.91288
M204 S5000
M205 X30 Y30
G0 F2400 X151.2 Y148.77
M204 S4000
M205 X25 Y25
G1 F600 X151.2 Y71.164 E1912.61393
M204 S5000
M205 X30 Y30
G0 F2400 X153.6 Y71.101
M204 S4000
M205 X25 Y25
G1 F600 X153.6 Y148.773 E1957.35301
M204 S5000
M205 X30 Y30
G0 F2400 X156 Y148.772
M204 S4000
M205 X25 Y25
G1 F600 X156 Y71.149 E2002.06385
M204 S5000
M205 X30 Y30
G0 F2400 X158.4 Y71.324
M204 S4000
M205 X25 Y25
G1 F600 X158.4 Y148.573 E2046.55928
M204 S5000
M205 X30 Y30
G0 F2400 X160.8 Y148.085
M204 S4000
M205 X25 Y25
G1 F600 X160.8 Y71.849 E2090.47121
M204 S5000
M205 X30 Y30
G0 F2400 X163.2 Y72.832
M204 S4000
M205 X25 Y25
G1 F600 X163.2 Y147.573 E2133.52203
M204 S5000
M205 X30 Y30
G0 F2400 X165.6 Y146.929
M204 S4000
M205 X25 Y25
G1 F600 X165.6 Y74.409 E2175.29355
M204 S5000
M205 X30 Y30
G0 F2400 X168 Y76.767
M204 S4000
M205 X25 Y25
G1 F600 X168 Y145.909 E2215.11934
M204 S5000
M205 X30 Y30
G0 F2400 X170.4 Y144.84
M204 S4000
M205 X25 Y25
G1 F600 X170.4 Y78.159 E2253.5276
M204 S5000
M205 X30 Y30
G0 F2400 X172.8 Y79.389
M204 S4000
M205 X25 Y25
G1 F600 X172.8 Y143.61 E2290.51889
M204 S5000
M205 X30 Y30
G0 F2400 X175.2 Y141.911
M204 S4000
M205 X25 Y25
G1 F600 X175.2 Y81.088 E2325.55294
M204 S5000
M205 X30 Y30
G0 F2400 X177.6 Y82.837
M204 S4000
M205 X25 Y25
G1 F600 X177.6 Y140.158 E2358.56984
M204 S5000
M205 X30 Y30
G0 F2400 X180 Y137.936
M204 S4000
M205 X25 Y25
G1 F600 X180 Y85.069 E2389.02123
M204 S5000
M205 X30 Y30
G0 F2400 X182.4 Y87.732
M204 S4000
M205 X25 Y25
G1 F600 X182.4 Y135.267 E2416.40139
M204 S5000
M205 X30 Y30
G0 F2400 X184.8 Y132.088
M204 S4000
M205 X25 Y25
G1 F600 X184.8 Y90.921 E2440.11358
M204 S5000
M205 X30 Y30
G0 F2400 X187.2 Y95.08
M204 S4000
M205 X25 Y25
G1 F600 X187.2 Y127.913 E2459.02539
M204 S5000
M205 X30 Y30
G0 F2400 X189.6 Y121.46
M204 S4000
M205 X25 Y25
G1 F600 X189.6 Y101.54 E2470.49931
M204 S5000
M205 X30 Y30
G0 F2400 X113.205 Y89.819
G0 X50.4 Y76.684
M204 S4000
M205 X25 Y25
G1 F600 X50.4 Y146.313 E2510.60561
M204 S5000
M205 X30 Y30
G0 F2400 X48 Y144.569
M204 S4000
M205 X25 Y25
G1 F600 X48 Y78.432 E2548.70053
M204 S5000
M205 X30 Y30
G0 F2400 X45.6 Y80.352
M204 S4000
M205 X25 Y25
G1 F600 X45.6 Y142.643 E2584.58014
M204 S5000
M205 X30 Y30
G0 F2400 X43.2 Y140.032
M204 S4000
M205 X25 Y25
G1 F600 X43.2 Y82.965 E2617.45073
M204 S5000
M205 X30 Y30
G0 F2400 X40.8 Y85.651
M204 S4000
M205 X25 Y25
G1 F600 X40.8 Y137.352 E2647.23051
M204 S5000
M205 X30 Y30
G0 F2400 X38.4 Y133.712
M204 S4000
M205 X25 Y25
G1 F600 X38.4 Y89.285 E2672.82046
M204 S5000
M205 X30 Y30
G0 F2400 X36 Y93.485
M204 S4000
M205 X25 Y25
G1 F600 X36 Y129.516 E2693.57432
M204 S5000
M205 X30 Y30
G0 F2400 X33.6 Y122.787
M204 S4000
M205 X25 Y25
G1 F600 X33.6 Y100.222 E2706.57176
M204 S5000
M205 X30 Y30
G0 X33.6 Y100.222 Z0.78
G0 F2400 X35.395 Y94.792
;TIME_ELAPSED:482.662747
;LAYER:-5
M204 S4000
M205 X25 Y25
;TYPE:SUPPORT
G1 F600 X35.457 Y94.638 E2706.63152
G1 X35.819 Y93.833 E2706.94928
G1 X35.898 Y93.673 E2707.01351
G1 X36.022 Y93.439 E2707.10885
G1 X92.321 Y149.739 E2735.77188
G1 X93.692 Y149.129 E2736.31209
G1 X36.734 Y92.171 E2765.31037
G1 X37.458 Y90.916 E2765.83196
G1 X95.038 Y148.495 E2795.14665
G1 X95.124 Y148.45 E2795.18159
G1 X95.903 Y148.004 E2795.50474
G1 X96.038 Y147.92 E2795.56198
G1 X96.279 Y147.757 E2795.66672
G1 X38.183 Y89.66 E2825.24463
G1 X38.907 Y88.404 E2825.76654
G1 X97.442 Y146.94 E2855.56795
G1 X98.588 Y146.105 E2856.0784
G1 X39.651 Y87.169 E2886.08397
G1 X39.727 Y87.048 E2886.13541
G1 X39.815 Y86.919 E2886.19163
G1 X40.331 Y86.211 E2886.50702
G1 X40.431 Y86.085 E2886.56493
G1 X40.484 Y86.022 E2886.59456
G1 X99.733 Y145.271 E2916.75923
G1 X100.879 Y144.437 E2917.26948
G1 X41.404 Y84.962 E2947.5492
G1 X42.341 Y83.919 E2948.05395
G1 X102.012 Y143.59 E2978.43346
G1 X102.244 Y143.41 E2978.53917
G1 X102.351 Y143.321 E2978.58928
G1 X103.038 Y142.709 E2978.9205
G1 X103.074 Y142.672 E2978.93908
G1 X43.279 Y82.877 E3009.38173
G1 X44.216 Y81.834 E3009.88647
G1 X104.042 Y141.66 E3040.3449
G1 X104.979 Y140.617 E3040.84965
G1 X45.162 Y80.8 E3071.30349
G1 X45.556 Y80.393 E3071.50742
G1 X45.669 Y80.286 E3071.56345
G1 X46.176 Y79.834 E3071.80797
G1 X105.916 Y139.574 E3102.22261
G1 X106.853 Y138.531 E3102.72736
G1 X47.278 Y78.956 E3133.058
G1 X48.424 Y78.122 E3133.56824
G1 X107.788 Y137.487 E3163.79171
G1 X108.268 Y136.914 E3164.0608
G1 X108.663 Y136.381 E3164.29963
G1 X49.569 Y77.288 E3194.38513
G1 X50.715 Y76.454 E3194.89538
G1 X109.452 Y135.191 E3224.79937
G1 X109.52 Y135.082 E3224.84562
G1 X109.962 Y134.45 E3225.12326
G1 X110.313 Y134.072 E3225.30896
G1 X51.861 Y75.62 E3255.06786
G1 X51.869 Y75.613 E3255.07169
G1 X52.663 Y75.077 E3255.41657
G1 X52.799 Y74.994 E3255.47392
G1 X53.064 Y74.843 E3255.58372
G1 X111.418 Y133.197 E3285.29273
G1 X111.584 Y133.093 E3285.36325
G1 X112.224 Y132.788 E3285.61848
G1 X112.799 Y132.598 E3285.83648
G1 X54.363 Y74.162 E3315.58724
G1 X54.474 Y74.106 E3315.632
G1 X55.729 Y73.548 E3316.12644
G1 X114.569 Y132.388 E3346.08288
G1 X116.548 Y132.387 E3346.79532
G1 X57.099 Y72.938 E3377.06181
G1 X58.469 Y72.328 E3377.60169
G1 X118.525 Y132.385 E3408.17747
G1 X119.84 Y132.384 E3408.65087
G1 X120.469 Y132.42 E3408.87768
G1 X120.556 Y132.436 E3408.90952
G1 X59.838 Y71.718 E3439.82208
G1 X59.852 Y71.711 E3439.82772
G1 X60.722 Y71.36 E3440.16544
G1 X60.863 Y71.31 E3440.2193
G1 X61.278 Y71.178 E3440.37608
G1 X131.782 Y141.682 E3476.27085
G1 X133.653 Y143.041 E3477.10334
G1 X134.433 Y143.571 E3477.44283
G1 X135.3 Y144.081 E3477.80495
G1 X135.43 Y144.15 E3477.85793
G1 X136.273 Y144.562 E3478.19572
G1 X136.938 Y144.857 E3478.45762
G1 X62.839 Y70.759 E3516.18241
G1 X64.471 Y70.411 E3516.78314
G1 X140.504 Y146.444 E3555.49283
G1 X140.671 Y146.518 E3555.55858
G1 X141.484 Y146.851 E3555.87486
G1 X142.484 Y147.186 E3556.25453
G1 X142.63 Y147.228 E3556.30922
G1 X143.479 Y147.439 E3556.62416
G1 X66.103 Y70.063 E3596.01758
G1 X67.735 Y69.715 E3596.61831
G1 X145.996 Y147.976 E3636.46231
G1 X148.191 Y148.442 E3637.27012
G1 X148.498 Y148.498 E3637.38246
G1 X69.399 Y69.399 E3677.6531
G1 X69.507 Y69.384 E3677.69235
G1 X70.393 Y69.295 E3678.01292
G1 X70.577 Y69.284 E3678.07928
G1 X71.243 Y69.263 E3678.31916
G1 X150.733 Y148.754 E3718.78911
G1 X151.264 Y148.772 E3718.98038
G1 X152.731 Y148.771 E3719.5085
G1 X73.215 Y69.256 E3759.99119
G1 X75.195 Y69.255 E3760.70399
G1 X154.71 Y148.771 E3801.18667
G1 X156.027 Y148.771 E3801.66079
G1 X156.669 Y148.749 E3801.89204
G1 X77.174 Y69.254 E3842.36429
G1 X77.257 Y69.254 E3842.39417
G1 X78.234 Y69.289 E3842.74612
G1 X78.391 Y69.3 E3842.80278
G1 X79.304 Y69.405 E3843.13362
G1 X158.461 Y148.561 E3883.43353
G1 X159.061 Y148.456 E3883.65281
G1 X160.11 Y148.231 E3884.03904
G1 X81.766 Y69.887 E3923.9253
G1 X84.28 Y70.421 E3924.85053
G1 X161.742 Y147.883 E3964.28774
G1 X163.374 Y147.535 E3964.88847
G1 X86.834 Y70.994 E4003.85653
G1 X86.922 Y71.016 E4003.88918
G1 X87.06 Y71.057 E4003.94101
G1 X88.057 Y71.39 E4004.31942
G1 X88.851 Y71.715 E4004.62828
G1 X90.081 Y72.262 E4005.11289
G1 X164.952 Y147.133 E4043.23098
G1 X165.564 Y146.941 E4043.46189
G1 X165.755 Y146.873 E4043.53488
G1 X166.407 Y146.608 E4043.78825
G1 X93.644 Y73.845 E4080.83312
G1 X94.195 Y74.089 E4081.05006
G1 X95.192 Y74.584 E4081.45078
G1 X96.094 Y75.115 E4081.82759
G1 X96.817 Y75.608 E4082.14262
G1 X98.903 Y77.124 E4083.07095
G1 X109.212 Y87.433 E4088.31943
G1 X109.416 Y87.761 E4088.45849
G1 X109.815 Y88.418 E4088.73521
G1 X109.851 Y88.396 E4088.7504
G1 X110.068 Y88.678 E4088.8785
G1 X110.566 Y89.183 E4089.13382
G1 X111.123 Y89.62 E4089.38869
G1 X111.732 Y89.982 E4089.64374
M204 S5000
M205 X30 Y30
G0 F2400 X111.782 Y90.004
M204 S4000
M205 X25 Y25
G1 F600 X167.782 Y146.003 E4118.15403
G1 X169.152 Y145.393 E4118.69391
G1 X114.358 Y90.6 E4146.59021
G1 X116.338 Y90.6 E4147.30301
G1 X170.523 Y144.784 E4174.88925
G1 X171.021 Y144.563 E4175.08539
G1 X171.778 Y144.196 E4175.38825
G1 X171.867 Y144.148 E4175.42465
G1 X118.318 Y90.6 E4202.6871
G1 X119.858 Y90.6 E4203.2415
G1 X120.272 Y90.574 E4203.39083
G1 X173.103 Y143.405 E4230.28799
G1 X173.611 Y143.066 E4230.50785
G1 X174.267 Y142.588 E4230.80005
G1 X121.889 Y90.211 E4257.46632
G1 X121.915 Y90.202 E4257.47622
G1 X122.555 Y89.899 E4257.73114
G1 X123.152 Y89.518 E4257.9861
G1 X123.165 Y89.507 E4257.99223
G1 X175.412 Y141.754 E4284.59206
G1 X176.558 Y140.92 E4285.1023
G1 X124.178 Y88.54 E4311.76985
G1 X124.314 Y88.38 E4311.84544
G1 X125.111 Y87.493 E4312.27473
G1 X177.698 Y140.079 E4339.04741
G1 X178.196 Y139.694 E4339.27401
G1 X178.777 Y139.179 E4339.55352
G1 X126.048 Y86.45 E4366.39874
G1 X126.986 Y85.408 E4366.90346
G1 X179.769 Y138.191 E4393.77618
G1 X180.706 Y137.149 E4394.28066
G1 X127.938 Y84.38 E4421.14599
G1 X128.182 Y84.129 E4421.27201
G1 X128.344 Y83.973 E4421.35297
G1 X128.96 Y83.423 E4421.65026
G1 X181.644 Y136.106 E4448.47232
G1 X182.581 Y135.063 E4448.97707
G1 X130.078 Y82.561 E4475.70698
G1 X131.224 Y81.726 E4476.21744
G1 X183.499 Y134.002 E4502.83178
G1 X183.52 Y133.977 E4502.84353
G1 X183.624 Y133.845 E4502.90403
G1 X184.146 Y133.132 E4503.22214
G1 X184.235 Y133.001 E4503.27916
G1 X184.329 Y132.851 E4503.34289
G1 X132.369 Y80.892 E4529.79634
G1 X133.515 Y80.057 E4530.3068
G1 X185.072 Y131.615 E4556.5556
G1 X185.796 Y130.359 E4557.0775
G1 X134.703 Y79.265 E4583.09006
G1 X135.489 Y78.819 E4583.4154
G1 X135.992 Y78.575 E4583.61666
G1 X186.519 Y129.102 E4609.34081
G1 X187.112 Y128.074 E4609.76805
G1 X187.238 Y127.841 E4609.86341
G1 X137.352 Y77.955 E4635.26121
G1 X137.81 Y77.751 E4635.44171
G1 X138.419 Y77.431 E4635.68937
G1 X138.648 Y77.271 E4635.78994
G1 X187.89 Y126.514 E4660.86013
G1 X187.977 Y126.32 E4660.93667
G1 X188.038 Y126.166 E4660.9963
G1 X188.369 Y125.261 E4661.34321
G1 X188.43 Y125.073 E4661.41436
G1 X139.703 Y76.347 E4686.22185
G1 X139.992 Y76.021 E4686.37868
G1 X140.589 Y75.395 E4686.6901
G1 X140.664 Y75.327 E4686.72654
G1 X188.914 Y123.577 E4711.29143
G1 X189.398 Y122.081 E4711.85747
G1 X141.715 Y74.398 E4736.1337
G1 X142.086 Y74.101 E4736.30478
G1 X142.247 Y73.981 E4736.37707
G1 X142.858 Y73.561 E4736.64398
G1 X189.879 Y120.582 E4760.58317
G1 X190.087 Y119.864 E4760.85228
G1 X190.278 Y119.001 E4761.17047
G1 X144.106 Y72.829 E4784.67742
G1 X144.944 Y72.42 E4785.01311
G1 X145.466 Y72.21 E4785.21567
G1 X190.521 Y117.265 E4808.15393
G1 X190.707 Y115.471 E4808.80323
G1 X146.947 Y71.711 E4831.08219
G1 X147.792 Y71.505 E4831.3953
G1 X147.966 Y71.47 E4831.45919
G1 X148.583 Y71.367 E4831.68439
G1 X190.894 Y113.678 E4853.22563
G1 X190.961 Y113.018 E4853.46445
G1 X191.027 Y112.125 E4853.78681
G1 X191.033 Y111.967 E4853.84373
G1 X191.034 Y111.838 E4853.89017
G1 X150.403 Y71.207 E4874.5761
G1 X150.603 Y71.203 E4874.64811
G1 X150.975 Y71.183 E4874.78223
G1 X151.714 Y71.12 E4875.04923
G1 X152.28 Y71.104 E4875.25307
G1 X190.943 Y109.767 E4894.93706
G1 X190.708 Y107.552 E4895.73893
G1 X154.256 Y71.101 E4914.29701
G1 X154.857 Y71.101 E4914.51337
G1 X155.977 Y71.146 E4914.91689
G1 X156.218 Y71.171 E4915.00412
G1 X156.313 Y71.177 E4915.03839
G1 X190.472 Y105.336 E4932.42931
G1 X190.457 Y105.199 E4932.47893
G1 X190.341 Y104.351 E4932.78705
G1 X190.311 Y104.181 E4932.84919
G1 X190.137 Y103.344 E4933.15696
G1 X190.085 Y103.136 E4933.23414
G1 X190.018 Y102.903 E4933.32142
G1 X158.445 Y71.33 E4949.39577
G1 X159.06 Y71.418 E4949.61942
G1 X159.217 Y71.448 E4949.67696
G1 X160.067 Y71.636 E4949.99036
G1 X160.252 Y71.684 E4950.05916
G1 X161.006 Y71.91 E4950.34254
G1 X189.1 Y100.004 E4964.64567
G1 X188.344 Y97.681 E4965.52512
G1 X188.111 Y97.036 E4965.772
G1 X165.095 Y74.02 E4977.48984
G1 X165.65 Y74.447 E4977.74193
G1 X165.802 Y74.575 E4977.81347
G1 X166.793 Y75.485 E4978.29782
G1 X167.564 Y76.322 E4978.7075
G1 X168.045 Y76.813 E4978.95494
G1 X168.608 Y77.258 E4979.21329
G1 X169.489 Y77.754 E4979.57726
G1 X171.015 Y78.432 E4980.1784
G1 X171.843 Y78.836 E4980.51007
G1 X171.945 Y78.89 E4980.55162
G1 X185.93 Y92.874 E4987.67136
M204 S5000
M205 X30 Y30
G0 F2400 X184.696 Y90.743
M204 S4000
M205 X25 Y25
G1 F600 X184.269 Y90.057 E4987.96225
G1 X184.168 Y89.906 E4988.02765
G1 X183.656 Y89.195 E4988.34307
G1 X183.536 Y89.041 E4988.41336
G1 X182.958 Y88.351 E4988.73739
G1 X179.769 Y84.813 E4990.45211
G1 X179.135 Y84.149 E4990.78262
G1 X178.35 Y83.43 E4991.16584
G1 X177.504 Y82.76 E4991.55434
G1 X173.636 Y79.951 E4993.27528
G1 X172.86 Y79.425 E4993.61277
G1 X171.993 Y78.915 E4993.97488
G1 X171.945 Y78.89 E4993.99436
M204 S5000
M205 X30 Y30
G0 F2400 X120.467 Y89.899
G0 X113.825 Y89.916
G0 X112.611 Y89.644
G0 X109.014 Y87.116
M204 S4000
M205 X25 Y25
G1 F600 X108.914 Y86.965 E4994.05956
G1 X108.412 Y86.267 E4994.36908
G1 X108.282 Y86.1 E4994.44527
G1 X107.711 Y85.417 E4994.76576
G1 X103.767 Y81.04 E4996.8868
G1 X103.188 Y80.439 E4997.18724
G1 X103.065 Y80.32 E4997.24885
G1 X102.412 Y79.726 E4997.56664
G1 X102.29 Y79.624 E4997.62388
G1 X101.573 Y79.064 E4997.9514
G1 X98.903 Y77.124 E4999.13954
M204 S5000
M205 X30 Y30
G0 F2400 X35.395 Y94.792
M204 S4000
M205 X25 Y25
G1 F600 X90.952 Y150.349 E5027.42455
G1 X89.582 Y150.959 E5027.96443
G1 X34.884 Y96.261 E5055.8121
G1 X34.399 Y97.756 E5056.37791
G1 X88.193 Y151.55 E5083.76535
G1 X87.978 Y151.638 E5083.84898
G1 X87.842 Y151.687 E5083.90102
G1 X86.979 Y151.963 E5084.2272
G1 X86.822 Y152.007 E5084.2859
G1 X86.7 Y152.037 E5084.33113
G1 X33.914 Y99.25 E5111.20563
G1 X33.429 Y100.746 E5111.77178
G1 X85.087 Y152.404 E5138.07174
G1 X83.455 Y152.752 E5138.67247
G1 X32.977 Y102.273 E5164.37193
G1 X32.801 Y103.09 E5164.67279
G1 X32.77 Y103.258 E5164.7343
G1 X32.673 Y103.949 E5164.98549
G1 X81.823 Y153.099 E5190.00859
G1 X80.286 Y153.428 E5190.57444
G1 X80.188 Y153.444 E5190.61019
G1 X32.478 Y105.735 E5214.8999
G1 X32.292 Y107.529 E5215.5492
G1 X78.452 Y153.688 E5239.04979
G1 X78.307 Y153.703 E5239.10226
G1 X78.123 Y153.715 E5239.16864
G1 X77.251 Y153.743 E5239.48273
G1 X76.527 Y153.743 E5239.74337
G1 X32.106 Y109.322 E5262.35885
G1 X32.039 Y109.981 E5262.59731
G1 X31.972 Y110.874 E5262.91969
G1 X31.969 Y111.165 E5263.02446
G1 X74.548 Y153.744 E5284.70215
G1 X72.568 Y153.744 E5285.41495
G1 X32.056 Y113.232 E5306.04029
G1 X32.29 Y115.446 E5306.84177
G1 X70.557 Y153.712 E5326.32389
G1 X70.466 Y153.71 E5326.35666
G1 X70.309 Y153.699 E5326.41332
G1 X69.286 Y153.582 E5326.784
G1 X68.416 Y153.426 E5327.10219
G1 X68.256 Y153.391 E5327.16116
G1 X32.524 Y117.659 E5345.35292
G1 X32.644 Y118.798 E5345.76523
G1 X32.763 Y119.67 E5346.08206
G1 X32.799 Y119.871 E5346.15557
G1 X32.811 Y119.926 E5346.17584
G1 X65.742 Y152.858 E5362.94182
G1 X63.228 Y152.323 E5363.86713
G1 X33.555 Y122.651 E5378.9739
G1 X34.513 Y125.588 E5380.08604
G1 X60.456 Y151.532 E5393.29432
G1 X59.848 Y151.284 E5393.5307
G1 X56.932 Y149.987 E5394.67962
G1 X35.589 Y128.644 E5405.5457
G1 X35.804 Y129.135 E5405.73867
G1 X35.866 Y129.265 E5405.79052
G1 X36.309 Y130.1 E5406.1308
G1 X38.019 Y133.054 E5407.35957
G1 X53.198 Y148.233 E5415.08745
G1 X52.732 Y147.961 E5415.2817
G1 X52.596 Y147.876 E5415.33944
G1 X51.876 Y147.385 E5415.65317
G1 X47.127 Y143.934 E5417.76654
G1 X46.412 Y143.375 E5418.09327
G1 X46.263 Y143.25 E5418.16328
G1 X45.925 Y142.94 E5418.32839
G1 X44.853 Y141.868 E5418.87416
M204 S5000
M205 X30 Y30
G0 F2400 X44.892 Y141.912
M204 S4000
M205 X25 Y25
G1 F600 X45.521 Y142.57 E5419.20186
G1 X45.925 Y142.94 E5419.39908
M204 S5000
M205 X30 Y30
G0 F2400 X35.395 Y94.792
M204 S4000
M205 X25 Y25
M204 S5000
M205 X30 Y30
G0 F600 X35.395 Y94.792 Z0.98
G0 F2400 X31.667 Y111
;TIME_ELAPSED:1241.316026
;LAYER:-4
M204 S4000
M205 X25 Y25
;TYPE:SUPPORT-INTERFACE
G1 F600 X191.334 Y111 E5438.55912
G1 X191.333 Y110.906 E5438.5704
G1 X191.297 Y110.4 E5438.63128
G1 X31.707 Y110.4 E5457.78208
G1 X31.726 Y110.103 E5457.81779
G1 X31.758 Y109.8 E5457.85435
G1 X191.251 Y109.8 E5476.99351
G1 X191.187 Y109.2 E5477.06592
G1 X31.82 Y109.2 E5496.18996
G1 X31.882 Y108.6 E5496.26234
G1 X191.123 Y108.6 E5515.37126
G1 X191.059 Y108 E5515.44367
G1 X31.943 Y108 E5534.53759
G1 X32.005 Y107.4 E5534.60998
G1 X190.995 Y107.4 E5553.68878
G1 X190.931 Y106.8 E5553.76118
G1 X32.067 Y106.8 E5572.82486
G1 X32.129 Y106.2 E5572.89725
G1 X190.867 Y106.2 E5591.94581
G1 X190.803 Y105.6 E5592.01822
G1 X32.191 Y105.6 E5611.05166
G1 X32.253 Y105 E5611.12404
G1 X190.735 Y105 E5630.14188
G1 X190.648 Y104.4 E5630.21463
G1 X32.315 Y104.4 E5649.21459
G1 X32.328 Y104.267 E5649.23063
G1 X32.393 Y103.8 E5649.28721
G1 X190.537 Y103.8 E5668.26449
G1 X190.407 Y103.2 E5668.33816
G1 X32.476 Y103.2 E5687.28988
G1 X32.602 Y102.6 E5687.36345
G1 X190.245 Y102.6 E5706.28061
G1 X190.091 Y102.067 E5706.34719
G1 X190.07 Y102 E5706.35561
G1 X32.741 Y102 E5725.23509
G1 X32.911 Y101.4 E5725.30993
G1 X189.874 Y101.4 E5744.14549
G1 X189.678 Y100.8 E5744.22123
G1 X33.099 Y100.8 E5763.01071
G1 X33.293 Y100.2 E5763.08638
G1 X189.482 Y100.2 E5781.82906
G1 X189.286 Y99.6 E5781.9048
G1 X33.487 Y99.6 E5800.60068
G1 X33.681 Y99 E5800.67635
G1 X189.09 Y99 E5819.32543
G1 X188.894 Y98.4 E5819.40118
G1 X33.875 Y98.4 E5838.00346
G1 X34.069 Y97.8 E5838.07913
G1 X188.698 Y97.8 E5856.63461
G1 X188.601 Y97.506 E5856.67176
G1 X188.489 Y97.2 E5856.71086
G1 X34.264 Y97.2 E5875.21786
G1 X34.458 Y96.6 E5875.29353
G1 X188.268 Y96.6 E5893.75073
G1 X187.999 Y96 E5893.82964
G1 X34.652 Y96 E5912.23128
G1 X34.755 Y95.679 E5912.27173
G1 X34.857 Y95.4 E5912.30738
G1 X187.711 Y95.4 E5930.64986
G1 X187.39 Y94.8 E5930.73152
G1 X35.074 Y94.8 E5949.00944
G1 X35.12 Y94.672 E5949.02576
G1 X35.33 Y94.2 E5949.08775
G1 X187.048 Y94.2 E5967.29391
G1 X186.7 Y93.6 E5967.37714
G1 X35.604 Y93.6 E5985.50866
G1 X35.921 Y93 E5985.59009
G1 X186.352 Y93 E6003.64181
G1 X186.005 Y92.4 E6003.72499
G1 X36.257 Y92.4 E6021.69475
G1 X36.603 Y91.8 E6021.77786
G1 X185.657 Y91.8 E6039.66434
G1 X185.309 Y91.2 E6039.74758
G1 X36.948 Y91.2 E6057.5509
G1 X37.294 Y90.6 E6057.63401
G1 X184.962 Y90.6 E6075.35417
G1 X184.956 Y90.591 E6075.35547
G1 X184.583 Y90 E6075.43933
G1 X121.567 Y90 E6083.00125
G1 X121.804 Y89.922 E6083.03119
G1 X122.411 Y89.635 E6083.11176
G1 X122.779 Y89.4 E6083.16416
G1 X184.172 Y89.4 E6090.53132
G1 X183.773 Y88.856 E6090.61228
G1 X183.726 Y88.8 E6090.62105
G1 X123.531 Y88.8 E6097.84445
G1 X123.892 Y88.417 E6097.90761
G1 X124.087 Y88.2 E6097.94262
G1 X183.222 Y88.2 E6105.03882
G1 X183.112 Y88.07 E6105.05925
G1 X182.688 Y87.6 E6105.13521
G1 X124.624 Y87.6 E6112.10289
G1 X125.161 Y87 E6112.19952
G1 X182.147 Y87 E6119.03784
G1 X181.605 Y86.4 E6119.13486
G1 X125.698 Y86.4 E6125.8437
G1 X126.235 Y85.8 E6125.94033
G1 X181.064 Y85.8 E6132.51981
G1 X180.522 Y85.2 E6132.61684
G1 X126.772 Y85.2 E6139.06684
G1 X127.267 Y84.646 E6139.15599
G1 X127.312 Y84.6 E6139.16371
G1 X179.981 Y84.6 E6145.48399
G1 X179.89 Y84.5 E6145.50021
G1 X179.405 Y84 E6145.5838
G1 X127.891 Y84 E6151.76548
G1 X127.984 Y83.903 E6151.78161
G1 X128.54 Y83.4 E6151.87158
G1 X178.761 Y83.4 E6157.8981
G1 X178.445 Y83.116 E6157.94909
G1 X178.041 Y82.8 E6158.01063
G1 X129.265 Y82.8 E6163.86375
G1 X129.54 Y82.583 E6163.90579
G1 X130.066 Y82.2 E6163.98387
G1 X177.244 Y82.2 E6169.64523
G1 X176.417 Y81.6 E6169.76784
G1 X130.888 Y81.6 E6175.23132
G1 X131.711 Y81 E6175.35354
G1 X175.591 Y81 E6180.61914
G1 X174.764 Y80.4 E6180.74174
G1 X132.533 Y80.4 E6185.80946
G1 X133.356 Y79.8 E6185.93168
G1 X173.937 Y79.8 E6190.8014
G1 X173.731 Y79.651 E6190.83191
G1 X173.061 Y79.2 E6190.92883
G1 X134.237 Y79.2 E6195.58771
G1 X134.319 Y79.144 E6195.59963
G1 X135.241 Y78.61 E6195.72748
G1 X135.262 Y78.6 E6195.73027
G1 X172.037 Y78.6 E6200.14327
G1 X171.993 Y78.575 E6200.14935
G1 X171.069 Y78.126 E6200.27263
G1 X170.786 Y78 E6200.3098
G1 X136.518 Y78 E6204.42196
G1 X137.68 Y77.48 E6204.57472
G1 X137.833 Y77.4 E6204.59544
G1 X169.476 Y77.4 E6208.3926
G1 X168.776 Y77.007 E6208.48894
G1 X168.515 Y76.8 E6208.52891
G1 X138.8 Y76.8 E6212.09471
G1 X138.814 Y76.79 E6212.09678
G1 X139.308 Y76.343 E6212.17672
G1 X139.435 Y76.2 E6212.19967
G1 X167.875 Y76.2 E6215.61247
G1 X167.687 Y76.004 E6215.64506
G1 X167.308 Y75.6 E6215.71154
G1 X139.982 Y75.6 E6218.99066
G1 X140.256 Y75.306 E6219.03888
G1 X140.583 Y75 E6219.09262
G1 X166.714 Y75 E6222.22834
G1 X166.049 Y74.4 E6222.33582
G1 X141.244 Y74.4 E6225.31242
G1 X141.916 Y73.854 E6225.41633
G1 X141.994 Y73.8 E6225.42771
G1 X165.296 Y73.8 E6228.22395
G1 X165.012 Y73.584 E6228.26677
G1 X164.423 Y73.2 E6228.35114
G1 X142.864 Y73.2 E6230.93822
G1 X143.724 Y72.688 E6231.05833
G1 X143.901 Y72.6 E6231.08205
G1 X163.392 Y72.6 E6233.42097
G1 X163.162 Y72.474 E6233.45244
G1 X162.178 Y72.021 E6233.58243
G1 X162.122 Y72 E6233.58961
G1 X145.193 Y72 E6235.62109
G1 X145.671 Y71.804 E6235.68308
G1 X146.694 Y71.469 E6235.81225
G1 X146.973 Y71.4 E6235.84674
G1 X160.331 Y71.4 E6237.4497
G1 X160.146 Y71.346 E6237.47283
G1 X159.109 Y71.122 E6237.60014
G1 X158.04 Y70.972 E6237.72968
G1 X156.801 Y70.902 E6237.87859
G1 X155.873 Y70.836 E6237.99024
G1 X154.863 Y70.8 E6238.11151
G1 X152.41 Y70.8 E6238.40587
G1 X152.439 Y70.799 E6238.40935
G1 X154.834 Y70.799 E6238.69675
M204 S5000
M205 X30 Y30
G0 F2400 X121.168 Y90.131
M204 S4000
M205 X25 Y25
G1 F600 X120.51 Y90.257 E6238.77715
G1 X119.85 Y90.299 E6238.85651
G1 X113.786 Y90.276 E6239.58419
G1 X113.127 Y90.171 E6239.66427
G1 X112.543 Y90 E6239.73729
G1 X37.639 Y90 E6248.72577
G1 X37.985 Y89.4 E6248.80889
G1 X111.342 Y89.4 E6257.61173
G1 X111.294 Y89.372 E6257.6184
G1 X110.767 Y88.958 E6257.69882
G1 X110.611 Y88.8 E6257.72546
G1 X38.33 Y88.8 E6266.39918
G1 X38.676 Y88.2 E6266.48229
G1 X110.081 Y88.2 E6275.05089
G1 X109.925 Y87.997 E6275.08162
G1 X109.674 Y87.605 E6275.13747
G1 X109.671 Y87.6 E6275.13817
G1 X39.031 Y87.6 E6283.61497
G1 X39.403 Y87 E6283.69969
G1 X109.292 Y87 E6292.08637
G1 X109.17 Y86.807 E6292.11377
G1 X108.874 Y86.4 E6292.17416
G1 X39.827 Y86.4 E6300.4598
G1 X40.095 Y86.028 E6300.51482
G1 X40.285 Y85.8 E6300.55043
G1 X108.423 Y85.8 E6308.72699
G1 X107.919 Y85.2 E6308.82102
G1 X40.788 Y85.2 E6316.87674
G1 X41.327 Y84.6 E6316.97353
G1 X107.381 Y84.6 E6324.90001
G1 X106.84 Y84 E6324.99695
G1 X41.866 Y84 E6332.79383
G1 X42.405 Y83.4 E6332.89062
G1 X106.3 Y83.4 E6340.55802
G1 X105.759 Y82.8 E6340.65497
G1 X42.944 Y82.8 E6348.19277
G1 X43.483 Y82.2 E6348.28955
G1 X105.218 Y82.2 E6355.69775
G1 X104.677 Y81.6 E6355.7947
G1 X44.022 Y81.6 E6363.0733
G1 X44.561 Y81 E6363.17009
G1 X104.136 Y81 E6370.31909
G1 X103.991 Y80.84 E6370.345
G1 X103.564 Y80.4 E6370.41857
G1 X45.135 Y80.4 E6377.43005
G1 X45.351 Y80.176 E6377.46739
G1 X45.768 Y79.8 E6377.53477
G1 X102.935 Y79.8 E6384.39481
G1 X102.467 Y79.381 E6384.47019
G1 X102.235 Y79.2 E6384.5055
G1 X46.473 Y79.2 E6391.19694
G1 X46.935 Y78.837 E6391.26745
G1 X47.261 Y78.6 E6391.31581
G1 X101.45 Y78.6 E6397.81849
G1 X100.624 Y78 E6397.941
G1 X48.084 Y78 E6404.2458
G1 X48.908 Y77.4 E6404.36812
G1 X99.797 Y77.4 E6410.4748
G1 X98.97 Y76.8 E6410.59741
G1 X49.732 Y76.8 E6416.50597
G1 X50.555 Y76.2 E6416.62819
G1 X98.144 Y76.2 E6422.33887
G1 X97.317 Y75.6 E6422.46147
G1 X51.379 Y75.6 E6427.97403
G1 X51.642 Y75.408 E6428.01311
G1 X52.245 Y75 E6428.10048
G1 X96.453 Y75 E6433.40544
G1 X96.139 Y74.789 E6433.45083
G1 X95.462 Y74.4 E6433.54453
G1 X53.236 Y74.4 E6438.61165
G1 X53.437 Y74.283 E6438.63956
G1 X54.361 Y73.83 E6438.76305
G1 X54.429 Y73.8 E6438.77196
G1 X94.282 Y73.8 E6443.55432
G1 X94.271 Y73.795 E6443.55577
G1 X92.933 Y73.2 E6443.73149
G1 X55.775 Y73.2 E6448.19045
G1 X57.121 Y72.6 E6448.3673
G1 X91.583 Y72.6 E6452.50274
G1 X90.233 Y72 E6452.68001
G1 X58.466 Y72 E6456.49205
G1 X59.657 Y71.469 E6456.64854
G1 X59.828 Y71.4 E6456.67066
G1 X88.874 Y71.4 E6460.15618
G1 X88.007 Y71.053 E6460.26825
G1 X87.225 Y70.8 E6460.36688
G1 X61.477 Y70.8 E6463.45664
G1 X61.628 Y70.751 E6463.47569
G1 X62.585 Y70.508 E6463.59417
G1 X64.028 Y70.2 E6463.77123
G1 X84.691 Y70.2 E6466.25079
G1 X81.859 Y69.6 E6466.59817
G1 X66.838 Y69.6 E6468.40069
G1 X68.303 Y69.287 E6468.58046
G1 X69.313 Y69.11 E6468.70351
G1 X70.335 Y69 E6468.82686
G1 X78.351 Y69 E6469.78878
M204 S5000
M205 X30 Y30
G0 F2400 X78.245 Y68.989
M204 S4000
M205 X25 Y25
G1 F600 X77.226 Y68.953 E6469.91113
G1 X71.357 Y68.958 E6470.61541
G1 X70.372 Y68.996 E6470.7337
G1 X70.335 Y69 E6470.73817
M204 S5000
M205 X30 Y30
G0 F2400 X31.666 Y111.001
M204 S4000
M205 X25 Y25
G1 F600 X31.667 Y111.6 E6470.81005
G1 X191.334 Y111.6 E6489.97009
G1 X191.334 Y111.978 E6490.01545
G1 X191.319 Y112.2 E6490.04215
G1 X31.675 Y112.2 E6509.19943
G1 X31.718 Y112.8 E6509.27161
G1 X191.28 Y112.8 E6528.41905
G1 X191.273 Y112.913 E6528.43264
G1 X191.222 Y113.4 E6528.4914
G1 X31.769 Y113.4 E6547.62576
G1 X31.833 Y114 E6547.69817
G1 X191.161 Y114 E6566.81753
G1 X191.099 Y114.6 E6566.88991
G1 X31.897 Y114.6 E6585.99415
G1 X31.961 Y115.2 E6586.06656
G1 X191.037 Y115.2 E6605.15568
G1 X190.975 Y115.8 E6605.22806
G1 X32.025 Y115.8 E6624.30206
G1 X32.089 Y116.4 E6624.37447
G1 X190.913 Y116.4 E6643.43335
G1 X190.851 Y117 E6643.50573
G1 X32.153 Y117 E6662.54949
G1 X32.217 Y117.6 E6662.6219
G1 X190.79 Y117.6 E6681.65066
G1 X190.778 Y117.718 E6681.6649
G1 X190.71 Y118.2 E6681.72331
G1 X32.281 Y118.2 E6700.73479
G1 X32.345 Y118.8 E6700.8072
G1 X190.623 Y118.8 E6719.80056
G1 X190.496 Y119.4 E6719.87415
G1 X32.426 Y119.4 E6738.84255
G1 X32.502 Y119.917 E6738.90526
G1 X32.519 Y120 E6738.91543
G1 X190.356 Y120 E6757.85587
G1 X190.186 Y120.6 E6757.9307
G1 X32.648 Y120.6 E6776.83526
G1 X32.728 Y120.971 E6776.8808
G1 X32.793 Y121.2 E6776.90937
G1 X189.998 Y121.2 E6795.77397
G1 X189.804 Y121.8 E6795.84964
G1 X32.965 Y121.8 E6814.67032
G1 X32.996 Y121.908 E6814.6838
G1 X33.156 Y122.4 E6814.74589
G1 X189.61 Y122.4 E6833.52037
G1 X189.416 Y123 E6833.59604
G1 X33.352 Y123 E6852.32372
G1 X33.547 Y123.6 E6852.39942
G1 X189.223 Y123.6 E6871.08054
G1 X189.029 Y124.2 E6871.15621
G1 X33.743 Y124.2 E6889.79053
G1 X33.938 Y124.8 E6889.86624
G1 X188.835 Y124.8 E6908.45388
G1 X188.671 Y125.31 E6908.51817
G1 X188.638 Y125.4 E6908.52967
G1 X34.134 Y125.4 E6927.07015
G1 X34.33 Y126 E6927.14589
G1 X188.419 Y126 E6945.63657
G1 X188.315 Y126.287 E6945.67321
G1 X188.176 Y126.6 E6945.7143
G1 X34.525 Y126.6 E6964.15242
G1 X34.721 Y127.2 E6964.22817
G1 X187.91 Y127.2 E6982.61085
G1 X187.879 Y127.27 E6982.62003
G1 X187.599 Y127.8 E6982.69196
G1 X34.93 Y127.8 E7001.01224
G1 X35.151 Y128.4 E7001.08897
G1 X187.269 Y128.4 E7019.34313
G1 X186.924 Y129 E7019.42619
G1 X35.419 Y129 E7037.60679
G1 X35.606 Y129.415 E7037.66141
G1 X35.704 Y129.6 E7037.68653
G1 X186.579 Y129.6 E7055.79153
G1 X186.234 Y130.2 E7055.87458
G1 X36.023 Y130.2 E7073.8999
G1 X36.086 Y130.317 E7073.91585
G1 X36.365 Y130.8 E7073.98279
G1 X185.889 Y130.8 E7091.92567
G1 X185.544 Y131.4 E7092.00872
G1 X36.713 Y131.4 E7109.86844
G1 X37.061 Y132 E7109.95167
G1 X185.199 Y132 E7127.72823
G1 X185.063 Y132.238 E7127.76113
G1 X184.838 Y132.6 E7127.81227
G1 X37.409 Y132.6 E7145.50375
G1 X37.756 Y133.2 E7145.58693
G1 X112.056 Y133.2 E7154.50293
G1 X111.729 Y133.356 E7154.54641
G1 X111.165 Y133.718 E7154.62683
G1 X111.066 Y133.8 E7154.64225
G1 X38.104 Y133.8 E7163.39769
G1 X38.452 Y134.4 E7163.48093
G1 X110.417 Y134.4 E7172.11673
G1 X110.195 Y134.64 E7172.15596
G1 X109.942 Y135 E7172.20876
G1 X38.8 Y135 E7180.7458
G1 X39.028 Y135.393 E7180.80032
G1 X39.158 Y135.6 E7180.82965
G1 X109.548 Y135.6 E7189.27645
G1 X109.242 Y136.091 E7189.34588
G1 X109.163 Y136.2 E7189.36203
G1 X39.536 Y136.2 E7197.71727
G1 X39.974 Y136.8 E7197.80642
G1 X108.729 Y136.8 E7206.05702
G1 X108.614 Y136.96 E7206.08066
G1 X108.248 Y137.4 E7206.14934
G1 X40.449 Y137.4 E7214.28522
G1 X40.862 Y137.889 E7214.36203
G1 X40.962 Y138 E7214.37996
G1 X107.732 Y138 E7222.39236
G1 X107.193 Y138.6 E7222.48914
G1 X41.502 Y138.6 E7230.37206
G1 X42.043 Y139.2 E7230.46901
G1 X106.654 Y139.2 E7238.22233
G1 X106.115 Y139.8 E7238.31912
G1 X42.584 Y139.8 E7245.94284
G1 X43.125 Y140.4 E7246.03978
G1 X105.576 Y140.4 E7253.5339
G1 X105.037 Y141 E7253.63069
G1 X43.666 Y141 E7260.99521
G1 X44.207 Y141.6 E7261.09215
G1 X104.498 Y141.6 E7268.32707
G1 X104.084 Y142.061 E7268.40143
G1 X103.95 Y142.2 E7268.4246
G1 X44.75 Y142.2 E7275.5286
G1 X45.33 Y142.8 E7275.62874
G1 X103.374 Y142.8 E7282.59402
G1 X103.364 Y142.811 E7282.5958
G1 X102.711 Y143.4 E7282.70133
G1 X45.988 Y143.4 E7289.50809
G1 X46.226 Y143.613 E7289.54642
G1 X46.722 Y144 E7289.62191
G1 X101.973 Y144 E7296.25203
G1 X101.79 Y144.144 E7296.27997
G1 X101.164 Y144.6 E7296.37291
G1 X47.526 Y144.6 E7302.80947
G1 X48.353 Y145.2 E7302.93208
G1 X100.341 Y145.2 E7309.17064
G1 X99.517 Y145.8 E7309.29295
G1 X49.179 Y145.8 E7315.33351
G1 X50.006 Y146.4 E7315.45612
G1 X98.694 Y146.4 E7321.29868
G1 X97.871 Y147 E7321.4209
G1 X50.833 Y147 E7327.06546
G1 X51.66 Y147.6 E7327.18807
G1 X97.047 Y147.6 E7332.63451
G1 X96.204 Y148.17 E7332.75662
G1 X96.152 Y148.2 E7332.76383
G1 X52.547 Y148.2 E7337.99643
G1 X52.571 Y148.216 E7337.99989
G1 X53.517 Y148.76 E7338.13084
G1 X53.599 Y148.8 E7338.14179
G1 X95.093 Y148.8 E7343.12107
G1 X94.339 Y149.17 E7343.22185
G1 X93.823 Y149.4 E7343.28965
G1 X54.868 Y149.4 E7347.96425
G1 X56.218 Y150 E7348.14153
G1 X92.477 Y150 E7352.49261
G1 X91.131 Y150.6 E7352.66945
G1 X57.568 Y150.6 E7356.69701
G1 X58.918 Y151.2 E7356.87429
G1 X89.786 Y151.2 E7360.57845
G1 X89.044 Y151.531 E7360.67594
G1 X88.38 Y151.8 E7360.76191
G1 X60.326 Y151.8 E7364.12839
G1 X60.693 Y151.947 E7364.17584
G1 X61.705 Y152.274 E7364.30346
G1 X62.21 Y152.4 E7364.36592
G1 X86.477 Y152.4 E7367.27796
G1 X86.115 Y152.492 E7367.32278
G1 X83.736 Y153 E7367.61469
G1 X64.953 Y153 E7369.86865
G1 X67.787 Y153.6 E7370.21627
G1 X80.928 Y153.6 E7371.79319
G1 X80.404 Y153.712 E7371.85749
G1 X79.388 Y153.89 E7371.98127
G1 X78.329 Y154.004 E7372.10908
G1 X77.344 Y154.042 E7372.22737
G1 X71.475 Y154.047 E7372.93165
G1 X70.456 Y154.011 E7373.05401
G1 X69.378 Y153.899 E7373.18406
G1 X68.411 Y153.732 E7373.30182
M204 S5000
M205 X30 Y30
G0 F2400 X112.334 Y133.068
M204 S4000
M205 X25 Y25
G1 F600 X112.972 Y132.859 E7373.38238
G1 X113.63 Y132.733 E7373.46278
G1 X114.288 Y132.69 E7373.54191
G1 X119.83 Y132.685 E7374.20695
G1 X120.433 Y132.72 E7374.27943
G1 X121.092 Y132.837 E7374.35975
G1 X121.731 Y133.039 E7374.44017
G1 X122.082 Y133.2 E7374.48651
G1 X184.461 Y133.2 E7381.97199
G1 X184.028 Y133.8 E7382.06078
G1 X123.064 Y133.8 E7389.37646
G1 X123.428 Y134.096 E7389.43276
G1 X123.702 Y134.4 E7389.48187
G1 X183.554 Y134.4 E7396.66411
G1 X183.223 Y134.798 E7396.72623
G1 X183.041 Y135 E7396.75885
G1 X124.244 Y135 E7403.81449
G1 X124.786 Y135.6 E7403.91152
G1 X182.502 Y135.6 E7410.83744
G1 X181.963 Y136.2 E7410.93423
G1 X125.328 Y136.2 E7417.73043
G1 X125.87 Y136.8 E7417.82745
G1 X181.425 Y136.8 E7424.49405
G1 X180.886 Y137.4 E7424.59084
G1 X126.412 Y137.4 E7431.12772
G1 X126.954 Y138 E7431.22474
G1 X180.347 Y138 E7437.6319
G1 X180.035 Y138.348 E7437.68799
G1 X179.792 Y138.6 E7437.73
G1 X127.506 Y138.6 E7444.00432
G1 X128.06 Y139.171 E7444.09979
G1 X128.092 Y139.2 E7444.10497
G1 X179.2 Y139.2 E7450.23793
G1 X178.535 Y139.8 E7450.34541
G1 X128.758 Y139.8 E7456.31865
G1 X128.843 Y139.876 E7456.33234
G1 X129.514 Y140.4 E7456.4345
G1 X177.779 Y140.4 E7462.2263
G1 X177.771 Y140.407 E7462.22757
G1 X176.958 Y141 E7462.34833
G1 X130.329 Y141 E7467.94381
G1 X131.157 Y141.6 E7468.06651
G1 X176.135 Y141.6 E7473.46387
G1 X175.313 Y142.2 E7473.586
G1 X131.984 Y142.2 E7478.78548
G1 X132.81 Y142.8 E7478.90799
G1 X174.49 Y142.8 E7483.90959
G1 X173.859 Y143.261 E7484.00336
G1 X173.653 Y143.4 E7484.03318
G1 X133.644 Y143.4 E7488.83426
G1 X134.351 Y143.875 E7488.93647
G1 X134.568 Y144 E7488.96652
G1 X172.728 Y144 E7493.54572
G1 X172.069 Y144.383 E7493.63719
G1 X171.626 Y144.6 E7493.69639
G1 X135.667 Y144.6 E7498.01147
G1 X136.264 Y144.89 E7498.09111
G1 X136.962 Y145.2 E7498.18276
G1 X170.329 Y145.2 E7502.1868
G1 X168.984 Y145.8 E7502.36353
G1 X138.313 Y145.8 E7506.04405
G1 X139.664 Y146.4 E7506.22144
G1 X167.638 Y146.4 E7509.57832
G1 X166.816 Y146.767 E7509.68634
G1 X166.24 Y147 E7509.76091
G1 X141.06 Y147 E7512.78251
G1 X141.534 Y147.19 E7512.84378
G1 X142.549 Y147.518 E7512.97179
G1 X142.878 Y147.6 E7513.01247
G1 X164.407 Y147.6 E7515.59595
G1 X163.893 Y147.73 E7515.65958
G1 X161.696 Y148.2 E7515.92918
G1 X145.594 Y148.2 E7517.86142
G1 X148.273 Y148.766 E7518.19
G1 X148.47 Y148.8 E7518.21399
G1 X158.834 Y148.8 E7519.45767
G1 X158.181 Y148.916 E7519.53725
G1 X157.106 Y149.031 E7519.66699
G1 X156.123 Y149.069 E7519.78504
G1 X151.297 Y149.074 E7520.36416
G1 X150.265 Y149.038 E7520.48807
G1 X149.226 Y148.93 E7520.61343
M204 S5000
M205 X30 Y30
G0 F2400 X127.984 Y83.903
M204 S4000
M205 X25 Y25
M204 S5000
M205 X30 Y30
G0 X123.238 Y88.585
G0 X122.235 Y89.32
G0 X31.667 Y111
M204 S4000
M205 X25 Y25
G1 F600 X31.666 Y111.001 E7520.6136
M204 S5000
M205 X30 Y30
G0 F2400 X35.151 Y128.4
M204 S4000
M205 X25 Y25
M204 S5000
M205 X30 Y30
G0 F600 X35.151 Y128.4 Z1.18
G0 F2400 X31.799 Y109.395
;TIME_ELAPSED:3001.216451
;LAYER:-3
M204 S4000
M205 X25 Y25
;TYPE:SUPPORT-INTERFACE
G1 F600 X31.799 Y113.673 E7521.12696
G1 X31.744 Y113.157 E7521.18923
G1 X31.668 Y112.092 E7521.31735
G1 X31.666 Y111.001 E7521.44827
G1 X31.726 Y110.103 E7521.55627
M204 S5000
M205 X30 Y30
G0 F2400 X31.799 Y113.673
M204 S4000
M205 X25 Y25
G1 F600 X32.361 Y118.946 E7522.19262
G1 X32.399 Y119.207 E7522.22427
G1 X32.399 Y103.749 E7524.07923
G1 X32.472 Y103.217 E7524.14366
G1 X32.69 Y102.179 E7524.27094
G1 X32.952 Y101.253 E7524.38642
G1 X32.999 Y101.107 E7524.40483
G1 X32.999 Y121.917 E7526.90203
G1 X33.599 Y123.757 E7527.13427
G1 X33.599 Y99.252 E7530.07487
G1 X34.199 Y97.397 E7530.30883
G1 X34.199 Y125.598 E7533.69295
G1 X34.799 Y127.438 E7533.92519
G1 X34.799 Y95.557 E7537.75091
G1 X35.12 Y94.672 E7537.86388
G1 X35.399 Y94.042 E7537.94656
G1 X35.399 Y128.953 E7542.13588
G1 X35.606 Y129.415 E7542.19663
G1 X35.999 Y130.153 E7542.29697
G1 X35.999 Y92.851 E7546.77321
G1 X36.023 Y92.806 E7546.77933
G1 X36.599 Y91.805 E7546.91791
G1 X36.599 Y131.202 E7551.64555
G1 X37.199 Y132.237 E7551.78911
G1 X37.199 Y90.763 E7556.76599
G1 X37.799 Y89.721 E7556.91028
G1 X37.799 Y133.272 E7562.1364
G1 X38.399 Y134.307 E7562.27996
G1 X38.399 Y88.679 E7567.75532
G1 X38.893 Y87.822 E7567.87402
G1 X38.999 Y87.651 E7567.89817
G1 X38.999 Y135.342 E7573.62109
G1 X39.028 Y135.393 E7573.62813
G1 X39.534 Y136.197 E7573.74212
G1 X39.599 Y136.286 E7573.75535
G1 X39.599 Y86.714 E7579.70399
G1 X40.095 Y86.028 E7579.80557
G1 X40.199 Y85.902 E7579.82518
G1 X40.199 Y137.102 E7585.96918
G1 X40.799 Y137.814 E7586.08091
G1 X40.799 Y85.186 E7592.39627
G1 X41.399 Y84.519 E7592.50393
G1 X41.399 Y138.484 E7598.97973
G1 X41.999 Y139.15 E7599.0873
G1 X41.999 Y83.851 E7605.72318
G1 X42.599 Y83.183 E7605.83093
G1 X42.599 Y139.815 E7612.62677
G1 X43.199 Y140.481 E7612.73434
G1 X43.199 Y82.515 E7619.69026
G1 X43.799 Y81.847 E7619.798
G1 X43.799 Y141.146 E7626.91388
G1 X44.399 Y141.812 E7627.02145
G1 X44.399 Y81.179 E7634.29741
G1 X44.618 Y80.936 E7634.33667
G1 X44.999 Y80.54 E7634.40261
G1 X44.999 Y142.457 E7641.83265
G1 X45.401 Y142.873 E7641.90207
G1 X45.599 Y143.05 E7641.93394
G1 X45.599 Y79.952 E7649.5057
G1 X46.162 Y79.444 E7649.5967
G1 X46.199 Y79.414 E7649.60241
G1 X46.199 Y143.588 E7657.30329
G1 X46.226 Y143.613 E7657.30771
G1 X46.799 Y144.059 E7657.39484
G1 X46.799 Y78.943 E7665.20876
G1 X46.935 Y78.837 E7665.22945
G1 X47.399 Y78.498 E7665.29841
G1 X47.399 Y144.507 E7673.21949
G1 X47.999 Y144.942 E7673.30842
G1 X47.999 Y78.061 E7681.33414
G1 X48.599 Y77.624 E7681.42322
G1 X48.599 Y145.378 E7689.5537
G1 X49.199 Y145.813 E7689.64263
G1 X49.199 Y77.187 E7697.87775
G1 X49.799 Y76.75 E7697.96682
G1 X49.799 Y146.249 E7706.3067
G1 X50.399 Y146.684 E7706.39563
G1 X50.399 Y76.313 E7714.84015
G1 X50.999 Y75.876 E7714.92922
G1 X50.999 Y147.12 E7723.4785
G1 X51.599 Y147.555 E7723.56744
G1 X51.599 Y75.439 E7732.22136
G1 X51.642 Y75.408 E7732.22772
G1 X52.199 Y75.031 E7732.30843
G1 X52.199 Y147.966 E7741.06063
G1 X52.571 Y148.216 E7741.11441
G1 X52.799 Y148.347 E7741.14597
G1 X52.799 Y74.653 E7749.98925
G1 X53.399 Y74.305 E7750.07248
G1 X53.399 Y148.692 E7758.99892
G1 X53.517 Y148.76 E7759.01526
G1 X53.999 Y148.995 E7759.07961
G1 X53.999 Y74.007 E7768.07817
G1 X54.361 Y73.83 E7768.12653
G1 X54.599 Y73.723 E7768.15784
G1 X54.599 Y149.28 E7777.22468
G1 X55.199 Y149.546 E7777.30344
G1 X55.199 Y73.456 E7786.43424
G1 X55.799 Y73.188 E7786.5131
G1 X55.799 Y149.813 E7795.7081
G1 X56.399 Y150.08 E7795.7869
G1 X56.399 Y72.921 E7805.04598
G1 X56.999 Y72.653 E7805.12484
G1 X56.999 Y150.346 E7814.448
G1 X57.599 Y150.613 E7814.52681
G1 X57.599 Y72.385 E7823.91417
G1 X58.199 Y72.118 E7823.99297
G1 X58.199 Y150.88 E7833.44441
G1 X58.799 Y151.146 E7833.52317
G1 X58.799 Y71.85 E7843.03869
G1 X59.399 Y71.583 E7843.1175
G1 X59.399 Y151.413 E7852.6971
G1 X59.735 Y151.563 E7852.74125
G1 X59.999 Y151.668 E7852.77535
G1 X59.999 Y71.329 E7862.41603
G1 X60.599 Y71.085 E7862.49375
G1 X60.599 Y151.909 E7872.19263
G1 X60.693 Y151.947 E7872.2048
G1 X61.199 Y152.11 E7872.26859
G1 X61.199 Y70.888 E7882.01523
G1 X61.628 Y70.75 E7882.06931
G1 X61.799 Y70.706 E7882.0905
G1 X61.799 Y152.297 E7891.88142
G1 X62.399 Y152.446 E7891.95561
G1 X62.399 Y70.554 E7901.78265
G1 X62.585 Y70.507 E7901.80567
G1 X62.999 Y70.418 E7901.85648
G1 X62.999 Y152.586 E7911.71664
G1 X63.599 Y152.713 E7911.79024
G1 X63.599 Y70.29 E7921.681
G1 X64.199 Y70.162 E7921.75462
G1 X64.199 Y152.84 E7931.67598
G1 X64.799 Y152.967 E7931.74957
G1 X64.799 Y70.034 E7941.70153
G1 X65.399 Y69.906 E7941.77515
G1 X65.399 Y153.094 E7951.75771
G1 X65.999 Y153.221 E7951.83131
G1 X65.999 Y69.777 E7961.84459
G1 X66.599 Y69.649 E7961.91821
G1 X66.599 Y153.348 E7971.96209
G1 X67.199 Y153.475 E7972.03568
G1 X67.199 Y69.521 E7982.11016
G1 X67.799 Y69.393 E7982.18378
G1 X67.799 Y153.602 E7992.28886
G1 X68.399 Y153.729 E7992.36246
G1 X68.399 Y69.269 E8002.49766
G1 X68.999 Y69.163 E8002.57077
G1 X68.999 Y153.833 E8012.73117
G1 X69.378 Y153.899 E8012.77734
G1 X69.599 Y153.921 E8012.80399
G1 X69.599 Y69.078 E8022.98515
G1 X70.199 Y69.013 E8023.05757
G1 X70.199 Y153.984 E8033.25409
G1 X70.456 Y154.011 E8033.2851
G1 X70.799 Y154.023 E8033.32629
G1 X70.799 Y68.978 E8043.53169
G1 X71.356 Y68.957 E8043.59857
G1 X71.399 Y68.956 E8043.60373
G1 X71.399 Y154.044 E8053.81429
G1 X71.475 Y154.047 E8053.82342
G1 X71.999 Y154.047 E8053.8863
G1 X71.999 Y68.956 E8064.09722
G1 X72.599 Y68.955 E8064.16922
G1 X72.599 Y154.047 E8074.38026
G1 X73.199 Y154.046 E8074.45226
G1 X73.199 Y68.955 E8084.66318
G1 X73.799 Y68.954 E8084.73518
G1 X73.799 Y154.046 E8094.94622
G1 X74.399 Y154.045 E8095.01822
G1 X74.399 Y68.954 E8105.22914
G1 X74.999 Y68.953 E8105.30114
G1 X74.999 Y154.044 E8115.51206
G1 X75.599 Y154.044 E8115.58406
G1 X75.599 Y68.953 E8125.79498
G1 X76.199 Y68.952 E8125.86698
G1 X76.199 Y154.043 E8136.0779
G1 X76.799 Y154.043 E8136.1499
G1 X76.799 Y68.952 E8146.36082
G1 X77.225 Y68.952 E8146.41194
G1 X77.399 Y68.959 E8146.43284
G1 X77.399 Y154.04 E8156.64256
G1 X77.999 Y154.017 E8156.71461
G1 X77.999 Y68.98 E8166.91905
G1 X78.244 Y68.988 E8166.94847
G1 X78.599 Y69.025 E8166.9913
G1 X78.599 Y153.975 E8177.1853
G1 X79.199 Y153.911 E8177.25771
G1 X79.199 Y69.088 E8187.43647
G1 X79.322 Y69.1 E8187.4513
G1 X79.799 Y69.183 E8187.5094
G1 X79.799 Y153.818 E8197.6656
G1 X80.399 Y153.713 E8197.73869
G1 X80.399 Y69.29 E8207.86945
G1 X80.999 Y69.418 E8207.94307
G1 X80.999 Y153.585 E8218.04311
G1 X81.599 Y153.457 E8218.11673
G1 X81.599 Y69.545 E8228.18617
G1 X82.199 Y69.672 E8228.25977
G1 X82.199 Y153.329 E8238.29861
G1 X82.799 Y153.201 E8238.37223
G1 X82.799 Y69.799 E8248.38047
G1 X83.399 Y69.926 E8248.45406
G1 X83.399 Y153.073 E8258.4317
G1 X83.999 Y152.945 E8258.50532
G1 X83.999 Y70.053 E8268.45236
G1 X84.599 Y70.18 E8268.52596
G1 X84.599 Y152.816 E8278.44228
G1 X85.199 Y152.688 E8278.5159
G1 X85.199 Y70.307 E8288.40162
G1 X85.799 Y70.435 E8288.47524
G1 X85.799 Y152.56 E8298.33024
G1 X86.115 Y152.492 E8298.36903
G1 X86.399 Y152.42 E8298.40418
G1 X86.399 Y70.577 E8308.22534
G1 X86.995 Y70.725 E8308.29904
G1 X86.999 Y70.727 E8308.29957
G1 X86.999 Y152.268 E8318.08449
G1 X87.072 Y152.249 E8318.09354
G1 X87.599 Y152.079 E8318.15999
G1 X87.599 Y70.921 E8327.89895
G1 X88.006 Y71.052 E8327.95026
G1 X88.199 Y71.13 E8327.97524
G1 X88.199 Y151.874 E8337.66452
G1 X88.799 Y151.631 E8337.7422
G1 X88.799 Y71.37 E8347.37352
G1 X88.965 Y71.436 E8347.39496
G1 X89.399 Y71.629 E8347.45196
G1 X89.399 Y151.373 E8357.02124
G1 X89.999 Y151.106 E8357.10004
G1 X89.999 Y71.896 E8366.60524
G1 X90.599 Y72.163 E8366.68405
G1 X90.599 Y150.838 E8376.12505
G1 X91.199 Y150.571 E8376.20386
G1 X91.199 Y72.429 E8385.5809
G1 X91.799 Y72.696 E8385.6597
G1 X91.799 Y150.303 E8394.97254
G1 X92.399 Y150.036 E8395.05135
G1 X92.399 Y72.963 E8404.30011
G1 X92.999 Y73.23 E8404.37892
G1 X92.999 Y149.768 E8413.56348
G1 X93.599 Y149.5 E8413.64233
G1 X93.599 Y73.496 E8422.76281
G1 X94.199 Y73.763 E8422.84162
G1 X94.199 Y149.233 E8431.89802
G1 X94.339 Y149.17 E8431.91644
G1 X94.799 Y148.945 E8431.97789
G1 X94.799 Y74.053 E8440.96493
G1 X95.182 Y74.239 E8441.01603
G1 X95.399 Y74.364 E8441.04608
G1 X95.399 Y148.639 E8449.95908
G1 X95.999 Y148.29 E8450.04237
G1 X95.999 Y74.709 E8458.87209
G1 X96.138 Y74.788 E8458.89128
G1 X96.599 Y75.099 E8458.95801
G1 X96.599 Y147.903 E8467.69449
G1 X97.062 Y147.59 E8467.76155
G1 X97.199 Y147.491 E8467.78184
G1 X97.199 Y75.515 E8476.41896
G1 X97.799 Y75.951 E8476.50796
G1 X97.799 Y147.053 E8485.0402
G1 X98.399 Y146.616 E8485.12927
G1 X98.399 Y76.386 E8493.55687
G1 X98.999 Y76.822 E8493.64587
G1 X98.999 Y146.179 E8501.96871
G1 X99.599 Y145.741 E8502.05786
G1 X99.599 Y77.257 E8510.27594
G1 X100.199 Y77.692 E8510.36487
G1 X100.199 Y145.304 E8518.47831
G1 X100.799 Y144.867 E8518.56738
G1 X100.799 Y78.128 E8526.57606
G1 X101.399 Y78.563 E8526.66499
G1 X101.399 Y144.429 E8534.56891
G1 X101.79 Y144.144 E8534.62698
G1 X101.999 Y143.98 E8534.65886
G1 X101.999 Y79.017 E8542.45442
G1 X102.466 Y79.38 E8542.52539
G1 X102.599 Y79.5 E8542.54689
G1 X102.599 Y143.502 E8550.22713
G1 X103.199 Y142.96 E8550.32416
G1 X103.199 Y80.037 E8557.87492
G1 X103.282 Y80.111 E8557.88826
G1 X103.799 Y80.643 E8557.97728
G1 X103.799 Y142.358 E8565.38308
G1 X104.084 Y142.061 E8565.43248
G1 X104.399 Y141.711 E8565.48898
G1 X104.399 Y81.293 E8572.73914
G1 X104.999 Y81.959 E8572.84671
G1 X104.999 Y141.043 E8579.93679
G1 X105.599 Y140.375 E8580.04454
G1 X105.599 Y82.624 E8586.97466
G1 X106.199 Y83.29 E8587.08223
G1 X106.199 Y139.707 E8593.85227
G1 X106.799 Y139.04 E8593.95993
G1 X106.799 Y83.955 E8600.57013
G1 X107.399 Y84.621 E8600.6777
G1 X107.399 Y138.372 E8607.12782
G1 X107.967 Y137.739 E8607.22987
G1 X107.999 Y137.701 E8607.23583
G1 X107.999 Y85.296 E8613.52443
G1 X108.526 Y85.924 E8613.62281
G1 X108.599 Y86.025 E8613.63777
G1 X108.599 Y136.979 E8619.75225
G1 X108.614 Y136.96 E8619.75515
G1 X109.199 Y136.151 E8619.87495
G1 X109.199 Y86.854 E8625.79059
G1 X109.673 Y87.604 E8625.89706
G1 X109.799 Y87.801 E8625.92512
G1 X109.799 Y135.206 E8631.61372
G1 X110.195 Y134.64 E8631.69662
G1 X110.399 Y134.42 E8631.73262
G1 X110.399 Y88.587 E8637.23258
G1 X110.766 Y88.957 E8637.29512
G1 X110.999 Y89.141 E8637.33074
G1 X110.999 Y133.857 E8642.69666
G1 X111.165 Y133.718 E8642.72265
G1 X111.599 Y133.44 E8642.78449
G1 X111.599 Y89.553 E8648.05093
G1 X111.869 Y89.713 E8648.0886
G1 X112.199 Y89.858 E8648.13185
G1 X112.199 Y133.133 E8653.32485
G1 X112.334 Y133.068 E8653.34283
G1 X112.799 Y132.916 E8653.40154
G1 X112.799 Y90.075 E8658.54246
G1 X113.126 Y90.17 E8658.58332
G1 X113.399 Y90.214 E8658.6165
G1 X113.399 Y132.778 E8663.72418
G1 X113.63 Y132.733 E8663.75242
G1 X113.999 Y132.709 E8663.7968
G1 X113.999 Y90.276 E8668.88876
G1 X114.599 Y90.279 E8668.96076
G1 X114.599 Y132.69 E8674.05008
G1 X115.199 Y132.69 E8674.12208
G1 X115.199 Y90.281 E8679.21116
G1 X115.799 Y90.283 E8679.28316
G1 X115.799 Y132.689 E8684.37188
G1 X116.399 Y132.688 E8684.44388
G1 X116.399 Y90.286 E8689.53212
G1 X116.999 Y90.288 E8689.60412
G1 X116.999 Y132.688 E8694.69212
G1 X117.599 Y132.687 E8694.76412
G1 X117.599 Y90.291 E8699.85164
G1 X118.199 Y90.293 E8699.92364
G1 X118.199 Y132.686 E8705.0108
G1 X118.799 Y132.686 E8705.0828
G1 X118.799 Y90.295 E8710.16972
G1 X119.399 Y90.298 E8710.24172
G1 X119.399 Y132.685 E8715.32816
G1 X119.83 Y132.684 E8715.37988
G1 X119.999 Y132.693 E8715.40019
G1 X119.999 Y90.289 E8720.48867
G1 X120.509 Y90.257 E8720.54999
G1 X120.599 Y90.239 E8720.561
G1 X120.599 Y132.748 E8725.66208
G1 X121.092 Y132.836 E8725.72218
G1 X121.199 Y132.869 E8725.73561
G1 X121.199 Y90.12 E8730.86549
G1 X121.799 Y89.923 E8730.94128
G1 X121.799 Y133.069 E8736.1188
G1 X122.34 Y133.317 E8736.19021
G1 X122.399 Y133.353 E8736.19851
G1 X122.399 Y89.64 E8741.44407
G1 X122.41 Y89.635 E8741.44552
G1 X122.974 Y89.274 E8741.52587
G1 X122.999 Y89.253 E8741.52979
G1 X122.999 Y133.745 E8746.86883
G1 X123.428 Y134.095 E8746.93527
G1 X123.599 Y134.284 E8746.96585
G1 X123.599 Y88.726 E8752.43281
G1 X123.891 Y88.417 E8752.48383
G1 X124.199 Y88.072 E8752.53933
G1 X124.199 Y134.948 E8758.16445
G1 X124.799 Y135.612 E8758.27184
G1 X124.799 Y87.402 E8764.05704
G1 X125.399 Y86.732 E8764.16497
G1 X125.399 Y136.276 E8770.11025
G1 X125.999 Y136.941 E8770.21773
G1 X125.999 Y86.061 E8776.32333
G1 X126.599 Y85.391 E8776.43125
G1 X126.599 Y137.605 E8782.69693
G1 X127.199 Y138.269 E8782.80433
G1 X127.199 Y84.72 E8789.23021
G1 X127.266 Y84.646 E8789.24218
G1 X127.799 Y84.093 E8789.33435
G1 X127.799 Y138.9 E8795.91119
G1 X128.06 Y139.17 E8795.95625
G1 X128.399 Y139.475 E8796.01098
G1 X128.399 Y83.526 E8802.72486
G1 X128.786 Y83.176 E8802.78747
G1 X128.999 Y83.008 E8802.82002
G1 X128.999 Y139.996 E8809.65858
G1 X129.599 Y140.465 E8809.74997
G1 X129.599 Y82.539 E8816.70109
G1 X130.199 Y82.101 E8816.79023
G1 X130.199 Y140.903 E8823.84647
G1 X130.799 Y141.339 E8823.93548
G1 X130.799 Y81.663 E8831.0966
G1 X131.4 Y81.226 E8831.18577
G1 X131.399 Y141.775 E8838.45165
G1 X131.999 Y142.21 E8838.54058
G1 X132 Y80.788 E8845.91122
G1 X132.6 Y80.35 E8846.00036
G1 X132.599 Y142.646 E8853.47588
G1 X133.199 Y143.081 E8853.56481
G1 X133.2 Y79.913 E8861.14497
G1 X133.44 Y79.738 E8861.18062
G1 X133.8 Y79.494 E8861.2328
G1 X133.799 Y143.503 E8868.91388
G1 X134.35 Y143.874 E8868.99359
G1 X134.399 Y143.902 E8869.00037
G1 X134.4 Y79.097 E8876.77697
G1 X135 Y78.749 E8876.8602
G1 X134.999 Y144.247 E8884.71996
G1 X135.297 Y144.419 E8884.76125
G1 X135.599 Y144.565 E8884.8015
G1 X135.6 Y78.433 E8892.73734
G1 X136.118 Y78.179 E8892.80657
G1 X136.2 Y78.142 E8892.81737
G1 X136.199 Y144.857 E8900.82317
G1 X136.263 Y144.889 E8900.83176
G1 X136.799 Y145.127 E8900.90213
G1 X136.8 Y77.873 E8908.97261
G1 X137.4 Y77.605 E8909.05147
G1 X137.399 Y145.393 E8917.18603
G1 X137.999 Y145.659 E8917.26479
G1 X138 Y77.312 E8925.46643
G1 X138.264 Y77.174 E8925.50217
G1 X138.6 Y76.939 E8925.55138
G1 X138.599 Y145.926 E8933.82982
G1 X139.199 Y146.192 E8933.90857
G1 X139.2 Y76.44 E8942.27881
G1 X139.308 Y76.343 E8942.29623
G1 X139.666 Y75.938 E8942.3611
G1 X139.8 Y75.794 E8942.3847
G1 X139.799 Y146.459 E8950.8645
G1 X140.399 Y146.725 E8950.94326
G1 X140.4 Y75.17 E8959.52986
G1 X141 Y74.607 E8959.6286
G1 X140.999 Y146.974 E8968.31264
G1 X141.533 Y147.189 E8968.38171
G1 X141.599 Y147.21 E8968.39003
G1 X141.6 Y74.11 E8977.16203
G1 X141.916 Y73.854 E8977.21083
G1 X142.2 Y73.655 E8977.25244
G1 X142.199 Y147.404 E8986.10232
G1 X142.548 Y147.517 E8986.14634
G1 X142.799 Y147.579 E8986.17737
G1 X142.8 Y73.237 E8995.09841
G1 X143.4 Y72.88 E8995.18219
G1 X143.399 Y147.728 E9004.16395
G1 X143.572 Y147.772 E9004.18537
G1 X143.999 Y147.862 E9004.23774
G1 X144 Y72.55 E9013.27518
G1 X144.6 Y72.25 E9013.35567
G1 X144.599 Y147.988 E9022.44423
G1 X145.199 Y148.115 E9022.51783
G1 X145.2 Y71.996 E9031.65211
G1 X145.671 Y71.804 E9031.71314
G1 X145.8 Y71.761 E9031.72946
G1 X145.799 Y148.242 E9040.90718
G1 X146.399 Y148.369 E9040.98078
G1 X146.4 Y71.565 E9050.19726
G1 X146.694 Y71.469 E9050.23437
G1 X147 Y71.393 E9050.27221
G1 X146.999 Y148.496 E9059.52457
G1 X147.599 Y148.622 E9059.59814
G1 X147.6 Y71.244 E9068.8835
G1 X147.742 Y71.209 E9068.90105
G1 X148.2 Y71.13 E9068.95682
G1 X148.199 Y148.749 E9078.2711
G1 X148.272 Y148.765 E9078.28007
G1 X148.799 Y148.855 E9078.34422
G1 X148.8 Y71.027 E9087.68358
G1 X149.4 Y70.969 E9087.75592
G1 X149.399 Y148.947 E9097.11328
G1 X149.999 Y149.009 E9097.18566
G1 X150 Y70.919 E9106.55646
G1 X150.593 Y70.903 E9106.62765
G1 X150.6 Y70.902 E9106.62849
G1 X150.599 Y149.048 E9116.00601
G1 X151.199 Y149.069 E9116.07806
G1 X151.2 Y70.856 E9125.46362
G1 X151.571 Y70.828 E9125.50827
G1 X151.8 Y70.82 E9125.53576
G1 X151.799 Y149.073 E9134.92612
G1 X152.399 Y149.072 E9134.99812
G1 X152.4 Y70.8 E9144.39076
G1 X152.439 Y70.799 E9144.39544
G1 X153 Y70.799 E9144.46276
G1 X152.999 Y149.072 E9153.85552
G1 X153.599 Y149.071 E9153.92752
G1 X153.6 Y70.799 E9163.32016
G1 X154.2 Y70.799 E9163.39216
G1 X154.199 Y149.07 E9172.78468
G1 X154.799 Y149.07 E9172.85668
G1 X154.8 Y70.799 E9182.2492
G1 X154.834 Y70.799 E9182.25328
G1 X155.4 Y70.82 E9182.32125
G1 X155.399 Y149.069 E9191.71113
G1 X155.999 Y149.069 E9191.78313
G1 X156 Y70.846 E9201.16989
G1 X156.6 Y70.888 E9201.24207
G1 X156.599 Y149.05 E9210.62151
G1 X157.105 Y149.03 E9210.68227
G1 X157.199 Y149.02 E9210.69362
G1 X157.2 Y70.925 E9220.06502
G1 X157.8 Y70.959 E9220.13713
G1 X157.799 Y148.956 E9229.49677
G1 X158.18 Y148.915 E9229.54276
G1 X158.399 Y148.877 E9229.56943
G1 X158.4 Y71.023 E9238.91191
G1 X159 Y71.107 E9238.98461
G1 X158.999 Y148.77 E9248.30417
G1 X159.171 Y148.739 E9248.32514
G1 X159.599 Y148.648 E9248.37765
G1 X159.6 Y71.229 E9257.66793
G1 X160.146 Y71.346 E9257.73494
G1 X160.2 Y71.362 E9257.7417
G1 X160.199 Y148.52 E9267.00066
G1 X160.799 Y148.391 E9267.0743
G1 X160.8 Y71.537 E9276.29678
G1 X161.177 Y71.647 E9276.34391
G1 X161.4 Y71.731 E9276.37251
G1 X161.399 Y148.263 E9285.55635
G1 X161.999 Y148.134 E9285.62999
G1 X162 Y71.955 E9294.77147
G1 X162.178 Y72.021 E9294.79425
G1 X162.6 Y72.216 E9294.85004
G1 X162.599 Y148.006 E9303.94484
G1 X163.199 Y147.878 E9304.01846
G1 X163.2 Y72.495 E9313.06442
G1 X163.8 Y72.825 E9313.14659
G1 X163.799 Y147.749 E9322.13747
G1 X163.892 Y147.729 E9322.14888
G1 X164.399 Y147.601 E9322.21163
G1 X164.4 Y73.186 E9331.14143
G1 X165 Y73.577 E9331.22737
G1 X164.999 Y147.435 E9340.09033
G1 X165.599 Y147.239 E9340.16608
G1 X165.6 Y74.032 E9348.95092
G1 X165.855 Y74.226 E9348.98937
G1 X166.2 Y74.537 E9349.0451
G1 X166.199 Y147.016 E9357.74258
G1 X166.799 Y146.773 E9357.82026
G1 X166.8 Y75.078 E9366.42366
G1 X166.907 Y75.174 E9366.44091
G1 X167.4 Y75.699 E9366.52734
G1 X167.399 Y146.506 E9375.02418
G1 X167.999 Y146.239 E9375.10298
G1 X168 Y76.331 E9383.49194
G1 X168.247 Y76.589 E9383.53481
G1 X168.6 Y76.868 E9383.5888
G1 X168.599 Y145.971 E9391.88116
G1 X169.199 Y145.703 E9391.96001
G1 X169.2 Y77.246 E9400.17485
G1 X169.625 Y77.484 E9400.23331
G1 X169.8 Y77.562 E9400.2563
G1 X169.799 Y145.436 E9408.40118
G1 X170.399 Y145.168 E9408.48003
G1 X170.4 Y77.829 E9416.56071
G1 X171 Y78.096 E9416.63952
G1 X170.999 Y144.901 E9424.65612
G1 X171.134 Y144.84 E9424.6739
G1 X171.599 Y144.612 E9424.73605
G1 X171.6 Y78.385 E9432.68329
G1 X171.993 Y78.575 E9432.73567
G1 X172.2 Y78.695 E9432.76438
G1 X172.199 Y144.306 E9440.6377
G1 X172.799 Y143.958 E9440.72093
G1 X172.8 Y79.04 E9448.51109
G1 X172.944 Y79.122 E9448.53098
G1 X173.4 Y79.429 E9448.59694
G1 X173.399 Y143.57 E9456.29386
G1 X173.858 Y143.26 E9456.36033
G1 X173.999 Y143.158 E9456.38121
G1 X174 Y79.847 E9463.97853
G1 X174.6 Y80.282 E9464.06746
G1 X174.599 Y142.72 E9471.56002
G1 X175.199 Y142.282 E9471.64917
G1 X175.2 Y80.717 E9479.03697
G1 X175.8 Y81.153 E9479.12597
G1 X175.799 Y141.844 E9486.40889
G1 X176.399 Y141.407 E9486.49796
G1 X176.4 Y81.588 E9493.67624
G1 X177 Y82.024 E9493.76525
G1 X176.999 Y140.969 E9500.83865
G1 X177.599 Y140.531 E9500.92779
G1 X177.6 Y82.459 E9507.89643
G1 X177.638 Y82.486 E9507.90202
G1 X178.2 Y82.925 E9507.9876
G1 X178.199 Y140.067 E9514.84464
G1 X178.525 Y139.808 E9514.8946
G1 X178.799 Y139.561 E9514.93887
G1 X178.8 Y83.436 E9521.67387
G1 X179.251 Y83.842 E9521.74669
G1 X179.4 Y83.996 E9521.7724
G1 X179.399 Y139.007 E9528.37372
G1 X179.999 Y138.384 E9528.47752
G1 X180 Y84.622 E9534.92896
G1 X180.6 Y85.287 E9535.03644
G1 X180.599 Y137.718 E9541.32816
G1 X181.199 Y137.05 E9541.4359
G1 X181.2 Y85.952 E9547.56766
G1 X181.8 Y86.617 E9547.67515
G1 X181.799 Y136.382 E9553.64695
G1 X182.399 Y135.714 E9553.75469
G1 X182.4 Y87.282 E9559.56653
G1 X183 Y87.946 E9559.67392
G1 X182.999 Y135.046 E9565.32592
G1 X183.222 Y134.797 E9565.36604
G1 X183.599 Y134.344 E9565.43676
G1 X183.6 Y88.651 E9570.91992
G1 X183.773 Y88.856 E9570.95211
G1 X184.2 Y89.44 E9571.03892
G1 X184.199 Y133.562 E9576.33356
G1 X184.496 Y133.15 E9576.39451
G1 X184.799 Y132.662 E9576.46344
G1 X184.8 Y90.344 E9581.5416
G1 X184.956 Y90.591 E9581.57666
G1 X185.4 Y91.358 E9581.683
G1 X185.399 Y131.651 E9586.51816
G1 X185.999 Y130.608 E9586.66256
G1 X186 Y92.393 E9591.24836
G1 X186.6 Y93.429 E9591.39202
G1 X186.599 Y129.565 E9595.72834
G1 X187.199 Y128.521 E9595.87284
G1 X187.2 Y94.464 E9599.95968
G1 X187.335 Y94.697 E9599.99199
G1 X187.8 Y95.569 E9600.11058
G1 X187.799 Y127.42 E9603.9327
G1 X187.878 Y127.27 E9603.95304
G1 X188.314 Y126.287 E9604.08209
G1 X188.399 Y126.054 E9604.11185
G1 X188.4 Y96.958 E9607.60337
G1 X188.601 Y97.506 E9607.67341
G1 X189 Y98.728 E9607.82767
G1 X188.999 Y124.292 E9610.89535
G1 X189.599 Y122.433 E9611.12976
G1 X189.6 Y100.565 E9613.75392
G1 X190.091 Y102.067 E9613.94355
G1 X190.2 Y102.447 E9613.99099
G1 X190.199 Y120.552 E9616.16359
G1 X190.409 Y119.811 E9616.25601
G1 X190.632 Y118.758 E9616.38517
G1 X190.778 Y117.718 E9616.51119
G1 X190.8 Y117.505 E9616.53689
G1 X190.8 Y105.579 E9617.96801
G1 X191.258 Y109.868 E9618.48562
G1 X191.333 Y110.906 E9618.6105
G1 X191.334 Y111.978 E9618.73914
G1 X191.273 Y112.913 E9618.85158
M204 S5000
M205 X30 Y30
G0 X191.273 Y112.913 Z1.63
G0 F2400 X130.686 Y105.9
;TIME_ELAPSED:4751.491961
;LAYER:0
M106 S127.5
M204 S625
M205 X6 Y6
G10
G1 F600 Z1.78
;MESH:[RUG]_Suzuki_325.stl
G0 F1200 X130.686 Y105.9 Z1.78
M204 S500
M205 X5 Y5
;TYPE:WALL-INNER
G1 F600 Z1.63
G11
G1 X130.686 Y106.154 E9618.93692
G1 X132.205 Y106.394 E9619.45364
G1 X133.457 Y102.528 E9620.81903
G1 X135.768 Y98.522 E9622.37297
G1 X138.854 Y95.092 E9623.92324
G1 X142.605 Y92.363 E9625.48184
G1 X146.821 Y90.486 E9627.03247
G1 X151.242 Y89.548 E9628.55099
G1 X151.384 Y89.526 E9628.59927
G1 X153.157 Y89.526 E9629.195
G1 X153.157 Y86.4 E9630.24534
G1 X154.139 Y86.4 E9630.57529
G1 X154.14 Y89.526 E9631.62562
G1 X155.889 Y89.526 E9632.21329
G1 X160.488 Y90.492 E9633.79227
G1 X164.696 Y92.364 E9635.33976
G1 X168.433 Y95.08 E9636.89198
G1 X171.516 Y98.505 E9638.44034
G1 X173.825 Y102.499 E9639.99044
G1 X175.256 Y106.896 E9641.54411
G1 X175.742 Y111.488 E9643.09564
G1 X175.263 Y116.081 E9644.64725
G1 X173.839 Y120.473 E9646.19859
G1 X171.529 Y124.479 E9647.75236
G1 X168.444 Y127.908 E9649.30216
G1 X164.693 Y130.637 E9650.86076
G1 X160.476 Y132.514 E9652.41169
G1 X155.96 Y133.474 E9653.96297
G1 X151.337 Y133.474 E9655.5163
G1 X146.821 Y132.514 E9657.06758
G1 X142.602 Y130.636 E9658.61927
G1 X138.868 Y127.921 E9660.17048
G1 X135.779 Y124.493 E9661.72093
G1 X133.472 Y120.501 E9663.27012
G1 X132.204 Y116.606 E9664.64644
G1 X130.686 Y116.846 E9665.16283
G1 X130.686 Y117.076 E9665.24011
G1 X102.486 Y117.099 E9674.71531
G1 X102.486 Y117.024 E9674.74051
G1 X100.968 Y116.784 E9675.25689
G1 X99.109 Y122.504 E9677.27777
G1 X96.278 Y127.415 E9679.1824
G1 X92.492 Y131.624 E9681.08457
G1 X87.898 Y134.966 E9682.99339
G1 X82.723 Y137.27 E9684.89673
G1 X77.185 Y138.447 E9686.79906
G1 X71.517 Y138.447 E9688.70351
G1 X65.979 Y137.27 E9690.60584
G1 X60.804 Y134.966 E9692.50919
G1 X56.221 Y131.636 E9694.41264
G1 X52.441 Y127.436 E9696.31122
G1 X49.608 Y122.537 E9698.2127
G1 X47.853 Y117.146 E9700.11764
G1 X47.259 Y111.514 E9702.02049
G1 X47.845 Y105.881 E9703.92339
G1 X49.593 Y100.496 E9705.82569
G1 X52.427 Y95.583 E9707.7314
G1 X56.21 Y91.376 E9709.6324
G1 X60.804 Y88.034 E9711.54122
G1 X65.979 Y85.73 E9713.44457
G1 X71.517 Y84.553 E9715.34689
G1 X77.185 Y84.553 E9717.25134
G1 X82.723 Y85.73 E9719.15367
G1 X87.898 Y88.034 E9721.05702
G1 X92.478 Y91.363 E9722.95946
G1 X96.264 Y95.566 E9724.86013
G1 X99.093 Y100.46 E9726.75949
G1 X100.968 Y106.217 E9728.79384
G1 X102.486 Y105.977 E9729.31023
G1 X102.486 Y105.9 E9729.3361
G1 X130.686 Y105.9 E9738.8113
M204 S625
M205 X6 Y6
G0 F1200 X130.616 Y105.97
G0 X142.652 Y130.55
G0 X142.3 Y131.158
M204 S500
M205 X5 Y5
;TYPE:WALL-OUTER
G1 F600 X138.462 Y128.368 E9740.4056
G1 X135.294 Y124.851 E9741.99603
G1 X132.919 Y120.742 E9743.59069
G1 X131.877 Y117.542 E9744.72146
G1 X131.792 Y117.279 E9744.81432
G1 X131.286 Y117.359 E9744.98645
G1 X131.286 Y117.636 E9745.0728
G1 X131.286 Y117.675 E9745.0859
G1 X101.886 Y117.7 E9754.96431
G1 X101.886 Y117.537 E9755.01907
G1 X101.38 Y117.457 E9755.1912
G1 X101.358 Y117.527 E9755.21148
G1 X99.66 Y122.75 E9757.05681
G1 X96.768 Y127.767 E9759.00254
G1 X92.895 Y132.072 E9760.94824
G1 X88.2 Y135.488 E9762.89913
G1 X82.908 Y137.844 E9764.8455
G1 X77.249 Y139.047 E9766.78941
G1 X71.453 Y139.047 E9768.73686
G1 X65.794 Y137.844 E9770.68078
G1 X60.502 Y135.488 E9772.62714
G1 X55.818 Y132.084 E9774.57267
G1 X51.954 Y127.792 E9776.5131
G1 X49.055 Y122.778 E9778.45913
G1 X47.263 Y117.273 E9780.40434
G1 X46.655 Y111.515 E9782.34979
G1 X47.255 Y105.756 E9784.29529
G1 X49.042 Y100.25 E9786.2403
G1 X51.937 Y95.231 E9788.18711
G1 X55.807 Y90.928 E9790.13164
G1 X60.502 Y87.512 E9792.08253
G1 X65.794 Y85.156 E9794.02889
G1 X71.453 Y83.953 E9795.9728
G1 X77.249 Y83.953 E9797.92026
G1 X82.908 Y85.156 E9799.86417
G1 X88.2 Y87.512 E9801.81054
G1 X92.884 Y90.916 E9803.75606
G1 X96.749 Y95.208 E9805.69672
G1 X99.646 Y100.219 E9807.64154
G1 X101.356 Y105.472 E9809.49771
G1 X101.38 Y105.544 E9809.52321
G1 X101.886 Y105.464 E9809.69534
G1 X101.886 Y105.3 E9809.7461
G1 X131.286 Y105.3 E9819.6245
G1 X131.286 Y105.363 E9819.64567
G1 X131.286 Y105.641 E9819.73908
G1 X131.792 Y105.721 E9819.9112
G1 X131.877 Y105.457 E9819.99763
G1 X132.906 Y102.282 E9821.11906
G1 X135.278 Y98.17 E9822.71409
G1 X138.451 Y94.644 E9824.30789
G1 X142.303 Y91.841 E9825.90856
G1 X146.636 Y89.912 E9827.50221
G1 X151.13 Y88.958 E9829.04584
G1 X151.339 Y88.926 E9829.11688
G1 X152.557 Y88.926 E9829.52613
G1 X152.557 Y85.8 E9830.57647
G1 X154.739 Y85.8 E9831.30962
G1 X154.74 Y88.926 E9832.35995
G1 X155.95 Y88.926 E9832.76651
G1 X160.674 Y89.918 E9834.3884
G1 X164.998 Y91.842 E9835.97859
G1 X168.836 Y94.632 E9837.57289
G1 X172.003 Y98.149 E9839.1631
G1 X174.378 Y102.258 E9840.75776
G1 X175.846 Y106.769 E9842.35169
G1 X176.346 Y111.487 E9843.94582
G1 X175.853 Y116.206 E9845.54003
G1 X174.39 Y120.719 E9847.13409
G1 X172.019 Y124.831 E9848.72894
G1 X168.847 Y128.356 E9850.32228
G1 X164.995 Y131.159 E9851.92295
G1 X160.661 Y133.088 E9853.5169
G1 X156.024 Y134.074 E9855.10976
G1 X151.273 Y134.074 E9856.7061
G1 X146.636 Y133.088 E9858.29897
G1 X142.3 Y131.158 E9859.89367
M204 S625
M205 X6 Y6
G0 F1200 X142.058 Y130.982
G0 X142.901 Y130.123
M204 S500
M205 X5 Y5
;TYPE:SKIN
G1 F600 X139.262 Y127.477 E9861.40543
G1 X136.259 Y124.145 E9862.91258
G1 X134.014 Y120.26 E9864.42021
G1 X132.609 Y115.945 E9865.94497
G1 X130.096 Y116.342 E9866.79981
G1 X130.096 Y116.486 E9866.8482
G1 X103.005 Y116.509 E9875.95078
G1 X100.563 Y116.123 E9876.78148
G1 X98.567 Y122.263 E9878.95079
G1 X95.8 Y127.064 E9880.81266
G1 X92.092 Y131.185 E9882.67532
G1 X87.602 Y134.452 E9884.54106
G1 X82.539 Y136.706 E9886.40319
G1 X77.124 Y137.857 E9888.26328
G1 X71.578 Y137.857 E9890.12673
G1 X66.163 Y136.706 E9891.98682
G1 X61.101 Y134.452 E9893.84865
G1 X56.62 Y131.196 E9895.70976
G1 X52.92 Y127.085 E9897.56813
G1 X50.149 Y122.294 E9899.42777
G1 X48.432 Y117.018 E9901.29201
G1 X47.851 Y111.514 E9903.15163
G1 X48.424 Y106.008 E9905.01164
G1 X50.135 Y100.737 E9906.87367
G1 X52.906 Y95.933 E9908.73709
G1 X56.61 Y91.815 E9910.5981
G1 X61.1 Y88.548 E9912.46383
G1 X66.163 Y86.294 E9914.32597
G1 X71.578 Y85.143 E9916.18606
G1 X77.124 Y85.143 E9918.04951
G1 X82.539 Y86.294 E9919.9096
G1 X87.599 Y88.547 E9921.77068
G1 X92.084 Y91.807 E9923.63367
G1 X95.784 Y95.914 E9925.49104
G1 X98.551 Y100.701 E9927.34883
G1 X100.563 Y106.878 E9929.53163
G1 X103.019 Y106.49 E9930.36708
G1 X130.096 Y106.49 E9939.46495
G1 X130.096 Y106.658 E9939.5214
G1 X132.611 Y107.055 E9940.37691
G1 X133.999 Y102.768 E9941.89095
G1 X136.247 Y98.873 E9943.402
G1 X139.254 Y95.531 E9944.91255
G1 X142.901 Y92.877 E9946.42806
G1 X147.005 Y91.05 E9947.93748
G1 X151.343 Y90.129 E9949.42753
G1 X151.43 Y90.116 E9949.45709
G1 X155.825 Y90.116 E9950.93381
G1 X160.309 Y91.058 E9952.47332
G1 X164.397 Y92.877 E9953.97673
G1 X168.036 Y95.522 E9955.48829
G1 X171.037 Y98.856 E9956.99549
G1 X173.283 Y102.74 E9958.503
G1 X174.676 Y107.023 E9960.01629
G1 X175.15 Y111.488 E9961.52496
G1 X174.683 Y115.956 E9963.03439
G1 X173.297 Y120.231 E9964.54439
G1 X171.05 Y124.129 E9966.05615
G1 X168.044 Y127.469 E9967.56597
G1 X164.397 Y130.123 E9969.08148
G1 X160.292 Y131.95 E9970.5912
G1 X155.899 Y132.884 E9972.10024
G1 X151.398 Y132.884 E9973.61258
G1 X147.005 Y131.95 E9975.12162
G1 X142.901 Y130.123 E9976.63103
M204 S625
M205 X6 Y6
G0 F1200 X165.257 Y93.132
M204 S500
M205 X5 Y5
G1 F600 X171.933 Y99.808 E9979.80331
M204 S625
M205 X6 Y6
G0 F1200 X173.096 Y101.82
M204 S500
M205 X5 Y5
G1 F600 X163.367 Y92.091 E9984.42629
M204 S625
M205 X6 Y6
G0 F1200 X161.839 Y91.411
M204 S500
M205 X5 Y5
G1 F600 X173.805 Y103.377 E9990.11224
M204 S625
M205 X6 Y6
G0 F1200 X174.214 Y104.635
M204 S500
M205 X5 Y5
G1 F600 X160.337 Y90.758 E9996.70626
M204 S625
M205 X6 Y6
G0 F1200 X159.263 Y90.533
M204 S500
M205 X5 Y5
G1 F600 X174.623 Y105.892 E10004.00472
M204 S625
M205 X6 Y6
G0 F1200 X174.986 Y107.104
M204 S500
M205 X5 Y5
G92 E0
G1 F600 X158.189 Y90.307 E7.98153
M204 S625
M205 X6 Y6
G0 F1200 X157.114 Y90.081
M204 S500
M205 X5 Y5
G1 F600 X175.087 Y108.053 E16.52162
M204 S625
M205 X6 Y6
G0 F1200 X175.187 Y109.002
M204 S500
M205 X5 Y5
G1 F600 X156.04 Y89.855 E25.61981
M204 S625
M205 X6 Y6
G0 F1200 X155.152 Y89.815
M204 S500
M205 X5 Y5
G1 F600 X175.288 Y109.952 E35.18819
M204 S625
M205 X6 Y6
G0 F1200 X175.389 Y110.901
M204 S500
M205 X5 Y5
G1 F600 X154.304 Y89.815 E45.20751
M204 S625
M205 X6 Y6
G0 F1200 X153.455 Y89.815
M204 S500
M205 X5 Y5
G1 F600 X175.421 Y111.781 E55.64522
M204 S625
M205 X6 Y6
G0 F1200 X175.341 Y112.55
M204 S500
M205 X5 Y5
G1 F600 X152.607 Y89.815 E66.4481
M204 S625
M205 X6 Y6
G0 F1200 X151.758 Y89.815
M204 S500
M205 X5 Y5
G1 F600 X175.26 Y113.318 E77.61592
M204 S625
M205 X6 Y6
G0 F1200 X175.18 Y114.086
M204 S500
M205 X5 Y5
G1 F600 X150.99 Y89.896 E89.11042
M204 S625
M205 X6 Y6
G0 F1200 X150.291 Y90.045
M204 S500
M205 X5 Y5
G1 F600 X175.1 Y114.854 E100.89906
M204 S625
M205 X6 Y6
G0 F1200 X175.019 Y115.622
M204 S500
M205 X5 Y5
G1 F600 X149.591 Y90.194 E112.98183
M204 S625
M205 X6 Y6
G0 F1200 X148.891 Y90.342
M204 S500
M205 X5 Y5
G1 F600 X174.877 Y116.328 E125.32974
M204 S625
M205 X6 Y6
G0 F1200 X174.669 Y116.969
M204 S500
M205 X5 Y5
G1 F600 X148.191 Y90.491 E137.91145
M204 S625
M205 X6 Y6
G0 F1200 X147.491 Y90.639
M204 S500
M205 X5 Y5
G1 F600 X174.461 Y117.61 E150.72718
M204 S625
M205 X6 Y6
G0 F1200 X174.253 Y118.25
M204 S500
M205 X5 Y5
G1 F600 X146.81 Y90.808 E163.76719
M204 S625
M205 X6 Y6
G0 F1200 X146.224 Y91.069
M204 S500
M205 X5 Y5
G1 F600 X174.046 Y118.892 E176.98776
M204 S625
M205 X6 Y6
G0 F1200 X173.838 Y119.532
M204 S500
M205 X5 Y5
G1 F600 X145.637 Y91.331 E190.3882
M204 S625
M205 X6 Y6
G0 F1200 X145.049 Y91.592
M204 S500
M205 X5 Y5
G1 F600 X173.63 Y120.173 E203.96919
M204 S625
M205 X6 Y6
G0 F1200 X173.349 Y120.74
M204 S500
M205 X5 Y5
G1 F600 X144.462 Y91.853 E217.6956
M204 S625
M205 X6 Y6
G0 F1200 X143.875 Y92.115
M204 S500
M205 X5 Y5
G1 F600 X173.038 Y121.278 E231.55315
M204 S625
M205 X6 Y6
G0 F1200 X172.728 Y121.816
M204 S500
M205 X5 Y5
G1 F600 X143.288 Y92.377 E245.54208
M204 S625
M205 X6 Y6
G0 F1200 X142.709 Y92.646
M204 S500
M205 X5 Y5
G1 F600 X172.418 Y122.354 E259.65884
M204 S625
M205 X6 Y6
G0 F1200 X172.108 Y122.893
M204 S500
M205 X5 Y5
G1 F600 X142.218 Y93.004 E273.86161
M204 S625
M205 X6 Y6
G0 F1200 X141.727 Y93.361
M204 S500
M205 X5 Y5
G1 F600 X171.797 Y123.431 E288.15014
M204 S625
M205 X6 Y6
G0 F1200 X171.487 Y123.969
M204 S500
M205 X5 Y5
G1 F600 X141.236 Y93.718 E302.52468
M204 S625
M205 X6 Y6
G0 F1200 X140.745 Y94.076
M204 S500
M205 X5 Y5
G1 F600 X171.142 Y124.473 E316.9686
M204 S625
M205 X6 Y6
G0 F1200 X170.74 Y124.92
M204 S500
M205 X5 Y5
G1 F600 X140.253 Y94.433 E331.45529
M204 S625
M205 X6 Y6
G0 F1200 X139.763 Y94.791
M204 S500
M205 X5 Y5
G1 F600 X170.338 Y125.366 E345.98378
M204 S625
M205 X6 Y6
G0 F1200 X169.936 Y125.813
M204 S500
M205 X5 Y5
G1 F600 X139.271 Y95.148 E360.55505
M204 S625
M205 X6 Y6
G0 F1200 X138.829 Y95.554
M204 S500
M205 X5 Y5
G1 F600 X169.534 Y126.259 E375.14532
M204 S625
M205 X6 Y6
G0 F1200 X169.132 Y126.706
M204 S500
M205 X5 Y5
G1 F600 X138.427 Y96.001 E389.73559
M204 S625
M205 X6 Y6
G0 F1200 X138.025 Y96.447
M204 S500
M205 X5 Y5
G1 F600 X168.731 Y127.153 E404.32634
M204 S625
M205 X6 Y6
G0 F1200 X168.328 Y127.599
M204 S500
M205 X5 Y5
G1 F600 X137.623 Y96.894 E418.91661
M204 S625
M205 X6 Y6
G0 F1200 X137.221 Y97.341
M204 S500
M205 X5 Y5
G1 F600 X167.855 Y127.974 E433.47291
M204 S625
M205 X6 Y6
G0 F1200 X167.364 Y128.332
M204 S500
M205 X5 Y5
G1 F600 X136.819 Y97.787 E447.98715
M204 S625
M205 X6 Y6
G0 F1200 X136.417 Y98.234
M204 S500
M205 X5 Y5
G1 F600 X166.873 Y128.689 E462.45887
M204 S625
M205 X6 Y6
G0 F1200 X166.382 Y129.046
M204 S500
M205 X5 Y5
G1 F600 X136.015 Y98.68 E476.88829
M204 S625
M205 X6 Y6
G0 F1200 X135.702 Y99.215
M204 S500
M205 X5 Y5
G1 F600 X165.891 Y129.404 E491.23337
M204 S625
M205 X6 Y6
G0 F1200 X165.4 Y129.761
M204 S500
M205 X5 Y5
G1 F600 X135.391 Y99.753 E505.49268
M204 S625
M205 X6 Y6
G0 F1200 X135.08 Y100.291
M204 S500
M205 X5 Y5
G1 F600 X164.909 Y130.119 E519.66646
M204 S625
M205 X6 Y6
G0 F1200 X164.393 Y130.452
M204 S500
M205 X5 Y5
G1 F600 X134.77 Y100.829 E533.74259
M204 S625
M205 X6 Y6
G0 F1200 X134.459 Y101.367
M204 S500
M205 X5 Y5
G1 F600 X163.806 Y130.713 E547.68734
M204 S625
M205 X6 Y6
G0 F1200 X163.219 Y130.975
M204 S500
M205 X5 Y5
G1 F600 X134.149 Y101.905 E561.5007
M204 S625
M205 X6 Y6
G0 F1200 X133.838 Y102.442
M204 S500
M205 X5 Y5
G1 F600 X162.631 Y131.236 E575.18267
M204 S625
M205 X6 Y6
G0 F1200 X162.044 Y131.497
M204 S500
M205 X5 Y5
G1 F600 X133.592 Y103.045 E588.70237
M204 S625
M205 X6 Y6
G0 F1200 X133.384 Y103.685
M204 S500
M205 X5 Y5
G1 F600 X161.457 Y131.758 E602.04198
M204 S625
M205 X6 Y6
G0 F1200 X160.87 Y132.02
M204 S500
M205 X5 Y5
G1 F600 X133.176 Y104.326 E615.2015
M204 S625
M205 X6 Y6
G0 F1200 X132.969 Y104.967
M204 S500
M205 X5 Y5
G1 F600 X160.264 Y132.262 E628.17142
M204 S625
M205 X6 Y6
G0 F1200 X159.564 Y132.411
M204 S500
M205 X5 Y5
G1 F600 X132.761 Y105.608 E640.90756
M204 S625
M205 X6 Y6
G0 F1200 X132.554 Y106.249
M204 S500
M205 X5 Y5
G1 F600 X158.864 Y132.56 E653.40967
M204 S625
M205 X6 Y6
G0 F1200 X158.164 Y132.709
M204 S500
M205 X5 Y5
G1 F600 X132.131 Y106.675 E665.78016
M204 S625
M205 X6 Y6
G0 F1200 X131.123 Y106.515
M204 S500
M205 X5 Y5
G1 F600 X157.464 Y132.857 E678.297
M204 S625
M205 X6 Y6
G0 F1200 X156.765 Y133.006
M204 S500
M205 X5 Y5
G1 F600 X129.948 Y106.189 E691.03979
M204 S625
M205 X6 Y6
G0 F1200 X129.1 Y106.189
M204 S500
M205 X5 Y5
G1 F600 X156.065 Y133.155 E703.85314
M204 S625
M205 X6 Y6
G0 F1200 X155.245 Y133.183
M204 S500
M205 X5 Y5
G1 F600 X128.251 Y106.189 E716.68003
M204 S625
M205 X6 Y6
G0 F1200 X127.402 Y106.189
M204 S500
M205 X5 Y5
G1 F600 X154.396 Y133.183 E729.50693
M204 S625
M205 X6 Y6
G0 F1200 X153.548 Y133.183
M204 S500
M205 X5 Y5
G1 F600 X126.554 Y106.189 E742.33382
M204 S625
M205 X6 Y6
G0 F1200 X125.705 Y106.189
M204 S500
M205 X5 Y5
G1 F600 X152.699 Y133.183 E755.16072
M204 S625
M205 X6 Y6
G0 F1200 X151.851 Y133.183
M204 S500
M205 X5 Y5
G1 F600 X124.857 Y106.189 E767.98761
M204 S625
M205 X6 Y6
G0 F1200 X124.008 Y106.189
M204 S500
M205 X5 Y5
G1 F600 X150.905 Y133.085 E780.76818
M204 S625
M205 X6 Y6
G0 F1200 X149.827 Y132.856
M204 S500
M205 X5 Y5
G1 F600 X123.16 Y106.189 E793.43969
M204 S625
M205 X6 Y6
G0 F1200 X122.311 Y106.189
M204 S500
M205 X5 Y5
G1 F600 X148.749 Y132.627 E806.00238
M204 S625
M205 X6 Y6
G0 F1200 X147.672 Y132.399
M204 S500
M205 X5 Y5
G1 F600 X132.81 Y117.537 E813.06445
M204 S625
M205 X6 Y6
G0 F1200 X133.22 Y118.795
M204 S500
M205 X5 Y5
G1 F600 X146.461 Y132.036 E819.35625
M204 S625
M205 X6 Y6
G0 F1200 X144.931 Y131.354
M204 S500
M205 X5 Y5
G1 F600 X133.63 Y120.054 E824.72597
M204 S625
M205 X6 Y6
G0 F1200 X134.597 Y121.869
M204 S500
M205 X5 Y5
G1 F600 X143.401 Y130.674 E828.90966
M204 S625
M205 X6 Y6
G0 F1200 X140.966 Y129.087
M204 S500
M205 X5 Y5
G1 F600 X135.758 Y123.879 E831.38437
M204 S625
M205 X6 Y6
G0 F1200 X132.224 Y116.572
G0 X131.67 Y116.396
M204 S500
M205 X5 Y5
G1 F600 X121.463 Y106.189 E836.23449
M204 S625
M205 X6 Y6
G0 F1200 X120.614 Y106.189
M204 S500
M205 X5 Y5
G1 F600 X130.937 Y116.512 E841.13973
M204 S625
M205 X6 Y6
G0 F1200 X130.361 Y116.785
M204 S500
M205 X5 Y5
G1 F600 X119.766 Y106.189 E846.17446
M204 S625
M205 X6 Y6
G0 F1200 X118.917 Y106.189
M204 S500
M205 X5 Y5
G1 F600 X129.513 Y116.785 E851.20942
M204 S625
M205 X6 Y6
G0 F1200 X128.665 Y116.786
M204 S500
M205 X5 Y5
G1 F600 X118.069 Y106.189 E856.24462
M204 S625
M205 X6 Y6
G0 F1200 X117.22 Y106.189
M204 S500
M205 X5 Y5
G1 F600 X127.818 Y116.787 E861.28053
M204 S625
M205 X6 Y6
G0 F1200 X126.97 Y116.787
M204 S500
M205 X5 Y5
G1 F600 X116.372 Y106.189 E866.31644
M204 S625
M205 X6 Y6
G0 F1200 X115.523 Y106.189
M204 S500
M205 X5 Y5
G1 F600 X126.122 Y116.788 E871.35283
M204 S625
M205 X6 Y6
G0 F1200 X125.274 Y116.789
M204 S500
M205 X5 Y5
G1 F600 X114.675 Y106.189 E876.38946
M204 S625
M205 X6 Y6
G0 F1200 X113.826 Y106.189
M204 S500
M205 X5 Y5
G1 F600 X124.426 Y116.789 E881.42632
M204 S625
M205 X6 Y6
G0 F1200 X123.578 Y116.79
M204 S500
M205 X5 Y5
G1 F600 X112.977 Y106.189 E886.46366
M204 S625
M205 X6 Y6
G0 F1200 X112.129 Y106.189
M204 S500
M205 X5 Y5
G1 F600 X122.731 Y116.791 E891.50147
M204 S625
M205 X6 Y6
G0 F1200 X121.883 Y116.792
M204 S500
M205 X5 Y5
G1 F600 X111.28 Y106.189 E896.53976
M204 S625
M205 X6 Y6
G0 F1200 X110.432 Y106.189
M204 S500
M205 X5 Y5
G1 F600 X121.035 Y116.792 E901.57805
M204 S625
M205 X6 Y6
G0 F1200 X120.187 Y116.793
M204 S500
M205 X5 Y5
G1 F600 X109.583 Y106.189 E906.61681
M204 S625
M205 X6 Y6
G0 F1200 X108.735 Y106.189
M204 S500
M205 X5 Y5
G1 F600 X119.339 Y116.794 E911.65581
M204 S625
M205 X6 Y6
G0 F1200 X118.492 Y116.794
M204 S500
M205 X5 Y5
G1 F600 X107.886 Y106.189 E916.69529
M204 S625
M205 X6 Y6
G0 F1200 X107.038 Y106.189
M204 S500
M205 X5 Y5
G1 F600 X117.644 Y116.795 E921.735
M204 S625
M205 X6 Y6
G0 F1200 X116.796 Y116.796
M204 S500
M205 X5 Y5
G1 F600 X106.189 Y106.189 E926.77519
M204 S625
M205 X6 Y6
G0 F1200 X105.341 Y106.189
M204 S500
M205 X5 Y5
G1 F600 X115.948 Y116.797 E931.81562
M204 S625
M205 X6 Y6
G0 F1200 X115.1 Y116.797
M204 S500
M205 X5 Y5
G1 F600 X104.492 Y106.189 E936.85628
M204 S625
M205 X6 Y6
G0 F1200 X103.644 Y106.189
M204 S500
M205 X5 Y5
G1 F600 X114.252 Y116.798 E941.89719
M204 S625
M205 X6 Y6
G0 F1200 X113.405 Y116.799
M204 S500
M205 X5 Y5
G1 F600 X102.822 Y106.216 E946.92597
M204 S625
M205 X6 Y6
G0 F1200 X102.089 Y106.332
M204 S500
M205 X5 Y5
G1 F600 X112.557 Y116.799 E951.89987
M204 S625
M205 X6 Y6
G0 F1200 X111.709 Y116.8
M204 S500
M205 X5 Y5
G1 F600 X101.356 Y106.447 E956.81937
M204 S625
M205 X6 Y6
G0 F1200 X100.44 Y105.532
M204 S500
M205 X5 Y5
G1 F600 X80.451 Y85.542 E966.31789
M204 S625
M205 X6 Y6
G0 F1200 X79.374 Y85.313
M204 S500
M205 X5 Y5
G1 F600 X110.861 Y116.801 E981.27999
M204 S625
M205 X6 Y6
G0 F1200 X110.013 Y116.802
M204 S500
M205 X5 Y5
G1 F600 X78.297 Y85.085 E996.3509
M204 S625
M205 X6 Y6
G0 F1200 X77.219 Y84.856
M204 S500
M205 X5 Y5
G1 F600 X109.165 Y116.802 E1011.53087
M204 S625
M205 X6 Y6
G0 F1200 X108.318 Y116.803
M204 S500
M205 X5 Y5
G1 F600 X76.357 Y84.842 E1026.71796
M204 S625
M205 X6 Y6
G0 F1200 X75.509 Y84.842
M204 S500
M205 X5 Y5
G1 F600 X107.47 Y116.804 E1041.90529
M204 S625
M205 X6 Y6
G0 F1200 X106.622 Y116.804
M204 S500
M205 X5 Y5
G1 F600 X74.66 Y84.842 E1057.09286
M204 S625
M205 X6 Y6
G0 F1200 X73.812 Y84.842
M204 S500
M205 X5 Y5
G1 F600 X105.774 Y116.805 E1072.28066
M204 S625
M205 X6 Y6
G0 F1200 X104.926 Y116.806
M204 S500
M205 X5 Y5
G1 F600 X72.963 Y84.842 E1087.46894
M204 S625
M205 X6 Y6
G0 F1200 X72.114 Y84.842
M204 S500
M205 X5 Y5
G1 F600 X104.079 Y116.806 E1102.6577
M204 S625
M205 X6 Y6
G0 F1200 X103.231 Y116.807
M204 S500
M205 X5 Y5
G1 F600 X71.315 Y84.891 E1117.82341
M204 S625
M205 X6 Y6
G0 F1200 X70.615 Y85.04
M204 S500
M205 X5 Y5
G1 F600 X102.27 Y116.695 E1132.8651
M204 S625
M205 X6 Y6
G0 F1200 X101.263 Y116.536
M204 S500
M205 X5 Y5
G1 F600 X69.915 Y85.188 E1147.76091
M204 S625
M205 X6 Y6
G0 F1200 X69.215 Y85.337
M204 S500
M205 X5 Y5
G1 F600 X100.663 Y116.785 E1162.70423
M204 S625
M205 X6 Y6
G0 F1200 X100.455 Y117.426
M204 S500
M205 X5 Y5
G1 F600 X68.515 Y85.486 E1177.88135
M204 S625
M205 X6 Y6
G0 F1200 X67.815 Y85.634
M204 S500
M205 X5 Y5
G1 F600 X100.247 Y118.066 E1193.29225
M204 S625
M205 X6 Y6
G0 F1200 X100.039 Y118.706
M204 S500
M205 X5 Y5
G1 F600 X67.116 Y85.784 E1208.93622
M204 S625
M205 X6 Y6
G0 F1200 X66.416 Y85.932
M204 S500
M205 X5 Y5
G1 F600 X99.83 Y119.346 E1224.81374
M204 S625
M205 X6 Y6
G0 F1200 X99.622 Y119.987
M204 S500
M205 X5 Y5
G1 F600 X65.773 Y86.138 E1240.89797
M204 S625
M205 X6 Y6
G0 F1200 X65.186 Y86.399
M204 S500
M205 X5 Y5
G1 F600 X99.414 Y120.627 E1257.16228
M204 S625
M205 X6 Y6
G0 F1200 X99.206 Y121.268
M204 S500
M205 X5 Y5
G1 F600 X64.599 Y86.661 E1273.60669
M204 S625
M205 X6 Y6
G0 F1200 X64.012 Y86.923
M204 S500
M205 X5 Y5
G1 F600 X98.997 Y121.908 E1290.23072
M204 S625
M205 X6 Y6
G0 F1200 X98.763 Y122.522
M204 S500
M205 X5 Y5
G1 F600 X63.426 Y87.184 E1307.02224
M204 S625
M205 X6 Y6
G0 F1200 X62.838 Y87.445
M204 S500
M205 X5 Y5
G1 F600 X98.453 Y123.06 E1323.94562
M204 S625
M205 X6 Y6
G0 F1200 X98.142 Y123.598
M204 S500
M205 X5 Y5
G1 F600 X62.251 Y87.707 E1341.00016
M204 S625
M205 X6 Y6
G0 F1200 X61.664 Y87.969
M204 S500
M205 X5 Y5
G1 F600 X97.833 Y124.137 E1358.18655
M204 S625
M205 X6 Y6
G0 F1200 X97.522 Y124.675
M204 S500
M205 X5 Y5
G1 F600 X61.077 Y88.23 E1375.50433
M204 S625
M205 X6 Y6
G0 F1200 X60.565 Y88.567
M204 S500
M205 X5 Y5
G1 F600 X97.212 Y125.213 E1392.91786
M204 S625
M205 X6 Y6
G0 F1200 X96.902 Y125.752
M204 S500
M205 X5 Y5
G1 F600 X60.074 Y88.924 E1410.41763
M204 S625
M205 X6 Y6
G0 F1200 X59.583 Y89.282
M204 S500
M205 X5 Y5
G1 F600 X96.592 Y126.29 E1428.00317
M204 S625
M205 X6 Y6
G0 F1200 X96.281 Y126.828
M204 S500
M205 X5 Y5
G1 F600 X59.092 Y89.639 E1445.67449
M204 S625
M205 X6 Y6
G0 F1200 X58.6 Y89.996
M204 S500
M205 X5 Y5
G1 F600 X95.95 Y127.345 E1463.42206
M204 S625
M205 X6 Y6
G0 F1200 X95.548 Y127.792
M204 S500
M205 X5 Y5
G1 F600 X58.11 Y90.354 E1481.21169
M204 S625
M205 X6 Y6
G0 F1200 X57.618 Y90.711
M204 S500
M205 X5 Y5
G1 F600 X95.146 Y128.238 E1499.04385
M204 S625
M205 X6 Y6
G0 F1200 X94.744 Y128.685
M204 S500
M205 X5 Y5
G1 F600 X57.127 Y91.068 E1516.91854
M204 S625
M205 X6 Y6
G0 F1200 X56.636 Y91.426
M204 S500
M205 X5 Y5
G1 F600 X94.342 Y129.131 E1534.83528
M204 S625
M205 X6 Y6
G0 F1200 X93.94 Y129.578
M204 S500
M205 X5 Y5
G1 F600 X56.191 Y91.829 E1552.77269
M204 S625
M205 X6 Y6
G0 F1200 X55.79 Y92.276
M204 S500
M205 X5 Y5
G1 F600 X93.538 Y130.025 E1570.70986
M204 S625
M205 X6 Y6
G0 F1200 X93.136 Y130.471
M204 S500
M205 X5 Y5
G1 F600 X55.388 Y92.723 E1588.64679
M204 S625
M205 X6 Y6
G0 F1200 X54.986 Y93.17
M204 S500
M205 X5 Y5
G1 F600 X92.734 Y130.918 E1606.58373
M204 S625
M205 X6 Y6
G0 F1200 X92.333 Y131.365
M204 S500
M205 X5 Y5
G1 F600 X54.584 Y93.616 E1624.52114
M204 S625
M205 X6 Y6
G0 F1200 X54.182 Y94.063
M204 S500
M205 X5 Y5
G1 F600 X91.849 Y131.73 E1642.41958
M204 S625
M205 X6 Y6
G0 F1200 X91.358 Y132.087
M204 S500
M205 X5 Y5
G1 F600 X53.781 Y94.51 E1660.27526
M204 S625
M205 X6 Y6
G0 F1200 X53.379 Y94.957
M204 S500
M205 X5 Y5
G1 F600 X90.866 Y132.444 E1678.08818
M204 S625
M205 X6 Y6
G0 F1200 X90.376 Y132.802
M204 S500
M205 X5 Y5
G1 F600 X52.977 Y95.404 E1695.85904
M204 S625
M205 X6 Y6
G0 F1200 X52.595 Y95.87
M204 S500
M205 X5 Y5
G1 F600 X89.884 Y133.159 E1713.57786
M204 S625
M205 X6 Y6
G0 F1200 X89.393 Y133.516
M204 S500
M205 X5 Y5
G1 F600 X52.284 Y96.408 E1731.21092
M204 S625
M205 X6 Y6
G0 F1200 X51.974 Y96.946
M204 S500
M205 X5 Y5
G1 F600 X88.902 Y133.874 E1748.75821
M204 S625
M205 X6 Y6
G0 F1200 X88.41 Y134.231
M204 S500
M205 X5 Y5
G1 F600 X51.664 Y97.484 E1766.21926
M204 S625
M205 X6 Y6
G0 F1200 X51.353 Y98.022
M204 S500
M205 X5 Y5
G1 F600 X87.919 Y134.588 E1783.59454
M204 S625
M205 X6 Y6
G0 F1200 X87.365 Y134.883
M204 S500
M205 X5 Y5
G1 F600 X51.043 Y98.56 E1800.85411
M204 S625
M205 X6 Y6
G0 F1200 X50.732 Y99.098
M204 S500
M205 X5 Y5
G1 F600 X86.778 Y135.145 E1817.98253
M204 S625
M205 X6 Y6
G0 F1200 X86.192 Y135.406
M204 S500
M205 X5 Y5
G1 F600 X50.422 Y99.637 E1834.97933
M204 S625
M205 X6 Y6
G0 F1200 X50.111 Y100.175
M204 S500
M205 X5 Y5
G1 F600 X85.604 Y135.667 E1851.84451
M204 S625
M205 X6 Y6
G0 F1200 X85.017 Y135.929
M204 S500
M205 X5 Y5
G1 F600 X49.82 Y100.732 E1868.56927
M204 S625
M205 X6 Y6
G0 F1200 X49.612 Y101.372
M204 S500
M205 X5 Y5
G1 F600 X84.43 Y136.19 E1885.11394
M204 S625
M205 X6 Y6
G0 F1200 X83.843 Y136.452
M204 S500
M205 X5 Y5
G1 F600 X49.404 Y102.013 E1901.47851
M204 S625
M205 X6 Y6
G0 F1200 X49.196 Y102.654
M204 S500
M205 X5 Y5
G1 F600 X83.256 Y136.713 E1917.66276
M204 S625
M205 X6 Y6
G0 F1200 X82.669 Y136.975
M204 S500
M205 X5 Y5
G1 F600 X48.989 Y103.294 E1933.66692
M204 S625
M205 X6 Y6
G0 F1200 X48.781 Y103.935
M204 S500
M205 X5 Y5
G1 F600 X81.977 Y137.131 E1949.44086
M204 S625
M205 X6 Y6
G0 F1200 X81.277 Y137.28
M204 S500
M205 X5 Y5
G1 F600 X48.573 Y104.576 E1964.981
M204 S625
M205 X6 Y6
G0 F1200 X48.365 Y105.216
M204 S500
M205 X5 Y5
G1 F600 X80.577 Y137.429 E1980.2876
M204 S625
M205 X6 Y6
G0 F1200 X79.877 Y137.577
M204 S500
M205 X5 Y5
G1 F600 X48.157 Y105.857 E1995.36018
M204 S625
M205 X6 Y6
G0 F1200 X48.059 Y106.608
M204 S500
M205 X5 Y5
G1 F600 X79.178 Y137.726 E2010.14693
M204 S625
M205 X6 Y6
G0 F1200 X78.478 Y137.875
M204 S500
M205 X5 Y5
G1 F600 X47.979 Y107.376 E2024.63932
M204 S625
M205 X6 Y6
G0 F1200 X47.899 Y108.144
M204 S500
M205 X5 Y5
G1 F600 X77.778 Y138.023 E2038.8371
M204 S625
M205 X6 Y6
G0 F1200 X77.061 Y138.155
M204 S500
M205 X5 Y5
G1 F600 X47.819 Y108.913 E2052.73219
M204 S625
M205 X6 Y6
G0 F1200 X47.739 Y109.682
M204 S500
M205 X5 Y5
G1 F600 X76.213 Y138.155 E2066.2621
M204 S625
M205 X6 Y6
G0 F1200 X75.364 Y138.155
M204 S500
M205 X5 Y5
G1 F600 X47.658 Y110.45 E2079.42708
M204 S625
M205 X6 Y6
G0 F1200 X47.579 Y111.218
M204 S500
M205 X5 Y5
G1 F600 X74.516 Y138.155 E2092.22689
M204 S625
M205 X6 Y6
G0 F1200 X73.667 Y138.155
M204 S500
M205 X5 Y5
G1 F600 X47.61 Y112.098 E2104.60855
M204 S625
M205 X6 Y6
G0 F1200 X47.71 Y113.047
M204 S500
M205 X5 Y5
G1 F600 X72.819 Y138.155 E2116.5395
M204 S625
M205 X6 Y6
G0 F1200 X71.97 Y138.155
M204 S500
M205 X5 Y5
G1 F600 X47.811 Y113.996 E2128.01927
M204 S625
M205 X6 Y6
G0 F1200 X47.91 Y114.944
M204 S500
M205 X5 Y5
G1 F600 X71.008 Y138.042 E2138.99488
M204 S625
M205 X6 Y6
G0 F1200 X69.93 Y137.812
M204 S500
M205 X5 Y5
G1 F600 X48.011 Y115.893 E2149.41026
M204 S625
M205 X6 Y6
G0 F1200 X48.111 Y116.842
M204 S500
M205 X5 Y5
G1 F600 X68.853 Y137.583 E2159.26611
M204 S625
M205 X6 Y6
G0 F1200 X67.776 Y137.355
M204 S500
M205 X5 Y5
G1 F600 X48.443 Y118.023 E2168.45245
M204 S625
M205 X6 Y6
G0 F1200 X48.852 Y119.28
M204 S500
M205 X5 Y5
G1 F600 X66.698 Y137.126 E2176.93244
M204 S625
M205 X6 Y6
G0 F1200 X65.431 Y136.707
M204 S500
M205 X5 Y5
G1 F600 X49.262 Y120.538 E2184.61555
M204 S625
M205 X6 Y6
G0 F1200 X49.671 Y121.796
M204 S500
M205 X5 Y5
G1 F600 X63.901 Y136.026 E2191.3773
M204 S625
M205 X6 Y6
G0 F1200 X62.372 Y135.345
M204 S500
M205 X5 Y5
G1 F600 X50.464 Y123.437 E2197.0357
M204 S625
M205 X6 Y6
G0 F1200 X51.627 Y125.449
M204 S500
M205 X5 Y5
G1 F600 X60.731 Y134.553 E2201.3617
M204 S625
M205 X6 Y6
G0 F1200 X57.625 Y132.296
M204 S500
M205 X5 Y5
G1 F600 X53.442 Y128.112 E2203.3496
M204 S625
M205 X6 Y6
G0 F1200 X81.529 Y85.772
M204 S500
M205 X5 Y5
G1 F600 X100.03 Y104.273 E2212.14082
M204 S625
M205 X6 Y6
G0 F1200 X99.621 Y103.015
M204 S500
M205 X5 Y5
G1 F600 X82.606 Y86 E2220.22594
M204 S625
M205 X6 Y6
G0 F1200 X84.126 Y86.672
M204 S500
M205 X5 Y5
G1 F600 X99.211 Y101.756 E2227.39373
M204 S625
M205 X6 Y6
G0 F1200 X98.753 Y100.45
M204 S500
M205 X5 Y5
G1 F600 X85.656 Y87.353 E2233.6171
M204 S625
M205 X6 Y6
G0 F1200 X87.186 Y88.035
M204 S500
M205 X5 Y5
G1 F600 X97.589 Y98.438 E2238.56036
M204 S625
M205 X6 Y6
G0 F1200 X96.425 Y96.425
M204 S500
M205 X5 Y5
G1 F600 X89.714 Y89.714 E2241.74926
M204 S625
M205 X6 Y6
G0 F1200 X100.948 Y106.251
G0 X132.225 Y106.428
G0 X152.856 Y89.641
M204 S500
M205 X5 Y5
;TYPE:SKIN
G1 F600 X153.616 Y90.4 E2241.92971
M204 S625
M205 X6 Y6
G0 F1200 X154.04 Y90.4
M204 S500
M205 X5 Y5
G1 F600 X152.856 Y89.217 E2242.21089
M204 S625
M205 X6 Y6
G0 F1200 X152.856 Y88.792
M204 S500
M205 X5 Y5
G1 F600 X154.439 Y90.375 E2242.587
M204 S625
M205 X6 Y6
G0 F1200 X154.439 Y89.951
M204 S500
M205 X5 Y5
G1 F600 X152.856 Y88.368 E2242.9631
M204 S625
M205 X6 Y6
G0 F1200 X152.856 Y87.944
M204 S500
M205 X5 Y5
G1 F600 X154.439 Y89.526 E2243.33908
M204 S625
M205 X6 Y6
G0 F1200 X154.439 Y89.102
M204 S500
M205 X5 Y5
G1 F600 X152.856 Y87.52 E2243.71506
M204 S625
M205 X6 Y6
G0 F1200 X152.856 Y87.095
M204 S500
M205 X5 Y5
G1 F600 X154.439 Y88.678 E2244.09116
M204 S625
M205 X6 Y6
G0 F1200 X154.439 Y88.253
M204 S500
M205 X5 Y5
G1 F600 X152.856 Y86.671 E2244.46715
M204 S625
M205 X6 Y6
G0 F1200 X152.856 Y86.247
M204 S500
M205 X5 Y5
G1 F600 X154.438 Y87.829 E2244.84301
M204 S625
M205 X6 Y6
G0 F1200 X154.438 Y87.404
M204 S500
M205 X5 Y5
G1 F600 X153.133 Y86.1 E2245.15295
M204 S625
M205 X6 Y6
G0 F1200 X153.558 Y86.1
M204 S500
M205 X5 Y5
G1 F600 X154.438 Y86.98 E2245.36202
M204 S625
M205 X6 Y6
G0 F1200 X154.438 Y86.556
M204 S500
M205 X5 Y5
G1 F600 X153.982 Y86.1 E2245.47036
M204 S625
M205 X6 Y6
G0 F1200 X153.982 Y86.5
G0 X153.185 Y89.554
G0 X152.856 Y90.065
M204 S500
M205 X5 Y5
G1 F600 X153.191 Y90.4 E2245.54995
M204 S625
M205 X6 Y6
;MESH:NONMESH
G0 X153.191 Y90.4 Z1.78
G0 F1200 X132.225 Y106.428
G0 X52.53 Y127.386
G0 X52.455 Y127.452
;TIME_ELAPSED:5598.966484
;LAYER:1
M204 S750
M205 X7.5 Y7.5
;TYPE:WALL-INNER
;MESH:[RUG]_Suzuki_325.stl
G1 F600 X49.616 Y122.548 E2246.50193
G1 X47.861 Y117.173 E2247.45184
G1 X47.261 Y111.534 E2248.40454
G1 X47.844 Y105.9 E2249.35611
G1 X49.586 Y100.515 E2250.30694
G1 X52.415 Y95.603 E2251.25924
G1 X56.195 Y91.393 E2252.20978
G1 X60.803 Y88.034 E2253.16777
G1 X65.979 Y85.73 E2254.11959
G1 X71.517 Y84.553 E2255.07076
G1 X77.185 Y84.553 E2256.02298
G1 X82.723 Y85.73 E2256.97415
G1 X87.898 Y88.034 E2257.92582
G1 X92.478 Y91.363 E2258.87704
G1 X96.248 Y95.548 E2259.82333
G1 X99.086 Y100.452 E2260.77522
G1 X100.969 Y106.22 E2261.79457
G1 X102.486 Y105.978 E2262.05265
G1 X102.486 Y105.9 E2262.06575
G1 X130.686 Y105.9 E2266.80335
G1 X130.686 Y106.167 E2266.84821
G1 X132.206 Y106.407 E2267.10673
G1 X133.453 Y102.543 E2267.78885
G1 X135.76 Y98.537 E2268.56548
G1 X138.843 Y95.104 E2269.34066
G1 X142.601 Y92.364 E2270.122
G1 X146.821 Y90.486 E2270.89799
G1 X151.014 Y89.596 E2271.61811
G1 X152.267 Y89.391 E2271.83141
G1 X152.268 Y86.4 E2272.3339
G1 X155.029 Y86.4 E2272.79775
G1 X155.03 Y89.391 E2273.30024
G1 X156.28 Y89.594 E2273.51299
G1 X160.497 Y90.495 E2274.23744
G1 X164.696 Y92.364 E2275.00959
G1 X168.433 Y95.08 E2275.7857
G1 X171.503 Y98.49 E2276.55655
G1 X173.819 Y102.491 E2277.33321
G1 X175.25 Y106.874 E2278.1078
G1 X175.74 Y111.471 E2278.88447
G1 X175.264 Y116.064 E2279.66023
G1 X173.844 Y120.458 E2280.43601
G1 X171.537 Y124.463 E2281.2125
G1 X168.455 Y127.896 E2281.98756
G1 X164.697 Y130.636 E2282.7689
G1 X160.476 Y132.514 E2283.54505
G1 X155.96 Y133.474 E2284.32069
G1 X151.337 Y133.474 E2285.09735
G1 X146.821 Y132.514 E2285.87299
G1 X142.602 Y130.636 E2286.64884
G1 X138.868 Y127.921 E2287.42444
G1 X135.793 Y124.507 E2288.19635
G1 X133.478 Y120.509 E2288.97249
G1 X132.204 Y116.604 E2289.66256
G1 X130.686 Y116.844 E2289.92075
G1 X130.686 Y117.1 E2289.96376
G1 X102.486 Y117.1 E2294.70136
G1 X102.486 Y117.024 E2294.71413
G1 X100.968 Y116.784 E2294.97232
G1 X99.115 Y122.486 E2295.97957
G1 X96.288 Y127.397 E2296.93155
G1 X92.507 Y131.607 E2297.8822
G1 X87.899 Y134.966 E2298.84019
G1 X82.723 Y137.27 E2299.79201
G1 X77.185 Y138.447 E2300.74318
G1 X71.517 Y138.447 E2301.6954
G1 X65.979 Y137.27 E2302.64657
G1 X60.804 Y134.966 E2303.59824
G1 X56.221 Y131.636 E2304.54997
G1 X52.455 Y127.452 E2305.49568
M204 S2812
M205 X18 Y18
G0 F1800 X52.535 Y127.394
G0 X100.948 Y116.75
G0 X132.224 Y116.57
G0 X142.652 Y130.55
G0 X142.3 Y131.158
M204 S500
M205 X5 Y5
;TYPE:WALL-OUTER
G1 F600 X138.462 Y128.368 E2306.29283
G1 X135.306 Y124.864 E2307.08508
G1 X132.928 Y120.757 E2307.88237
G1 X131.877 Y117.539 E2308.4511
G1 X131.792 Y117.277 E2308.49737
G1 X131.286 Y117.357 E2308.58343
G1 X131.286 Y117.633 E2308.62645
G1 X131.286 Y117.7 E2308.63771
G1 X101.886 Y117.7 E2313.57691
G1 X101.886 Y117.537 E2313.60429
G1 X101.38 Y117.457 E2313.69036
G1 X101.358 Y117.527 E2313.70049
G1 X99.667 Y122.729 E2314.61944
G1 X96.777 Y127.751 E2315.59287
G1 X92.911 Y132.055 E2316.56481
G1 X88.201 Y135.488 E2317.54397
G1 X82.908 Y137.844 E2318.5173
G1 X77.249 Y139.047 E2319.48926
G1 X71.453 Y139.047 E2320.46299
G1 X65.794 Y137.844 E2321.43495
G1 X60.502 Y135.488 E2322.40813
G1 X55.818 Y132.084 E2323.38089
G1 X51.968 Y127.808 E2324.34754
G1 X49.066 Y122.796 E2325.32051
G1 X47.27 Y117.295 E2326.29269
G1 X46.657 Y111.536 E2327.26567
G1 X47.253 Y105.777 E2328.23835
G1 X49.034 Y100.272 E2329.21038
G1 X51.926 Y95.249 E2330.18412
G1 X55.791 Y90.945 E2331.15595
G1 X60.501 Y87.512 E2332.13511
G1 X65.794 Y85.156 E2333.10844
G1 X71.453 Y83.953 E2334.0804
G1 X77.249 Y83.953 E2335.05413
G1 X82.908 Y85.156 E2336.02608
G1 X88.2 Y87.512 E2336.99927
G1 X92.884 Y90.916 E2337.97203
G1 X96.735 Y95.192 E2338.93879
G1 X99.636 Y100.204 E2339.91168
G1 X101.356 Y105.473 E2340.84284
G1 X101.38 Y105.547 E2340.85591
G1 X101.886 Y105.466 E2340.942
G1 X101.886 Y105.3 E2340.96768
G1 X131.286 Y105.3 E2345.90688
G1 X131.286 Y105.378 E2345.91998
G1 X131.286 Y105.654 E2345.96635
G1 X131.793 Y105.734 E2346.05258
G1 X131.877 Y105.472 E2346.09549
G1 X132.901 Y102.299 E2346.65563
G1 X135.271 Y98.183 E2347.45355
G1 X138.439 Y94.656 E2348.25002
G1 X142.299 Y91.842 E2349.05253
G1 X146.636 Y89.912 E2349.85003
G1 X150.898 Y89.007 E2350.58201
G1 X151.667 Y88.881 E2350.71293
G1 X151.668 Y85.8 E2351.23054
G1 X155.629 Y85.8 E2351.89598
G1 X155.63 Y88.881 E2352.41359
G1 X156.399 Y89.006 E2352.54448
G1 X160.349 Y89.846 E2353.22292
G1 X160.686 Y89.923 E2353.28099
G1 X164.998 Y91.842 E2354.07391
G1 X168.836 Y94.632 E2354.87106
G1 X171.991 Y98.136 E2355.66319
G1 X174.369 Y102.243 E2356.46048
G1 X175.841 Y106.752 E2357.25734
G1 X176.344 Y111.469 E2358.05429
G1 X175.855 Y116.189 E2358.85149
G1 X174.396 Y120.701 E2359.64815
G1 X172.026 Y124.817 E2360.44608
G1 X168.859 Y128.344 E2361.24243
G1 X164.999 Y131.158 E2362.04494
G1 X160.661 Y133.088 E2362.8426
G1 X156.024 Y134.074 E2363.63903
G1 X151.273 Y134.074 E2364.4372
G1 X146.636 Y133.088 E2365.23363
G1 X142.3 Y131.158 E2366.03099
M204 S2812
M205 X18 Y18
G0 F1800 X142.058 Y130.982
G0 X142.901 Y130.123
M204 S500
M205 X5 Y5
;TYPE:SKIN
G1 F750 X139.263 Y127.478 E2366.78663
G1 X136.272 Y124.156 E2367.53761
G1 X134.02 Y120.267 E2368.2926
G1 X132.609 Y115.943 E2369.05673
G1 X130.096 Y116.34 E2369.48415
G1 X130.096 Y116.51 E2369.51271
G1 X103.013 Y116.51 E2374.06265
G1 X100.563 Y116.123 E2374.47935
G1 X98.573 Y122.245 E2375.56082
G1 X95.807 Y127.049 E2376.49211
G1 X92.109 Y131.167 E2377.42194
G1 X87.603 Y134.452 E2378.35877
G1 X82.539 Y136.706 E2379.28999
G1 X77.124 Y137.857 E2380.22003
G1 X71.578 Y137.857 E2381.15176
G1 X66.163 Y136.706 E2382.0818
G1 X61.101 Y134.452 E2383.01271
G1 X56.62 Y131.196 E2383.94327
G1 X52.934 Y127.101 E2384.86888
G1 X50.158 Y122.306 E2385.7997
G1 X48.44 Y117.046 E2386.72932
G1 X47.853 Y111.532 E2387.66091
G1 X48.424 Y106.024 E2388.59121
G1 X50.127 Y100.758 E2389.52101
G1 X52.896 Y95.951 E2390.45299
G1 X56.593 Y91.833 E2391.38271
G1 X61.099 Y88.548 E2392.31953
G1 X66.163 Y86.294 E2393.25075
G1 X71.578 Y85.143 E2394.1808
G1 X77.124 Y85.143 E2395.11253
G1 X82.539 Y86.294 E2396.04257
G1 X87.599 Y88.547 E2396.97311
G1 X92.084 Y91.807 E2397.9046
G1 X95.768 Y95.896 E2398.82924
G1 X98.544 Y100.694 E2399.7605
G1 X100.564 Y106.882 E2400.85407
G1 X103.02 Y106.49 E2401.2719
G1 X130.096 Y106.49 E2405.82067
G1 X130.096 Y106.671 E2405.85108
G1 X132.613 Y107.068 E2406.27916
G1 X133.997 Y102.782 E2407.03582
G1 X136.241 Y98.885 E2407.7913
G1 X139.241 Y95.544 E2408.54566
G1 X142.897 Y92.878 E2409.30583
G1 X147.005 Y91.05 E2410.06122
G1 X151.122 Y90.176 E2410.76829
G1 X152.857 Y89.892 E2411.06364
G1 X152.858 Y86.99 E2411.55118
G1 X154.439 Y86.99 E2411.81679
G1 X154.44 Y89.893 E2412.30449
G1 X156.167 Y90.173 E2412.59842
G1 X160.314 Y91.059 E2413.31084
G1 X164.397 Y92.877 E2414.0617
G1 X168.036 Y95.522 E2414.81749
G1 X171.024 Y98.841 E2415.56775
G1 X173.277 Y102.733 E2416.32326
G1 X174.671 Y107.001 E2417.07756
G1 X175.148 Y111.471 E2417.83278
G1 X174.684 Y115.94 E2418.58761
G1 X173.303 Y120.215 E2419.34236
G1 X171.056 Y124.115 E2420.09852
G1 X168.057 Y127.457 E2420.8529
G1 X164.401 Y130.122 E2421.61297
G1 X160.292 Y131.95 E2422.36851
G1 X155.899 Y132.884 E2423.12303
G1 X151.398 Y132.884 E2423.8792
G1 X147.005 Y131.95 E2424.63372
G1 X142.901 Y130.123 E2425.38842
M204 S2812
M205 X18 Y18
G0 F1800 X165.851 Y129.435
M204 S500
M205 X5 Y5
G1 F750 X171.713 Y123.574 E2426.78104
M204 S2812
M205 X18 Y18
G0 F1800 X172.866 Y121.572
M204 S500
M205 X5 Y5
G1 F750 X163.657 Y130.781 E2428.96899
M204 S2812
M205 X18 Y18
G0 F1800 X162.129 Y131.461
M204 S500
M205 X5 Y5
G1 F750 X173.734 Y119.856 E2431.7262
M204 S2812
M205 X18 Y18
G0 F1800 X174.138 Y118.603
M204 S500
M205 X5 Y5
G1 F750 X160.6 Y132.141 E2434.94266
M204 S2812
M205 X18 Y18
G0 F1800 X159.458 Y132.434
M204 S500
M205 X5 Y5
G1 F750 X174.542 Y117.35 E2438.52644
M204 S2812
M205 X18 Y18
G0 F1800 X174.948 Y116.097
M204 S500
M205 X5 Y5
G1 F750 X158.381 Y132.663 E2442.46244
M204 S2812
M205 X18 Y18
G0 F1800 X157.303 Y132.892
M204 S500
M205 X5 Y5
G1 F750 X175.069 Y115.127 E2446.68331
M204 S2812
M205 X18 Y18
G0 F1800 X175.167 Y114.18
M204 S500
M205 X5 Y5
G1 F750 X156.226 Y133.122 E2451.18358
M204 S2812
M205 X18 Y18
G0 F1800 X155.315 Y133.184
M204 S500
M205 X5 Y5
G1 F750 X175.265 Y113.233 E2455.92357
M204 S2812
M205 X18 Y18
G0 F1800 X175.364 Y112.286
M204 S500
M205 X5 Y5
G1 F750 X154.466 Y133.184 E2460.88868
M204 S2812
M205 X18 Y18
G0 F1800 X153.618 Y133.184
M204 S500
M205 X5 Y5
G1 F750 X175.437 Y111.365 E2466.07261
M204 S2812
M205 X18 Y18
G0 F1800 X175.356 Y110.597
M204 S500
M205 X5 Y5
G1 F750 X152.769 Y133.184 E2471.43901
M204 S2812
M205 X18 Y18
G0 F1800 X151.921 Y133.184
M204 S500
M205 X5 Y5
G1 F750 X175.274 Y109.831 E2476.9874
M204 S2812
M205 X18 Y18
G0 F1800 X175.192 Y109.064
M204 S500
M205 X5 Y5
G1 F750 X151.123 Y133.133 E2482.7059
M204 S2812
M205 X18 Y18
G0 F1800 X150.424 Y132.984
M204 S500
M205 X5 Y5
G1 F750 X175.11 Y108.297 E2488.57112
M204 S2812
M205 X18 Y18
G0 F1800 X175.028 Y107.531
M204 S500
M205 X5 Y5
G1 F750 X149.724 Y132.835 E2494.58304
M204 S2812
M205 X18 Y18
G0 F1800 X149.024 Y132.687
M204 S500
M205 X5 Y5
G1 F750 X174.918 Y106.792 E2500.73526
M204 S2812
M205 X18 Y18
G0 F1800 X174.709 Y106.153
M204 S500
M205 X5 Y5
G1 F750 X148.324 Y132.538 E2507.00402
M204 S2812
M205 X18 Y18
G0 F1800 X147.624 Y132.389
M204 S500
M205 X5 Y5
G1 F750 X174.499 Y105.514 E2513.38919
M204 S2812
M205 X18 Y18
G0 F1800 X174.291 Y104.874
M204 S500
M205 X5 Y5
G1 F750 X146.924 Y132.24 E2519.89114
M204 S2812
M205 X18 Y18
G0 F1800 X146.335 Y131.981
M204 S500
M205 X5 Y5
G1 F750 X174.081 Y104.235 E2526.48325
M204 S2812
M205 X18 Y18
G0 F1800 X173.873 Y103.595
M204 S500
M205 X5 Y5
G1 F750 X145.748 Y131.719 E2533.16529
M204 S2812
M205 X18 Y18
G0 F1800 X145.161 Y131.458
M204 S500
M205 X5 Y5
G1 F750 X173.664 Y102.956 E2539.93714
M204 S2812
M205 X18 Y18
G0 F1800 X173.408 Y102.363
M204 S500
M205 X5 Y5
G1 F750 X144.574 Y131.197 E2546.78775
M204 S2812
M205 X18 Y18
G0 F1800 X143.987 Y130.935
M204 S500
M205 X5 Y5
G1 F750 X173.096 Y101.826 E2553.7037
M204 S2812
M205 X18 Y18
G0 F1800 X172.785 Y101.288
M204 S500
M205 X5 Y5
G1 F750 X143.4 Y130.674 E2560.68533
M204 S2812
M205 X18 Y18
G0 F1800 X142.813 Y130.412
M204 S500
M205 X5 Y5
G1 F750 X172.474 Y100.751 E2567.73243
M204 S2812
M205 X18 Y18
G0 F1800 X172.163 Y100.214
M204 S500
M205 X5 Y5
G1 F750 X142.311 Y130.065 E2574.82478
M204 S2812
M205 X18 Y18
G0 F1800 X141.82 Y129.708
M204 S500
M205 X5 Y5
G1 F750 X171.852 Y99.676 E2581.96002
M204 S2812
M205 X18 Y18
G0 F1800 X171.541 Y99.139
M204 S500
M205 X5 Y5
G1 F750 X141.328 Y129.351 E2589.13815
M204 S2812
M205 X18 Y18
G0 F1800 X140.837 Y128.993
M204 S500
M205 X5 Y5
G1 F750 X171.219 Y98.612 E2596.35642
M204 S2812
M205 X18 Y18
G0 F1800 X170.817 Y98.165
M204 S500
M205 X5 Y5
G1 F750 X140.346 Y128.636 E2603.59596
M204 S2812
M205 X18 Y18
G0 F1800 X139.855 Y128.279
M204 S500
M205 X5 Y5
G1 F750 X170.415 Y97.719 E2610.85665
M204 S2812
M205 X18 Y18
G0 F1800 X170.013 Y97.273
M204 S500
M205 X5 Y5
G1 F750 X139.363 Y127.922 E2618.1386
M204 S2812
M205 X18 Y18
G0 F1800 X138.907 Y127.53
M204 S500
M205 X5 Y5
G1 F750 X169.611 Y96.826 E2625.4335
M204 S2812
M205 X18 Y18
G0 F1800 X169.209 Y96.38
M204 S500
M205 X5 Y5
G1 F750 X138.505 Y127.084 E2632.72839
M204 S2812
M205 X18 Y18
G0 F1800 X138.102 Y126.637
M204 S500
M205 X5 Y5
G1 F750 X168.807 Y95.933 E2640.02341
M204 S2812
M205 X18 Y18
G0 F1800 X168.405 Y95.486
M204 S500
M205 X5 Y5
G1 F750 X137.701 Y126.19 E2647.31831
M204 S2812
M205 X18 Y18
G0 F1800 X137.298 Y125.744
M204 S500
M205 X5 Y5
G1 F750 X167.952 Y95.091 E2654.60121
M204 S2812
M205 X18 Y18
G0 F1800 X167.461 Y94.733
M204 S500
M205 X5 Y5
G1 F750 X136.897 Y125.297 E2661.86285
M204 S2812
M205 X18 Y18
G0 F1800 X136.494 Y124.851
M204 S500
M205 X5 Y5
G1 F750 X166.969 Y94.376 E2669.10334
M204 S2812
M205 X18 Y18
G0 F1800 X166.478 Y94.019
M204 S500
M205 X5 Y5
G1 F750 X136.092 Y124.405 E2676.32268
M204 S2812
M205 X18 Y18
G0 F1800 X135.767 Y123.882
M204 S500
M205 X5 Y5
G1 F750 X165.986 Y93.662 E2683.50247
M204 S2812
M205 X18 Y18
G0 F1800 X165.496 Y93.304
M204 S500
M205 X5 Y5
G1 F750 X135.456 Y123.344 E2690.63961
M204 S2812
M205 X18 Y18
G0 F1800 X135.145 Y122.807
M204 S500
M205 X5 Y5
G1 F750 X165.004 Y92.947 E2697.73386
M204 S2812
M205 X18 Y18
G0 F1800 X164.506 Y92.597
M204 S500
M205 X5 Y5
G1 F750 X134.833 Y122.27 E2704.78381
M204 S2812
M205 X18 Y18
G0 F1800 X134.522 Y121.732
M204 S500
M205 X5 Y5
G1 F750 X163.919 Y92.336 E2711.76806
M204 S2812
M205 X18 Y18
G0 F1800 X163.332 Y92.074
M204 S500
M205 X5 Y5
G1 F750 X134.211 Y121.195 E2718.68686
M204 S2812
M205 X18 Y18
G0 F1800 X133.9 Y120.657
M204 S500
M205 X5 Y5
G1 F750 X162.745 Y91.812 E2725.54008
M204 S2812
M205 X18 Y18
G0 F1800 X162.158 Y91.551
M204 S500
M205 X5 Y5
G1 F750 X133.64 Y120.069 E2732.31561
M204 S2812
M205 X18 Y18
G0 F1800 X133.431 Y119.429
M204 S500
M205 X5 Y5
G1 F750 X161.571 Y91.289 E2739.00133
M204 S2812
M205 X18 Y18
G0 F1800 X160.984 Y91.027
M204 S500
M205 X5 Y5
G1 F750 X133.223 Y118.789 E2745.59713
M204 S2812
M205 X18 Y18
G0 F1800 X133.013 Y118.15
M204 S500
M205 X5 Y5
G1 F750 X160.396 Y90.767 E2752.103
M204 S2812
M205 X18 Y18
G0 F1800 X159.697 Y90.618
M204 S500
M205 X5 Y5
G1 F750 X132.805 Y117.51 E2758.49221
M204 S2812
M205 X18 Y18
G0 F1800 X132.596 Y116.87
M204 S500
M205 X5 Y5
G1 F750 X158.997 Y90.469 E2764.76477
M204 S2812
M205 X18 Y18
G0 F1800 X158.298 Y90.32
M204 S500
M205 X5 Y5
G1 F750 X132.325 Y116.292 E2770.93552
M204 S2812
M205 X18 Y18
G0 F1800 X131.318 Y116.451
M204 S500
M205 X5 Y5
G1 F750 X157.599 Y90.17 E2777.17957
M204 S2812
M205 X18 Y18
G0 F1800 X156.9 Y90.021
M204 S500
M205 X5 Y5
G1 F750 X130.111 Y116.81 E2783.54431
M204 S2812
M205 X18 Y18
G0 F1800 X129.262 Y116.81
M204 S500
M205 X5 Y5
G1 F750 X156.199 Y89.873 E2789.94421
M204 S2812
M205 X18 Y18
G0 F1800 X155.469 Y89.755
M204 S500
M205 X5 Y5
G1 F750 X128.414 Y116.81 E2796.37215
M204 S2812
M205 X18 Y18
G0 F1800 X127.565 Y116.81
M204 S500
M205 X5 Y5
G1 F750 X154.739 Y89.637 E2802.82825
M204 S2812
M205 X18 Y18
G0 F1800 X154.739 Y88.788
M204 S500
M205 X5 Y5
G1 F750 X126.717 Y116.81 E2809.48594
M204 S2812
M205 X18 Y18
G0 F1800 X125.868 Y116.81
M204 S500
M205 X5 Y5
G1 F750 X154.738 Y87.94 E2816.3451
M204 S2812
M205 X18 Y18
G0 F1800 X154.738 Y87.092
M204 S500
M205 X5 Y5
G1 F750 X152.556 Y89.273 E2816.8634
M204 S2812
M205 X18 Y18
G0 F1800 X152.122 Y89.707
M204 S500
M205 X5 Y5
G1 F750 X125.02 Y116.81 E2823.30262
M204 S2812
M205 X18 Y18
G0 F1800 X124.171 Y116.81
M204 S500
M205 X5 Y5
G1 F750 X151.108 Y89.873 E2829.70253
M204 S2812
M205 X18 Y18
G0 F1800 X150.033 Y90.099
M204 S500
M205 X5 Y5
G1 F750 X123.322 Y116.81 E2836.04874
M204 S2812
M205 X18 Y18
G0 F1800 X122.474 Y116.81
M204 S500
M205 X5 Y5
G1 F750 X148.956 Y90.327 E2842.34066
M204 S2812
M205 X18 Y18
G0 F1800 X147.879 Y90.557
M204 S500
M205 X5 Y5
G1 F750 X132.74 Y105.696 E2845.9375
M204 S2812
M205 X18 Y18
G0 F1800 X133.143 Y104.443
M204 S500
M205 X5 Y5
G1 F750 X146.755 Y90.832 E2849.17143
M204 S2812
M205 X18 Y18
G0 F1800 X145.227 Y91.512
M204 S500
M205 X5 Y5
G1 F750 X133.547 Y103.191 E2851.94633
M204 S2812
M205 X18 Y18
G0 F1800 X134.383 Y101.507
M204 S500
M205 X5 Y5
G1 F750 X143.698 Y92.192 E2854.15947
M204 S2812
M205 X18 Y18
G0 F1800 X141.565 Y93.476
M204 S500
M205 X5 Y5
G1 F750 X135.536 Y99.506 E2855.592
M204 S2812
M205 X18 Y18
G0 F1800 X132.226 Y106.441
G0 X131.801 Y106.635
M204 S500
M205 X5 Y5
G1 F750 X121.625 Y116.81 E2858.00958
M204 S2812
M205 X18 Y18
G0 F1800 X120.777 Y116.81
M204 S500
M205 X5 Y5
G1 F750 X131.067 Y106.519 E2860.45448
M204 S2812
M205 X18 Y18
G0 F1800 X130.394 Y106.344
M204 S500
M205 X5 Y5
G1 F750 X119.928 Y116.81 E2862.94107
M204 S2812
M205 X18 Y18
G0 F1800 X119.08 Y116.81
M204 S500
M205 X5 Y5
G1 F750 X129.701 Y106.189 E2865.46449
M204 S2812
M205 X18 Y18
G0 F1800 X128.853 Y106.189
M204 S500
M205 X5 Y5
G1 F750 X118.231 Y116.81 E2867.98803
M204 S2812
M205 X18 Y18
G0 F1800 X117.383 Y116.81
M204 S500
M205 X5 Y5
G1 F750 X128.004 Y106.189 E2870.51145
M204 S2812
M205 X18 Y18
G0 F1800 X127.156 Y106.189
M204 S500
M205 X5 Y5
G1 F750 X116.535 Y116.809 E2873.03475
M204 S2812
M205 X18 Y18
G0 F1800 X115.686 Y116.809
M204 S500
M205 X5 Y5
G1 F750 X126.307 Y106.189 E2875.55806
M204 S2812
M205 X18 Y18
G0 F1800 X125.459 Y106.189
M204 S500
M205 X5 Y5
G1 F750 X114.838 Y116.809 E2878.08136
M204 S2812
M205 X18 Y18
G0 F1800 X113.989 Y116.809
M204 S500
M205 X5 Y5
G1 F750 X124.61 Y106.189 E2880.60466
M204 S2812
M205 X18 Y18
G0 F1800 X123.762 Y106.189
M204 S500
M205 X5 Y5
G1 F750 X113.141 Y116.809 E2883.12796
M204 S2812
M205 X18 Y18
G0 F1800 X112.292 Y116.809
M204 S500
M205 X5 Y5
G1 F750 X122.913 Y106.189 E2885.65126
M204 S2812
M205 X18 Y18
G0 F1800 X122.065 Y106.189
M204 S500
M205 X5 Y5
G1 F750 X111.444 Y116.809 E2888.17457
M204 S2812
M205 X18 Y18
G0 F1800 X110.595 Y116.809
M204 S500
M205 X5 Y5
G1 F750 X121.216 Y106.189 E2890.69787
M204 S2812
M205 X18 Y18
G0 F1800 X120.367 Y106.189
M204 S500
M205 X5 Y5
G1 F750 X109.747 Y116.809 E2893.22105
M204 S2812
M205 X18 Y18
G0 F1800 X108.898 Y116.809
M204 S500
M205 X5 Y5
G1 F750 X119.519 Y106.189 E2895.74435
M204 S2812
M205 X18 Y18
G0 F1800 X118.67 Y106.189
M204 S500
M205 X5 Y5
G1 F750 X108.05 Y116.809 E2898.26754
M204 S2812
M205 X18 Y18
G0 F1800 X107.201 Y116.809
M204 S500
M205 X5 Y5
G1 F750 X117.822 Y106.189 E2900.79084
M204 S2812
M205 X18 Y18
G0 F1800 X116.973 Y106.189
M204 S500
M205 X5 Y5
G1 F750 X106.353 Y116.809 E2903.31402
M204 S2812
M205 X18 Y18
G0 F1800 X105.504 Y116.809
M204 S500
M205 X5 Y5
G1 F750 X116.125 Y106.189 E2905.83732
M204 S2812
M205 X18 Y18
G0 F1800 X115.276 Y106.189
M204 S500
M205 X5 Y5
G1 F750 X104.656 Y116.809 E2908.36051
M204 S2812
M205 X18 Y18
G0 F1800 X103.807 Y116.809
M204 S500
M205 X5 Y5
G1 F750 X114.428 Y106.189 E2910.88381
M204 S2812
M205 X18 Y18
G0 F1800 X113.579 Y106.189
M204 S500
M205 X5 Y5
G1 F750 X102.963 Y116.805 E2913.40604
M204 S2812
M205 X18 Y18
G0 F1800 X102.229 Y116.69
M204 S500
M205 X5 Y5
G1 F750 X112.731 Y106.189 E2915.90107
M204 S2812
M205 X18 Y18
G0 F1800 X111.882 Y106.189
M204 S500
M205 X5 Y5
G1 F750 X101.496 Y116.575 E2918.36866
M204 S2812
M205 X18 Y18
G0 F1800 X100.362 Y117.709
M204 S500
M205 X5 Y5
G1 F750 X80.659 Y137.412 E2923.04985
M204 S2812
M205 X18 Y18
G0 F1800 X79.582 Y137.641
M204 S500
M205 X5 Y5
G1 F750 X111.034 Y106.189 E2930.52247
M204 S2812
M205 X18 Y18
G0 F1800 X110.185 Y106.189
M204 S500
M205 X5 Y5
G1 F750 X78.504 Y137.87 E2938.04949
M204 S2812
M205 X18 Y18
G0 F1800 X77.426 Y138.099
M204 S500
M205 X5 Y5
G1 F750 X109.337 Y106.189 E2945.63104
M204 S2812
M205 X18 Y18
G0 F1800 X108.488 Y106.189
M204 S500
M205 X5 Y5
G1 F750 X76.521 Y138.155 E2953.22589
M204 S2812
M205 X18 Y18
G0 F1800 X75.673 Y138.155
M204 S500
M205 X5 Y5
G1 F750 X107.64 Y106.189 E2960.82074
M204 S2812
M205 X18 Y18
G0 F1800 X106.791 Y106.189
M204 S500
M205 X5 Y5
G1 F750 X74.824 Y138.155 E2968.4156
M204 S2812
M205 X18 Y18
G0 F1800 X73.976 Y138.155
M204 S500
M205 X5 Y5
G1 F750 X105.942 Y106.189 E2976.01033
M204 S2812
M205 X18 Y18
G0 F1800 X105.094 Y106.189
M204 S500
M205 X5 Y5
G1 F750 X73.127 Y138.155 E2983.60518
M204 S2812
M205 X18 Y18
G0 F1800 X72.279 Y138.155
M204 S500
M205 X5 Y5
G1 F750 X104.245 Y106.189 E2991.19992
M204 S2812
M205 X18 Y18
G0 F1800 X103.397 Y106.189
M204 S500
M205 X5 Y5
G1 F750 X71.45 Y138.136 E2998.79014
M204 S2812
M205 X18 Y18
G0 F1800 X70.75 Y137.987
M204 S500
M205 X5 Y5
G1 F750 X102.464 Y106.273 E3006.325
M204 S2812
M205 X18 Y18
G0 F1800 X101.454 Y106.435
M204 S500
M205 X5 Y5
G1 F750 X70.05 Y137.839 E3013.78621
M204 S2812
M205 X18 Y18
G0 F1800 X69.35 Y137.69
M204 S500
M205 X5 Y5
G1 F750 X100.701 Y106.338 E3021.23494
M204 S2812
M205 X18 Y18
G0 F1800 X100.492 Y105.699
M204 S500
M205 X5 Y5
G1 F750 X68.65 Y137.541 E3028.80022
M204 S2812
M205 X18 Y18
G0 F1800 X67.95 Y137.392
M204 S500
M205 X5 Y5
G1 F750 X100.284 Y105.059 E3036.48227
M204 S2812
M205 X18 Y18
G0 F1800 X100.075 Y104.419
M204 S500
M205 X5 Y5
G1 F750 X67.25 Y137.244 E3044.28109
M204 S2812
M205 X18 Y18
G0 F1800 X66.55 Y137.095
M204 S500
M205 X5 Y5
G1 F750 X99.866 Y103.779 E3052.19657
M204 S2812
M205 X18 Y18
G0 F1800 X99.657 Y103.14
M204 S500
M205 X5 Y5
G1 F750 X65.886 Y136.911 E3060.22015
M204 S2812
M205 X18 Y18
G0 F1800 X65.299 Y136.649
M204 S500
M205 X5 Y5
G1 F750 X99.448 Y102.5 E3068.33353
M204 S2812
M205 X18 Y18
G0 F1800 X99.24 Y101.86
M204 S500
M205 X5 Y5
G1 F750 X64.712 Y136.388 E3076.53697
M204 S2812
M205 X18 Y18
G0 F1800 X64.125 Y136.127
M204 S500
M205 X5 Y5
G1 F750 X99.031 Y101.22 E3084.83033
M204 S2812
M205 X18 Y18
G0 F1800 X98.822 Y100.581
M204 S500
M205 X5 Y5
G1 F750 X63.538 Y135.865 E3093.21338
M204 S2812
M205 X18 Y18
G0 F1800 X62.951 Y135.603
M204 S500
M205 X5 Y5
G1 F750 X98.512 Y100.042 E3101.66224
M204 S2812
M205 X18 Y18
G0 F1800 X98.202 Y99.504
M204 S500
M205 X5 Y5
G1 F750 X62.363 Y135.343 E3110.17715
M204 S2812
M205 X18 Y18
G0 F1800 X61.777 Y135.081
M204 S500
M205 X5 Y5
G1 F750 X97.891 Y98.967 E3118.7574
M204 S2812
M205 X18 Y18
G0 F1800 X97.58 Y98.429
M204 S500
M205 X5 Y5
G1 F750 X61.19 Y134.819 E3127.40323
M204 S2812
M205 X18 Y18
G0 F1800 X60.659 Y134.501
M204 S500
M205 X5 Y5
G1 F750 X97.268 Y97.892 E3136.10108
M204 S2812
M205 X18 Y18
G0 F1800 X96.957 Y97.355
M204 S500
M205 X5 Y5
G1 F750 X60.168 Y134.144 E3144.8417
M204 S2812
M205 X18 Y18
G0 F1800 X59.676 Y133.787
M204 S500
M205 X5 Y5
G1 F750 X96.646 Y96.817 E3153.62533
M204 S2812
M205 X18 Y18
G0 F1800 X96.335 Y96.28
M204 S500
M205 X5 Y5
G1 F750 X59.185 Y133.43 E3162.45172
M204 S2812
M205 X18 Y18
G0 F1800 X58.694 Y133.073
M204 S500
M205 X5 Y5
G1 F750 X96.025 Y95.742 E3171.32111
M204 S2812
M205 X18 Y18
G0 F1800 X95.626 Y95.292
M204 S500
M205 X5 Y5
G1 F750 X58.202 Y132.716 E3180.2126
M204 S2812
M205 X18 Y18
G0 F1800 X57.711 Y132.359
M204 S500
M205 X5 Y5
G1 F750 X95.224 Y94.845 E3189.12535
M204 S2812
M205 X18 Y18
G0 F1800 X94.822 Y94.399
M204 S500
M205 X5 Y5
G1 F750 X57.219 Y132.001 E3198.05925
M204 S2812
M205 X18 Y18
G0 F1800 X56.728 Y131.644
M204 S500
M205 X5 Y5
G1 F750 X94.419 Y93.953 E3207.01417
M204 S2812
M205 X18 Y18
G0 F1800 X94.017 Y93.507
M204 S500
M205 X5 Y5
G1 F750 X56.27 Y131.253 E3215.98228
M204 S2812
M205 X18 Y18
G0 F1800 X55.869 Y130.806
M204 S500
M205 X5 Y5
G1 F750 X93.615 Y93.06 E3224.95028
M204 S2812
M205 X18 Y18
G0 F1800 X93.212 Y92.614
M204 S500
M205 X5 Y5
G1 F750 X55.466 Y130.36 E3233.91827
M204 S2812
M205 X18 Y18
G0 F1800 X55.065 Y129.913
M204 S500
M205 X5 Y5
G1 F750 X92.811 Y92.167 E3242.88626
M204 S2812
M205 X18 Y18
G0 F1800 X92.408 Y91.721
M204 S500
M205 X5 Y5
G1 F750 X54.662 Y129.467 E3251.85425
M204 S2812
M205 X18 Y18
G0 F1800 X54.261 Y129.02
M204 S500
M205 X5 Y5
G1 F750 X91.945 Y91.336 E3260.80751
M204 S2812
M205 X18 Y18
G0 F1800 X91.454 Y90.979
M204 S500
M205 X5 Y5
G1 F750 X53.858 Y128.574 E3269.73975
M204 S2812
M205 X18 Y18
G0 F1800 X53.456 Y128.128
M204 S500
M205 X5 Y5
G1 F750 X90.962 Y90.622 E3278.65072
M204 S2812
M205 X18 Y18
G0 F1800 X90.472 Y90.264
M204 S500
M205 X5 Y5
G1 F750 X53.054 Y127.681 E3287.54066
M204 S2812
M205 X18 Y18
G0 F1800 X52.661 Y127.226
M204 S500
M205 X5 Y5
G1 F750 X89.98 Y89.907 E3296.40721
M204 S2812
M205 X18 Y18
G0 F1800 X89.489 Y89.55
M204 S500
M205 X5 Y5
G1 F750 X52.349 Y126.689 E3305.2311
M204 S2812
M205 X18 Y18
G0 F1800 X52.038 Y126.152
M204 S500
M205 X5 Y5
G1 F750 X88.997 Y89.193 E3314.01211
M204 S2812
M205 X18 Y18
G0 F1800 X88.506 Y88.835
M204 S500
M205 X5 Y5
G1 F750 X51.727 Y125.614 E3322.75036
M204 S2812
M205 X18 Y18
G0 F1800 X51.416 Y125.077
M204 S500
M205 X5 Y5
G1 F750 X88.015 Y88.478 E3331.44583
M204 S2812
M205 X18 Y18
G0 F1800 X87.48 Y88.164
M204 S500
M205 X5 Y5
G1 F750 X51.105 Y124.539 E3340.08809
M204 S2812
M205 X18 Y18
G0 F1800 X50.794 Y124.002
M204 S500
M205 X5 Y5
G1 F750 X86.892 Y87.903 E3348.66466
M204 S2812
M205 X18 Y18
G0 F1800 X86.305 Y87.642
M204 S500
M205 X5 Y5
G1 F750 X50.483 Y123.465 E3357.17565
M204 S2812
M205 X18 Y18
G0 F1800 X50.172 Y122.927
M204 S500
M205 X5 Y5
G1 F750 X85.719 Y87.38 E3365.62119
M204 S2812
M205 X18 Y18
G0 F1800 X85.132 Y87.119
M204 S500
M205 X5 Y5
G1 F750 X49.867 Y122.383 E3373.99961
M204 S2812
M205 X18 Y18
G0 F1800 X49.659 Y121.743
M204 S500
M205 X5 Y5
G1 F750 X84.544 Y86.858 E3382.28786
M204 S2812
M205 X18 Y18
G0 F1800 X83.957 Y86.596
M204 S500
M205 X5 Y5
G1 F750 X49.45 Y121.104 E3390.48642
M204 S2812
M205 X18 Y18
G0 F1800 X49.241 Y120.464
M204 S500
M205 X5 Y5
G1 F750 X83.37 Y86.334 E3398.59518
M204 S2812
M205 X18 Y18
G0 F1800 X82.783 Y86.073
M204 S500
M205 X5 Y5
G1 F750 X49.032 Y119.824 E3406.61401
M204 S2812
M205 X18 Y18
G0 F1800 X48.823 Y119.184
M204 S500
M205 X5 Y5
G1 F750 X82.113 Y85.895 E3414.52319
M204 S2812
M205 X18 Y18
G0 F1800 X81.413 Y85.746
M204 S500
M205 X5 Y5
G1 F750 X48.615 Y118.545 E3422.31571
M204 S2812
M205 X18 Y18
G0 F1800 X48.406 Y117.905
M204 S500
M205 X5 Y5
G1 F750 X80.713 Y85.598 E3429.99147
M204 S2812
M205 X18 Y18
G0 F1800 X80.014 Y85.448
M204 S500
M205 X5 Y5
G1 F750 X48.197 Y117.265 E3437.5508
M204 S2812
M205 X18 Y18
G0 F1800 X48.083 Y116.53
M204 S500
M205 X5 Y5
G1 F750 X79.314 Y85.3 E3444.97079
M204 S2812
M205 X18 Y18
G0 F1800 X78.614 Y85.151
M204 S500
M205 X5 Y5
G1 F750 X48.002 Y115.763 E3452.24383
M204 S2812
M205 X18 Y18
G0 F1800 X47.92 Y114.996
M204 S500
M205 X5 Y5
G1 F750 X77.913 Y85.003 E3459.3698
M204 S2812
M205 X18 Y18
G0 F1800 X77.214 Y84.854
M204 S500
M205 X5 Y5
G1 F750 X47.839 Y114.229 E3466.34894
M204 S2812
M205 X18 Y18
G0 F1800 X47.757 Y113.463
M204 S500
M205 X5 Y5
G1 F750 X76.378 Y84.842 E3473.14895
M204 S2812
M205 X18 Y18
G0 F1800 X75.529 Y84.842
M204 S500
M205 X5 Y5
G1 F750 X47.675 Y112.696 E3479.76672
M204 S2812
M205 X18 Y18
G0 F1800 X47.593 Y111.929
M204 S500
M205 X5 Y5
G1 F750 X74.681 Y84.842 E3486.20238
M204 S2812
M205 X18 Y18
G0 F1800 X73.832 Y84.842
M204 S500
M205 X5 Y5
G1 F750 X47.598 Y111.076 E3492.43526
M204 S2812
M205 X18 Y18
G0 F1800 X47.696 Y110.129
M204 S500
M205 X5 Y5
G1 F750 X72.984 Y84.842 E3498.44327
M204 S2812
M205 X18 Y18
G0 F1800 X72.135 Y84.842
M204 S500
M205 X5 Y5
G1 F750 X47.794 Y109.182 E3504.22627
M204 S2812
M205 X18 Y18
G0 F1800 X47.893 Y108.236
M204 S500
M205 X5 Y5
G1 F750 X71.217 Y84.911 E3509.76789
M204 S2812
M205 X18 Y18
G0 F1800 X70.14 Y85.14
M204 S500
M205 X5 Y5
G1 F750 X47.991 Y107.289 E3515.03023
M204 S2812
M205 X18 Y18
G0 F1800 X48.089 Y106.342
M204 S500
M205 X5 Y5
G1 F750 X69.062 Y85.369 E3520.01316
M204 S2812
M205 X18 Y18
G0 F1800 X67.984 Y85.598
M204 S500
M205 X5 Y5
G1 F750 X48.371 Y105.211 E3524.67297
M204 S2812
M205 X18 Y18
G0 F1800 X48.776 Y103.958
M204 S500
M205 X5 Y5
G1 F750 X66.907 Y85.827 E3528.98067
M204 S2812
M205 X18 Y18
G0 F1800 X65.728 Y86.158
M204 S500
M205 X5 Y5
G1 F750 X49.182 Y102.704 E3532.9118
M204 S2812
M205 X18 Y18
G0 F1800 X49.587 Y101.45
M204 S500
M205 X5 Y5
G1 F750 X64.198 Y86.839 E3536.3832
M204 S2812
M205 X18 Y18
G0 F1800 X62.669 Y87.52
M204 S500
M205 X5 Y5
G1 F750 X50.256 Y99.933 E3539.33238
M204 S2812
M205 X18 Y18
G0 F1800 X51.408 Y97.932
M204 S500
M205 X5 Y5
G1 F750 X61.139 Y88.2 E3541.64446
M204 S2812
M205 X18 Y18
G0 F1800 X58.21 Y90.281
M204 S500
M205 X5 Y5
G1 F750 X52.561 Y95.931 E3542.98672
M204 S2812
M205 X18 Y18
G0 F1800 X81.736 Y137.183
M204 S500
M205 X5 Y5
G1 F750 X99.953 Y118.966 E3547.31485
M204 S2812
M205 X18 Y18
G0 F1800 X99.545 Y120.223
M204 S500
M205 X5 Y5
G1 F750 X82.892 Y136.876 E3551.27141
M204 S2812
M205 X18 Y18
G0 F1800 X84.421 Y136.195
M204 S500
M205 X5 Y5
G1 F750 X99.135 Y121.481 E3554.76727
M204 S2812
M205 X18 Y18
G0 F1800 X98.507 Y122.958
M204 S500
M205 X5 Y5
G1 F750 X85.95 Y135.514 E3557.75055
M204 S2812
M205 X18 Y18
G0 F1800 X87.48 Y134.833
M204 S500
M205 X5 Y5
G1 F750 X97.355 Y124.958 E3560.09673
M204 S2812
M205 X18 Y18
G0 F1800 X96.204 Y126.958
M204 S500
M205 X5 Y5
G1 F750 X90.324 Y132.838 E3561.49374
M204 S2812
M205 X18 Y18
G0 F1800 X100.948 Y116.75
G0 X155.589 Y99.222
G0 X152.556 Y88.425
M204 S500
M205 X5 Y5
G1 F750 X154.292 Y86.689 E3561.9062
M204 S2812
M205 X18 Y18
G0 F1800 X153.443 Y86.689
M204 S500
M205 X5 Y5
G1 F750 X152.556 Y87.576 E3562.11694
M204 S2812
M205 X18 Y18
G0 F1800 X152.867 Y87.576
;MESH:NONMESH
G0 F600 X152.867 Y87.576 Z1.98
G0 F1800 X152.297 Y89.416
G0 X132.226 Y106.441
G0 X100.949 Y106.254
G0 X52.493 Y95.666
G0 X52.406 Y95.617
;TIME_ELAPSED:6261.448460
;LAYER:2
M204 S1000
M205 X10 Y10
;TYPE:WALL-INNER
;MESH:[RUG]_Suzuki_325.stl
G1 F600 X56.188 Y91.401 E3563.06845
G1 X60.807 Y88.033 E3564.02882
G1 X65.979 Y85.73 E3564.97997
G1 X71.517 Y84.553 E3565.93113
G1 X77.185 Y84.553 E3566.88336
G1 X82.723 Y85.73 E3567.83452
G1 X87.898 Y88.034 E3568.78619
G1 X92.478 Y91.363 E3569.73741
G1 X96.238 Y95.538 E3570.68133
G1 X99.079 Y100.439 E3571.63304
G1 X100.969 Y106.223 E3572.65531
G1 X102.486 Y105.981 E3572.91339
G1 X102.486 Y105.9 E3572.927
G1 X130.686 Y105.9 E3577.6646
G1 X130.686 Y106.177 E3577.71113
G1 X132.207 Y106.414 E3577.96974
G1 X133.452 Y102.551 E3578.6516
G1 X135.752 Y98.548 E3579.42721
G1 X138.836 Y95.112 E3580.20287
G1 X142.605 Y92.363 E3580.98659
G1 X146.821 Y90.486 E3581.76191
G1 X151.921 Y89.403 E3582.63781
G1 X151.921 Y86.4 E3583.14232
G1 X155.375 Y86.4 E3583.72259
G1 X155.375 Y89.402 E3584.22692
G1 X160.476 Y90.486 E3585.10303
G1 X164.696 Y92.364 E3585.87902
G1 X168.433 Y95.08 E3586.65513
G1 X171.495 Y98.481 E3587.42396
G1 X173.813 Y102.481 E3588.20064
G1 X175.246 Y106.864 E3588.97534
G1 X175.739 Y111.459 E3589.75173
G1 X175.265 Y116.055 E3590.52795
G1 X173.848 Y120.445 E3591.30294
G1 X171.545 Y124.452 E3592.07938
G1 X168.462 Y127.888 E3592.85493
G1 X164.693 Y130.637 E3593.63866
G1 X160.476 Y132.514 E3594.41412
G1 X155.96 Y133.474 E3595.18976
G1 X151.337 Y133.474 E3595.96643
G1 X146.821 Y132.514 E3596.74207
G1 X142.602 Y130.636 E3597.51791
G1 X138.868 Y127.921 E3598.29351
G1 X135.801 Y124.516 E3599.0634
G1 X133.484 Y120.519 E3599.83956
G1 X132.203 Y116.601 E3600.53207
G1 X130.686 Y116.843 E3600.79015
G1 X130.686 Y117.1 E3600.83332
G1 X102.486 Y117.1 E3605.57092
G1 X102.486 Y117.024 E3605.58369
G1 X100.968 Y116.784 E3605.84188
G1 X99.12 Y122.473 E3606.8468
G1 X96.297 Y127.383 E3607.7983
G1 X92.516 Y131.597 E3608.74945
G1 X87.895 Y134.967 E3609.71029
G1 X82.723 Y137.27 E3610.66144
G1 X77.185 Y138.447 E3611.6126
G1 X71.517 Y138.447 E3612.56482
G1 X65.979 Y137.27 E3613.51599
G1 X60.804 Y134.966 E3614.46766
G1 X56.221 Y131.636 E3615.41939
G1 X52.466 Y127.465 E3616.36225
G1 X49.623 Y122.561 E3617.31455
G1 X47.866 Y117.184 E3618.26489
G1 X47.262 Y111.549 E3619.217
G1 X47.843 Y105.914 E3620.16869
G1 X49.581 Y100.529 E3621.11933
G1 X52.406 Y95.617 E3622.07129
M204 S5000
M205 X30 Y30
G0 F2400 X52.487 Y95.675
G0 X132.223 Y116.567
G0 X151.347 Y133.375
G0 X151.273 Y134.074
M204 S500
M205 X5 Y5
;TYPE:WALL-OUTER
G1 F600 X146.636 Y133.088 E3622.86772
G1 X142.3 Y131.158 E3623.66507
G1 X138.462 Y128.368 E3624.46222
G1 X135.314 Y124.873 E3625.25244
G1 X132.934 Y120.767 E3626.04975
G1 X131.877 Y117.536 E3626.62087
G1 X131.792 Y117.274 E3626.66714
G1 X131.286 Y117.355 E3626.75323
G1 X131.286 Y117.631 E3626.79625
G1 X131.286 Y117.7 E3626.80784
G1 X101.886 Y117.7 E3631.74704
G1 X101.886 Y117.537 E3631.77443
G1 X101.38 Y117.457 E3631.86049
G1 X101.358 Y117.527 E3631.87063
G1 X99.672 Y122.716 E3632.78724
G1 X96.784 Y127.739 E3633.76064
G1 X92.921 Y132.045 E3634.7325
G1 X88.2 Y135.488 E3635.71414
G1 X82.908 Y137.844 E3636.68733
G1 X77.249 Y139.047 E3637.65928
G1 X71.453 Y139.047 E3638.63301
G1 X65.794 Y137.844 E3639.60497
G1 X60.502 Y135.488 E3640.57815
G1 X55.818 Y132.084 E3641.55091
G1 X51.978 Y127.819 E3642.51506
G1 X49.073 Y122.809 E3643.488
G1 X47.275 Y117.307 E3644.46044
G1 X46.658 Y111.551 E3645.43299
G1 X47.252 Y105.791 E3646.4058
G1 X49.029 Y100.285 E3647.37779
G1 X51.919 Y95.261 E3648.3515
G1 X55.781 Y90.955 E3649.32324
G1 X60.502 Y87.512 E3650.30489
G1 X65.794 Y85.156 E3651.27807
G1 X71.453 Y83.953 E3652.25003
G1 X77.249 Y83.953 E3653.22375
G1 X82.908 Y85.156 E3654.19571
G1 X88.2 Y87.512 E3655.16889
G1 X92.884 Y90.916 E3656.14166
G1 X96.725 Y95.181 E3657.10592
G1 X99.629 Y100.191 E3658.07877
G1 X101.355 Y105.474 E3659.01248
G1 X101.38 Y105.55 E3659.02592
G1 X101.886 Y105.469 E3659.11201
G1 X101.886 Y105.3 E3659.13817
G1 X131.286 Y105.3 E3664.07737
G1 X131.286 Y105.387 E3664.09198
G1 X131.286 Y105.663 E3664.13835
G1 X131.793 Y105.742 E3664.22455
G1 X131.877 Y105.48 E3664.26746
G1 X132.9 Y102.307 E3664.82755
G1 X135.265 Y98.192 E3665.62491
G1 X138.431 Y94.664 E3666.42128
G1 X142.3 Y91.842 E3667.2258
G1 X146.636 Y89.912 E3668.02315
G1 X151.321 Y88.917 E3668.82779
G1 X151.321 Y85.8 E3669.35144
G1 X155.975 Y85.8 E3670.13331
G1 X155.975 Y88.916 E3670.6568
G1 X160.661 Y89.912 E3671.46164
G1 X164.998 Y91.842 E3672.25914
G1 X168.836 Y94.632 E3673.05629
G1 X171.983 Y98.127 E3673.8464
G1 X174.363 Y102.233 E3674.64371
G1 X175.837 Y106.741 E3675.44051
G1 X176.343 Y111.457 E3676.23735
G1 X175.856 Y116.178 E3677.03468
G1 X174.4 Y120.689 E3677.83103
G1 X172.032 Y124.808 E3678.62923
G1 X168.867 Y128.336 E3679.42548
G1 X164.998 Y131.158 E3680.23001
G1 X160.661 Y133.088 E3681.02751
G1 X156.024 Y134.074 E3681.82394
G1 X151.273 Y134.074 E3682.62211
M204 S5000
M205 X30 Y30
G0 F2400 X150.98 Y134.012
G0 X151.398 Y132.884
M204 S500
M205 X5 Y5
;TYPE:SKIN
G1 F900 X147.005 Y131.95 E3683.37663
G1 X142.901 Y130.123 E3684.13134
G1 X139.262 Y127.477 E3684.88722
G1 X136.281 Y124.168 E3685.63545
G1 X134.026 Y120.277 E3686.39098
G1 X132.608 Y115.939 E3687.15771
G1 X130.096 Y116.34 E3687.58507
G1 X130.096 Y116.51 E3687.61363
G1 X103.013 Y116.51 E3692.16357
G1 X100.563 Y116.123 E3692.58028
G1 X98.578 Y122.233 E3693.65957
G1 X95.816 Y127.036 E3694.59038
G1 X92.118 Y131.158 E3695.52071
G1 X87.599 Y134.453 E3696.46028
G1 X82.539 Y136.706 E3697.39082
G1 X77.124 Y137.857 E3698.32087
G1 X71.578 Y137.857 E3699.25259
G1 X66.163 Y136.706 E3700.18264
G1 X61.101 Y134.452 E3701.11355
G1 X56.62 Y131.196 E3702.04411
G1 X52.945 Y127.114 E3702.96686
G1 X50.165 Y122.319 E3703.89802
G1 X48.445 Y117.056 E3704.82822
G1 X47.854 Y111.547 E3705.75905
G1 X48.423 Y106.037 E3706.68965
G1 X50.122 Y100.772 E3707.61908
G1 X52.887 Y95.964 E3708.55087
G1 X56.586 Y91.84 E3709.48157
G1 X61.103 Y88.547 E3710.42067
G1 X66.163 Y86.294 E3711.35121
G1 X71.578 Y85.143 E3712.28125
G1 X77.124 Y85.143 E3713.21298
G1 X82.539 Y86.294 E3714.14302
G1 X87.599 Y88.547 E3715.07356
G1 X92.084 Y91.807 E3716.00506
G1 X95.758 Y95.886 E3716.92732
G1 X98.537 Y100.681 E3717.8584
G1 X100.564 Y106.885 E3718.95489
G1 X103.038 Y106.49 E3719.37579
G1 X130.096 Y106.49 E3723.92153
G1 X130.096 Y106.682 E3723.95379
G1 X132.614 Y107.075 E3724.38193
G1 X133.997 Y102.785 E3725.13918
G1 X136.229 Y98.899 E3725.89205
G1 X139.234 Y95.551 E3726.64785
G1 X142.901 Y92.877 E3727.4103
G1 X147.005 Y91.05 E3728.16501
G1 X152.511 Y89.881 E3729.11063
G1 X152.511 Y86.99 E3729.59632
G1 X154.785 Y86.99 E3729.97835
G1 X154.785 Y89.88 E3730.46387
G1 X160.292 Y91.05 E3731.4097
G1 X164.397 Y92.877 E3732.16456
G1 X168.036 Y95.522 E3732.92034
G1 X171.016 Y98.832 E3733.66858
G1 X173.271 Y102.723 E3734.42411
G1 X174.667 Y106.992 E3735.17868
G1 X175.147 Y111.459 E3735.93345
G1 X174.685 Y115.932 E3736.68892
G1 X173.305 Y120.207 E3737.44361
G1 X171.068 Y124.101 E3738.19806
G1 X168.064 Y127.449 E3738.95375
G1 X164.397 Y130.123 E3739.7162
G1 X160.292 Y131.95 E3740.47106
G1 X155.899 Y132.884 E3741.22558
G1 X151.398 Y132.884 E3741.98175
M204 S5000
M205 X30 Y30
G0 F2400 X165.257 Y93.132
M204 S500
M205 X5 Y5
G1 F900 X171.919 Y99.794 E3743.56456
M204 S5000
M205 X30 Y30
G0 F2400 X173.088 Y101.812
M204 S500
M205 X5 Y5
G1 F900 X163.367 Y92.091 E3745.87415
M204 S5000
M205 X30 Y30
G0 F2400 X161.838 Y91.41
M204 S500
M205 X5 Y5
G1 F900 X173.796 Y103.369 E3748.71535
M204 S5000
M205 X30 Y30
G0 F2400 X174.209 Y104.63
M204 S500
M205 X5 Y5
G1 F900 X160.33 Y90.751 E3752.01283
M204 S5000
M205 X30 Y30
G0 F2400 X159.253 Y90.522
M204 S500
M205 X5 Y5
G1 F900 X174.622 Y105.891 E3755.66432
M204 S5000
M205 X30 Y30
G0 F2400 X174.979 Y107.097
M204 S500
M205 X5 Y5
G1 F900 X158.176 Y90.294 E3759.65651
M204 S5000
M205 X30 Y30
G0 F2400 X157.098 Y90.064
M204 S500
M205 X5 Y5
G1 F900 X175.081 Y108.048 E3763.92917
M204 S5000
M205 X30 Y30
G0 F2400 X175.184 Y108.999
M204 S500
M205 X5 Y5
G1 F900 X156.021 Y89.836 E3768.48206
M204 S5000
M205 X30 Y30
G0 F2400 X155.084 Y88.898
M204 S500
M205 X5 Y5
G1 F900 X152.875 Y86.689 E3769.0069
M204 S5000
M205 X30 Y30
G0 F2400 X152.21 Y86.873
M204 S500
M205 X5 Y5
G1 F900 X175.286 Y109.949 E3774.48947
M204 S5000
M205 X30 Y30
G0 F2400 X175.388 Y110.9
M204 S500
M205 X5 Y5
G1 F900 X152.21 Y87.722 E3779.99629
M204 S5000
M205 X30 Y30
G0 F2400 X152.21 Y88.57
M204 S500
M205 X5 Y5
G1 F900 X175.415 Y111.775 E3785.50951
M204 S5000
M205 X30 Y30
G0 F2400 X175.336 Y112.545
M204 S500
M205 X5 Y5
G1 F900 X152.21 Y89.419 E3791.00397
M204 S5000
M205 X30 Y30
G0 F2400 X151.691 Y89.748
M204 S500
M205 X5 Y5
G1 F900 X175.256 Y113.313 E3796.60273
M204 S5000
M205 X30 Y30
G0 F2400 X175.177 Y114.083
M204 S500
M205 X5 Y5
G1 F900 X150.991 Y89.897 E3802.34903
M204 S5000
M205 X30 Y30
G0 F2400 X150.291 Y90.045
M204 S500
M205 X5 Y5
G1 F900 X175.098 Y114.852 E3808.24287
M204 S5000
M205 X30 Y30
G0 F2400 X175.018 Y115.621
M204 S500
M205 X5 Y5
G1 F900 X149.591 Y90.194 E3814.28402
M204 S5000
M205 X30 Y30
G0 F2400 X148.891 Y90.342
M204 S500
M205 X5 Y5
G1 F900 X174.873 Y116.324 E3820.45703
M204 S5000
M205 X30 Y30
G0 F2400 X174.665 Y116.966
M204 S500
M205 X5 Y5
G1 F900 X148.191 Y90.491 E3826.74705
M204 S5000
M205 X30 Y30
G0 F2400 X147.491 Y90.639
M204 S500
M205 X5 Y5
G1 F900 X174.459 Y117.608 E3833.15444
M204 S5000
M205 X30 Y30
G0 F2400 X174.252 Y118.249
M204 S500
M205 X5 Y5
G1 F900 X146.81 Y90.808 E3839.6742
M204 S5000
M205 X30 Y30
G0 F2400 X146.224 Y91.069
M204 S500
M205 X5 Y5
G1 F900 X174.045 Y118.89 E3846.28414
M204 S5000
M205 X30 Y30
G0 F2400 X173.838 Y119.532
M204 S500
M205 X5 Y5
G1 F900 X145.636 Y91.33 E3852.98459
M204 S5000
M205 X30 Y30
G0 F2400 X145.049 Y91.592
M204 S500
M205 X5 Y5
G1 F900 X173.631 Y120.174 E3859.77533
M204 S5000
M205 X30 Y30
G0 F2400 X173.346 Y120.737
M204 S500
M205 X5 Y5
G1 F900 X144.462 Y91.853 E3866.63781
M204 S5000
M205 X30 Y30
G0 F2400 X143.875 Y92.114
M204 S500
M205 X5 Y5
G1 F900 X173.036 Y121.276 E3873.56623
M204 S5000
M205 X30 Y30
G0 F2400 X172.727 Y121.816
M204 S500
M205 X5 Y5
G1 F900 X143.288 Y92.376 E3880.5607
M204 S5000
M205 X30 Y30
G0 F2400 X142.708 Y92.645
M204 S500
M205 X5 Y5
G1 F900 X172.418 Y122.354 E3887.61932
M204 S5000
M205 X30 Y30
G0 F2400 X172.108 Y122.893
M204 S500
M205 X5 Y5
G1 F900 X142.218 Y93.003 E3894.72082
M204 S5000
M205 X30 Y30
G0 F2400 X141.727 Y93.361
M204 S500
M205 X5 Y5
G1 F900 X171.799 Y123.433 E3901.86556
M204 S5000
M205 X30 Y30
G0 F2400 X171.489 Y123.972
M204 S500
M205 X5 Y5
G1 F900 X141.236 Y93.719 E3909.05331
M204 S5000
M205 X30 Y30
G0 F2400 X140.746 Y94.077
M204 S500
M205 X5 Y5
G1 F900 X171.14 Y124.471 E3916.27455
M204 S5000
M205 X30 Y30
G0 F2400 X170.739 Y124.918
M204 S500
M205 X5 Y5
G1 F900 X140.255 Y94.434 E3923.51718
M204 S5000
M205 X30 Y30
G0 F2400 X139.764 Y94.792
M204 S500
M205 X5 Y5
G1 F900 X170.337 Y125.365 E3930.78096
M204 S5000
M205 X30 Y30
G0 F2400 X169.936 Y125.813
M204 S500
M205 X5 Y5
G1 F900 X139.273 Y95.15 E3938.06612
M204 S5000
M205 X30 Y30
G0 F2400 X138.827 Y95.552
M204 S500
M205 X5 Y5
G1 F900 X169.535 Y126.26 E3945.36196
M204 S5000
M205 X30 Y30
G0 F2400 X169.133 Y126.707
M204 S500
M205 X5 Y5
G1 F900 X138.426 Y95.999 E3952.65769
M204 S5000
M205 X30 Y30
G0 F2400 X138.024 Y96.446
M204 S500
M205 X5 Y5
G1 F900 X168.732 Y127.154 E3959.95354
M204 S5000
M205 X30 Y30
G0 F2400 X168.331 Y127.601
M204 S500
M205 X5 Y5
G1 F900 X137.623 Y96.894 E3967.24927
M204 S5000
M205 X30 Y30
G0 F2400 X137.221 Y97.341
M204 S500
M205 X5 Y5
G1 F900 X167.853 Y127.972 E3974.52694
M204 S5000
M205 X30 Y30
G0 F2400 X167.362 Y128.33
M204 S500
M205 X5 Y5
G1 F900 X136.82 Y97.787 E3981.78347
M204 S5000
M205 X30 Y30
G0 F2400 X136.418 Y98.234
M204 S500
M205 X5 Y5
G1 F900 X166.872 Y128.688 E3989.01897
M204 S5000
M205 X30 Y30
G0 F2400 X166.381 Y129.046
M204 S500
M205 X5 Y5
G1 F900 X136.017 Y98.682 E3996.23309
M204 S5000
M205 X30 Y30
G0 F2400 X135.7 Y99.213
M204 S500
M205 X5 Y5
G1 F900 X165.89 Y129.404 E4003.40599
M204 S5000
M205 X30 Y30
G0 F2400 X165.4 Y129.761
M204 S500
M205 X5 Y5
G1 F900 X135.39 Y99.752 E4010.53588
M204 S5000
M205 X30 Y30
G0 F2400 X135.08 Y100.291
M204 S500
M205 X5 Y5
G1 F900 X164.909 Y130.119 E4017.62277
M204 S5000
M205 X30 Y30
G0 F2400 X164.393 Y130.452
M204 S500
M205 X5 Y5
G1 F900 X134.771 Y100.83 E4024.6606
M204 S5000
M205 X30 Y30
G0 F2400 X134.462 Y101.369
M204 S500
M205 X5 Y5
G1 F900 X163.806 Y130.713 E4031.63238
M204 S5000
M205 X30 Y30
G0 F2400 X163.219 Y130.975
M204 S500
M205 X5 Y5
G1 F900 X134.152 Y101.908 E4038.53835
M204 S5000
M205 X30 Y30
G0 F2400 X133.843 Y102.447
M204 S500
M205 X5 Y5
G1 F900 X162.631 Y131.236 E4045.37814
M204 S5000
M205 X30 Y30
G0 F2400 X162.044 Y131.497
M204 S500
M205 X5 Y5
G1 F900 X133.595 Y103.048 E4052.13728
M204 S5000
M205 X30 Y30
G0 F2400 X133.388 Y103.69
M204 S500
M205 X5 Y5
G1 F900 X161.457 Y131.758 E4058.80602
M204 S5000
M205 X30 Y30
G0 F2400 X160.87 Y132.02
M204 S500
M205 X5 Y5
G1 F900 X133.182 Y104.332 E4065.38435
M204 S5000
M205 X30 Y30
G0 F2400 X132.974 Y104.973
M204 S500
M205 X5 Y5
G1 F900 X160.264 Y132.262 E4071.86801
M204 S5000
M205 X30 Y30
G0 F2400 X159.564 Y132.411
M204 S500
M205 X5 Y5
G1 F900 X132.768 Y105.615 E4078.23441
M204 S5000
M205 X30 Y30
G0 F2400 X132.561 Y106.256
M204 S500
M205 X5 Y5
G1 F900 X158.864 Y132.56 E4084.4838
M204 S5000
M205 X30 Y30
G0 F2400 X158.164 Y132.709
M204 S500
M205 X5 Y5
G1 F900 X132.155 Y106.699 E4090.66334
M204 S5000
M205 X30 Y30
G0 F2400 X131.149 Y106.542
M204 S500
M205 X5 Y5
G1 F900 X157.464 Y132.857 E4096.91547
M204 S5000
M205 X30 Y30
G0 F2400 X156.765 Y133.006
M204 S500
M205 X5 Y5
G1 F900 X129.948 Y106.189 E4103.28686
M204 S5000
M205 X30 Y30
G0 F2400 X129.1 Y106.189
M204 S500
M205 X5 Y5
G1 F900 X156.065 Y133.155 E4109.69354
M204 S5000
M205 X30 Y30
G0 F2400 X155.245 Y133.183
M204 S500
M205 X5 Y5
G1 F900 X128.251 Y106.189 E4116.10699
M204 S5000
M205 X30 Y30
G0 F2400 X127.402 Y106.189
M204 S500
M205 X5 Y5
G1 F900 X154.396 Y133.183 E4122.52043
M204 S5000
M205 X30 Y30
G0 F2400 X153.548 Y133.183
M204 S500
M205 X5 Y5
G1 F900 X126.554 Y106.189 E4128.93388
M204 S5000
M205 X30 Y30
G0 F2400 X125.705 Y106.189
M204 S500
M205 X5 Y5
G1 F900 X152.699 Y133.183 E4135.34733
M204 S5000
M205 X30 Y30
G0 F2400 X151.851 Y133.183
M204 S500
M205 X5 Y5
G1 F900 X124.857 Y106.189 E4141.76078
M204 S5000
M205 X30 Y30
G0 F2400 X124.008 Y106.189
M204 S500
M205 X5 Y5
G1 F900 X150.905 Y133.085 E4148.15106
M204 S5000
M205 X30 Y30
G0 F2400 X149.827 Y132.856
M204 S500
M205 X5 Y5
G1 F900 X123.16 Y106.189 E4154.48681
M204 S5000
M205 X30 Y30
G0 F2400 X122.311 Y106.189
M204 S500
M205 X5 Y5
G1 F900 X132.397 Y116.275 E4156.88313
M204 S5000
M205 X30 Y30
G0 F2400 X132.404 Y116.282
M204 S500
M205 X5 Y5
G1 F900 X148.749 Y132.627 E4160.7665
M204 S5000
M205 X30 Y30
G0 F2400 X147.672 Y132.399
M204 S500
M205 X5 Y5
G1 F900 X132.816 Y117.543 E4164.29611
M204 S5000
M205 X30 Y30
G0 F2400 X133.228 Y118.803
M204 S500
M205 X5 Y5
G1 F900 X146.461 Y132.036 E4167.44011
M204 S5000
M205 X30 Y30
G0 F2400 X144.931 Y131.354
M204 S500
M205 X5 Y5
G1 F900 X133.639 Y120.063 E4170.12283
M204 S5000
M205 X30 Y30
G0 F2400 X134.607 Y121.879
M204 S500
M205 X5 Y5
G1 F900 X143.401 Y130.674 E4172.2123
M204 S5000
M205 X30 Y30
G0 F2400 X140.966 Y129.087
M204 S500
M205 X5 Y5
G1 F900 X135.776 Y123.897 E4173.44538
M204 S5000
M205 X30 Y30
G0 F2400 X132.223 Y116.567
G0 X131.665 Y116.391
M204 S500
M205 X5 Y5
G1 F900 X121.463 Y106.189 E4175.86925
M204 S5000
M205 X30 Y30
G0 F2400 X120.614 Y106.189
M204 S500
M205 X5 Y5
G1 F900 X130.934 Y116.509 E4178.32116
M204 S5000
M205 X30 Y30
G0 F2400 X130.386 Y116.809
M204 S500
M205 X5 Y5
G1 F900 X119.766 Y106.189 E4180.84434
M204 S5000
M205 X30 Y30
G0 F2400 X118.917 Y106.189
M204 S500
M205 X5 Y5
G1 F900 X129.537 Y116.809 E4183.36752
M204 S5000
M205 X30 Y30
G0 F2400 X128.689 Y116.809
M204 S500
M205 X5 Y5
G1 F900 X118.069 Y106.189 E4185.8907
M204 S5000
M205 X30 Y30
G0 F2400 X117.22 Y106.189
M204 S500
M205 X5 Y5
G1 F900 X127.84 Y116.809 E4188.41389
M204 S5000
M205 X30 Y30
G0 F2400 X126.992 Y116.809
M204 S500
M205 X5 Y5
G1 F900 X116.372 Y106.189 E4190.93707
M204 S5000
M205 X30 Y30
G0 F2400 X115.523 Y106.189
M204 S500
M205 X5 Y5
G1 F900 X126.143 Y116.809 E4193.46025
M204 S5000
M205 X30 Y30
G0 F2400 X125.295 Y116.809
M204 S500
M205 X5 Y5
G1 F900 X114.675 Y106.189 E4195.98344
M204 S5000
M205 X30 Y30
G0 F2400 X113.826 Y106.189
M204 S500
M205 X5 Y5
G1 F900 X124.446 Y116.809 E4198.50662
M204 S5000
M205 X30 Y30
G0 F2400 X123.598 Y116.809
M204 S500
M205 X5 Y5
G1 F900 X112.977 Y106.189 E4201.02992
M204 S5000
M205 X30 Y30
G0 F2400 X112.129 Y106.189
M204 S500
M205 X5 Y5
G1 F900 X122.749 Y116.809 E4203.55311
M204 S5000
M205 X30 Y30
G0 F2400 X121.9 Y116.809
M204 S500
M205 X5 Y5
G1 F900 X111.28 Y106.189 E4206.07629
M204 S5000
M205 X30 Y30
G0 F2400 X110.432 Y106.189
M204 S500
M205 X5 Y5
G1 F900 X121.052 Y116.809 E4208.59947
M204 S5000
M205 X30 Y30
G0 F2400 X120.203 Y116.809
M204 S500
M205 X5 Y5
G1 F900 X109.583 Y106.189 E4211.12266
M204 S5000
M205 X30 Y30
G0 F2400 X108.735 Y106.189
M204 S500
M205 X5 Y5
G1 F900 X119.355 Y116.809 E4213.64584
M204 S5000
M205 X30 Y30
G0 F2400 X118.506 Y116.809
M204 S500
M205 X5 Y5
G1 F900 X107.886 Y106.189 E4216.16902
M204 S5000
M205 X30 Y30
G0 F2400 X107.038 Y106.189
M204 S500
M205 X5 Y5
G1 F900 X117.658 Y116.809 E4218.69221
M204 S5000
M205 X30 Y30
G0 F2400 X116.809 Y116.809
M204 S500
M205 X5 Y5
G1 F900 X106.189 Y106.189 E4221.21539
M204 S5000
M205 X30 Y30
G0 F2400 X105.341 Y106.189
M204 S500
M205 X5 Y5
G1 F900 X115.96 Y116.809 E4223.73845
M204 S5000
M205 X30 Y30
G0 F2400 X115.112 Y116.809
M204 S500
M205 X5 Y5
G1 F900 X104.492 Y106.189 E4226.26164
M204 S5000
M205 X30 Y30
G0 F2400 X103.644 Y106.189
M204 S500
M205 X5 Y5
G1 F900 X114.263 Y116.809 E4228.7847
M204 S5000
M205 X30 Y30
G0 F2400 X113.414 Y116.809
M204 S500
M205 X5 Y5
G1 F900 X102.826 Y106.22 E4231.3004
M204 S5000
M205 X30 Y30
G0 F2400 X102.094 Y106.336
M204 S500
M205 X5 Y5
G1 F900 X112.566 Y116.809 E4233.78854
M204 S5000
M205 X30 Y30
G0 F2400 X111.717 Y116.809
M204 S500
M205 X5 Y5
G1 F900 X101.362 Y106.453 E4236.24888
M204 S5000
M205 X30 Y30
G0 F2400 X100.434 Y105.525
M204 S500
M205 X5 Y5
G1 F900 X80.451 Y85.542 E4240.9966
M204 S5000
M205 X30 Y30
G0 F2400 X79.374 Y85.313
M204 S500
M205 X5 Y5
G1 F900 X110.869 Y116.809 E4248.47955
M204 S5000
M205 X30 Y30
G0 F2400 X110.02 Y116.809
M204 S500
M205 X5 Y5
G1 F900 X78.297 Y85.085 E4256.01667
M204 S5000
M205 X30 Y30
G0 F2400 X77.219 Y84.856
M204 S500
M205 X5 Y5
G1 F900 X109.172 Y116.809 E4263.60831
M204 S5000
M205 X30 Y30
G0 F2400 X108.323 Y116.809
M204 S500
M205 X5 Y5
G1 F900 X76.357 Y84.842 E4271.20317
M204 S5000
M205 X30 Y30
G0 F2400 X75.509 Y84.842
M204 S500
M205 X5 Y5
G1 F900 X107.475 Y116.809 E4278.79802
M204 S5000
M205 X30 Y30
G0 F2400 X106.626 Y116.809
M204 S500
M205 X5 Y5
G1 F900 X74.66 Y84.842 E4286.39287
M204 S5000
M205 X30 Y30
G0 F2400 X73.812 Y84.842
M204 S500
M205 X5 Y5
G1 F900 X105.778 Y116.809 E4293.98773
M204 S5000
M205 X30 Y30
G0 F2400 X104.929 Y116.809
M204 S500
M205 X5 Y5
G1 F900 X72.963 Y84.842 E4301.58258
M204 S5000
M205 X30 Y30
G0 F2400 X72.114 Y84.842
M204 S500
M205 X5 Y5
G1 F900 X104.081 Y116.809 E4309.17755
M204 S5000
M205 X30 Y30
G0 F2400 X103.232 Y116.809
M204 S500
M205 X5 Y5
G1 F900 X71.315 Y84.891 E4316.76076
M204 S5000
M205 X30 Y30
G0 F2400 X70.615 Y85.04
M204 S500
M205 X5 Y5
G1 F900 X102.27 Y116.695 E4324.28161
M204 S5000
M205 X30 Y30
G0 F2400 X101.264 Y116.537
M204 S500
M205 X5 Y5
G1 F900 X69.915 Y85.188 E4331.72975
M204 S5000
M205 X30 Y30
G0 F2400 X69.215 Y85.337
M204 S500
M205 X5 Y5
G1 F900 X100.663 Y116.785 E4339.20141
M204 S5000
M205 X30 Y30
G0 F2400 X100.455 Y117.426
M204 S500
M205 X5 Y5
G1 F900 X68.515 Y85.486 E4346.78997
M204 S5000
M205 X30 Y30
G0 F2400 X67.815 Y85.634
M204 S500
M205 X5 Y5
G1 F900 X100.247 Y118.066 E4354.49542
M204 S5000
M205 X30 Y30
G0 F2400 X100.039 Y118.706
M204 S500
M205 X5 Y5
G1 F900 X67.116 Y85.784 E4362.3174
M204 S5000
M205 X30 Y30
G0 F2400 X66.416 Y85.932
M204 S500
M205 X5 Y5
G1 F900 X99.83 Y119.346 E4370.25617
M204 S5000
M205 X30 Y30
G0 F2400 X99.622 Y119.987
M204 S500
M205 X5 Y5
G1 F900 X65.773 Y86.138 E4378.29828
M204 S5000
M205 X30 Y30
G0 F2400 X65.186 Y86.399
M204 S500
M205 X5 Y5
G1 F900 X99.414 Y120.628 E4386.43056
M204 S5000
M205 X30 Y30
G0 F2400 X99.206 Y121.268
M204 S500
M205 X5 Y5
G1 F900 X64.599 Y86.661 E4394.65276
M204 S5000
M205 X30 Y30
G0 F2400 X64.012 Y86.923
M204 S500
M205 X5 Y5
G1 F900 X98.998 Y121.908 E4402.96489
M204 S5000
M205 X30 Y30
G0 F2400 X98.759 Y122.518
M204 S500
M205 X5 Y5
G1 F900 X63.426 Y87.184 E4411.3597
M204 S5000
M205 X30 Y30
G0 F2400 X62.838 Y87.445
M204 S500
M205 X5 Y5
G1 F900 X98.449 Y123.057 E4419.82056
M204 S5000
M205 X30 Y30
G0 F2400 X98.14 Y123.595
M204 S500
M205 X5 Y5
G1 F900 X62.251 Y87.707 E4428.34723
M204 S5000
M205 X30 Y30
G0 F2400 X61.664 Y87.969
M204 S500
M205 X5 Y5
G1 F900 X97.83 Y124.134 E4436.93972
M204 S5000
M205 X30 Y30
G0 F2400 X97.52 Y124.673
M204 S500
M205 X5 Y5
G1 F900 X61.077 Y88.23 E4445.59813
M204 S5000
M205 X30 Y30
G0 F2400 X60.565 Y88.567
M204 S500
M205 X5 Y5
G1 F900 X97.21 Y125.212 E4454.30454
M204 S5000
M205 X30 Y30
G0 F2400 X96.901 Y125.751
M204 S500
M205 X5 Y5
G1 F900 X60.075 Y88.925 E4463.05395
M204 S5000
M205 X30 Y30
G0 F2400 X59.584 Y89.282
M204 S500
M205 X5 Y5
G1 F900 X96.591 Y126.289 E4471.84637
M204 S5000
M205 X30 Y30
G0 F2400 X96.281 Y126.828
M204 S500
M205 X5 Y5
G1 F900 X59.093 Y89.64 E4480.68179
M204 S5000
M205 X30 Y30
G0 F2400 X58.602 Y89.998
M204 S500
M205 X5 Y5
G1 F900 X95.946 Y127.342 E4489.55427
M204 S5000
M205 X30 Y30
G0 F2400 X95.544 Y127.789
M204 S500
M205 X5 Y5
G1 F900 X58.112 Y90.356 E4498.44778
M204 S5000
M205 X30 Y30
G0 F2400 X57.621 Y90.714
M204 S500
M205 X5 Y5
G1 F900 X95.143 Y128.235 E4507.36243
M204 S5000
M205 X30 Y30
G0 F2400 X94.742 Y128.683
M204 S500
M205 X5 Y5
G1 F900 X57.13 Y91.071 E4516.29858
M204 S5000
M205 X30 Y30
G0 F2400 X56.639 Y91.429
M204 S500
M205 X5 Y5
G1 F900 X94.34 Y129.13 E4525.25588
M204 S5000
M205 X30 Y30
G0 F2400 X93.939 Y129.578
M204 S500
M205 X5 Y5
G1 F900 X56.19 Y91.829 E4534.22459
M204 S5000
M205 X30 Y30
G0 F2400 X55.79 Y92.276
M204 S500
M205 X5 Y5
G1 F900 X93.538 Y130.024 E4543.19306
M204 S5000
M205 X30 Y30
G0 F2400 X93.137 Y130.472
M204 S500
M205 X5 Y5
G1 F900 X55.388 Y92.723 E4552.16176
M204 S5000
M205 X30 Y30
G0 F2400 X54.987 Y93.171
M204 S500
M205 X5 Y5
G1 F900 X92.735 Y130.919 E4561.13023
M204 S5000
M205 X30 Y30
G0 F2400 X92.334 Y131.366
M204 S500
M205 X5 Y5
G1 F900 X54.585 Y93.618 E4570.09881
M204 S5000
M205 X30 Y30
G0 F2400 X54.184 Y94.065
M204 S500
M205 X5 Y5
G1 F900 X91.846 Y131.726 E4579.04673
M204 S5000
M205 X30 Y30
G0 F2400 X91.355 Y132.084
M204 S500
M205 X5 Y5
G1 F900 X53.783 Y94.512 E4587.97338
M204 S5000
M205 X30 Y30
G0 F2400 X53.382 Y94.96
M204 S500
M205 X5 Y5
G1 F900 X90.863 Y132.441 E4596.87841
M204 S5000
M205 X30 Y30
G0 F2400 X90.373 Y132.799
M204 S500
M205 X5 Y5
G1 F900 X52.98 Y95.407 E4605.76242
M204 S5000
M205 X30 Y30
G0 F2400 X52.593 Y95.868
M204 S500
M205 X5 Y5
G1 F900 X89.882 Y133.157 E4614.62183
M204 S5000
M205 X30 Y30
G0 F2400 X89.391 Y133.515
M204 S500
M205 X5 Y5
G1 F900 X52.284 Y96.407 E4623.43813
M204 S5000
M205 X30 Y30
G0 F2400 X51.974 Y96.946
M204 S500
M205 X5 Y5
G1 F900 X88.901 Y133.872 E4632.21141
M204 S5000
M205 X30 Y30
G0 F2400 X88.41 Y134.23
M204 S500
M205 X5 Y5
G1 F900 X51.664 Y97.485 E4640.9417
M204 S5000
M205 X30 Y30
G0 F2400 X51.355 Y98.024
M204 S500
M205 X5 Y5
G1 F900 X87.919 Y134.588 E4649.62886
M204 S5000
M205 X30 Y30
G0 F2400 X87.365 Y134.883
M204 S500
M205 X5 Y5
G1 F900 X51.045 Y98.562 E4658.25817
M204 S5000
M205 X30 Y30
G0 F2400 X50.735 Y99.101
M204 S500
M205 X5 Y5
G1 F900 X86.778 Y135.145 E4666.82167
M204 S5000
M205 X30 Y30
G0 F2400 X86.192 Y135.406
M204 S500
M205 X5 Y5
G1 F900 X50.425 Y99.64 E4675.31936
M204 S5000
M205 X30 Y30
G0 F2400 X50.116 Y100.179
M204 S500
M205 X5 Y5
G1 F900 X85.604 Y135.667 E4683.75088
M204 S5000
M205 X30 Y30
G0 F2400 X85.017 Y135.929
M204 S500
M205 X5 Y5
G1 F900 X49.819 Y100.73 E4692.11361
M204 S5000
M205 X30 Y30
G0 F2400 X49.612 Y101.372
M204 S500
M205 X5 Y5
G1 F900 X84.43 Y136.19 E4700.38595
M204 S5000
M205 X30 Y30
G0 F2400 X83.843 Y136.452
M204 S500
M205 X5 Y5
G1 F900 X49.405 Y102.014 E4708.568
M204 S5000
M205 X30 Y30
G0 F2400 X49.198 Y102.655
M204 S500
M205 X5 Y5
G1 F900 X83.256 Y136.713 E4716.65977
M204 S5000
M205 X30 Y30
G0 F2400 X82.669 Y136.975
M204 S500
M205 X5 Y5
G1 F900 X48.991 Y103.297 E4724.66125
M204 S5000
M205 X30 Y30
G0 F2400 X48.784 Y103.939
M204 S500
M205 X5 Y5
G1 F900 X81.977 Y137.131 E4732.54739
M204 S5000
M205 X30 Y30
G0 F2400 X81.277 Y137.28
M204 S500
M205 X5 Y5
G1 F900 X48.577 Y104.58 E4740.31651
M204 S5000
M205 X30 Y30
G0 F2400 X48.37 Y105.221
M204 S500
M205 X5 Y5
G1 F900 X80.577 Y137.429 E4747.96862
M204 S5000
M205 X30 Y30
G0 F2400 X79.877 Y137.577
M204 S500
M205 X5 Y5
G1 F900 X48.163 Y105.863 E4755.50349
M204 S5000
M205 X30 Y30
G0 F2400 X48.061 Y106.609
M204 S500
M205 X5 Y5
G1 F900 X79.178 Y137.726 E4762.89651
M204 S5000
M205 X30 Y30
G0 F2400 X78.478 Y137.875
M204 S500
M205 X5 Y5
G1 F900 X47.982 Y107.379 E4770.14199
M204 S5000
M205 X30 Y30
G0 F2400 X47.902 Y108.147
M204 S500
M205 X5 Y5
G1 F900 X77.778 Y138.023 E4777.24016
M204 S5000
M205 X30 Y30
G0 F2400 X77.061 Y138.155
M204 S500
M205 X5 Y5
G1 F900 X47.823 Y108.917 E4784.18676
M204 S5000
M205 X30 Y30
G0 F2400 X47.743 Y109.685
M204 S500
M205 X5 Y5
G1 F900 X76.213 Y138.155 E4790.95088
M204 S5000
M205 X30 Y30
G0 F2400 X75.364 Y138.155
M204 S500
M205 X5 Y5
G1 F900 X47.663 Y110.455 E4797.53219
M204 S5000
M205 X30 Y30
G0 F2400 X47.584 Y111.224
M204 S500
M205 X5 Y5
G1 F900 X74.516 Y138.155 E4803.93079
M204 S5000
M205 X30 Y30
G0 F2400 X73.667 Y138.155
M204 S500
M205 X5 Y5
G1 F900 X47.61 Y112.098 E4810.12161
M204 S5000
M205 X30 Y30
G0 F2400 X47.712 Y113.049
M204 S500
M205 X5 Y5
G1 F900 X72.819 Y138.155 E4816.08661
M204 S5000
M205 X30 Y30
G0 F2400 X71.97 Y138.155
M204 S500
M205 X5 Y5
G1 F900 X47.814 Y113.999 E4821.82579
M204 S5000
M205 X30 Y30
G0 F2400 X47.916 Y114.95
M204 S500
M205 X5 Y5
G1 F900 X71.008 Y138.042 E4827.31217
M204 S5000
M205 X30 Y30
G0 F2400 X69.93 Y137.812
M204 S500
M205 X5 Y5
G1 F900 X48.018 Y115.901 E4832.51807
M204 S5000
M205 X30 Y30
G0 F2400 X48.12 Y116.851
M204 S500
M205 X5 Y5
G1 F900 X68.853 Y137.583 E4837.44386
M204 S5000
M205 X30 Y30
G0 F2400 X67.776 Y137.355
M204 S500
M205 X5 Y5
G1 F900 X48.446 Y118.025 E4842.03644
M204 S5000
M205 X30 Y30
G0 F2400 X48.858 Y119.286
M204 S500
M205 X5 Y5
G1 F900 X66.698 Y137.126 E4846.275
M204 S5000
M205 X30 Y30
G0 F2400 X65.431 Y136.707
M204 S500
M205 X5 Y5
G1 F900 X49.269 Y120.546 E4850.11478
M204 S5000
M205 X30 Y30
G0 F2400 X49.682 Y121.806
M204 S500
M205 X5 Y5
G1 F900 X63.901 Y136.026 E4853.49316
M204 S5000
M205 X30 Y30
G0 F2400 X62.372 Y135.345
M204 S500
M205 X5 Y5
G1 F900 X50.471 Y123.445 E4856.32058
M204 S5000
M205 X30 Y30
G0 F2400 X51.641 Y125.463
M204 S500
M205 X5 Y5
G1 F900 X60.731 Y134.553 E4858.48025
M204 S5000
M205 X30 Y30
G0 F2400 X57.625 Y132.296
M204 S500
M205 X5 Y5
G1 F900 X53.431 Y128.101 E4859.47681
M204 S5000
M205 X30 Y30
G0 F2400 X81.529 Y85.772
M204 S500
M205 X5 Y5
G1 F900 X100.023 Y104.266 E4863.87076
M204 S5000
M205 X30 Y30
G0 F2400 X99.612 Y103.006
M204 S500
M205 X5 Y5
G1 F900 X82.606 Y86 E4867.91118
M204 S5000
M205 X30 Y30
G0 F2400 X84.126 Y86.672
M204 S500
M205 X5 Y5
G1 F900 X99.2 Y101.746 E4871.49258
M204 S5000
M205 X30 Y30
G0 F2400 X98.745 Y100.442
M204 S500
M205 X5 Y5
G1 F900 X85.656 Y87.353 E4874.60237
M204 S5000
M205 X30 Y30
G0 F2400 X87.186 Y88.035
M204 S500
M205 X5 Y5
G1 F900 X97.575 Y98.424 E4877.07067
M204 S5000
M205 X30 Y30
G0 F2400 X96.405 Y96.405
M204 S500
M205 X5 Y5
G1 F900 X89.714 Y89.714 E4878.66037
M204 S5000
M205 X30 Y30
G0 F2400 X100.949 Y106.257
G0 X132.227 Y106.448
G0 X151.952 Y89.428
G0 X153.723 Y86.689
M204 S500
M205 X5 Y5
G1 F900 X155.084 Y88.05 E4878.98373
M204 S5000
M205 X30 Y30
G0 F2400 X155.084 Y87.201
M204 S500
M205 X5 Y5
G1 F900 X154.572 Y86.689 E4879.10537
M204 S5000
M205 X30 Y30
G0 F2400 X154.572 Y87
;MESH:NONMESH
G0 F600 X154.572 Y87 Z2.18
G0 F2400 X151.952 Y89.428
G0 X132.227 Y106.448
G0 X52.549 Y127.409
G0 X52.475 Y127.475
;TIME_ELAPSED:6825.657166
;LAYER:3
M204 S1000
M205 X10 Y10
;TYPE:WALL-INNER
;MESH:[RUG]_Suzuki_325.stl
G1 F600 X49.631 Y122.577 E4880.05689
G1 X47.87 Y117.197 E4881.00792
G1 X47.264 Y111.562 E4881.96006
G1 X47.84 Y105.933 E4882.91067
G1 X49.58 Y100.537 E4883.86316
G1 X52.398 Y95.629 E4884.81395
G1 X56.174 Y91.415 E4885.76454
G1 X60.807 Y88.033 E4886.7282
G1 X65.979 Y85.73 E4887.67935
G1 X71.517 Y84.553 E4888.63051
G1 X77.185 Y84.553 E4889.58274
G1 X82.723 Y85.73 E4890.5339
G1 X87.898 Y88.034 E4891.48557
G1 X92.478 Y91.363 E4892.43679
G1 X96.23 Y95.528 E4893.37856
G1 X99.07 Y100.421 E4894.32902
G1 X100.97 Y106.223 E4895.35469
G1 X102.486 Y105.979 E4895.61266
G1 X102.486 Y105.9 E4895.62593
G1 X130.686 Y105.9 E4900.36353
G1 X130.686 Y106.187 E4900.41174
G1 X132.207 Y106.424 E4900.67036
G1 X133.447 Y102.561 E4901.35196
G1 X135.744 Y98.56 E4902.12702
G1 X138.828 Y95.121 E4902.90306
G1 X142.605 Y92.363 E4903.68876
G1 X146.821 Y90.486 E4904.46407
G1 X151.575 Y89.477 E4905.28053
G1 X151.575 Y86.4 E4905.79747
G1 X155.721 Y86.4 E4906.494
G1 X155.721 Y89.476 E4907.01077
G1 X160.29 Y90.447 E4907.7955
G1 X160.513 Y90.503 E4907.83413
G1 X164.696 Y92.364 E4908.60328
G1 X168.433 Y95.08 E4909.37939
G1 X171.488 Y98.473 E4910.14643
G1 X173.807 Y102.468 E4910.92247
G1 X175.243 Y106.854 E4911.69781
G1 X175.737 Y111.449 E4912.47421
G1 X175.268 Y116.039 E4913.24935
G1 X173.849 Y120.44 E4914.0262
G1 X171.551 Y124.443 E4914.80164
G1 X168.472 Y127.878 E4915.57662
G1 X164.693 Y130.637 E4916.36269
G1 X160.476 Y132.514 E4917.13815
G1 X155.96 Y133.474 E4917.91379
G1 X151.337 Y133.474 E4918.69046
G1 X146.821 Y132.514 E4919.4661
G1 X142.602 Y130.636 E4920.24194
G1 X138.868 Y127.921 E4921.01755
G1 X135.807 Y124.524 E4921.78575
G1 X133.49 Y120.532 E4922.56119
G1 X132.202 Y116.596 E4923.25694
G1 X130.686 Y116.84 E4923.51491
G1 X130.686 Y117.1 E4923.55859
G1 X102.486 Y117.1 E4928.29619
G1 X102.486 Y117.024 E4928.30896
G1 X100.968 Y116.784 E4928.56715
G1 X99.123 Y122.461 E4929.56999
G1 X96.305 Y127.371 E4930.52107
G1 X92.528 Y131.585 E4931.47177
G1 X87.895 Y134.967 E4932.43543
G1 X82.723 Y137.27 E4933.38657
G1 X77.185 Y138.447 E4934.33774
G1 X71.517 Y138.447 E4935.28996
G1 X65.979 Y137.27 E4936.24113
G1 X60.804 Y134.966 E4937.1928
G1 X56.221 Y131.636 E4938.14453
G1 X52.475 Y127.475 E4939.08513
M204 S5000
M205 X30 Y30
G0 F2400 X52.555 Y127.417
G0 X100.948 Y116.75
G0 X101.886 Y117.537
M204 S500
M205 X5 Y5
;TYPE:WALL-OUTER
G1 F600 X101.38 Y117.457 E4939.17119
G1 X101.358 Y117.527 E4939.18352
G1 X99.675 Y122.704 E4940.09806
G1 X96.794 Y127.724 E4941.07044
G1 X92.931 Y132.034 E4942.04279
G1 X88.2 Y135.488 E4943.02688
G1 X82.908 Y137.844 E4944.00006
G1 X77.249 Y139.047 E4944.97202
G1 X71.453 Y139.047 E4945.94575
G1 X65.794 Y137.844 E4946.9177
G1 X60.502 Y135.488 E4947.89089
G1 X55.818 Y132.084 E4948.86365
G1 X51.987 Y127.829 E4949.82554
G1 X49.081 Y122.824 E4950.79783
G1 X47.279 Y117.321 E4951.77064
G1 X46.66 Y111.565 E4952.74323
G1 X47.249 Y105.81 E4953.71512
G1 X49.028 Y100.293 E4954.68897
G1 X51.909 Y95.276 E4955.66091
G1 X55.771 Y90.966 E4956.63315
G1 X60.502 Y87.512 E4957.61724
G1 X65.794 Y85.156 E4958.59042
G1 X71.453 Y83.953 E4959.56238
G1 X77.249 Y83.953 E4960.53611
G1 X82.908 Y85.156 E4961.50807
G1 X88.2 Y87.512 E4962.48125
G1 X92.884 Y90.916 E4963.45401
G1 X96.716 Y95.171 E4964.41601
G1 X99.62 Y100.174 E4965.38785
G1 X101.356 Y105.472 E4966.32448
G1 X101.381 Y105.549 E4966.33808
G1 X101.886 Y105.468 E4966.424
G1 X101.886 Y105.3 E4966.44995
G1 X131.286 Y105.3 E4971.38915
G1 X131.286 Y105.396 E4971.40528
G1 X131.286 Y105.673 E4971.45182
G1 X131.793 Y105.752 E4971.53802
G1 X131.877 Y105.489 E4971.58108
G1 X132.896 Y102.316 E4972.14096
G1 X135.257 Y98.204 E4972.93755
G1 X138.423 Y94.673 E4973.73429
G1 X142.3 Y91.842 E4974.54079
G1 X146.636 Y89.912 E4975.33814
G1 X150.975 Y88.991 E4976.08333
G1 X150.975 Y85.8 E4976.61942
G1 X156.321 Y85.8 E4977.51755
G1 X156.321 Y88.99 E4978.05347
G1 X160.435 Y89.864 E4978.76004
G1 X160.707 Y89.933 E4978.80719
G1 X164.998 Y91.842 E4979.5962
G1 X168.836 Y94.632 E4980.39335
G1 X171.976 Y98.119 E4981.18167
G1 X174.357 Y102.221 E4981.97849
G1 X175.833 Y106.73 E4982.77555
G1 X176.341 Y111.446 E4983.57242
G1 X175.859 Y116.162 E4984.36884
G1 X174.401 Y120.684 E4985.16705
G1 X172.04 Y124.796 E4985.96364
G1 X168.875 Y128.327 E4986.76027
G1 X164.998 Y131.158 E4987.56677
G1 X160.661 Y133.088 E4988.36427
G1 X156.024 Y134.074 E4989.1607
G1 X151.273 Y134.074 E4989.95887
G1 X146.636 Y133.088 E4990.75531
G1 X142.3 Y131.158 E4991.55266
G1 X138.462 Y128.368 E4992.3498
G1 X135.321 Y124.881 E4993.13824
G1 X132.94 Y120.779 E4993.93506
G1 X131.877 Y117.534 E4994.50872
G1 X131.791 Y117.27 E4994.55537
G1 X131.286 Y117.351 E4994.64129
G1 X131.286 Y117.629 E4994.68458
G1 X131.286 Y117.7 E4994.69651
G1 X101.886 Y117.7 E4999.63571
G1 X101.886 Y117.537 E4999.66092
M204 S5000
M205 X30 Y30
G0 F2400 X101.59 Y117.491
G0 X101.699 Y116.8
G0 X100.563 Y116.123
M204 S500
M205 X5 Y5
;TYPE:SKIN
G1 F900 X98.58 Y122.221 E5000.73819
G1 X95.825 Y127.024 E5001.66841
G1 X92.13 Y131.146 E5002.59841
G1 X87.599 Y134.453 E5003.5408
G1 X82.539 Y136.706 E5004.47134
G1 X77.124 Y137.857 E5005.40138
G1 X71.578 Y137.857 E5006.33311
G1 X66.163 Y136.706 E5007.26315
G1 X61.101 Y134.452 E5008.19407
G1 X56.62 Y131.196 E5009.12462
G1 X52.954 Y127.124 E5010.04512
G1 X50.172 Y122.334 E5010.97571
G1 X48.449 Y117.069 E5011.90639
G1 X47.856 Y111.56 E5012.83725
G1 X48.419 Y106.061 E5013.76591
G1 X50.125 Y100.771 E5014.69971
G1 X52.876 Y95.979 E5015.62799
G1 X56.572 Y91.854 E5016.55848
G1 X61.103 Y88.547 E5017.50087
G1 X66.163 Y86.294 E5018.43141
G1 X71.578 Y85.143 E5019.36145
G1 X77.124 Y85.143 E5020.29318
G1 X82.539 Y86.294 E5021.22322
G1 X87.599 Y88.547 E5022.15376
G1 X92.084 Y91.807 E5023.08526
G1 X95.749 Y95.876 E5024.00526
G1 X98.529 Y100.664 E5024.9354
G1 X100.566 Y106.886 E5026.03529
G1 X103.026 Y106.49 E5026.45389
G1 X130.096 Y106.49 E5031.00165
G1 X130.096 Y106.692 E5031.03559
G1 X132.614 Y107.085 E5031.46373
G1 X133.99 Y102.799 E5032.21998
G1 X136.224 Y98.907 E5032.97389
G1 X139.226 Y95.56 E5033.72923
G1 X142.901 Y92.877 E5034.49366
G1 X147.005 Y91.05 E5035.24836
G1 X152.165 Y89.955 E5036.13455
G1 X152.165 Y86.99 E5036.63267
G1 X155.131 Y86.99 E5037.13096
G1 X155.131 Y89.954 E5037.62891
G1 X160.157 Y91.022 E5038.49213
G1 X160.318 Y91.063 E5038.52004
G1 X164.397 Y92.877 E5039.27002
G1 X168.039 Y95.524 E5040.02641
G1 X171.007 Y98.821 E5040.77168
G1 X173.266 Y102.711 E5041.5274
G1 X174.664 Y106.982 E5042.28239
G1 X175.145 Y111.449 E5043.03718
G1 X174.689 Y115.911 E5043.7907
G1 X173.306 Y120.202 E5044.54811
G1 X171.071 Y124.096 E5045.3024
G1 X168.074 Y127.439 E5046.05667
G1 X164.397 Y130.123 E5046.82147
G1 X160.292 Y131.95 E5047.57633
G1 X155.899 Y132.884 E5048.33085
G1 X151.398 Y132.884 E5049.08702
G1 X147.005 Y131.95 E5049.84154
G1 X142.901 Y130.123 E5050.59625
G1 X139.262 Y127.477 E5051.35213
G1 X136.288 Y124.176 E5052.09857
G1 X134.031 Y120.289 E5052.85369
G1 X132.606 Y115.933 E5053.62366
G1 X130.096 Y116.337 E5054.05077
G1 X130.096 Y116.51 E5054.07983
G1 X103.013 Y116.51 E5058.62978
G1 X100.563 Y116.123 E5059.04648
M204 S5000
M205 X30 Y30
G0 F2400 X58.194 Y90.297
M204 S500
M205 X5 Y5
G1 F900 X52.549 Y95.943 E5060.38778
M204 S5000
M205 X30 Y30
G0 F2400 X51.405 Y97.935
M204 S500
M205 X5 Y5
G1 F900 X61.138 Y88.202 E5062.70023
M204 S5000
M205 X30 Y30
G0 F2400 X62.668 Y87.521
M204 S500
M205 X5 Y5
G1 F900 X50.261 Y99.927 E5065.64786
M204 S5000
M205 X30 Y30
G0 F2400 X49.591 Y101.446
M204 S500
M205 X5 Y5
G1 F900 X64.198 Y86.839 E5069.11831
M204 S5000
M205 X30 Y30
G0 F2400 X65.728 Y86.158
M204 S500
M205 X5 Y5
G1 F900 X49.187 Y102.698 E5073.04813
M204 S5000
M205 X30 Y30
G0 F2400 X48.784 Y103.95
M204 S500
M205 X5 Y5
G1 F900 X66.907 Y85.827 E5077.35393
M204 S5000
M205 X30 Y30
G0 F2400 X67.984 Y85.598
M204 S500
M205 X5 Y5
G1 F900 X48.38 Y105.202 E5082.01161
M204 S5000
M205 X30 Y30
G0 F2400 X48.088 Y106.343
M204 S500
M205 X5 Y5
G1 F900 X69.062 Y85.369 E5086.99477
M204 S5000
M205 X30 Y30
G0 F2400 X70.14 Y85.14
M204 S500
M205 X5 Y5
G1 F900 X47.991 Y107.289 E5092.25711
M204 S5000
M205 X30 Y30
G0 F2400 X47.895 Y108.234
M204 S500
M205 X5 Y5
G1 F900 X71.217 Y84.911 E5097.79825
M204 S5000
M205 X30 Y30
G0 F2400 X72.135 Y84.842
M204 S500
M205 X5 Y5
G1 F900 X47.798 Y109.179 E5103.58043
M204 S5000
M205 X30 Y30
G0 F2400 X47.701 Y110.124
M204 S500
M205 X5 Y5
G1 F900 X72.984 Y84.842 E5109.58724
M204 S5000
M205 X30 Y30
G0 F2400 X73.832 Y84.842
M204 S500
M205 X5 Y5
G1 F900 X47.604 Y111.07 E5115.8187
M204 S5000
M205 X30 Y30
G0 F2400 X47.594 Y111.928
M204 S500
M205 X5 Y5
G1 F900 X74.681 Y84.842 E5122.25412
M204 S5000
M205 X30 Y30
G0 F2400 X75.529 Y84.842
M204 S500
M205 X5 Y5
G1 F900 X47.676 Y112.695 E5128.87166
M204 S5000
M205 X30 Y30
G0 F2400 X47.759 Y113.46
M204 S500
M205 X5 Y5
G1 F900 X76.378 Y84.842 E5135.67107
M204 S5000
M205 X30 Y30
G0 F2400 X77.214 Y84.854
M204 S500
M205 X5 Y5
G1 F900 X47.842 Y114.226 E5142.6495
M204 S5000
M205 X30 Y30
G0 F2400 X47.924 Y114.993
M204 S500
M205 X5 Y5
G1 F900 X77.913 Y85.003 E5149.77464
M204 S5000
M205 X30 Y30
G0 F2400 X78.614 Y85.151
M204 S500
M205 X5 Y5
G1 F900 X48.006 Y115.759 E5157.04673
M204 S5000
M205 X30 Y30
G0 F2400 X48.088 Y116.525
M204 S500
M205 X5 Y5
G1 F900 X79.314 Y85.3 E5164.46553
M204 S5000
M205 X30 Y30
G0 F2400 X80.014 Y85.448
M204 S500
M205 X5 Y5
G1 F900 X48.198 Y117.264 E5172.02462
M204 S5000
M205 X30 Y30
G0 F2400 X48.407 Y117.904
M204 S500
M205 X5 Y5
G1 F900 X80.713 Y85.598 E5179.70014
M204 S5000
M205 X30 Y30
G0 F2400 X81.413 Y85.746
M204 S500
M205 X5 Y5
G1 F900 X48.616 Y118.543 E5187.49231
M204 S5000
M205 X30 Y30
G0 F2400 X48.825 Y119.182
M204 S500
M205 X5 Y5
G1 F900 X82.113 Y85.895 E5195.40102
M204 S5000
M205 X30 Y30
G0 F2400 X82.783 Y86.073
M204 S500
M205 X5 Y5
G1 F900 X49.034 Y119.822 E5203.41937
M204 S5000
M205 X30 Y30
G0 F2400 X49.243 Y120.462
M204 S500
M205 X5 Y5
G1 F900 X83.37 Y86.334 E5211.52765
M204 S5000
M205 X30 Y30
G0 F2400 X83.957 Y86.596
M204 S500
M205 X5 Y5
G1 F900 X49.452 Y121.101 E5219.72562
M204 S5000
M205 X30 Y30
G0 F2400 X49.661 Y121.741
M204 S500
M205 X5 Y5
G1 F900 X84.544 Y86.858 E5228.0134
M204 S5000
M205 X30 Y30
G0 F2400 X85.132 Y87.119
M204 S500
M205 X5 Y5
G1 F900 X49.87 Y122.38 E5236.3911
M204 S5000
M205 X30 Y30
G0 F2400 X50.17 Y122.929
M204 S500
M205 X5 Y5
G1 F900 X85.719 Y87.38 E5244.83711
M204 S5000
M205 X30 Y30
G0 F2400 X86.305 Y87.642
M204 S500
M205 X5 Y5
G1 F900 X50.482 Y123.465 E5253.34822
M204 S5000
M205 X30 Y30
G0 F2400 X50.794 Y124.002
M204 S500
M205 X5 Y5
G1 F900 X86.892 Y87.903 E5261.92479
M204 S5000
M205 X30 Y30
G0 F2400 X87.48 Y88.164
M204 S500
M205 X5 Y5
G1 F900 X51.106 Y124.539 E5270.56693
M204 S5000
M205 X30 Y30
G0 F2400 X51.417 Y125.075
M204 S500
M205 X5 Y5
G1 F900 X88.015 Y88.478 E5279.26205
M204 S5000
M205 X30 Y30
G0 F2400 X88.506 Y88.835
M204 S500
M205 X5 Y5
G1 F900 X51.729 Y125.612 E5287.99982
M204 S5000
M205 X30 Y30
G0 F2400 X52.041 Y126.149
M204 S500
M205 X5 Y5
G1 F900 X88.997 Y89.193 E5296.78012
M204 S5000
M205 X30 Y30
G0 F2400 X89.489 Y89.55
M204 S500
M205 X5 Y5
G1 F900 X52.353 Y126.685 E5305.60306
M204 S5000
M205 X30 Y30
G0 F2400 X52.665 Y127.222
M204 S500
M205 X5 Y5
G1 F900 X89.98 Y89.907 E5314.46866
M204 S5000
M205 X30 Y30
G0 F2400 X90.472 Y90.264
M204 S500
M205 X5 Y5
G1 F900 X53.054 Y127.681 E5323.3586
M204 S5000
M205 X30 Y30
G0 F2400 X53.456 Y128.128
M204 S500
M205 X5 Y5
G1 F900 X90.962 Y90.622 E5332.26957
M204 S5000
M205 X30 Y30
G0 F2400 X91.454 Y90.979
M204 S500
M205 X5 Y5
G1 F900 X53.858 Y128.574 E5341.20181
M204 S5000
M205 X30 Y30
G0 F2400 X54.26 Y129.021
M204 S500
M205 X5 Y5
G1 F900 X91.945 Y91.336 E5350.15531
M204 S5000
M205 X30 Y30
G0 F2400 X92.408 Y91.721
M204 S500
M205 X5 Y5
G1 F900 X54.662 Y129.467 E5359.1233
M204 S5000
M205 X30 Y30
G0 F2400 X55.064 Y129.914
M204 S500
M205 X5 Y5
G1 F900 X92.81 Y92.168 E5368.09129
M204 S5000
M205 X30 Y30
G0 F2400 X93.212 Y92.614
M204 S500
M205 X5 Y5
G1 F900 X55.466 Y130.36 E5377.05928
M204 S5000
M205 X30 Y30
G0 F2400 X55.869 Y130.806
M204 S500
M205 X5 Y5
G1 F900 X93.615 Y93.06 E5386.02727
M204 S5000
M205 X30 Y30
G0 F2400 X94.016 Y93.507
M204 S500
M205 X5 Y5
G1 F900 X56.27 Y131.253 E5394.99527
M204 S5000
M205 X30 Y30
G0 F2400 X56.728 Y131.644
M204 S500
M205 X5 Y5
G1 F900 X94.419 Y93.953 E5403.95019
M204 S5000
M205 X30 Y30
G0 F2400 X94.821 Y94.4
M204 S500
M205 X5 Y5
G1 F900 X57.219 Y132.001 E5412.88385
M204 S5000
M205 X30 Y30
G0 F2400 X57.711 Y132.359
M204 S500
M205 X5 Y5
G1 F900 X95.223 Y94.847 E5421.79625
M204 S5000
M205 X30 Y30
G0 F2400 X95.625 Y95.293
M204 S500
M205 X5 Y5
G1 F900 X58.202 Y132.716 E5430.6875
M204 S5000
M205 X30 Y30
G0 F2400 X58.694 Y133.073
M204 S500
M205 X5 Y5
G1 F900 X96.02 Y95.747 E5439.5557
M204 S5000
M205 X30 Y30
G0 F2400 X96.331 Y96.283
M204 S500
M205 X5 Y5
G1 F900 X59.185 Y133.43 E5448.38126
M204 S5000
M205 X30 Y30
G0 F2400 X59.676 Y133.787
M204 S500
M205 X5 Y5
G1 F900 X96.643 Y96.82 E5457.16417
M204 S5000
M205 X30 Y30
G0 F2400 X96.955 Y97.357
M204 S500
M205 X5 Y5
G1 F900 X60.168 Y134.144 E5465.90432
M204 S5000
M205 X30 Y30
G0 F2400 X60.659 Y134.501
M204 S500
M205 X5 Y5
G1 F900 X97.267 Y97.893 E5474.60194
M204 S5000
M205 X30 Y30
G0 F2400 X97.579 Y98.43
M204 S500
M205 X5 Y5
G1 F900 X61.19 Y134.819 E5483.24752
M204 S5000
M205 X30 Y30
G0 F2400 X61.777 Y135.081
M204 S500
M205 X5 Y5
G1 F900 X97.891 Y98.967 E5491.82777
M204 S5000
M205 X30 Y30
G0 F2400 X98.202 Y99.504
M204 S500
M205 X5 Y5
G1 F900 X62.363 Y135.343 E5500.34268
M204 S5000
M205 X30 Y30
G0 F2400 X62.951 Y135.603
M204 S500
M205 X5 Y5
G1 F900 X98.514 Y100.04 E5508.79202
M204 S5000
M205 X30 Y30
G0 F2400 X98.819 Y100.584
M204 S500
M205 X5 Y5
G1 F900 X63.538 Y135.865 E5517.17436
M204 S5000
M205 X30 Y30
G0 F2400 X64.125 Y136.127
M204 S500
M205 X5 Y5
G1 F900 X99.028 Y101.223 E5525.46701
M204 S5000
M205 X30 Y30
G0 F2400 X99.238 Y101.862
M204 S500
M205 X5 Y5
G1 F900 X64.712 Y136.388 E5533.66996
M204 S5000
M205 X30 Y30
G0 F2400 X65.299 Y136.649
M204 S500
M205 X5 Y5
G1 F900 X99.447 Y102.502 E5541.783
M204 S5000
M205 X30 Y30
G0 F2400 X99.656 Y103.141
M204 S500
M205 X5 Y5
G1 F900 X65.886 Y136.911 E5549.80634
M204 S5000
M205 X30 Y30
G0 F2400 X66.55 Y137.095
M204 S500
M205 X5 Y5
G1 F900 X99.866 Y103.78 E5557.7217
M204 S5000
M205 X30 Y30
G0 F2400 X100.075 Y104.419
M204 S500
M205 X5 Y5
G1 F900 X67.25 Y137.244 E5565.52052
M204 S5000
M205 X30 Y30
G0 F2400 X67.95 Y137.392
M204 S500
M205 X5 Y5
G1 F900 X100.284 Y105.059 E5573.20257
M204 S5000
M205 X30 Y30
G0 F2400 X100.494 Y105.698
M204 S500
M205 X5 Y5
G1 F900 X68.65 Y137.541 E5580.7682
M204 S5000
M205 X30 Y30
G0 F2400 X69.35 Y137.69
M204 S500
M205 X5 Y5
G1 F900 X100.703 Y106.337 E5588.21729
M204 S5000
M205 X30 Y30
G0 F2400 X101.45 Y106.438
M204 S500
M205 X5 Y5
G1 F900 X70.05 Y137.839 E5595.67767
M204 S5000
M205 X30 Y30
G0 F2400 X70.75 Y137.987
M204 S500
M205 X5 Y5
G1 F900 X102.462 Y106.275 E5603.21206
M204 S5000
M205 X30 Y30
G0 F2400 X103.397 Y106.189
M204 S500
M205 X5 Y5
G1 F900 X71.45 Y138.136 E5610.80228
M204 S5000
M205 X30 Y30
G0 F2400 X72.279 Y138.155
M204 S500
M205 X5 Y5
G1 F900 X104.245 Y106.189 E5618.39701
M204 S5000
M205 X30 Y30
G0 F2400 X105.094 Y106.189
M204 S500
M205 X5 Y5
G1 F900 X73.127 Y138.155 E5625.99186
M204 S5000
M205 X30 Y30
G0 F2400 X73.976 Y138.155
M204 S500
M205 X5 Y5
G1 F900 X105.942 Y106.189 E5633.5866
M204 S5000
M205 X30 Y30
G0 F2400 X106.791 Y106.189
M204 S500
M205 X5 Y5
G1 F900 X74.824 Y138.155 E5641.18145
M204 S5000
M205 X30 Y30
G0 F2400 X75.673 Y138.155
M204 S500
M205 X5 Y5
G1 F900 X107.64 Y106.189 E5648.7763
M204 S5000
M205 X30 Y30
G0 F2400 X108.488 Y106.189
M204 S500
M205 X5 Y5
G1 F900 X76.521 Y138.155 E5656.37116
M204 S5000
M205 X30 Y30
G0 F2400 X77.426 Y138.099
M204 S500
M205 X5 Y5
G1 F900 X109.337 Y106.189 E5663.9527
M204 S5000
M205 X30 Y30
G0 F2400 X110.185 Y106.189
M204 S500
M205 X5 Y5
G1 F900 X78.504 Y137.87 E5671.47972
M204 S5000
M205 X30 Y30
G0 F2400 X79.582 Y137.641
M204 S500
M205 X5 Y5
G1 F900 X111.034 Y106.189 E5678.95234
M204 S5000
M205 X30 Y30
G0 F2400 X111.882 Y106.189
M204 S500
M205 X5 Y5
G1 F900 X101.497 Y116.574 E5681.41969
M204 S5000
M205 X30 Y30
G0 F2400 X102.229 Y116.69
M204 S500
M205 X5 Y5
G1 F900 X112.731 Y106.189 E5683.91472
M204 S5000
M205 X30 Y30
G0 F2400 X113.579 Y106.189
M204 S500
M205 X5 Y5
G1 F900 X102.963 Y116.805 E5686.43695
M204 S5000
M205 X30 Y30
G0 F2400 X103.807 Y116.809
M204 S500
M205 X5 Y5
G1 F900 X114.428 Y106.189 E5688.96025
M204 S5000
M205 X30 Y30
G0 F2400 X115.276 Y106.189
M204 S500
M205 X5 Y5
G1 F900 X104.656 Y116.809 E5691.48344
M204 S5000
M205 X30 Y30
G0 F2400 X105.504 Y116.809
M204 S500
M205 X5 Y5
G1 F900 X116.125 Y106.189 E5694.00674
M204 S5000
M205 X30 Y30
G0 F2400 X116.973 Y106.189
M204 S500
M205 X5 Y5
G1 F900 X106.353 Y116.809 E5696.52992
M204 S5000
M205 X30 Y30
G0 F2400 X107.201 Y116.809
M204 S500
M205 X5 Y5
G1 F900 X117.822 Y106.189 E5699.05322
M204 S5000
M205 X30 Y30
G0 F2400 X118.67 Y106.189
M204 S500
M205 X5 Y5
G1 F900 X108.05 Y116.809 E5701.57641
M204 S5000
M205 X30 Y30
G0 F2400 X108.898 Y116.809
M204 S500
M205 X5 Y5
G1 F900 X119.519 Y106.189 E5704.09971
M204 S5000
M205 X30 Y30
G0 F2400 X120.367 Y106.189
M204 S500
M205 X5 Y5
G1 F900 X109.747 Y116.809 E5706.62289
M204 S5000
M205 X30 Y30
G0 F2400 X110.595 Y116.809
M204 S500
M205 X5 Y5
G1 F900 X121.216 Y106.189 E5709.14619
M204 S5000
M205 X30 Y30
G0 F2400 X122.065 Y106.189
M204 S500
M205 X5 Y5
G1 F900 X111.444 Y116.809 E5711.6695
M204 S5000
M205 X30 Y30
G0 F2400 X112.292 Y116.809
M204 S500
M205 X5 Y5
G1 F900 X122.913 Y106.189 E5714.1928
M204 S5000
M205 X30 Y30
G0 F2400 X123.762 Y106.189
M204 S500
M205 X5 Y5
G1 F900 X113.141 Y116.809 E5716.7161
M204 S5000
M205 X30 Y30
G0 F2400 X113.989 Y116.809
M204 S500
M205 X5 Y5
G1 F900 X124.61 Y106.189 E5719.2394
M204 S5000
M205 X30 Y30
G0 F2400 X125.459 Y106.189
M204 S500
M205 X5 Y5
G1 F900 X114.838 Y116.809 E5721.7627
M204 S5000
M205 X30 Y30
G0 F2400 X115.686 Y116.809
M204 S500
M205 X5 Y5
G1 F900 X126.307 Y106.189 E5724.28601
M204 S5000
M205 X30 Y30
G0 F2400 X127.156 Y106.189
M204 S500
M205 X5 Y5
G1 F900 X116.535 Y116.809 E5726.80931
M204 S5000
M205 X30 Y30
G0 F2400 X117.383 Y116.81
M204 S500
M205 X5 Y5
G1 F900 X128.004 Y106.189 E5729.33273
M204 S5000
M205 X30 Y30
G0 F2400 X128.853 Y106.189
M204 S500
M205 X5 Y5
G1 F900 X118.231 Y116.81 E5731.85627
M204 S5000
M205 X30 Y30
G0 F2400 X119.08 Y116.81
M204 S500
M205 X5 Y5
G1 F900 X129.701 Y106.189 E5734.37969
M204 S5000
M205 X30 Y30
G0 F2400 X130.394 Y106.344
M204 S500
M205 X5 Y5
G1 F900 X119.928 Y116.81 E5736.86628
M204 S5000
M205 X30 Y30
G0 F2400 X120.777 Y116.81
M204 S500
M205 X5 Y5
G1 F900 X131.05 Y106.536 E5739.30714
M204 S5000
M205 X30 Y30
G0 F2400 X131.784 Y106.651
M204 S500
M205 X5 Y5
G1 F900 X121.625 Y116.81 E5741.7208
M204 S5000
M205 X30 Y30
G0 F2400 X122.474 Y116.81
M204 S500
M205 X5 Y5
G1 F900 X148.956 Y90.328 E5748.0126
M204 S5000
M205 X30 Y30
G0 F2400 X150.033 Y90.1
M204 S500
M205 X5 Y5
G1 F900 X123.322 Y116.81 E5754.35869
M204 S5000
M205 X30 Y30
G0 F2400 X124.171 Y116.81
M204 S500
M205 X5 Y5
G1 F900 X151.11 Y89.871 E5760.75907
M204 S5000
M205 X30 Y30
G0 F2400 X151.863 Y89.118
M204 S500
M205 X5 Y5
G1 F900 X154.292 Y86.689 E5761.33617
M204 S5000
M205 X30 Y30
G0 F2400 X155.14 Y86.689
M204 S500
M205 X5 Y5
G1 F900 X125.02 Y116.81 E5768.49244
M204 S5000
M205 X30 Y30
G0 F2400 X125.868 Y116.81
M204 S500
M205 X5 Y5
G1 F900 X155.43 Y87.248 E5775.51601
M204 S5000
M205 X30 Y30
G0 F2400 X155.43 Y88.097
M204 S500
M205 X5 Y5
G1 F900 X126.717 Y116.81 E5782.33787
M204 S5000
M205 X30 Y30
G0 F2400 X127.565 Y116.81
M204 S500
M205 X5 Y5
G1 F900 X155.43 Y88.945 E5788.95826
M204 S5000
M205 X30 Y30
G0 F2400 X155.499 Y89.724
M204 S500
M205 X5 Y5
G1 F900 X128.414 Y116.81 E5795.39345
M204 S5000
M205 X30 Y30
G0 F2400 X129.262 Y116.81
M204 S500
M205 X5 Y5
G1 F900 X156.199 Y89.873 E5801.79335
M204 S5000
M205 X30 Y30
G0 F2400 X156.899 Y90.022
M204 S500
M205 X5 Y5
G1 F900 X130.111 Y116.81 E5808.15785
M204 S5000
M205 X30 Y30
G0 F2400 X131.328 Y116.442
M204 S500
M205 X5 Y5
G1 F900 X157.599 Y90.17 E5814.39964
M204 S5000
M205 X30 Y30
G0 F2400 X158.299 Y90.319
M204 S500
M205 X5 Y5
G1 F900 X132.339 Y116.278 E5820.56731
M204 S5000
M205 X30 Y30
G0 F2400 X132.596 Y116.87
M204 S500
M205 X5 Y5
G1 F900 X158.999 Y90.467 E5826.84034
M204 S5000
M205 X30 Y30
G0 F2400 X159.699 Y90.616
M204 S500
M205 X5 Y5
G1 F900 X132.805 Y117.509 E5833.22991
M204 S5000
M205 X30 Y30
G0 F2400 X133.014 Y118.149
M204 S500
M205 X5 Y5
G1 F900 X160.399 Y90.764 E5839.73625
M204 S5000
M205 X30 Y30
G0 F2400 X160.983 Y91.029
M204 S500
M205 X5 Y5
G1 F900 X133.223 Y118.788 E5846.33157
M204 S5000
M205 X30 Y30
G0 F2400 X133.433 Y119.428
M204 S500
M205 X5 Y5
G1 F900 X161.57 Y91.291 E5853.01658
M204 S5000
M205 X30 Y30
G0 F2400 X162.157 Y91.551
M204 S500
M205 X5 Y5
G1 F900 X133.641 Y120.068 E5859.79176
M204 S5000
M205 X30 Y30
G0 F2400 X133.898 Y120.659
M204 S500
M205 X5 Y5
G1 F900 X162.745 Y91.812 E5866.64546
M204 S5000
M205 X30 Y30
G0 F2400 X163.332 Y92.074
M204 S500
M205 X5 Y5
G1 F900 X134.21 Y121.196 E5873.56449
M204 S5000
M205 X30 Y30
G0 F2400 X134.522 Y121.733
M204 S500
M205 X5 Y5
G1 F900 X163.92 Y92.335 E5880.5491
M204 S5000
M205 X30 Y30
G0 F2400 X164.507 Y92.596
M204 S500
M205 X5 Y5
G1 F900 X134.833 Y122.27 E5887.59928
M204 S5000
M205 X30 Y30
G0 F2400 X135.145 Y122.806
M204 S500
M205 X5 Y5
G1 F900 X165.005 Y92.947 E5894.69354
M204 S5000
M205 X30 Y30
G0 F2400 X165.496 Y93.304
M204 S500
M205 X5 Y5
G1 F900 X135.456 Y123.344 E5901.83068
M204 S5000
M205 X30 Y30
G0 F2400 X135.768 Y123.88
M204 S500
M205 X5 Y5
G1 F900 X165.987 Y93.661 E5909.01034
M204 S5000
M205 X30 Y30
G0 F2400 X166.479 Y94.019
M204 S500
M205 X5 Y5
G1 F900 X136.091 Y124.406 E5916.23005
M204 S5000
M205 X30 Y30
G0 F2400 X136.494 Y124.852
M204 S500
M205 X5 Y5
G1 F900 X166.97 Y94.376 E5923.47077
M204 S5000
M205 X30 Y30
G0 F2400 X167.461 Y94.733
M204 S500
M205 X5 Y5
G1 F900 X136.895 Y125.299 E5930.73289
M204 S5000
M205 X30 Y30
G0 F2400 X137.298 Y125.745
M204 S500
M205 X5 Y5
G1 F900 X167.952 Y95.091 E5938.0159
M204 S5000
M205 X30 Y30
G0 F2400 X168.405 Y95.486
M204 S500
M205 X5 Y5
G1 F900 X137.7 Y126.191 E5945.31104
M204 S5000
M205 X30 Y30
G0 F2400 X138.102 Y126.637
M204 S500
M205 X5 Y5
G1 F900 X168.808 Y95.932 E5952.60629
M204 S5000
M205 X30 Y30
G0 F2400 X169.209 Y96.379
M204 S500
M205 X5 Y5
G1 F900 X138.505 Y127.084 E5959.90131
M204 S5000
M205 X30 Y30
G0 F2400 X138.906 Y127.53
M204 S500
M205 X5 Y5
G1 F900 X169.612 Y96.825 E5967.19657
M204 S5000
M205 X30 Y30
G0 F2400 X170.013 Y97.272
M204 S500
M205 X5 Y5
G1 F900 X139.363 Y127.922 E5974.47863
M204 S5000
M205 X30 Y30
G0 F2400 X139.855 Y128.279
M204 S500
M205 X5 Y5
G1 F900 X170.416 Y97.718 E5981.73956
M204 S5000
M205 X30 Y30
G0 F2400 X170.817 Y98.165
M204 S500
M205 X5 Y5
G1 F900 X140.346 Y128.636 E5988.9791
M204 S5000
M205 X30 Y30
G0 F2400 X140.837 Y128.993
M204 S500
M205 X5 Y5
G1 F900 X171.22 Y98.611 E5996.19761
M204 S5000
M205 X30 Y30
G0 F2400 X171.538 Y99.142
M204 S500
M205 X5 Y5
G1 F900 X141.328 Y129.351 E6003.37502
M204 S5000
M205 X30 Y30
G0 F2400 X141.82 Y129.708
M204 S500
M205 X5 Y5
G1 F900 X171.85 Y99.678 E6010.50979
M204 S5000
M205 X30 Y30
G0 F2400 X172.162 Y100.215
M204 S500
M205 X5 Y5
G1 F900 X142.311 Y130.065 E6017.6019
M204 S5000
M205 X30 Y30
G0 F2400 X142.813 Y130.412
M204 S500
M205 X5 Y5
G1 F900 X172.473 Y100.752 E6024.64876
M204 S5000
M205 X30 Y30
G0 F2400 X172.785 Y101.288
M204 S500
M205 X5 Y5
G1 F900 X143.4 Y130.674 E6031.6304
M204 S5000
M205 X30 Y30
G0 F2400 X143.987 Y130.935
M204 S500
M205 X5 Y5
G1 F900 X173.097 Y101.825 E6038.54658
M204 S5000
M205 X30 Y30
G0 F2400 X173.409 Y102.362
M204 S500
M205 X5 Y5
G1 F900 X144.574 Y131.197 E6045.39743
M204 S5000
M205 X30 Y30
G0 F2400 X145.161 Y131.458
M204 S500
M205 X5 Y5
G1 F900 X173.661 Y102.958 E6052.16868
M204 S5000
M205 X30 Y30
G0 F2400 X173.871 Y103.597
M204 S500
M205 X5 Y5
G1 F900 X145.748 Y131.719 E6058.85025
M204 S5000
M205 X30 Y30
G0 F2400 X146.335 Y131.981
M204 S500
M205 X5 Y5
G1 F900 X174.08 Y104.236 E6065.44212
M204 S5000
M205 X30 Y30
G0 F2400 X174.289 Y104.876
M204 S500
M205 X5 Y5
G1 F900 X146.924 Y132.24 E6071.9436
M204 S5000
M205 X30 Y30
G0 F2400 X147.624 Y132.389
M204 S500
M205 X5 Y5
G1 F900 X174.498 Y105.515 E6078.32853
M204 S5000
M205 X30 Y30
G0 F2400 X174.707 Y106.155
M204 S500
M205 X5 Y5
G1 F900 X148.324 Y132.538 E6084.59682
M204 S5000
M205 X30 Y30
G0 F2400 X149.024 Y132.687
M204 S500
M205 X5 Y5
G1 F900 X174.917 Y106.794 E6090.74868
M204 S5000
M205 X30 Y30
G0 F2400 X175.023 Y107.536
M204 S500
M205 X5 Y5
G1 F900 X149.724 Y132.835 E6096.75941
M204 S5000
M205 X30 Y30
G0 F2400 X150.424 Y132.984
M204 S500
M205 X5 Y5
G1 F900 X175.106 Y108.301 E6102.62368
M204 S5000
M205 X30 Y30
G0 F2400 X175.189 Y109.067
M204 S500
M205 X5 Y5
G1 F900 X151.123 Y133.133 E6108.34147
M204 S5000
M205 X30 Y30
G0 F2400 X151.921 Y133.184
M204 S500
M205 X5 Y5
G1 F900 X175.271 Y109.833 E6113.88926
M204 S5000
M205 X30 Y30
G0 F2400 X175.353 Y110.599
M204 S500
M205 X5 Y5
G1 F900 X152.769 Y133.184 E6119.25507
M204 S5000
M205 X30 Y30
G0 F2400 X153.618 Y133.184
M204 S500
M205 X5 Y5
G1 F900 X175.436 Y111.365 E6124.43888
M204 S5000
M205 X30 Y30
G0 F2400 X175.359 Y112.291
M204 S500
M205 X5 Y5
G1 F900 X154.466 Y133.184 E6129.4028
M204 S5000
M205 X30 Y30
G0 F2400 X155.315 Y133.184
M204 S500
M205 X5 Y5
G1 F900 X175.262 Y113.236 E6134.14208
M204 S5000
M205 X30 Y30
G0 F2400 X175.166 Y114.181
M204 S500
M205 X5 Y5
G1 F900 X156.226 Y133.122 E6138.64212
M204 S5000
M205 X30 Y30
G0 F2400 X157.303 Y132.892
M204 S500
M205 X5 Y5
G1 F900 X175.069 Y115.126 E6142.8631
M204 S5000
M205 X30 Y30
G0 F2400 X174.94 Y116.104
M204 S500
M205 X5 Y5
G1 F900 X158.381 Y132.663 E6146.79732
M204 S5000
M205 X30 Y30
G0 F2400 X159.458 Y132.434
M204 S500
M205 X5 Y5
G1 F900 X174.537 Y117.356 E6150.37979
M204 S5000
M205 X30 Y30
G0 F2400 X174.133 Y118.608
M204 S500
M205 X5 Y5
G1 F900 X160.601 Y132.14 E6153.59483
M204 S5000
M205 X30 Y30
G0 F2400 X162.13 Y131.46
M204 S500
M205 X5 Y5
G1 F900 X173.73 Y119.86 E6156.35085
M204 S5000
M205 X30 Y30
G0 F2400 X172.862 Y121.576
M204 S500
M205 X5 Y5
G1 F900 X163.659 Y130.779 E6158.53737
M204 S5000
M205 X30 Y30
G0 F2400 X165.865 Y129.422
M204 S500
M205 X5 Y5
G1 F900 X171.718 Y123.569 E6159.92797
M204 S5000
M205 X30 Y30
G0 F2400 X151.863 Y88.269
M204 S500
M205 X5 Y5
G1 F900 X153.443 Y86.689 E6160.30336
M204 S5000
M205 X30 Y30
G0 F2400 X152.595 Y86.689
M204 S500
M205 X5 Y5
G1 F900 X151.863 Y87.421 E6160.47728
M204 S5000
M205 X30 Y30
G0 F2400 X151.606 Y89.502
G0 X147.879 Y90.557
M204 S500
M205 X5 Y5
G1 F900 X132.745 Y105.69 E6164.07281
M204 S5000
M205 X30 Y30
G0 F2400 X133.147 Y104.44
M204 S500
M205 X5 Y5
G1 F900 X146.755 Y90.832 E6167.30591
M204 S5000
M205 X30 Y30
G0 F2400 X145.227 Y91.512
M204 S500
M205 X5 Y5
G1 F900 X133.549 Y103.19 E6170.08046
M204 S5000
M205 X30 Y30
G0 F2400 X134.384 Y101.505
M204 S500
M205 X5 Y5
G1 F900 X143.697 Y92.193 E6172.293
M204 S5000
M205 X30 Y30
G0 F2400 X141.555 Y93.486
M204 S500
M205 X5 Y5
G1 F900 X135.526 Y99.515 E6173.72541
M204 S5000
M205 X30 Y30
G0 F2400 X130.656 Y116.815
G0 X100.948 Y116.75
G0 X100.363 Y117.708
M204 S500
M205 X5 Y5
G1 F900 X80.659 Y137.412 E6178.40684
M204 S5000
M205 X30 Y30
G0 F2400 X81.736 Y137.183
M204 S500
M205 X5 Y5
G1 F900 X99.953 Y118.966 E6182.73498
M204 S5000
M205 X30 Y30
G0 F2400 X99.544 Y120.224
M204 S500
M205 X5 Y5
G1 F900 X82.892 Y136.876 E6186.6913
M204 S5000
M205 X30 Y30
G0 F2400 X84.422 Y136.195
M204 S500
M205 X5 Y5
G1 F900 X99.134 Y121.482 E6190.18681
M204 S5000
M205 X30 Y30
G0 F2400 X98.495 Y122.97
M204 S500
M205 X5 Y5
G1 F900 X85.951 Y135.514 E6193.16711
M204 S5000
M205 X30 Y30
G0 F2400 X87.481 Y134.832
M204 S500
M205 X5 Y5
G1 F900 X97.353 Y124.961 E6195.51246
M204 S5000
M205 X30 Y30
G0 F2400 X96.211 Y126.951
M204 S500
M205 X5 Y5
G1 F900 X90.339 Y132.822 E6196.90746
M204 S5000
M205 X30 Y30
G0 F2400 X90.16 Y132.572
;MESH:NONMESH
G0 F600 X90.16 Y132.572 Z2.38
G0 F2400 X100.948 Y116.75
G0 X132.222 Y116.562
G0 X155.95 Y133.375
G0 X155.96 Y133.474
;TIME_ELAPSED:7386.950632
;LAYER:4
M204 S1000
M205 X10 Y10
;TYPE:WALL-INNER
;MESH:[RUG]_Suzuki_325.stl
G1 F600 X151.337 Y133.474 E6197.68412
G1 X146.821 Y132.514 E6198.45976
G1 X142.602 Y130.636 E6199.2356
G1 X138.868 Y127.921 E6200.01121
G1 X135.815 Y124.533 E6200.77739
G1 X133.497 Y120.544 E6201.55248
G1 X132.201 Y116.597 E6202.25041
G1 X130.686 Y116.84 E6202.50818
G1 X130.686 Y117.1 E6202.55186
G1 X102.486 Y117.1 E6207.28946
G1 X102.486 Y117.024 E6207.30223
G1 X100.968 Y116.784 E6207.56042
G1 X99.127 Y122.449 E6208.56113
G1 X96.313 Y127.357 E6209.51159
G1 X92.535 Y131.578 E6210.46328
G1 X87.899 Y134.966 E6211.42794
G1 X82.723 Y137.27 E6212.37977
G1 X77.185 Y138.447 E6213.33093
G1 X71.517 Y138.447 E6214.28316
G1 X65.979 Y137.27 E6215.23432
G1 X60.804 Y134.966 E6216.18599
G1 X56.221 Y131.636 E6217.13772
G1 X52.484 Y127.485 E6218.07606
G1 X49.639 Y122.59 E6219.02723
G1 X47.873 Y117.209 E6219.97867
G1 X47.265 Y111.575 E6220.93068
G1 X47.839 Y105.947 E6221.88109
G1 X49.575 Y100.55 E6222.83354
G1 X52.39 Y95.644 E6223.78379
G1 X56.171 Y91.42 E6224.73619
G1 X60.803 Y88.034 E6225.70011
G1 X65.979 Y85.73 E6226.65194
G1 X71.517 Y84.553 E6227.6031
G1 X77.185 Y84.553 E6228.55532
G1 X82.723 Y85.73 E6229.50649
G1 X87.898 Y88.034 E6230.45816
G1 X92.478 Y91.363 E6231.40938
G1 X96.221 Y95.518 E6232.34889
G1 X99.063 Y100.41 E6233.29937
G1 X100.971 Y106.225 E6234.32754
G1 X102.486 Y105.981 E6234.58534
G1 X102.486 Y105.9 E6234.59895
G1 X130.686 Y105.9 E6239.33655
G1 X130.686 Y106.195 E6239.38611
G1 X132.208 Y106.432 E6239.64488
G1 X133.445 Y102.57 E6240.32617
G1 X135.741 Y98.568 E6241.1013
G1 X138.821 Y95.128 E6241.87701
G1 X142.601 Y92.364 E6242.66371
G1 X146.821 Y90.486 E6243.43971
G1 X151.259 Y89.544 E6244.2019
G1 X151.259 Y86.4 E6244.73009
G1 X155.737 Y86.4 E6245.4824
G1 X156.037 Y86.4 E6245.5328
G1 X156.037 Y86.7 E6245.56539
G1 X156.036 Y89.543 E6246.04301
G1 X160.248 Y90.438 E6246.76643
G1 X160.522 Y90.508 E6246.81394
G1 X164.696 Y92.364 E6247.58137
G1 X168.43 Y95.079 E6248.35698
G1 X171.48 Y98.465 E6249.12258
G1 X173.801 Y102.458 E6249.89849
G1 X175.241 Y106.845 E6250.6742
G1 X175.736 Y111.437 E6251.45012
G1 X175.269 Y116.027 E6252.22522
G1 X173.852 Y120.43 E6253.00229
G1 X171.558 Y124.429 E6253.77681
G1 X168.474 Y127.874 E6254.5536
G1 X164.697 Y130.636 E6255.3397
G1 X160.476 Y132.514 E6256.11585
G1 X155.96 Y133.474 E6256.89149
M204 S5000
M205 X30 Y30
G0 F2400 X155.95 Y133.375
G0 X132.543 Y105.71
G0 X131.877 Y105.496
M204 S500
M205 X5 Y5
;TYPE:WALL-OUTER
G1 F600 X132.894 Y102.326 E6257.45078
G1 X135.252 Y98.215 E6258.24698
G1 X138.415 Y94.682 E6259.04364
G1 X142.3 Y91.842 E6259.85211
G1 X146.636 Y89.912 E6260.64946
G1 X150.659 Y89.058 E6261.34039
G1 X150.659 Y85.8 E6261.88773
G1 X156.337 Y85.8 E6262.84164
G1 X156.637 Y85.8 E6262.89204
G1 X156.637 Y86.1 E6262.92463
G1 X156.636 Y89.057 E6263.4214
G1 X160.38 Y89.853 E6264.06445
G1 X160.718 Y89.938 E6264.12301
G1 X164.998 Y91.842 E6264.90999
G1 X168.836 Y94.632 E6265.70713
G1 X171.968 Y98.11 E6266.49344
G1 X174.35 Y102.208 E6267.28975
G1 X175.831 Y106.72 E6268.08756
G1 X176.34 Y111.434 E6268.88412
G1 X175.86 Y116.15 E6269.6805
G1 X174.404 Y120.673 E6270.47876
G1 X172.047 Y124.782 E6271.27458
G1 X168.88 Y128.32 E6272.07231
G1 X164.998 Y131.158 E6272.88018
G1 X160.661 Y133.088 E6273.67769
G1 X156.024 Y134.074 E6274.47412
G1 X151.273 Y134.074 E6275.27229
G1 X146.636 Y133.088 E6276.06872
G1 X142.3 Y131.158 E6276.86607
G1 X138.462 Y128.368 E6277.66322
G1 X135.329 Y124.89 E6278.44964
G1 X132.947 Y120.791 E6279.2461
G1 X131.877 Y117.534 E6279.82205
G1 X131.791 Y117.27 E6279.86869
G1 X131.286 Y117.351 E6279.95462
G1 X131.286 Y117.629 E6279.99791
G1 X131.286 Y117.7 E6280.00984
G1 X101.886 Y117.7 E6284.94904
G1 X101.886 Y117.537 E6284.97642
G1 X101.38 Y117.457 E6285.06248
G1 X101.358 Y117.527 E6285.07262
G1 X99.68 Y122.69 E6285.98466
G1 X96.8 Y127.712 E6286.95725
G1 X92.94 Y132.024 E6287.92952
G1 X88.2 Y135.488 E6288.91582
G1 X82.908 Y137.844 E6289.889
G1 X77.249 Y139.047 E6290.86096
G1 X71.453 Y139.047 E6291.83469
G1 X65.794 Y137.844 E6292.80665
G1 X60.502 Y135.488 E6293.77983
G1 X55.818 Y132.084 E6294.75259
G1 X51.996 Y127.839 E6295.71222
G1 X49.089 Y122.837 E6296.68416
G1 X47.283 Y117.334 E6297.65718
G1 X46.661 Y111.578 E6298.62982
G1 X47.248 Y105.824 E6299.60151
G1 X49.023 Y100.307 E6300.57515
G1 X51.901 Y95.291 E6301.5467
G1 X55.765 Y90.974 E6302.52004
G1 X60.502 Y87.512 E6303.50574
G1 X65.794 Y85.156 E6304.47892
G1 X71.453 Y83.953 E6305.45088
G1 X77.249 Y83.953 E6306.4246
G1 X82.908 Y85.156 E6307.39656
G1 X88.2 Y87.512 E6308.36974
G1 X92.884 Y90.916 E6309.34251
G1 X96.707 Y95.161 E6310.30225
G1 X99.613 Y100.163 E6311.27411
G1 X101.356 Y105.474 E6312.21318
G1 X101.381 Y105.551 E6312.22678
G1 X101.886 Y105.47 E6312.3127
G1 X101.886 Y105.3 E6312.33897
G1 X131.286 Y105.3 E6317.27817
G1 X131.286 Y105.403 E6317.29547
G1 X131.286 Y105.681 E6317.34218
G1 X131.793 Y105.76 E6317.42838
G1 X131.877 Y105.496 E6317.47159
M204 S5000
M205 X30 Y30
G0 F2400 X131.968 Y105.211
G0 X132.635 Y105.425
G0 X132.615 Y107.093
M204 S500
M205 X5 Y5
;TYPE:SKIN
G1 F900 X133.989 Y102.807 E6318.22773
G1 X136.222 Y98.915 E6318.98156
G1 X139.22 Y95.566 E6319.7367
G1 X142.897 Y92.878 E6320.50189
G1 X147.005 Y91.05 E6321.25728
G1 X151.849 Y90.022 E6322.0892
G1 X151.849 Y86.99 E6322.59858
G1 X155.447 Y86.99 E6323.20304
G1 X155.446 Y90.021 E6323.71225
G1 X160.095 Y91.008 E6324.51069
G1 X160.329 Y91.068 E6324.55127
G1 X164.397 Y92.877 E6325.29922
G1 X168.036 Y95.523 E6326.0551
G1 X170.999 Y98.813 E6326.79894
G1 X173.259 Y102.7 E6327.55431
G1 X174.663 Y106.974 E6328.31009
G1 X175.143 Y111.434 E6329.0637
G1 X174.689 Y115.903 E6329.81835
G1 X173.309 Y120.192 E6330.57528
G1 X171.077 Y124.082 E6331.32874
G1 X168.075 Y127.436 E6332.08495
G1 X164.401 Y130.122 E6332.84954
G1 X160.292 Y131.95 E6333.60508
G1 X155.899 Y132.884 E6334.3596
G1 X151.398 Y132.884 E6335.11577
G1 X147.005 Y131.95 E6335.87029
G1 X142.901 Y130.123 E6336.625
G1 X139.262 Y127.477 E6337.38088
G1 X136.296 Y124.185 E6338.1253
G1 X134.039 Y120.302 E6338.87984
G1 X132.604 Y115.934 E6339.65225
G1 X130.096 Y116.337 E6340.079
G1 X130.096 Y116.51 E6340.10806
G1 X103.013 Y116.51 E6344.65801
G1 X100.563 Y116.123 E6345.07471
G1 X98.584 Y122.209 E6346.14985
G1 X95.832 Y127.01 E6347.07953
G1 X92.136 Y131.14 E6348.01064
G1 X87.603 Y134.452 E6348.9538
G1 X82.539 Y136.706 E6349.88502
G1 X77.124 Y137.857 E6350.81507
G1 X71.578 Y137.857 E6351.7468
G1 X66.163 Y136.706 E6352.67684
G1 X61.101 Y134.452 E6353.60775
G1 X56.62 Y131.196 E6354.53831
G1 X52.963 Y127.134 E6355.45654
G1 X50.181 Y122.348 E6356.38656
G1 X48.451 Y117.08 E6357.31809
G1 X47.858 Y111.576 E6358.24811
G1 X48.419 Y106.071 E6359.17774
G1 X50.118 Y100.788 E6360.11005
G1 X52.871 Y95.991 E6361.03923
G1 X56.57 Y91.858 E6361.97105
G1 X61.099 Y88.548 E6362.91347
G1 X66.163 Y86.294 E6363.84469
G1 X71.578 Y85.143 E6364.77474
G1 X77.124 Y85.143 E6365.70646
G1 X82.539 Y86.294 E6366.63651
G1 X87.599 Y88.547 E6367.56705
G1 X92.084 Y91.807 E6368.49854
G1 X95.74 Y95.866 E6369.41629
G1 X98.521 Y100.652 E6370.34622
G1 X100.568 Y106.888 E6371.44887
G1 X103.039 Y106.49 E6371.86935
G1 X130.096 Y106.49 E6376.41492
G1 X130.096 Y106.7 E6376.4502
G1 X132.615 Y107.093 E6376.87851
M204 S5000
M205 X30 Y30
G0 F2400 X165.254 Y93.129
M204 S500
M205 X5 Y5
G1 F900 X171.91 Y99.785 E6378.4599
M204 S5000
M205 X30 Y30
G0 F2400 X173.088 Y101.812
M204 S500
M205 X5 Y5
G1 F900 X163.367 Y92.09 E6380.76961
M204 S5000
M205 X30 Y30
G0 F2400 X161.84 Y91.412
M204 S500
M205 X5 Y5
G1 F900 X173.791 Y103.363 E6383.60902
M204 S5000
M205 X30 Y30
G0 F2400 X174.207 Y104.627
M204 S500
M205 X5 Y5
G1 F900 X160.33 Y90.751 E6386.90591
M204 S5000
M205 X30 Y30
G0 F2400 X159.253 Y90.522
M204 S500
M205 X5 Y5
G1 F900 X174.622 Y105.892 E6390.55752
M204 S5000
M205 X30 Y30
G0 F2400 X174.977 Y107.095
M204 S500
M205 X5 Y5
G1 F900 X158.176 Y90.294 E6394.54923
M204 S5000
M205 X30 Y30
G0 F2400 X157.099 Y90.065
M204 S500
M205 X5 Y5
G1 F900 X175.08 Y108.046 E6398.8213
M204 S5000
M205 X30 Y30
G0 F2400 X175.182 Y108.997
M204 S500
M205 X5 Y5
G1 F900 X156.021 Y89.836 E6403.37372
M204 S5000
M205 X30 Y30
G0 F2400 X155.745 Y89.56
M204 S500
M205 X5 Y5
G1 F900 X152.875 Y86.689 E6404.05572
M204 S5000
M205 X30 Y30
G0 F2400 X153.723 Y86.689
M204 S500
M205 X5 Y5
G1 F900 X155.745 Y88.712 E6404.53624
M204 S5000
M205 X30 Y30
G0 F2400 X155.745 Y87.863
M204 S500
M205 X5 Y5
G1 F900 X154.572 Y86.689 E6404.81505
M204 S5000
M205 X30 Y30
G0 F2400 X155.42 Y86.689
M204 S500
M205 X5 Y5
G1 F900 X155.745 Y87.015 E6404.89238
M204 S5000
M205 X30 Y30
G0 F2400 X152.026 Y86.689
M204 S500
M205 X5 Y5
G1 F900 X175.285 Y109.948 E6410.41844
M204 S5000
M205 X30 Y30
G0 F2400 X175.387 Y110.899
M204 S500
M205 X5 Y5
G1 F900 X151.547 Y87.059 E6416.08253
M204 S5000
M205 X30 Y30
G0 F2400 X151.547 Y87.908
M204 S500
M205 X5 Y5
G1 F900 X175.41 Y111.77 E6421.75197
M204 S5000
M205 X30 Y30
G0 F2400 X175.332 Y112.54
M204 S500
M205 X5 Y5
G1 F900 X151.547 Y88.756 E6427.40288
M204 S5000
M205 X30 Y30
G0 F2400 X151.547 Y89.605
M204 S500
M205 X5 Y5
G1 F900 X175.254 Y113.311 E6433.03526
M204 S5000
M205 X30 Y30
G0 F2400 X175.175 Y114.081
M204 S500
M205 X5 Y5
G1 F900 X150.991 Y89.897 E6438.78108
M204 S5000
M205 X30 Y30
G0 F2400 X150.291 Y90.045
M204 S500
M205 X5 Y5
G1 F900 X175.098 Y114.852 E6444.67493
M204 S5000
M205 X30 Y30
G0 F2400 X175.019 Y115.622
M204 S500
M205 X5 Y5
G1 F900 X149.591 Y90.194 E6450.71631
M204 S5000
M205 X30 Y30
G0 F2400 X148.891 Y90.342
M204 S500
M205 X5 Y5
G1 F900 X174.869 Y116.321 E6456.88849
M204 S5000
M205 X30 Y30
G0 F2400 X174.663 Y116.963
M204 S500
M205 X5 Y5
G1 F900 X148.191 Y90.491 E6463.17792
M204 S5000
M205 X30 Y30
G0 F2400 X147.491 Y90.639
M204 S500
M205 X5 Y5
G1 F900 X174.456 Y117.605 E6469.58459
M204 S5000
M205 X30 Y30
G0 F2400 X174.25 Y118.247
M204 S500
M205 X5 Y5
G1 F900 X146.81 Y90.808 E6476.10388
M204 S5000
M205 X30 Y30
G0 F2400 X146.224 Y91.069
M204 S500
M205 X5 Y5
G1 F900 X174.043 Y118.888 E6482.71334
M204 S5000
M205 X30 Y30
G0 F2400 X173.836 Y119.53
M204 S500
M205 X5 Y5
G1 F900 X145.636 Y91.33 E6489.41332
M204 S5000
M205 X30 Y30
G0 F2400 X145.049 Y91.592
M204 S500
M205 X5 Y5
G1 F900 X173.63 Y120.172 E6496.2037
M204 S5000
M205 X30 Y30
G0 F2400 X173.343 Y120.734
M204 S500
M205 X5 Y5
G1 F900 X144.461 Y91.853 E6503.06559
M204 S5000
M205 X30 Y30
G0 F2400 X143.875 Y92.114
M204 S500
M205 X5 Y5
G1 F900 X173.034 Y121.274 E6509.99354
M204 S5000
M205 X30 Y30
G0 F2400 X172.724 Y121.813
M204 S500
M205 X5 Y5
G1 F900 X143.287 Y92.375 E6516.98753
M204 S5000
M205 X30 Y30
G0 F2400 X142.707 Y92.644
M204 S500
M205 X5 Y5
G1 F900 X172.415 Y122.352 E6524.04579
M204 S5000
M205 X30 Y30
G0 F2400 X172.106 Y122.891
M204 S500
M205 X5 Y5
G1 F900 X142.217 Y93.002 E6531.14706
M204 S5000
M205 X30 Y30
G0 F2400 X141.727 Y93.361
M204 S500
M205 X5 Y5
G1 F900 X171.796 Y123.43 E6538.29109
M204 S5000
M205 X30 Y30
G0 F2400 X171.486 Y123.969
M204 S500
M205 X5 Y5
G1 F900 X141.237 Y93.719 E6545.478
M204 S5000
M205 X30 Y30
G0 F2400 X140.746 Y94.077
M204 S500
M205 X5 Y5
G1 F900 X171.134 Y124.465 E6552.69782
M204 S5000
M205 X30 Y30
G0 F2400 X170.734 Y124.913
M204 S500
M205 X5 Y5
G1 F900 X140.256 Y94.436 E6559.9389
M204 S5000
M205 X30 Y30
G0 F2400 X139.766 Y94.794
M204 S500
M205 X5 Y5
G1 F900 X170.333 Y125.361 E6567.20125
M204 S5000
M205 X30 Y30
G0 F2400 X169.932 Y125.809
M204 S500
M205 X5 Y5
G1 F900 X139.275 Y95.152 E6574.48499
M204 S5000
M205 X30 Y30
G0 F2400 X138.827 Y95.552
M204 S500
M205 X5 Y5
G1 F900 X169.532 Y126.257 E6581.78012
M204 S5000
M205 X30 Y30
G0 F2400 X169.131 Y126.705
M204 S500
M205 X5 Y5
G1 F900 X138.426 Y96 E6589.07526
M204 S5000
M205 X30 Y30
G0 F2400 X138.026 Y96.448
M204 S500
M205 X5 Y5
G1 F900 X168.731 Y127.153 E6596.37039
M204 S5000
M205 X30 Y30
G0 F2400 X168.33 Y127.6
M204 S500
M205 X5 Y5
G1 F900 X137.625 Y96.896 E6603.66541
M204 S5000
M205 X30 Y30
G0 F2400 X137.224 Y97.343
M204 S500
M205 X5 Y5
G1 F900 X167.851 Y127.97 E6610.94201
M204 S5000
M205 X30 Y30
G0 F2400 X167.36 Y128.328
M204 S500
M205 X5 Y5
G1 F900 X136.823 Y97.791 E6618.19723
M204 S5000
M205 X30 Y30
G0 F2400 X136.422 Y98.239
M204 S500
M205 X5 Y5
G1 F900 X166.87 Y128.687 E6625.43131
M204 S5000
M205 X30 Y30
G0 F2400 X166.38 Y129.045
M204 S500
M205 X5 Y5
G1 F900 X136.022 Y98.687 E6632.644
M204 S5000
M205 X30 Y30
G0 F2400 X135.702 Y99.215
M204 S500
M205 X5 Y5
G1 F900 X165.89 Y129.403 E6639.81631
M204 S5000
M205 X30 Y30
G0 F2400 X165.4 Y129.761
M204 S500
M205 X5 Y5
G1 F900 X135.392 Y99.754 E6646.94572
M204 S5000
M205 X30 Y30
G0 F2400 X135.083 Y100.293
M204 S500
M205 X5 Y5
G1 F900 X164.91 Y130.12 E6654.03226
M204 S5000
M205 X30 Y30
G0 F2400 X164.393 Y130.452
M204 S500
M205 X5 Y5
G1 F900 X134.773 Y100.832 E6661.06961
M204 S5000
M205 X30 Y30
G0 F2400 X134.464 Y101.372
M204 S500
M205 X5 Y5
G1 F900 X163.806 Y130.713 E6668.0408
M204 S5000
M205 X30 Y30
G0 F2400 X163.219 Y130.975
M204 S500
M205 X5 Y5
G1 F900 X134.155 Y101.911 E6674.94605
M204 S5000
M205 X30 Y30
G0 F2400 X133.846 Y102.45
M204 S500
M205 X5 Y5
G1 F900 X162.631 Y131.236 E6681.78514
M204 S5000
M205 X30 Y30
G0 F2400 X162.044 Y131.497
M204 S500
M205 X5 Y5
G1 F900 X133.595 Y103.048 E6688.54427
M204 S5000
M205 X30 Y30
G0 F2400 X133.39 Y103.691
M204 S500
M205 X5 Y5
G1 F900 X161.457 Y131.759 E6695.21277
M204 S5000
M205 X30 Y30
G0 F2400 X160.87 Y132.02
M204 S500
M205 X5 Y5
G1 F900 X133.184 Y104.334 E6701.79063
M204 S5000
M205 X30 Y30
G0 F2400 X132.977 Y104.976
M204 S500
M205 X5 Y5
G1 F900 X160.264 Y132.262 E6708.27357
M204 S5000
M205 X30 Y30
G0 F2400 X159.564 Y132.411
M204 S500
M205 X5 Y5
G1 F900 X132.772 Y105.619 E6714.63902
M204 S5000
M205 X30 Y30
G0 F2400 X132.565 Y106.261
M204 S500
M205 X5 Y5
G1 F900 X158.864 Y132.56 E6720.88735
M204 S5000
M205 X30 Y30
G0 F2400 X158.164 Y132.709
M204 S500
M205 X5 Y5
G1 F900 X132.178 Y106.722 E6727.06143
M204 S5000
M205 X30 Y30
G0 F2400 X131.171 Y106.564
M204 S500
M205 X5 Y5
G1 F900 X157.464 Y132.857 E6733.30832
M204 S5000
M205 X30 Y30
G0 F2400 X156.765 Y133.006
M204 S500
M205 X5 Y5
G1 F900 X129.948 Y106.189 E6739.67972
M204 S5000
M205 X30 Y30
G0 F2400 X129.1 Y106.189
M204 S500
M205 X5 Y5
G1 F900 X156.065 Y133.155 E6746.08639
M204 S5000
M205 X30 Y30
G0 F2400 X155.245 Y133.183
M204 S500
M205 X5 Y5
G1 F900 X128.251 Y106.189 E6752.49984
M204 S5000
M205 X30 Y30
G0 F2400 X127.402 Y106.189
M204 S500
M205 X5 Y5
G1 F900 X154.396 Y133.183 E6758.91329
M204 S5000
M205 X30 Y30
G0 F2400 X153.548 Y133.183
M204 S500
M205 X5 Y5
G1 F900 X126.554 Y106.189 E6765.32674
M204 S5000
M205 X30 Y30
G0 F2400 X125.705 Y106.189
M204 S500
M205 X5 Y5
G1 F900 X152.699 Y133.183 E6771.74018
M204 S5000
M205 X30 Y30
G0 F2400 X151.851 Y133.183
M204 S500
M205 X5 Y5
G1 F900 X124.857 Y106.189 E6778.15363
M204 S5000
M205 X30 Y30
G0 F2400 X124.008 Y106.189
M204 S500
M205 X5 Y5
G1 F900 X150.905 Y133.085 E6784.54391
M204 S5000
M205 X30 Y30
G0 F2400 X149.827 Y132.856
M204 S500
M205 X5 Y5
G1 F900 X123.16 Y106.189 E6790.87967
M204 S5000
M205 X30 Y30
G0 F2400 X122.311 Y106.189
M204 S500
M205 X5 Y5
G1 F900 X132.393 Y116.27 E6793.27491
M204 S5000
M205 X30 Y30
G0 F2400 X132.4 Y116.278
M204 S500
M205 X5 Y5
G1 F900 X148.749 Y132.627 E6797.15923
M204 S5000
M205 X30 Y30
G0 F2400 X147.672 Y132.399
M204 S500
M205 X5 Y5
G1 F900 X132.815 Y117.542 E6800.68908
M204 S5000
M205 X30 Y30
G0 F2400 X133.23 Y118.805
M204 S500
M205 X5 Y5
G1 F900 X146.461 Y132.036 E6803.8326
M204 S5000
M205 X30 Y30
G0 F2400 X144.931 Y131.354
M204 S500
M205 X5 Y5
G1 F900 X133.646 Y120.07 E6806.51366
M204 S5000
M205 X30 Y30
G0 F2400 X134.609 Y121.881
M204 S500
M205 X5 Y5
G1 F900 X143.401 Y130.674 E6808.60266
M204 S5000
M205 X30 Y30
G0 F2400 X140.966 Y129.087
M204 S500
M205 X5 Y5
G1 F900 X135.787 Y123.908 E6809.83312
M204 S5000
M205 X30 Y30
G0 F2400 X132.221 Y116.563
G0 X131.661 Y116.388
M204 S500
M205 X5 Y5
G1 F900 X121.463 Y106.189 E6812.25616
M204 S5000
M205 X30 Y30
G0 F2400 X120.614 Y106.189
M204 S500
M205 X5 Y5
G1 F900 X130.93 Y116.505 E6814.70712
M204 S5000
M205 X30 Y30
G0 F2400 X130.386 Y116.809
M204 S500
M205 X5 Y5
G1 F900 X119.766 Y106.189 E6817.2303
M204 S5000
M205 X30 Y30
G0 F2400 X118.917 Y106.189
M204 S500
M205 X5 Y5
G1 F900 X129.537 Y116.809 E6819.75349
M204 S5000
M205 X30 Y30
G0 F2400 X128.689 Y116.809
M204 S500
M205 X5 Y5
G1 F900 X118.069 Y106.189 E6822.27667
M204 S5000
M205 X30 Y30
G0 F2400 X117.22 Y106.189
M204 S500
M205 X5 Y5
G1 F900 X127.84 Y116.809 E6824.79985
M204 S5000
M205 X30 Y30
G0 F2400 X126.992 Y116.809
M204 S500
M205 X5 Y5
G1 F900 X116.372 Y106.189 E6827.32304
M204 S5000
M205 X30 Y30
G0 F2400 X115.523 Y106.189
M204 S500
M205 X5 Y5
G1 F900 X126.143 Y116.809 E6829.84622
M204 S5000
M205 X30 Y30
G0 F2400 X125.295 Y116.809
M204 S500
M205 X5 Y5
G1 F900 X114.675 Y106.189 E6832.3694
M204 S5000
M205 X30 Y30
G0 F2400 X113.826 Y106.189
M204 S500
M205 X5 Y5
G1 F900 X124.446 Y116.809 E6834.89259
M204 S5000
M205 X30 Y30
G0 F2400 X123.598 Y116.809
M204 S500
M205 X5 Y5
G1 F900 X112.977 Y106.189 E6837.41589
M204 S5000
M205 X30 Y30
G0 F2400 X112.129 Y106.189
M204 S500
M205 X5 Y5
G1 F900 X122.749 Y116.809 E6839.93907
M204 S5000
M205 X30 Y30
G0 F2400 X121.9 Y116.809
M204 S500
M205 X5 Y5
G1 F900 X111.28 Y106.189 E6842.46225
M204 S5000
M205 X30 Y30
G0 F2400 X110.432 Y106.189
M204 S500
M205 X5 Y5
G1 F900 X121.052 Y116.809 E6844.98544
M204 S5000
M205 X30 Y30
G0 F2400 X120.203 Y116.809
M204 S500
M205 X5 Y5
G1 F900 X109.583 Y106.189 E6847.50862
M204 S5000
M205 X30 Y30
G0 F2400 X108.735 Y106.189
M204 S500
M205 X5 Y5
G1 F900 X119.355 Y116.809 E6850.0318
M204 S5000
M205 X30 Y30
G0 F2400 X118.506 Y116.809
M204 S500
M205 X5 Y5
G1 F900 X107.886 Y106.189 E6852.55499
M204 S5000
M205 X30 Y30
G0 F2400 X107.038 Y106.189
M204 S500
M205 X5 Y5
G1 F900 X117.658 Y116.809 E6855.07817
M204 S5000
M205 X30 Y30
G0 F2400 X116.809 Y116.809
M204 S500
M205 X5 Y5
G1 F900 X106.189 Y106.189 E6857.60135
M204 S5000
M205 X30 Y30
G0 F2400 X105.341 Y106.189
M204 S500
M205 X5 Y5
G1 F900 X115.96 Y116.809 E6860.12442
M204 S5000
M205 X30 Y30
G0 F2400 X115.112 Y116.809
M204 S500
M205 X5 Y5
G1 F900 X104.492 Y106.189 E6862.6476
M204 S5000
M205 X30 Y30
G0 F2400 X103.644 Y106.189
M204 S500
M205 X5 Y5
G1 F900 X114.263 Y116.809 E6865.17067
M204 S5000
M205 X30 Y30
G0 F2400 X113.414 Y116.809
M204 S500
M205 X5 Y5
G1 F900 X102.826 Y106.22 E6867.68637
M204 S5000
M205 X30 Y30
G0 F2400 X102.094 Y106.337
M204 S500
M205 X5 Y5
G1 F900 X112.566 Y116.809 E6870.17439
M204 S5000
M205 X30 Y30
G0 F2400 X111.717 Y116.809
M204 S500
M205 X5 Y5
G1 F900 X101.364 Y106.455 E6872.63425
M204 S5000
M205 X30 Y30
G0 F2400 X100.438 Y105.529
M204 S500
M205 X5 Y5
G1 F900 X80.451 Y85.542 E6877.38292
M204 S5000
M205 X30 Y30
G0 F2400 X79.374 Y85.313
M204 S500
M205 X5 Y5
G1 F900 X110.869 Y116.809 E6884.86587
M204 S5000
M205 X30 Y30
G0 F2400 X110.02 Y116.809
M204 S500
M205 X5 Y5
G1 F900 X78.297 Y85.085 E6892.40299
M204 S5000
M205 X30 Y30
G0 F2400 X77.219 Y84.856
M204 S500
M205 X5 Y5
G1 F900 X109.172 Y116.809 E6899.99463
M204 S5000
M205 X30 Y30
G0 F2400 X108.323 Y116.809
M204 S500
M205 X5 Y5
G1 F900 X76.357 Y84.842 E6907.58949
M204 S5000
M205 X30 Y30
G0 F2400 X75.509 Y84.842
M204 S500
M205 X5 Y5
G1 F900 X107.475 Y116.809 E6915.18434
M204 S5000
M205 X30 Y30
G0 F2400 X106.626 Y116.809
M204 S500
M205 X5 Y5
G1 F900 X74.66 Y84.842 E6922.77919
M204 S5000
M205 X30 Y30
G0 F2400 X73.812 Y84.842
M204 S500
M205 X5 Y5
G1 F900 X105.778 Y116.809 E6930.37405
M204 S5000
M205 X30 Y30
G0 F2400 X104.929 Y116.809
M204 S500
M205 X5 Y5
G1 F900 X72.963 Y84.842 E6937.9689
M204 S5000
M205 X30 Y30
G0 F2400 X72.114 Y84.842
M204 S500
M205 X5 Y5
G1 F900 X104.081 Y116.809 E6945.56387
M204 S5000
M205 X30 Y30
G0 F2400 X103.232 Y116.809
M204 S500
M205 X5 Y5
G1 F900 X71.315 Y84.891 E6953.14708
M204 S5000
M205 X30 Y30
G0 F2400 X70.615 Y85.04
M204 S500
M205 X5 Y5
G1 F900 X102.27 Y116.695 E6960.66793
M204 S5000
M205 X30 Y30
G0 F2400 X101.263 Y116.536
M204 S500
M205 X5 Y5
G1 F900 X69.915 Y85.188 E6968.11583
M204 S5000
M205 X30 Y30
G0 F2400 X69.215 Y85.337
M204 S500
M205 X5 Y5
G1 F900 X100.663 Y116.785 E6975.58749
M204 S5000
M205 X30 Y30
G0 F2400 X100.455 Y117.426
M204 S500
M205 X5 Y5
G1 F900 X68.515 Y85.486 E6983.17605
M204 S5000
M205 X30 Y30
G0 F2400 X67.815 Y85.634
M204 S500
M205 X5 Y5
G1 F900 X100.247 Y118.066 E6990.8815
M204 S5000
M205 X30 Y30
G0 F2400 X100.038 Y118.706
M204 S500
M205 X5 Y5
G1 F900 X67.116 Y85.784 E6998.70337
M204 S5000
M205 X30 Y30
G0 F2400 X66.416 Y85.932
M204 S500
M205 X5 Y5
G1 F900 X99.83 Y119.346 E7006.64213
M204 S5000
M205 X30 Y30
G0 F2400 X99.622 Y119.986
M204 S500
M205 X5 Y5
G1 F900 X65.773 Y86.138 E7014.68412
M204 S5000
M205 X30 Y30
G0 F2400 X65.186 Y86.399
M204 S500
M205 X5 Y5
G1 F900 X99.414 Y120.627 E7022.81628
M204 S5000
M205 X30 Y30
G0 F2400 X99.205 Y121.267
M204 S500
M205 X5 Y5
G1 F900 X64.599 Y86.661 E7031.03825
M204 S5000
M205 X30 Y30
G0 F2400 X64.012 Y86.922
M204 S500
M205 X5 Y5
G1 F900 X98.997 Y121.907 E7039.35026
M204 S5000
M205 X30 Y30
G0 F2400 X98.755 Y122.514
M204 S500
M205 X5 Y5
G1 F900 X63.425 Y87.184 E7047.74424
M204 S5000
M205 X30 Y30
G0 F2400 X62.838 Y87.445
M204 S500
M205 X5 Y5
G1 F900 X98.445 Y123.052 E7056.20403
M204 S5000
M205 X30 Y30
G0 F2400 X98.136 Y123.592
M204 S500
M205 X5 Y5
G1 F900 X62.25 Y87.706 E7064.73011
M204 S5000
M205 X30 Y30
G0 F2400 X61.663 Y87.968
M204 S500
M205 X5 Y5
G1 F900 X97.827 Y124.131 E7073.32212
M204 S5000
M205 X30 Y30
G0 F2400 X97.518 Y124.671
M204 S500
M205 X5 Y5
G1 F900 X61.077 Y88.229 E7081.98018
M204 S5000
M205 X30 Y30
G0 F2400 X60.565 Y88.567
M204 S500
M205 X5 Y5
G1 F900 X97.209 Y125.21 E7090.68623
M204 S5000
M205 X30 Y30
G0 F2400 X96.9 Y125.75
M204 S500
M205 X5 Y5
G1 F900 X60.075 Y88.925 E7099.4354
M204 S5000
M205 X30 Y30
G0 F2400 X59.585 Y89.283
M204 S500
M205 X5 Y5
G1 F900 X96.59 Y126.289 E7108.22746
M204 S5000
M205 X30 Y30
G0 F2400 X96.281 Y126.828
M204 S500
M205 X5 Y5
G1 F900 X59.094 Y89.641 E7117.06264
M204 S5000
M205 X30 Y30
G0 F2400 X58.604 Y89.999
M204 S500
M205 X5 Y5
G1 F900 X95.941 Y127.337 E7125.93358
M204 S5000
M205 X30 Y30
G0 F2400 X95.54 Y127.784
M204 S500
M205 X5 Y5
G1 F900 X58.114 Y90.358 E7134.82554
M204 S5000
M205 X30 Y30
G0 F2400 X57.623 Y90.716
M204 S500
M205 X5 Y5
G1 F900 X95.14 Y128.233 E7143.73913
M204 S5000
M205 X30 Y30
G0 F2400 X94.739 Y128.68
M204 S500
M205 X5 Y5
G1 F900 X57.133 Y91.074 E7152.67386
M204 S5000
M205 X30 Y30
G0 F2400 X56.643 Y91.433
M204 S500
M205 X5 Y5
G1 F900 X94.338 Y129.128 E7161.62973
M204 S5000
M205 X30 Y30
G0 F2400 X93.937 Y129.575
M204 S500
M205 X5 Y5
G1 F900 X56.191 Y91.829 E7170.59772
M204 S5000
M205 X30 Y30
G0 F2400 X55.79 Y92.277
M204 S500
M205 X5 Y5
G1 F900 X93.537 Y130.024 E7179.56595
M204 S5000
M205 X30 Y30
G0 F2400 X93.136 Y130.471
M204 S500
M205 X5 Y5
G1 F900 X55.39 Y92.725 E7188.53395
M204 S5000
M205 X30 Y30
G0 F2400 X54.989 Y93.173
M204 S500
M205 X5 Y5
G1 F900 X92.735 Y130.919 E7197.50194
M204 S5000
M205 X30 Y30
G0 F2400 X92.334 Y131.366
M204 S500
M205 X5 Y5
G1 F900 X54.588 Y93.62 E7206.46993
M204 S5000
M205 X30 Y30
G0 F2400 X54.188 Y94.069
M204 S500
M205 X5 Y5
G1 F900 X91.843 Y131.724 E7215.4163
M204 S5000
M205 X30 Y30
G0 F2400 X91.353 Y132.082
M204 S500
M205 X5 Y5
G1 F900 X53.787 Y94.516 E7224.34153
M204 S5000
M205 X30 Y30
G0 F2400 X53.386 Y94.964
M204 S500
M205 X5 Y5
G1 F900 X90.862 Y132.44 E7233.24537
M204 S5000
M205 X30 Y30
G0 F2400 X90.372 Y132.798
M204 S500
M205 X5 Y5
G1 F900 X52.985 Y95.412 E7242.12795
M204 S5000
M205 X30 Y30
G0 F2400 X52.593 Y95.868
M204 S500
M205 X5 Y5
G1 F900 X89.881 Y133.156 E7250.98713
M204 S5000
M205 X30 Y30
G0 F2400 X89.391 Y133.515
M204 S500
M205 X5 Y5
G1 F900 X52.284 Y96.408 E7259.8033
M204 S5000
M205 X30 Y30
G0 F2400 X51.975 Y96.947
M204 S500
M205 X5 Y5
G1 F900 X88.901 Y133.872 E7268.57635
M204 S5000
M205 X30 Y30
G0 F2400 X88.41 Y134.231
M204 S500
M205 X5 Y5
G1 F900 X51.665 Y97.485 E7277.30664
M204 S5000
M205 X30 Y30
G0 F2400 X51.356 Y98.025
M204 S500
M205 X5 Y5
G1 F900 X87.92 Y134.589 E7285.9938
M204 S5000
M205 X30 Y30
G0 F2400 X87.366 Y134.884
M204 S500
M205 X5 Y5
G1 F900 X51.046 Y98.564 E7294.62299
M204 S5000
M205 X30 Y30
G0 F2400 X50.737 Y99.103
M204 S500
M205 X5 Y5
G1 F900 X86.779 Y135.145 E7303.18613
M204 S5000
M205 X30 Y30
G0 F2400 X86.192 Y135.406
M204 S500
M205 X5 Y5
G1 F900 X50.427 Y99.641 E7311.68346
M204 S5000
M205 X30 Y30
G0 F2400 X50.118 Y100.181
M204 S500
M205 X5 Y5
G1 F900 X85.605 Y135.668 E7320.11475
M204 S5000
M205 X30 Y30
G0 F2400 X85.018 Y135.929
M204 S500
M205 X5 Y5
G1 F900 X49.819 Y100.731 E7328.47748
M204 S5000
M205 X30 Y30
G0 F2400 X49.613 Y101.373
M204 S500
M205 X5 Y5
G1 F900 X84.43 Y136.19 E7336.74958
M204 S5000
M205 X30 Y30
G0 F2400 X83.843 Y136.452
M204 S500
M205 X5 Y5
G1 F900 X49.406 Y102.015 E7344.93139
M204 S5000
M205 X30 Y30
G0 F2400 X49.2 Y102.657
M204 S500
M205 X5 Y5
G1 F900 X83.256 Y136.714 E7353.02281
M204 S5000
M205 X30 Y30
G0 F2400 X82.669 Y136.975
M204 S500
M205 X5 Y5
G1 F900 X48.994 Y103.299 E7361.0237
M204 S5000
M205 X30 Y30
G0 F2400 X48.786 Y103.941
M204 S500
M205 X5 Y5
G1 F900 X81.977 Y137.131 E7368.90936
M204 S5000
M205 X30 Y30
G0 F2400 X81.277 Y137.28
M204 S500
M205 X5 Y5
G1 F900 X48.58 Y104.583 E7376.67777
M204 S5000
M205 X30 Y30
G0 F2400 X48.373 Y105.225
M204 S500
M205 X5 Y5
G1 F900 X80.577 Y137.429 E7384.32905
M204 S5000
M205 X30 Y30
G0 F2400 X79.877 Y137.577
M204 S500
M205 X5 Y5
G1 F900 X48.167 Y105.867 E7391.86296
M204 S5000
M205 X30 Y30
G0 F2400 X48.06 Y106.609
M204 S500
M205 X5 Y5
G1 F900 X79.178 Y137.726 E7399.2561
M204 S5000
M205 X30 Y30
G0 F2400 X78.478 Y137.875
M204 S500
M205 X5 Y5
G1 F900 X47.982 Y107.379 E7406.50158
M204 S5000
M205 X30 Y30
G0 F2400 X47.903 Y108.149
M204 S500
M205 X5 Y5
G1 F900 X77.778 Y138.023 E7413.5994
M204 S5000
M205 X30 Y30
G0 F2400 X77.061 Y138.155
M204 S500
M205 X5 Y5
G1 F900 X47.825 Y108.919 E7420.54552
M204 S5000
M205 X30 Y30
G0 F2400 X47.747 Y109.689
M204 S500
M205 X5 Y5
G1 F900 X76.213 Y138.155 E7427.30869
M204 S5000
M205 X30 Y30
G0 F2400 X75.364 Y138.155
M204 S500
M205 X5 Y5
G1 F900 X47.669 Y110.46 E7433.88869
M204 S5000
M205 X30 Y30
G0 F2400 X47.591 Y111.23
M204 S500
M205 X5 Y5
G1 F900 X74.516 Y138.155 E7440.28574
M204 S5000
M205 X30 Y30
G0 F2400 X73.667 Y138.155
M204 S500
M205 X5 Y5
G1 F900 X47.612 Y112.1 E7446.4761
M204 S5000
M205 X30 Y30
G0 F2400 X47.714 Y113.051
M204 S500
M205 X5 Y5
G1 F900 X72.819 Y138.155 E7452.44062
M204 S5000
M205 X30 Y30
G0 F2400 X71.97 Y138.155
M204 S500
M205 X5 Y5
G1 F900 X47.816 Y114.001 E7458.17932
M204 S5000
M205 X30 Y30
G0 F2400 X47.919 Y114.952
M204 S500
M205 X5 Y5
G1 F900 X71.008 Y138.042 E7463.6651
M204 S5000
M205 X30 Y30
G0 F2400 X69.93 Y137.812
M204 S500
M205 X5 Y5
G1 F900 X48.021 Y115.903 E7468.87042
M204 S5000
M205 X30 Y30
G0 F2400 X48.123 Y116.854
M204 S500
M205 X5 Y5
G1 F900 X68.853 Y137.583 E7473.7955
M204 S5000
M205 X30 Y30
G0 F2400 X67.776 Y137.355
M204 S500
M205 X5 Y5
G1 F900 X48.444 Y118.023 E7478.38854
M204 S5000
M205 X30 Y30
G0 F2400 X48.86 Y119.288
M204 S500
M205 X5 Y5
G1 F900 X66.698 Y137.126 E7482.62664
M204 S5000
M205 X30 Y30
G0 F2400 X65.431 Y136.707
M204 S500
M205 X5 Y5
G1 F900 X49.276 Y120.552 E7486.46487
M204 S5000
M205 X30 Y30
G0 F2400 X49.691 Y121.816
M204 S500
M205 X5 Y5
G1 F900 X63.901 Y136.026 E7489.84099
M204 S5000
M205 X30 Y30
G0 F2400 X62.372 Y135.345
M204 S500
M205 X5 Y5
G1 F900 X50.474 Y123.448 E7492.66769
M204 S5000
M205 X30 Y30
G0 F2400 X51.652 Y125.474
M204 S500
M205 X5 Y5
G1 F900 X60.731 Y134.553 E7494.82475
M204 S5000
M205 X30 Y30
G0 F2400 X57.625 Y132.296
M204 S500
M205 X5 Y5
G1 F900 X53.445 Y128.116 E7495.81787
M204 S5000
M205 X30 Y30
G0 F2400 X81.529 Y85.772
M204 S500
M205 X5 Y5
G1 F900 X100.023 Y104.265 E7500.2117
M204 S5000
M205 X30 Y30
G0 F2400 X99.608 Y103.002
M204 S500
M205 X5 Y5
G1 F900 X82.606 Y86 E7504.25117
M204 S5000
M205 X30 Y30
G0 F2400 X84.126 Y86.672
M204 S500
M205 X5 Y5
G1 F900 X99.193 Y101.739 E7507.83091
M204 S5000
M205 X30 Y30
G0 F2400 X98.748 Y100.445
M204 S500
M205 X5 Y5
G1 F900 X85.656 Y87.353 E7510.94141
M204 S5000
M205 X30 Y30
G0 F2400 X87.186 Y88.035
M204 S500
M205 X5 Y5
G1 F900 X97.568 Y98.417 E7513.40805
M204 S5000
M205 X30 Y30
G0 F2400 X96.389 Y96.389
M204 S500
M205 X5 Y5
G1 F900 X89.714 Y89.714 E7514.99395
M204 S5000
M205 X30 Y30
G0 F2400 X89.531 Y89.962
;MESH:NONMESH
G0 F600 X89.531 Y89.962 Z2.58
G0 F2400 X102.514 Y117.072
G0 X132.221 Y116.563
G0 X155.95 Y133.375
G0 X155.96 Y133.474
;TIME_ELAPSED:7947.206821
;LAYER:5
M204 S1000
M205 X10 Y10
;TYPE:WALL-INNER
;MESH:[RUG]_Suzuki_325.stl
G1 F600 X151.337 Y133.474 E7515.77061
G1 X146.821 Y132.514 E7516.54625
G1 X142.602 Y130.636 E7517.32209
G1 X138.868 Y127.921 E7518.0977
G1 X135.825 Y124.543 E7518.86151
G1 X133.502 Y120.551 E7519.63745
G1 X132.201 Y116.594 E7520.33724
G1 X130.686 Y116.837 E7520.59501
G1 X130.686 Y117.1 E7520.6392
G1 X102.486 Y117.1 E7525.3768
G1 X102.486 Y117.024 E7525.38956
G1 X100.968 Y116.784 E7525.64776
G1 X99.132 Y122.432 E7526.64549
G1 X96.319 Y127.344 E7527.59645
G1 X92.541 Y131.569 E7528.54864
G1 X87.898 Y134.966 E7529.51514
G1 X82.723 Y137.27 E7530.46682
G1 X77.185 Y138.447 E7531.41798
G1 X71.517 Y138.447 E7532.37021
G1 X65.979 Y137.27 E7533.32137
G1 X60.804 Y134.966 E7534.27304
G1 X56.221 Y131.636 E7535.22477
G1 X52.496 Y127.497 E7536.16026
G1 X49.645 Y122.6 E7537.11223
G1 X47.878 Y117.223 E7538.06309
G1 X47.267 Y111.588 E7539.01532
G1 X47.837 Y105.962 E7539.96532
G1 X49.57 Y100.565 E7540.91762
G1 X52.384 Y95.656 E7541.86822
G1 X56.161 Y91.431 E7542.8203
G1 X60.804 Y88.034 E7543.7868
G1 X65.979 Y85.73 E7544.73847
G1 X71.517 Y84.553 E7545.68964
G1 X77.185 Y84.553 E7546.64186
G1 X82.723 Y85.73 E7547.59303
G1 X87.898 Y88.034 E7548.5447
G1 X92.478 Y91.363 E7549.49592
G1 X96.209 Y95.506 E7550.43259
G1 X99.057 Y100.4 E7551.38386
G1 X100.971 Y106.223 E7552.41362
G1 X102.486 Y105.98 E7552.67139
G1 X102.486 Y105.9 E7552.68483
G1 X130.686 Y105.9 E7557.42243
G1 X130.686 Y106.203 E7557.47334
G1 X132.209 Y106.44 E7557.73228
G1 X133.442 Y102.581 E7558.41288
G1 X135.734 Y98.58 E7559.18753
G1 X138.816 Y95.135 E7559.96409
G1 X142.602 Y92.364 E7560.7523
G1 X146.821 Y90.486 E7561.52814
G1 X151.037 Y89.591 E7562.25221
G1 X151.037 Y86.4 E7562.7883
G1 X156.259 Y86.4 E7563.6656
G1 X156.259 Y89.59 E7564.20152
G1 X160.186 Y90.425 E7564.876
G1 X160.534 Y90.513 E7564.93631
G1 X164.696 Y92.364 E7565.70155
G1 X168.43 Y95.079 E7566.47716
G1 X171.472 Y98.456 E7567.24074
G1 X173.795 Y102.449 E7568.01682
G1 X175.238 Y106.838 E7568.79301
G1 X175.736 Y111.421 E7569.56748
G1 X175.27 Y116.016 E7570.3434
G1 X173.856 Y120.417 E7571.11999
G1 X171.563 Y124.42 E7571.89502
G1 X168.482 Y127.865 E7572.67147
G1 X164.696 Y130.636 E7573.45968
G1 X160.476 Y132.514 E7574.23567
G1 X155.96 Y133.474 E7575.01131
M204 S5000
M205 X30 Y30
G0 F2400 X155.95 Y133.375
G0 X151.347 Y133.375
G0 X151.273 Y134.074
M204 S500
M205 X5 Y5
;TYPE:WALL-OUTER
G1 F600 X146.636 Y133.088 E7575.80775
G1 X142.3 Y131.158 E7576.6051
G1 X138.462 Y128.368 E7577.40225
G1 X135.337 Y124.899 E7578.18664
G1 X132.953 Y120.801 E7578.98313
G1 X131.877 Y117.53 E7579.56162
G1 X131.791 Y117.267 E7579.60811
G1 X131.286 Y117.348 E7579.69403
G1 X131.286 Y117.625 E7579.73717
G1 X131.286 Y117.7 E7579.74977
G1 X101.886 Y117.7 E7584.68897
G1 X101.886 Y117.537 E7584.71635
G1 X101.38 Y117.457 E7584.80242
G1 X101.358 Y117.527 E7584.81255
G1 X99.684 Y122.676 E7585.72215
G1 X96.809 Y127.696 E7586.69403
G1 X92.947 Y132.015 E7587.6674
G1 X88.2 Y135.488 E7588.65554
G1 X82.908 Y137.844 E7589.62873
G1 X77.249 Y139.047 E7590.60068
G1 X71.453 Y139.047 E7591.57441
G1 X65.794 Y137.844 E7592.54637
G1 X60.502 Y135.488 E7593.51955
G1 X55.818 Y132.084 E7594.49231
G1 X52.006 Y127.85 E7595.44944
G1 X49.096 Y122.85 E7596.42135
G1 X47.287 Y117.348 E7597.39437
G1 X46.663 Y111.593 E7598.36687
G1 X47.246 Y105.839 E7599.33849
G1 X49.019 Y100.32 E7600.31236
G1 X51.894 Y95.304 E7601.28365
G1 X55.755 Y90.985 E7602.25691
G1 X60.502 Y87.512 E7603.24505
G1 X65.794 Y85.156 E7604.21823
G1 X71.453 Y83.953 E7605.19019
G1 X77.249 Y83.953 E7606.16392
G1 X82.908 Y85.156 E7607.13587
G1 X88.2 Y87.512 E7608.10906
G1 X92.884 Y90.916 E7609.08182
G1 X96.697 Y95.15 E7610.03906
G1 X99.606 Y100.15 E7611.01088
G1 X101.356 Y105.473 E7611.95224
G1 X101.381 Y105.55 E7611.96584
G1 X101.886 Y105.469 E7612.05176
G1 X101.886 Y105.3 E7612.07787
G1 X131.286 Y105.3 E7617.01707
G1 X131.286 Y105.413 E7617.03606
G1 X131.286 Y105.689 E7617.08242
G1 X131.794 Y105.768 E7617.16879
G1 X131.877 Y105.506 E7617.21168
G1 X132.889 Y102.339 E7617.77024
G1 X135.244 Y98.228 E7618.56618
G1 X138.41 Y94.689 E7619.36393
G1 X142.3 Y91.842 E7620.17378
G1 X146.636 Y89.912 E7620.97113
G1 X150.437 Y89.105 E7621.62393
G1 X150.437 Y85.8 E7622.17917
G1 X156.859 Y85.8 E7623.25807
G1 X156.859 Y89.104 E7623.81314
G1 X160.325 Y89.841 E7624.40844
G1 X160.729 Y89.943 E7624.47845
G1 X164.998 Y91.842 E7625.2634
G1 X168.836 Y94.632 E7626.06054
G1 X171.96 Y98.101 E7626.84482
G1 X174.344 Y102.199 E7627.64131
G1 X175.827 Y106.709 E7628.4389
G1 X176.339 Y111.422 E7629.23535
G1 X175.861 Y116.138 E7630.03169
G1 X174.407 Y120.662 E7630.83001
G1 X172.053 Y124.772 E7631.62573
G1 X168.888 Y128.311 E7632.42336
G1 X164.998 Y131.158 E7633.23321
G1 X160.661 Y133.088 E7634.03071
G1 X156.024 Y134.074 E7634.82715
G1 X151.273 Y134.074 E7635.62531
M204 S5000
M205 X30 Y30
G0 F2400 X150.98 Y134.012
G0 X151.398 Y132.884
M204 S500
M205 X5 Y5
;TYPE:SKIN
G1 F900 X147.005 Y131.95 E7636.37984
G1 X142.901 Y130.123 E7637.13454
G1 X139.262 Y127.477 E7637.89042
G1 X136.306 Y124.195 E7638.63247
G1 X134.043 Y120.306 E7639.38839
G1 X132.604 Y115.931 E7640.16212
G1 X130.096 Y116.334 E7640.58887
G1 X130.096 Y116.51 E7640.61844
G1 X103.013 Y116.51 E7645.16838
G1 X100.563 Y116.123 E7645.58509
G1 X98.589 Y122.192 E7646.65726
G1 X95.838 Y126.997 E7647.58744
G1 X92.142 Y131.131 E7648.51905
G1 X87.602 Y134.452 E7649.46405
G1 X82.539 Y136.706 E7650.39512
G1 X77.124 Y137.857 E7651.32516
G1 X71.578 Y137.857 E7652.25689
G1 X66.163 Y136.706 E7653.18693
G1 X61.101 Y134.452 E7654.11784
G1 X56.62 Y131.196 E7655.0484
G1 X52.975 Y127.146 E7655.96379
G1 X50.186 Y122.355 E7656.89512
G1 X48.457 Y117.096 E7657.82516
G1 X47.86 Y111.589 E7658.75576
G1 X48.417 Y106.085 E7659.68515
G1 X50.113 Y100.802 E7660.61731
G1 X52.865 Y96.003 E7661.5467
G1 X56.56 Y91.869 E7662.4782
G1 X61.1 Y88.548 E7663.4232
G1 X66.163 Y86.294 E7664.35426
G1 X71.578 Y85.143 E7665.28431
G1 X77.124 Y85.143 E7666.21603
G1 X82.539 Y86.294 E7667.14608
G1 X87.599 Y88.547 E7668.07662
G1 X92.084 Y91.807 E7669.00811
G1 X95.728 Y95.854 E7669.92301
G1 X98.516 Y100.645 E7670.85426
G1 X100.568 Y106.886 E7671.95797
G1 X103.032 Y106.49 E7672.37723
G1 X130.096 Y106.49 E7676.92399
G1 X130.096 Y106.708 E7676.96061
G1 X132.618 Y107.101 E7677.38942
G1 X133.985 Y102.821 E7678.14424
G1 X136.215 Y98.927 E7678.89811
G1 X139.215 Y95.573 E7679.6541
G1 X142.898 Y92.878 E7680.42081
G1 X147.005 Y91.05 E7681.17604
G1 X151.627 Y90.069 E7681.96983
G1 X151.627 Y86.99 E7682.48711
G1 X155.669 Y86.99 E7683.16616
G1 X155.669 Y90.069 E7683.68343
G1 X155.952 Y90.128 E7683.732
G1 X160.029 Y90.994 E7684.43222
G1 X160.341 Y91.073 E7684.48629
G1 X164.397 Y92.877 E7685.23206
G1 X168.036 Y95.523 E7685.98794
G1 X170.991 Y98.804 E7686.72975
G1 X173.254 Y102.694 E7687.48581
G1 X174.659 Y106.966 E7688.24132
G1 X175.143 Y111.418 E7688.99367
G1 X174.69 Y115.892 E7689.74914
G1 X173.312 Y120.18 E7690.50581
G1 X171.082 Y124.073 E7691.25954
G1 X168.083 Y127.427 E7692.01541
G1 X164.4 Y130.122 E7692.78212
G1 X160.292 Y131.95 E7693.5375
G1 X155.899 Y132.884 E7694.29202
G1 X151.398 Y132.884 E7695.04819
M204 S5000
M205 X30 Y30
G0 F2400 X165.868 Y129.418
M204 S500
M205 X5 Y5
G1 F900 X171.712 Y123.575 E7696.43654
M204 S5000
M205 X30 Y30
G0 F2400 X172.85 Y121.588
M204 S500
M205 X5 Y5
G1 F900 X163.659 Y130.78 E7698.62033
M204 S5000
M205 X30 Y30
G0 F2400 X162.13 Y131.46
M204 S500
M205 X5 Y5
G1 F900 X173.727 Y119.863 E7701.37563
M204 S5000
M205 X30 Y30
G0 F2400 X174.129 Y118.612
M204 S500
M205 X5 Y5
G1 F900 X160.6 Y132.141 E7704.58996
M204 S5000
M205 X30 Y30
G0 F2400 X159.458 Y132.434
M204 S500
M205 X5 Y5
G1 F900 X174.531 Y117.362 E7708.171
M204 S5000
M205 X30 Y30
G0 F2400 X174.933 Y116.111
M204 S500
M205 X5 Y5
G1 F900 X158.381 Y132.663 E7712.10356
M204 S5000
M205 X30 Y30
G0 F2400 X157.303 Y132.892
M204 S500
M205 X5 Y5
G1 F900 X175.069 Y115.127 E7716.32442
M204 S5000
M205 X30 Y30
G0 F2400 X175.164 Y114.183
M204 S500
M205 X5 Y5
G1 F900 X156.226 Y133.122 E7720.82398
M204 S5000
M205 X30 Y30
G0 F2400 X155.315 Y133.184
M204 S500
M205 X5 Y5
G1 F900 X175.259 Y113.239 E7725.56255
M204 S5000
M205 X30 Y30
G0 F2400 X175.355 Y112.295
M204 S500
M205 X5 Y5
G1 F900 X154.466 Y133.184 E7730.52553
M204 S5000
M205 X30 Y30
G0 F2400 X153.618 Y133.184
M204 S500
M205 X5 Y5
G1 F900 X175.438 Y111.364 E7735.70969
M204 S5000
M205 X30 Y30
G0 F2400 X175.355 Y110.598
M204 S500
M205 X5 Y5
G1 F900 X152.769 Y133.184 E7741.07585
M204 S5000
M205 X30 Y30
G0 F2400 X151.921 Y133.184
M204 S500
M205 X5 Y5
G1 F900 X175.271 Y109.833 E7746.62365
M204 S5000
M205 X30 Y30
G0 F2400 X175.189 Y109.067
M204 S500
M205 X5 Y5
G1 F900 X151.123 Y133.133 E7752.34144
M204 S5000
M205 X30 Y30
G0 F2400 X150.424 Y132.984
M204 S500
M205 X5 Y5
G1 F900 X175.105 Y108.302 E7758.20547
M204 S5000
M205 X30 Y30
G0 F2400 X175.023 Y107.536
M204 S500
M205 X5 Y5
G1 F900 X149.724 Y132.835 E7764.2162
M204 S5000
M205 X30 Y30
G0 F2400 X149.024 Y132.687
M204 S500
M205 X5 Y5
G1 F900 X174.917 Y106.793 E7770.36818
M204 S5000
M205 X30 Y30
G0 F2400 X174.707 Y106.155
M204 S500
M205 X5 Y5
G1 F900 X148.324 Y132.538 E7776.63646
M204 S5000
M205 X30 Y30
G0 F2400 X147.624 Y132.389
M204 S500
M205 X5 Y5
G1 F900 X174.497 Y105.516 E7783.02116
M204 S5000
M205 X30 Y30
G0 F2400 X174.286 Y104.878
M204 S500
M205 X5 Y5
G1 F900 X146.924 Y132.24 E7789.52204
M204 S5000
M205 X30 Y30
G0 F2400 X146.335 Y131.981
M204 S500
M205 X5 Y5
G1 F900 X174.076 Y104.24 E7796.11297
M204 S5000
M205 X30 Y30
G0 F2400 X173.866 Y103.601
M204 S500
M205 X5 Y5
G1 F900 X145.748 Y131.719 E7802.79346
M204 S5000
M205 X30 Y30
G0 F2400 X145.161 Y131.458
M204 S500
M205 X5 Y5
G1 F900 X173.656 Y102.963 E7809.56353
M204 S5000
M205 X30 Y30
G0 F2400 X173.407 Y102.364
M204 S500
M205 X5 Y5
G1 F900 X144.574 Y131.197 E7816.4139
M204 S5000
M205 X30 Y30
G0 F2400 X143.987 Y130.935
M204 S500
M205 X5 Y5
G1 F900 X173.095 Y101.827 E7823.32961
M204 S5000
M205 X30 Y30
G0 F2400 X172.782 Y101.291
M204 S500
M205 X5 Y5
G1 F900 X143.4 Y130.674 E7830.31054
M204 S5000
M205 X30 Y30
G0 F2400 X142.813 Y130.412
M204 S500
M205 X5 Y5
G1 F900 X172.471 Y100.754 E7837.35692
M204 S5000
M205 X30 Y30
G0 F2400 X172.158 Y100.218
M204 S500
M205 X5 Y5
G1 F900 X142.311 Y130.065 E7844.4482
M204 S5000
M205 X30 Y30
G0 F2400 X141.82 Y129.708
M204 S500
M205 X5 Y5
G1 F900 X171.846 Y99.682 E7851.58202
M204 S5000
M205 X30 Y30
G0 F2400 X171.534 Y99.145
M204 S500
M205 X5 Y5
G1 F900 X141.328 Y129.351 E7858.75859
M204 S5000
M205 X30 Y30
G0 F2400 X140.837 Y128.993
M204 S500
M205 X5 Y5
G1 F900 X171.219 Y98.612 E7865.97687
M204 S5000
M205 X30 Y30
G0 F2400 X170.817 Y98.166
M204 S500
M205 X5 Y5
G1 F900 X140.346 Y128.636 E7873.21629
M204 S5000
M205 X30 Y30
G0 F2400 X139.855 Y128.279
M204 S500
M205 X5 Y5
G1 F900 X170.414 Y97.72 E7880.47674
M204 S5000
M205 X30 Y30
G0 F2400 X170.013 Y97.273
M204 S500
M205 X5 Y5
G1 F900 X139.363 Y127.922 E7887.75869
M204 S5000
M205 X30 Y30
G0 F2400 X138.906 Y127.53
M204 S500
M205 X5 Y5
G1 F900 X169.61 Y96.826 E7895.05359
M204 S5000
M205 X30 Y30
G0 F2400 X169.209 Y96.38
M204 S500
M205 X5 Y5
G1 F900 X138.505 Y127.084 E7902.34849
M204 S5000
M205 X30 Y30
G0 F2400 X138.102 Y126.637
M204 S500
M205 X5 Y5
G1 F900 X168.806 Y95.933 E7909.64338
M204 S5000
M205 X30 Y30
G0 F2400 X168.404 Y95.487
M204 S500
M205 X5 Y5
G1 F900 X137.701 Y126.19 E7916.93805
M204 S5000
M205 X30 Y30
G0 F2400 X137.298 Y125.744
M204 S500
M205 X5 Y5
G1 F900 X167.952 Y95.091 E7924.22095
M204 S5000
M205 X30 Y30
G0 F2400 X167.46 Y94.734
M204 S500
M205 X5 Y5
G1 F900 X136.896 Y125.298 E7931.48258
M204 S5000
M205 X30 Y30
G0 F2400 X136.494 Y124.851
M204 S500
M205 X5 Y5
G1 F900 X166.969 Y94.377 E7938.72295
M204 S5000
M205 X30 Y30
G0 F2400 X166.478 Y94.019
M204 S500
M205 X5 Y5
G1 F900 X136.092 Y124.405 E7945.9423
M204 S5000
M205 X30 Y30
G0 F2400 X135.773 Y123.875
M204 S500
M205 X5 Y5
G1 F900 X165.986 Y93.662 E7953.12054
M204 S5000
M205 X30 Y30
G0 F2400 X165.495 Y93.305
M204 S500
M205 X5 Y5
G1 F900 X135.461 Y123.339 E7960.25626
M204 S5000
M205 X30 Y30
G0 F2400 X135.149 Y122.803
M204 S500
M205 X5 Y5
G1 F900 X165.004 Y92.947 E7967.34956
M204 S5000
M205 X30 Y30
G0 F2400 X164.506 Y92.597
M204 S500
M205 X5 Y5
G1 F900 X134.836 Y122.267 E7974.39879
M204 S5000
M205 X30 Y30
G0 F2400 X134.524 Y121.73
M204 S500
M205 X5 Y5
G1 F900 X163.919 Y92.336 E7981.38257
M204 S5000
M205 X30 Y30
G0 F2400 X163.331 Y92.075
M204 S500
M205 X5 Y5
G1 F900 X134.213 Y121.193 E7988.30065
M204 S5000
M205 X30 Y30
G0 F2400 X133.9 Y120.657
M204 S500
M205 X5 Y5
G1 F900 X162.744 Y91.814 E7995.15352
M204 S5000
M205 X30 Y30
G0 F2400 X162.157 Y91.552
M204 S500
M205 X5 Y5
G1 F900 X133.646 Y120.063 E8001.92739
M204 S5000
M205 X30 Y30
G0 F2400 X133.436 Y119.424
M204 S500
M205 X5 Y5
G1 F900 X161.569 Y91.291 E8008.61145
M204 S5000
M205 X30 Y30
G0 F2400 X160.982 Y91.03
M204 S500
M205 X5 Y5
G1 F900 X133.227 Y118.785 E8015.2057
M204 S5000
M205 X30 Y30
G0 F2400 X133.017 Y118.146
M204 S500
M205 X5 Y5
G1 F900 X160.399 Y90.764 E8021.71133
M204 S5000
M205 X30 Y30
G0 F2400 X159.699 Y90.616
M204 S500
M205 X5 Y5
G1 F900 X132.807 Y117.508 E8028.10054
M204 S5000
M205 X30 Y30
G0 F2400 X132.597 Y116.869
M204 S500
M205 X5 Y5
G1 F900 X159 Y90.467 E8034.37346
M204 S5000
M205 X30 Y30
G0 F2400 X158.299 Y90.318
M204 S500
M205 X5 Y5
G1 F900 X132.342 Y116.275 E8040.54053
M204 S5000
M205 X30 Y30
G0 F2400 X131.331 Y116.438
M204 S500
M205 X5 Y5
G1 F900 X157.599 Y90.17 E8046.78148
M204 S5000
M205 X30 Y30
G0 F2400 X156.899 Y90.021
M204 S500
M205 X5 Y5
G1 F900 X130.111 Y116.81 E8053.14611
M204 S5000
M205 X30 Y30
G0 F2400 X129.262 Y116.81
M204 S500
M205 X5 Y5
G1 F900 X156.2 Y89.872 E8059.54625
M204 S5000
M205 X30 Y30
G0 F2400 X155.967 Y89.256
M204 S500
M205 X5 Y5
G1 F900 X128.414 Y116.81 E8066.09263
M204 S5000
M205 X30 Y30
G0 F2400 X127.565 Y116.81
M204 S500
M205 X5 Y5
G1 F900 X155.967 Y88.408 E8072.8406
M204 S5000
M205 X30 Y30
G0 F2400 X155.967 Y87.559
M204 S500
M205 X5 Y5
G1 F900 X126.717 Y116.81 E8079.79016
M204 S5000
M205 X30 Y30
G0 F2400 X125.868 Y116.81
M204 S500
M205 X5 Y5
G1 F900 X155.967 Y86.711 E8086.94132
M204 S5000
M205 X30 Y30
G0 F2400 X155.14 Y86.689
M204 S500
M205 X5 Y5
G1 F900 X125.02 Y116.81 E8094.09759
M204 S5000
M205 X30 Y30
G0 F2400 X124.171 Y116.81
M204 S500
M205 X5 Y5
G1 F900 X151.11 Y89.871 E8100.49797
M204 S5000
M205 X30 Y30
G0 F2400 X151.326 Y89.655
M204 S500
M205 X5 Y5
G1 F900 X154.292 Y86.689 E8101.20265
M204 S5000
M205 X30 Y30
G0 F2400 X153.443 Y86.689
M204 S500
M205 X5 Y5
G1 F900 X151.326 Y88.806 E8101.70562
M204 S5000
M205 X30 Y30
G0 F2400 X151.326 Y87.958
M204 S500
M205 X5 Y5
G1 F900 X152.595 Y86.689 E8102.00712
M204 S5000
M205 X30 Y30
G0 F2400 X151.746 Y86.689
M204 S500
M205 X5 Y5
G1 F900 X151.326 Y87.109 E8102.10691
M204 S5000
M205 X30 Y30
G0 F2400 X151.068 Y89.616
G0 X150.033 Y90.099
M204 S500
M205 X5 Y5
G1 F900 X123.322 Y116.81 E8108.45312
M204 S5000
M205 X30 Y30
G0 F2400 X122.474 Y116.81
M204 S500
M205 X5 Y5
G1 F900 X148.956 Y90.328 E8114.74492
M204 S5000
M205 X30 Y30
G0 F2400 X147.879 Y90.557
M204 S500
M205 X5 Y5
G1 F900 X132.756 Y105.679 E8118.33785
M204 S5000
M205 X30 Y30
G0 F2400 X133.154 Y104.433
M204 S500
M205 X5 Y5
G1 F900 X146.755 Y90.832 E8121.56928
M204 S5000
M205 X30 Y30
G0 F2400 X145.227 Y91.512
M204 S500
M205 X5 Y5
G1 F900 X133.552 Y103.186 E8124.343
M204 S5000
M205 X30 Y30
G0 F2400 X134.399 Y101.491
M204 S500
M205 X5 Y5
G1 F900 X143.698 Y92.192 E8126.55233
M204 S5000
M205 X30 Y30
G0 F2400 X141.554 Y93.488
M204 S500
M205 X5 Y5
G1 F900 X135.538 Y99.504 E8127.98166
M204 S5000
M205 X30 Y30
G0 F2400 X132.23 Y106.474
G0 X131.77 Y106.665
M204 S500
M205 X5 Y5
G1 F900 X121.625 Y116.81 E8130.39198
M204 S5000
M205 X30 Y30
G0 F2400 X120.777 Y116.81
M204 S500
M205 X5 Y5
G1 F900 X131.036 Y106.551 E8132.8294
M204 S5000
M205 X30 Y30
G0 F2400 X130.395 Y106.343
M204 S500
M205 X5 Y5
G1 F900 X119.928 Y116.81 E8135.31623
M204 S5000
M205 X30 Y30
G0 F2400 X119.08 Y116.81
M204 S500
M205 X5 Y5
G1 F900 X129.701 Y106.189 E8137.83965
M204 S5000
M205 X30 Y30
G0 F2400 X128.853 Y106.189
M204 S500
M205 X5 Y5
G1 F900 X118.231 Y116.81 E8140.36319
M204 S5000
M205 X30 Y30
G0 F2400 X117.383 Y116.81
M204 S500
M205 X5 Y5
G1 F900 X128.004 Y106.189 E8142.88661
M204 S5000
M205 X30 Y30
G0 F2400 X127.156 Y106.189
M204 S500
M205 X5 Y5
G1 F900 X116.535 Y116.809 E8145.40991
M204 S5000
M205 X30 Y30
G0 F2400 X115.686 Y116.809
M204 S500
M205 X5 Y5
G1 F900 X126.307 Y106.189 E8147.93322
M204 S5000
M205 X30 Y30
G0 F2400 X125.459 Y106.189
M204 S500
M205 X5 Y5
G1 F900 X114.838 Y116.809 E8150.45652
M204 S5000
M205 X30 Y30
G0 F2400 X113.989 Y116.809
M204 S500
M205 X5 Y5
G1 F900 X124.61 Y106.189 E8152.97982
M204 S5000
M205 X30 Y30
G0 F2400 X123.762 Y106.189
M204 S500
M205 X5 Y5
G1 F900 X113.141 Y116.809 E8155.50312
M204 S5000
M205 X30 Y30
G0 F2400 X112.292 Y116.809
M204 S500
M205 X5 Y5
G1 F900 X122.913 Y106.189 E8158.02643
M204 S5000
M205 X30 Y30
G0 F2400 X122.065 Y106.189
M204 S500
M205 X5 Y5
G1 F900 X111.444 Y116.809 E8160.54973
M204 S5000
M205 X30 Y30
G0 F2400 X110.595 Y116.809
M204 S500
M205 X5 Y5
G1 F900 X121.216 Y106.189 E8163.07303
M204 S5000
M205 X30 Y30
G0 F2400 X120.367 Y106.189
M204 S500
M205 X5 Y5
G1 F900 X109.747 Y116.809 E8165.59621
M204 S5000
M205 X30 Y30
G0 F2400 X108.898 Y116.809
M204 S500
M205 X5 Y5
G1 F900 X119.519 Y106.189 E8168.11951
M204 S5000
M205 X30 Y30
G0 F2400 X118.67 Y106.189
M204 S500
M205 X5 Y5
G1 F900 X108.05 Y116.809 E8170.6427
M204 S5000
M205 X30 Y30
G0 F2400 X107.201 Y116.809
M204 S500
M205 X5 Y5
G1 F900 X117.822 Y106.189 E8173.166
M204 S5000
M205 X30 Y30
G0 F2400 X116.973 Y106.189
M204 S500
M205 X5 Y5
G1 F900 X106.353 Y116.809 E8175.68918
M204 S5000
M205 X30 Y30
G0 F2400 X105.504 Y116.809
M204 S500
M205 X5 Y5
G1 F900 X116.125 Y106.189 E8178.21249
M204 S5000
M205 X30 Y30
G0 F2400 X115.276 Y106.189
M204 S500
M205 X5 Y5
G1 F900 X104.656 Y116.809 E8180.73567
M204 S5000
M205 X30 Y30
G0 F2400 X103.807 Y116.809
M204 S500
M205 X5 Y5
G1 F900 X114.428 Y106.189 E8183.25897
M204 S5000
M205 X30 Y30
G0 F2400 X113.579 Y106.189
M204 S500
M205 X5 Y5
G1 F900 X102.963 Y116.805 E8185.7812
M204 S5000
M205 X30 Y30
G0 F2400 X102.229 Y116.69
M204 S500
M205 X5 Y5
G1 F900 X112.731 Y106.189 E8188.27623
M204 S5000
M205 X30 Y30
G0 F2400 X111.882 Y106.189
M204 S500
M205 X5 Y5
G1 F900 X101.497 Y116.574 E8190.74358
M204 S5000
M205 X30 Y30
G0 F2400 X100.362 Y117.709
M204 S500
M205 X5 Y5
G1 F900 X80.659 Y137.412 E8195.42478
M204 S5000
M205 X30 Y30
G0 F2400 X79.582 Y137.641
M204 S500
M205 X5 Y5
G1 F900 X111.034 Y106.189 E8202.89739
M204 S5000
M205 X30 Y30
G0 F2400 X110.185 Y106.189
M204 S500
M205 X5 Y5
G1 F900 X78.504 Y137.87 E8210.42441
M204 S5000
M205 X30 Y30
G0 F2400 X77.426 Y138.099
M204 S500
M205 X5 Y5
G1 F900 X109.337 Y106.189 E8218.00596
M204 S5000
M205 X30 Y30
G0 F2400 X108.488 Y106.189
M204 S500
M205 X5 Y5
G1 F900 X76.521 Y138.155 E8225.60081
M204 S5000
M205 X30 Y30
G0 F2400 X75.673 Y138.155
M204 S500
M205 X5 Y5
G1 F900 X107.64 Y106.189 E8233.19567
M204 S5000
M205 X30 Y30
G0 F2400 X106.791 Y106.189
M204 S500
M205 X5 Y5
G1 F900 X74.824 Y138.155 E8240.79052
M204 S5000
M205 X30 Y30
G0 F2400 X73.976 Y138.155
M204 S500
M205 X5 Y5
G1 F900 X105.942 Y106.189 E8248.38525
M204 S5000
M205 X30 Y30
G0 F2400 X105.094 Y106.189
M204 S500
M205 X5 Y5
G1 F900 X73.127 Y138.155 E8255.98011
M204 S5000
M205 X30 Y30
G0 F2400 X72.279 Y138.155
M204 S500
M205 X5 Y5
G1 F900 X104.245 Y106.189 E8263.57484
M204 S5000
M205 X30 Y30
G0 F2400 X103.397 Y106.189
M204 S500
M205 X5 Y5
G1 F900 X71.45 Y138.136 E8271.16506
M204 S5000
M205 X30 Y30
G0 F2400 X70.75 Y137.987
M204 S500
M205 X5 Y5
G1 F900 X102.461 Y106.276 E8278.69921
M204 S5000
M205 X30 Y30
G0 F2400 X101.45 Y106.439
M204 S500
M205 X5 Y5
G1 F900 X70.05 Y137.839 E8286.15947
M204 S5000
M205 X30 Y30
G0 F2400 X69.35 Y137.69
M204 S500
M205 X5 Y5
G1 F900 X100.703 Y106.337 E8293.60856
M204 S5000
M205 X30 Y30
G0 F2400 X100.493 Y105.699
M204 S500
M205 X5 Y5
G1 F900 X68.65 Y137.541 E8301.17395
M204 S5000
M205 X30 Y30
G0 F2400 X67.95 Y137.392
M204 S500
M205 X5 Y5
G1 F900 X100.283 Y105.06 E8308.85576
M204 S5000
M205 X30 Y30
G0 F2400 X100.073 Y104.421
M204 S500
M205 X5 Y5
G1 F900 X67.25 Y137.244 E8316.65411
M204 S5000
M205 X30 Y30
G0 F2400 X66.55 Y137.095
M204 S500
M205 X5 Y5
G1 F900 X99.863 Y103.783 E8324.56876
M204 S5000
M205 X30 Y30
G0 F2400 X99.653 Y103.144
M204 S500
M205 X5 Y5
G1 F900 X65.886 Y136.911 E8332.59139
M204 S5000
M205 X30 Y30
G0 F2400 X65.299 Y136.649
M204 S500
M205 X5 Y5
G1 F900 X99.443 Y102.506 E8340.70347
M204 S5000
M205 X30 Y30
G0 F2400 X99.233 Y101.867
M204 S500
M205 X5 Y5
G1 F900 X64.712 Y136.388 E8348.90524
M204 S5000
M205 X30 Y30
G0 F2400 X64.125 Y136.127
M204 S500
M205 X5 Y5
G1 F900 X99.023 Y101.229 E8357.19658
M204 S5000
M205 X30 Y30
G0 F2400 X98.813 Y100.59
M204 S500
M205 X5 Y5
G1 F900 X63.538 Y135.865 E8365.57749
M204 S5000
M205 X30 Y30
G0 F2400 X62.951 Y135.603
M204 S500
M205 X5 Y5
G1 F900 X98.511 Y100.043 E8374.02612
M204 S5000
M205 X30 Y30
G0 F2400 X98.2 Y99.506
M204 S500
M205 X5 Y5
G1 F900 X62.363 Y135.343 E8382.54056
M204 S5000
M205 X30 Y30
G0 F2400 X61.777 Y135.081
M204 S500
M205 X5 Y5
G1 F900 X97.887 Y98.97 E8391.11997
M204 S5000
M205 X30 Y30
G0 F2400 X97.575 Y98.434
M204 S500
M205 X5 Y5
G1 F900 X61.19 Y134.819 E8399.76461
M204 S5000
M205 X30 Y30
G0 F2400 X60.659 Y134.501
M204 S500
M205 X5 Y5
G1 F900 X97.263 Y97.898 E8408.46116
M204 S5000
M205 X30 Y30
G0 F2400 X96.95 Y97.362
M204 S500
M205 X5 Y5
G1 F900 X60.168 Y134.144 E8417.20011
M204 S5000
M205 X30 Y30
G0 F2400 X59.676 Y133.787
M204 S500
M205 X5 Y5
G1 F900 X96.638 Y96.825 E8425.98184
M204 S5000
M205 X30 Y30
G0 F2400 X96.326 Y96.289
M204 S500
M205 X5 Y5
G1 F900 X59.185 Y133.43 E8434.80609
M204 S5000
M205 X30 Y30
G0 F2400 X58.694 Y133.073
M204 S500
M205 X5 Y5
G1 F900 X96.014 Y95.752 E8443.67299
M204 S5000
M205 X30 Y30
G0 F2400 X95.624 Y95.293
M204 S500
M205 X5 Y5
G1 F900 X58.202 Y132.716 E8452.56412
M204 S5000
M205 X30 Y30
G0 F2400 X57.711 Y132.359
M204 S500
M205 X5 Y5
G1 F900 X95.222 Y94.847 E8461.4764
M204 S5000
M205 X30 Y30
G0 F2400 X94.82 Y94.4
M204 S500
M205 X5 Y5
G1 F900 X57.219 Y132.001 E8470.40994
M204 S5000
M205 X30 Y30
G0 F2400 X56.728 Y131.644
M204 S500
M205 X5 Y5
G1 F900 X94.418 Y93.954 E8479.36462
M204 S5000
M205 X30 Y30
G0 F2400 X94.016 Y93.507
M204 S500
M205 X5 Y5
G1 F900 X56.27 Y131.253 E8488.33262
M204 S5000
M205 X30 Y30
G0 F2400 X55.869 Y130.806
M204 S500
M205 X5 Y5
G1 F900 X93.614 Y93.061 E8497.30037
M204 S5000
M205 X30 Y30
G0 F2400 X93.212 Y92.614
M204 S500
M205 X5 Y5
G1 F900 X55.466 Y130.36 E8506.26836
M204 S5000
M205 X30 Y30
G0 F2400 X55.065 Y129.913
M204 S500
M205 X5 Y5
G1 F900 X92.81 Y92.168 E8515.23612
M204 S5000
M205 X30 Y30
G0 F2400 X92.408 Y91.721
M204 S500
M205 X5 Y5
G1 F900 X54.663 Y129.467 E8524.20399
M204 S5000
M205 X30 Y30
G0 F2400 X54.261 Y129.02
M204 S500
M205 X5 Y5
G1 F900 X91.945 Y91.336 E8533.15725
M204 S5000
M205 X30 Y30
G0 F2400 X91.454 Y90.979
M204 S500
M205 X5 Y5
G1 F900 X53.859 Y128.573 E8542.08925
M204 S5000
M205 X30 Y30
G0 F2400 X53.457 Y128.127
M204 S500
M205 X5 Y5
G1 F900 X90.962 Y90.622 E8550.99998
M204 S5000
M205 X30 Y30
G0 F2400 X90.472 Y90.264
M204 S500
M205 X5 Y5
G1 F900 X53.055 Y127.68 E8559.88969
M204 S5000
M205 X30 Y30
G0 F2400 X52.67 Y127.216
M204 S500
M205 X5 Y5
G1 F900 X89.98 Y89.907 E8568.75398
M204 S5000
M205 X30 Y30
G0 F2400 X89.489 Y89.55
M204 S500
M205 X5 Y5
G1 F900 X52.359 Y126.68 E8577.57561
M204 S5000
M205 X30 Y30
G0 F2400 X52.046 Y126.144
M204 S500
M205 X5 Y5
G1 F900 X88.997 Y89.193 E8586.35472
M204 S5000
M205 X30 Y30
G0 F2400 X88.506 Y88.835
M204 S500
M205 X5 Y5
G1 F900 X51.734 Y125.608 E8595.09142
M204 S5000
M205 X30 Y30
G0 F2400 X51.422 Y125.071
M204 S500
M205 X5 Y5
G1 F900 X88.015 Y88.478 E8603.78548
M204 S5000
M205 X30 Y30
G0 F2400 X87.48 Y88.164
M204 S500
M205 X5 Y5
G1 F900 X51.109 Y124.535 E8612.42679
M204 S5000
M205 X30 Y30
G0 F2400 X50.797 Y123.999
M204 S500
M205 X5 Y5
G1 F900 X86.892 Y87.903 E8621.00264
M204 S5000
M205 X30 Y30
G0 F2400 X86.305 Y87.642
M204 S500
M205 X5 Y5
G1 F900 X50.485 Y123.462 E8629.51304
M204 S5000
M205 X30 Y30
G0 F2400 X50.172 Y122.926
M204 S500
M205 X5 Y5
G1 F900 X85.719 Y87.38 E8637.95845
M204 S5000
M205 X30 Y30
G0 F2400 X85.132 Y87.119
M204 S500
M205 X5 Y5
G1 F900 X49.877 Y122.374 E8646.33461
M204 S5000
M205 X30 Y30
G0 F2400 X49.667 Y121.735
M204 S500
M205 X5 Y5
G1 F900 X84.544 Y86.858 E8654.62097
M204 S5000
M205 X30 Y30
G0 F2400 X83.957 Y86.596
M204 S500
M205 X5 Y5
G1 F900 X49.457 Y121.096 E8662.81775
M204 S5000
M205 X30 Y30
G0 F2400 X49.247 Y120.458
M204 S500
M205 X5 Y5
G1 F900 X83.37 Y86.334 E8670.92508
M204 S5000
M205 X30 Y30
G0 F2400 X82.783 Y86.073
M204 S500
M205 X5 Y5
G1 F900 X49.037 Y119.819 E8678.94272
M204 S5000
M205 X30 Y30
G0 F2400 X48.827 Y119.181
M204 S500
M205 X5 Y5
G1 F900 X82.113 Y85.895 E8686.85107
M204 S5000
M205 X30 Y30
G0 F2400 X81.413 Y85.746
M204 S500
M205 X5 Y5
G1 F900 X48.617 Y118.542 E8694.643
M204 S5000
M205 X30 Y30
G0 F2400 X48.407 Y117.904
M204 S500
M205 X5 Y5
G1 F900 X80.713 Y85.598 E8702.31852
M204 S5000
M205 X30 Y30
G0 F2400 X80.014 Y85.448
M204 S500
M205 X5 Y5
G1 F900 X48.197 Y117.265 E8709.87785
M204 S5000
M205 X30 Y30
G0 F2400 X48.092 Y116.522
M204 S500
M205 X5 Y5
G1 F900 X79.314 Y85.3 E8717.29582
M204 S5000
M205 X30 Y30
G0 F2400 X78.614 Y85.151
M204 S500
M205 X5 Y5
G1 F900 X48.009 Y115.756 E8724.56719
M204 S5000
M205 X30 Y30
G0 F2400 X47.926 Y114.99
M204 S500
M205 X5 Y5
G1 F900 X77.913 Y85.003 E8731.69174
M204 S5000
M205 X30 Y30
G0 F2400 X77.214 Y84.854
M204 S500
M205 X5 Y5
G1 F900 X47.844 Y114.224 E8738.6697
M204 S5000
M205 X30 Y30
G0 F2400 X47.76 Y113.459
M204 S500
M205 X5 Y5
G1 F900 X76.378 Y84.842 E8745.46887
M204 S5000
M205 X30 Y30
G0 F2400 X75.529 Y84.842
M204 S500
M205 X5 Y5
G1 F900 X47.678 Y112.693 E8752.08593
M204 S5000
M205 X30 Y30
G0 F2400 X47.595 Y111.927
M204 S500
M205 X5 Y5
G1 F900 X74.681 Y84.842 E8758.52112
M204 S5000
M205 X30 Y30
G0 F2400 X73.832 Y84.842
M204 S500
M205 X5 Y5
G1 F900 X47.61 Y111.063 E8764.75103
M204 S5000
M205 X30 Y30
G0 F2400 X47.706 Y110.119
M204 S500
M205 X5 Y5
G1 F900 X72.984 Y84.842 E8770.75665
M204 S5000
M205 X30 Y30
G0 F2400 X72.135 Y84.842
M204 S500
M205 X5 Y5
G1 F900 X47.801 Y109.175 E8776.538
M204 S5000
M205 X30 Y30
G0 F2400 X47.897 Y108.231
M204 S500
M205 X5 Y5
G1 F900 X71.217 Y84.911 E8782.07855
M204 S5000
M205 X30 Y30
G0 F2400 X70.14 Y85.14
M204 S500
M205 X5 Y5
G1 F900 X47.992 Y107.287 E8787.34053
M204 S5000
M205 X30 Y30
G0 F2400 X48.088 Y106.343
M204 S500
M205 X5 Y5
G1 F900 X69.062 Y85.369 E8792.32369
M204 S5000
M205 X30 Y30
G0 F2400 X67.984 Y85.598
M204 S500
M205 X5 Y5
G1 F900 X48.387 Y105.196 E8796.97982
M204 S5000
M205 X30 Y30
G0 F2400 X48.788 Y103.946
M204 S500
M205 X5 Y5
G1 F900 X66.907 Y85.827 E8801.28468
M204 S5000
M205 X30 Y30
G0 F2400 X65.728 Y86.158
M204 S500
M205 X5 Y5
G1 F900 X49.189 Y102.697 E8805.21414
M204 S5000
M205 X30 Y30
G0 F2400 X49.59 Y101.447
M204 S500
M205 X5 Y5
G1 F900 X64.198 Y86.839 E8808.68483
M204 S5000
M205 X30 Y30
G0 F2400 X62.669 Y87.52
M204 S500
M205 X5 Y5
G1 F900 X50.274 Y99.914 E8811.62961
M204 S5000
M205 X30 Y30
G0 F2400 X51.416 Y97.924
M204 S500
M205 X5 Y5
G1 F900 X61.139 Y88.2 E8813.9398
M204 S5000
M205 X30 Y30
G0 F2400 X58.185 Y90.306
M204 S500
M205 X5 Y5
G1 F900 X52.557 Y95.934 E8815.27694
M204 S5000
M205 X30 Y30
G0 F2400 X81.736 Y137.183
M204 S500
M205 X5 Y5
G1 F900 X99.953 Y118.967 E8819.60496
M204 S5000
M205 X30 Y30
G0 F2400 X99.543 Y120.225
M204 S500
M205 X5 Y5
G1 F900 X82.892 Y136.876 E8823.56104
M204 S5000
M205 X30 Y30
G0 F2400 X84.421 Y136.195
M204 S500
M205 X5 Y5
G1 F900 X99.134 Y121.483 E8827.05655
M204 S5000
M205 X30 Y30
G0 F2400 X98.478 Y122.987
M204 S500
M205 X5 Y5
G1 F900 X85.95 Y135.514 E8830.03293
M204 S5000
M205 X30 Y30
G0 F2400 X87.48 Y134.833
M204 S500
M205 X5 Y5
G1 F900 X97.342 Y124.971 E8832.37602
M204 S5000
M205 X30 Y30
G0 F2400 X96.206 Y126.956
M204 S500
M205 X5 Y5
G1 F900 X90.347 Y132.815 E8833.76805
M204 S5000
M205 X30 Y30
G0 F2400 X90.165 Y132.564
;MESH:NONMESH
G0 F600 X90.165 Y132.564 Z2.78
G0 F2400 X96.24 Y127.283
G0 X96.326 Y127.333
;TIME_ELAPSED:8504.339644
;LAYER:6
M204 S1000
M205 X10 Y10
;TYPE:WALL-INNER
;MESH:[RUG]_Suzuki_325.stl
G1 F600 X92.553 Y131.556 E8834.71943
G1 X87.896 Y134.967 E8835.68922
G1 X82.723 Y137.27 E8836.64052
G1 X77.185 Y138.447 E8837.59168
G1 X71.517 Y138.447 E8838.54391
G1 X65.979 Y137.27 E8839.49507
G1 X60.804 Y134.966 E8840.44674
G1 X56.224 Y131.637 E8841.39796
G1 X52.5 Y127.502 E8842.33284
G1 X49.654 Y122.617 E8843.28264
G1 X47.881 Y117.231 E8844.23526
G1 X47.267 Y111.606 E8845.18587
G1 X47.836 Y105.974 E8846.13686
G1 X49.566 Y100.58 E8847.08852
G1 X52.376 Y95.67 E8848.03894
G1 X56.152 Y91.442 E8848.99128
G1 X60.806 Y88.033 E8849.96046
G1 X65.979 Y85.73 E8850.91176
G1 X71.517 Y84.553 E8851.86293
G1 X77.185 Y84.553 E8852.81515
G1 X82.723 Y85.73 E8853.76631
G1 X87.898 Y88.034 E8854.71799
G1 X92.478 Y91.363 E8855.66921
G1 X96.203 Y95.498 E8856.6042
G1 X99.048 Y100.383 E8857.55392
G1 X100.971 Y106.224 E8858.58702
G1 X102.486 Y105.981 E8858.84479
G1 X102.486 Y105.9 E8858.8584
G1 X130.686 Y105.9 E8863.596
G1 X130.686 Y106.147 E8863.63749
G1 X132.204 Y106.387 E8863.89568
G1 X133.436 Y102.596 E8864.56536
G1 X135.728 Y98.589 E8865.34088
G1 X138.806 Y95.145 E8866.11688
G1 X142.604 Y92.363 E8866.9078
G1 X146.821 Y90.486 E8867.68327
G1 X150.815 Y89.638 E8868.36922
G1 X150.815 Y86.4 E8868.9132
G1 X156.481 Y86.4 E8869.86509
G1 X156.481 Y89.637 E8870.40891
G1 X160.138 Y90.414 E8871.037
G1 X160.544 Y90.517 E8871.10736
G1 X164.696 Y92.364 E8871.8708
G1 X168.43 Y95.079 E8872.64641
G1 X171.465 Y98.449 E8873.40833
G1 X173.788 Y102.438 E8874.18383
G1 X175.234 Y106.828 E8874.96033
G1 X175.735 Y111.413 E8875.7352
G1 X175.271 Y116.005 E8876.51058
G1 X173.86 Y120.405 E8877.28686
G1 X171.568 Y124.411 E8878.06223
G1 X168.492 Y127.855 E8878.838
G1 X164.694 Y130.637 E8879.62893
G1 X160.476 Y132.514 E8880.40455
G1 X155.96 Y133.474 E8881.18019
G1 X151.337 Y133.474 E8881.95685
G1 X146.821 Y132.514 E8882.7325
G1 X142.602 Y130.636 E8883.50834
G1 X138.868 Y127.921 E8884.28394
G1 X135.832 Y124.551 E8885.04597
G1 X133.509 Y120.562 E8885.82148
G1 X132.201 Y116.591 E8886.52386
G1 X130.686 Y116.834 E8886.78164
G1 X130.686 Y117.1 E8886.82632
G1 X102.486 Y117.1 E8891.56392
G1 X102.486 Y117.024 E8891.57669
G1 X100.968 Y116.784 E8891.83488
G1 X99.137 Y122.419 E8892.83029
G1 X96.326 Y127.333 E8893.78137
M204 S5000
M205 X30 Y30
G0 F2400 X96.245 Y127.275
G0 X100.948 Y116.75
G0 X168.404 Y95.108
G0 X148.886 Y98.835
G0 X156.411 Y86.47
G0 X157.081 Y85.8
M204 S500
M205 X5 Y5
;TYPE:WALL-OUTER
G1 F600 X157.081 Y89.151 E8894.34433
G1 X160.27 Y89.829 E8894.89206
G1 X160.74 Y89.947 E8894.97347
G1 X164.998 Y91.842 E8895.75646
G1 X168.836 Y94.632 E8896.55361
G1 X171.953 Y98.093 E8897.3361
G1 X174.338 Y102.189 E8898.13238
G1 X175.823 Y106.697 E8898.92976
G1 X176.338 Y111.413 E8899.72676
G1 X175.862 Y116.126 E8900.52257
G1 X174.411 Y120.651 E8901.3209
G1 X172.059 Y124.762 E8902.11659
G1 X168.896 Y128.303 E8902.91425
G1 X164.998 Y131.158 E8903.72598
G1 X160.661 Y133.088 E8904.52348
G1 X156.024 Y134.074 E8905.31992
G1 X151.273 Y134.074 E8906.11808
G1 X146.636 Y133.088 E8906.91452
G1 X142.3 Y131.158 E8907.71187
G1 X138.462 Y128.368 E8908.50901
G1 X135.344 Y124.907 E8909.29162
G1 X132.959 Y120.811 E8910.0879
G1 X131.877 Y117.527 E8910.66879
G1 X131.791 Y117.264 E8910.71528
G1 X131.286 Y117.345 E8910.8012
G1 X131.286 Y117.622 E8910.84433
G1 X131.286 Y117.7 E8910.85744
G1 X101.886 Y117.7 E8915.79664
G1 X101.886 Y117.537 E8915.82402
G1 X101.38 Y117.457 E8915.91009
G1 X101.358 Y117.527 E8915.92022
G1 X99.689 Y122.663 E8916.82749
G1 X96.816 Y127.684 E8917.79934
G1 X92.957 Y132.004 E8918.7725
G1 X88.2 Y135.488 E8919.76309
G1 X82.908 Y137.844 E8920.73628
G1 X77.249 Y139.047 E8921.70823
G1 X71.453 Y139.047 E8922.68196
G1 X65.794 Y137.844 E8923.65392
G1 X60.502 Y135.488 E8924.6271
G1 X55.818 Y132.084 E8925.59986
G1 X52.015 Y127.861 E8926.55461
G1 X49.103 Y122.862 E8927.52654
G1 X47.292 Y117.362 E8928.49934
G1 X46.664 Y111.606 E8929.47209
G1 X47.245 Y105.853 E8930.44351
G1 X49.015 Y100.334 E8931.41721
G1 X51.887 Y95.316 E8932.38855
G1 X55.745 Y90.996 E8933.3616
G1 X60.502 Y87.512 E8934.35219
G1 X65.794 Y85.156 E8935.32537
G1 X71.453 Y83.953 E8936.29733
G1 X77.249 Y83.953 E8937.27105
G1 X82.908 Y85.156 E8938.24301
G1 X88.2 Y87.512 E8939.21619
G1 X92.884 Y90.916 E8940.18896
G1 X96.688 Y95.139 E8941.14381
G1 X99.599 Y100.138 E8942.11566
G1 X101.356 Y105.475 E8943.05961
G1 X101.381 Y105.551 E8943.07306
G1 X101.886 Y105.47 E8943.15898
G1 X101.886 Y105.3 E8943.18528
G1 X131.286 Y105.3 E8948.12448
G1 X131.286 Y105.357 E8948.13405
G1 X131.286 Y105.634 E8948.18059
G1 X131.792 Y105.714 E8948.26665
G1 X131.877 Y105.451 E8948.30972
G1 X132.884 Y102.352 E8948.85715
G1 X135.238 Y98.238 E8949.65344
G1 X138.402 Y94.697 E8950.45121
G1 X142.3 Y91.842 E8951.26294
G1 X146.636 Y89.912 E8952.06029
G1 X150.215 Y89.152 E8952.67497
G1 X150.215 Y85.8 E8953.23811
G1 X157.081 Y85.8 E8954.3916
M204 S5000
M205 X30 Y30
G0 F2400 X157.081 Y86.1
G0 X156.411 Y86.47
G0 X155.891 Y86.99
M204 S500
M205 X5 Y5
;TYPE:SKIN
G1 F900 X155.891 Y90.115 E8954.9166
G1 X159.977 Y90.982 E8955.61833
G1 X160.35 Y91.077 E8955.68299
G1 X164.397 Y92.877 E8956.4271
G1 X168.036 Y95.523 E8957.18299
G1 X170.985 Y98.797 E8957.92325
G1 X173.247 Y102.683 E8958.67864
G1 X174.655 Y106.955 E8959.43432
G1 X175.142 Y111.413 E8960.18772
G1 X174.691 Y115.882 E8960.94232
G1 X173.316 Y120.168 E8961.69852
G1 X171.087 Y124.064 E8962.45259
G1 X168.093 Y127.417 E8963.20779
G1 X164.398 Y130.123 E8963.97721
G1 X160.292 Y131.95 E8964.73222
G1 X155.899 Y132.884 E8965.48674
G1 X151.398 Y132.884 E8966.24291
G1 X147.005 Y131.95 E8966.99743
G1 X142.901 Y130.123 E8967.75214
G1 X139.262 Y127.477 E8968.50802
G1 X136.312 Y124.203 E8969.24839
G1 X134.05 Y120.317 E8970.00379
G1 X132.604 Y115.929 E8970.77997
G1 X130.096 Y116.331 E8971.20669
G1 X130.096 Y116.51 E8971.23676
G1 X103.013 Y116.51 E8975.7867
G1 X100.563 Y116.123 E8976.20341
G1 X98.594 Y122.18 E8977.2734
G1 X95.845 Y126.986 E8978.20356
G1 X92.154 Y131.118 E8979.13436
G1 X87.6 Y134.453 E8980.08265
G1 X82.539 Y136.706 E8981.01334
G1 X77.124 Y137.857 E8981.94338
G1 X71.578 Y137.857 E8982.87511
G1 X66.163 Y136.706 E8983.80516
G1 X61.103 Y134.453 E8984.73569
G1 X56.618 Y131.193 E8985.66719
G1 X52.98 Y127.154 E8986.58041
G1 X50.195 Y122.372 E8987.5101
G1 X48.46 Y117.104 E8988.44189
G1 X47.86 Y111.606 E8989.37104
G1 X48.416 Y106.097 E8990.30125
G1 X50.11 Y100.817 E8991.23283
G1 X52.857 Y96.017 E8992.16195
G1 X56.551 Y91.88 E8993.09371
G1 X61.102 Y88.547 E8994.04139
G1 X66.163 Y86.294 E8994.97208
G1 X71.578 Y85.143 E8995.90213
G1 X77.124 Y85.143 E8996.83386
G1 X82.539 Y86.294 E8997.7639
G1 X87.599 Y88.547 E8998.69444
G1 X92.084 Y91.807 E8999.62593
G1 X95.723 Y95.846 E9000.53927
G1 X98.507 Y100.628 E9001.46888
G1 X100.568 Y106.886 E9002.57577
G1 X103.039 Y106.49 E9002.99619
G1 X130.096 Y106.49 E9007.54177
G1 X130.096 Y106.651 E9007.56882
G1 X132.609 Y107.048 E9007.99624
G1 X133.979 Y102.835 E9008.7405
G1 X136.209 Y98.936 E9009.4951
G1 X139.205 Y95.583 E9010.25052
G1 X142.9 Y92.877 E9011.01994
G1 X147.005 Y91.05 E9011.7748
G1 X151.405 Y90.116 E9012.53047
G1 X151.405 Y86.99 E9013.05564
G1 X155.891 Y86.99 E9013.80929
M204 S5000
M205 X30 Y30
G0 F2400 X156.45 Y89.662
G0 X165.258 Y93.133
M204 S500
M205 X5 Y5
G1 F900 X171.903 Y99.778 E9015.38806
M204 S5000
M205 X30 Y30
G0 F2400 X173.085 Y101.809
M204 S500
M205 X5 Y5
G1 F900 X163.368 Y92.092 E9017.6967
M204 S5000
M205 X30 Y30
G0 F2400 X161.84 Y91.412
M204 S500
M205 X5 Y5
G1 F900 X173.784 Y103.356 E9020.53445
M204 S5000
M205 X30 Y30
G0 F2400 X174.202 Y104.622
M204 S500
M205 X5 Y5
G1 F900 X160.328 Y90.749 E9023.83063
M204 S5000
M205 X30 Y30
G0 F2400 X159.251 Y90.52
M204 S500
M205 X5 Y5
G1 F900 X174.619 Y105.888 E9027.48188
M204 S5000
M205 X30 Y30
G0 F2400 X174.972 Y107.089
M204 S500
M205 X5 Y5
G1 F900 X158.175 Y90.293 E9031.47252
M204 S5000
M205 X30 Y30
G0 F2400 X157.098 Y90.064
M204 S500
M205 X5 Y5
G1 F900 X175.076 Y108.042 E9035.74388
M204 S5000
M205 X30 Y30
G0 F2400 X175.18 Y108.994
M204 S500
M205 X5 Y5
G1 F900 X152.875 Y86.689 E9041.04327
M204 S5000
M205 X30 Y30
G0 F2400 X153.723 Y86.689
M204 S500
M205 X5 Y5
G1 F900 X156.189 Y89.156 E9041.62928
M204 S5000
M205 X30 Y30
G0 F2400 X156.189 Y88.307
M204 S500
M205 X5 Y5
G1 F900 X154.572 Y86.689 E9042.01358
M204 S5000
M205 X30 Y30
G0 F2400 X155.42 Y86.689
M204 S500
M205 X5 Y5
G1 F900 X156.189 Y87.459 E9042.19641
M204 S5000
M205 X30 Y30
G0 F2400 X152.026 Y86.689
M204 S500
M205 X5 Y5
G1 F900 X175.283 Y109.947 E9047.72211
M204 S5000
M205 X30 Y30
G0 F2400 X175.387 Y110.899
M204 S500
M205 X5 Y5
G1 F900 X151.178 Y86.689 E9053.47399
M204 S5000
M205 X30 Y30
G0 F2400 X151.104 Y87.464
M204 S500
M205 X5 Y5
G1 F900 X175.408 Y111.768 E9059.24833
M204 S5000
M205 X30 Y30
G0 F2400 X175.33 Y112.539
M204 S500
M205 X5 Y5
G1 F900 X151.104 Y88.313 E9065.00413
M204 S5000
M205 X30 Y30
G0 F2400 X151.104 Y89.161
M204 S500
M205 X5 Y5
G1 F900 X175.252 Y113.31 E9070.74152
M204 S5000
M205 X30 Y30
G0 F2400 X175.175 Y114.081
M204 S500
M205 X5 Y5
G1 F900 X150.991 Y89.897 E9076.48735
M204 S5000
M205 X30 Y30
G0 F2400 X150.291 Y90.045
M204 S500
M205 X5 Y5
G1 F900 X175.097 Y114.851 E9082.38095
M204 S5000
M205 X30 Y30
G0 F2400 X175.019 Y115.622
M204 S500
M205 X5 Y5
G1 F900 X149.591 Y90.194 E9088.42234
M204 S5000
M205 X30 Y30
G0 F2400 X148.891 Y90.342
M204 S500
M205 X5 Y5
G1 F900 X174.866 Y116.317 E9094.59368
M204 S5000
M205 X30 Y30
G0 F2400 X174.659 Y116.959
M204 S500
M205 X5 Y5
G1 F900 X148.191 Y90.491 E9100.88216
M204 S5000
M205 X30 Y30
G0 F2400 X147.491 Y90.639
M204 S500
M205 X5 Y5
G1 F900 X174.453 Y117.602 E9107.28812
M204 S5000
M205 X30 Y30
G0 F2400 X174.247 Y118.244
M204 S500
M205 X5 Y5
G1 F900 X146.81 Y90.808 E9113.8067
M204 S5000
M205 X30 Y30
G0 F2400 X146.224 Y91.069
M204 S500
M205 X5 Y5
G1 F900 X174.04 Y118.886 E9120.41556
M204 S5000
M205 X30 Y30
G0 F2400 X173.835 Y119.529
M204 S500
M205 X5 Y5
G1 F900 X145.636 Y91.33 E9127.1153
M204 S5000
M205 X30 Y30
G0 F2400 X145.049 Y91.592
M204 S500
M205 X5 Y5
G1 F900 X173.628 Y120.171 E9133.90533
M204 S5000
M205 X30 Y30
G0 F2400 X173.339 Y120.73
M204 S500
M205 X5 Y5
G1 F900 X144.461 Y91.853 E9140.76627
M204 S5000
M205 X30 Y30
G0 F2400 X143.875 Y92.114
M204 S500
M205 X5 Y5
G1 F900 X173.03 Y121.27 E9147.69326
M204 S5000
M205 X30 Y30
G0 F2400 X172.722 Y121.81
M204 S500
M205 X5 Y5
G1 F900 X143.288 Y92.376 E9154.68643
M204 S5000
M205 X30 Y30
G0 F2400 X142.708 Y92.645
M204 S500
M205 X5 Y5
G1 F900 X172.413 Y122.349 E9161.74386
M204 S5000
M205 X30 Y30
G0 F2400 X172.104 Y122.889
M204 S500
M205 X5 Y5
G1 F900 X142.218 Y93.003 E9168.84441
M204 S5000
M205 X30 Y30
G0 F2400 X141.728 Y93.362
M204 S500
M205 X5 Y5
G1 F900 X171.795 Y123.429 E9175.98796
M204 S5000
M205 X30 Y30
G0 F2400 X171.486 Y123.969
M204 S500
M205 X5 Y5
G1 F900 X141.238 Y93.721 E9183.17452
M204 S5000
M205 X30 Y30
G0 F2400 X140.748 Y94.079
M204 S500
M205 X5 Y5
G1 F900 X171.132 Y124.463 E9190.39339
M204 S5000
M205 X30 Y30
G0 F2400 X170.732 Y124.911
M204 S500
M205 X5 Y5
G1 F900 X140.258 Y94.438 E9197.63352
M204 S5000
M205 X30 Y30
G0 F2400 X139.769 Y94.797
M204 S500
M205 X5 Y5
G1 F900 X170.331 Y125.359 E9204.89468
M204 S5000
M205 X30 Y30
G0 F2400 X169.931 Y125.807
M204 S500
M205 X5 Y5
G1 F900 X139.279 Y95.156 E9212.17711
M204 S5000
M205 X30 Y30
G0 F2400 X138.827 Y95.552
M204 S500
M205 X5 Y5
G1 F900 X169.53 Y126.256 E9219.47189
M204 S5000
M205 X30 Y30
G0 F2400 X169.13 Y126.704
M204 S500
M205 X5 Y5
G1 F900 X138.427 Y96.001 E9226.76655
M204 S5000
M205 X30 Y30
G0 F2400 X138.027 Y96.449
M204 S500
M205 X5 Y5
G1 F900 X168.73 Y127.152 E9234.06121
M204 S5000
M205 X30 Y30
G0 F2400 X168.33 Y127.6
M204 S500
M205 X5 Y5
G1 F900 X137.627 Y96.897 E9241.35587
M204 S5000
M205 X30 Y30
G0 F2400 X137.226 Y97.345
M204 S500
M205 X5 Y5
G1 F900 X167.848 Y127.967 E9248.63129
M204 S5000
M205 X30 Y30
G0 F2400 X167.358 Y128.325
M204 S500
M205 X5 Y5
G1 F900 X136.825 Y97.793 E9255.88544
M204 S5000
M205 X30 Y30
G0 F2400 X136.425 Y98.241
M204 S500
M205 X5 Y5
G1 F900 X166.868 Y128.684 E9263.11833
M204 S5000
M205 X30 Y30
G0 F2400 X166.378 Y129.043
M204 S500
M205 X5 Y5
G1 F900 X136.025 Y98.69 E9270.32983
M204 S5000
M205 X30 Y30
G0 F2400 X135.702 Y99.215
M204 S500
M205 X5 Y5
G1 F900 X165.888 Y129.401 E9277.50166
M204 S5000
M205 X30 Y30
G0 F2400 X165.398 Y129.76
M204 S500
M205 X5 Y5
G1 F900 X135.393 Y99.755 E9284.63048
M204 S5000
M205 X30 Y30
G0 F2400 X135.084 Y100.295
M204 S500
M205 X5 Y5
G1 F900 X164.909 Y130.119 E9291.71642
M204 S5000
M205 X30 Y30
G0 F2400 X164.393 Y130.452
M204 S500
M205 X5 Y5
G1 F900 X134.775 Y100.834 E9298.7533
M204 S5000
M205 X30 Y30
G0 F2400 X134.467 Y101.375
M204 S500
M205 X5 Y5
G1 F900 X163.806 Y130.713 E9305.72377
M204 S5000
M205 X30 Y30
G0 F2400 X163.219 Y130.975
M204 S500
M205 X5 Y5
G1 F900 X134.158 Y101.914 E9312.62831
M204 S5000
M205 X30 Y30
G0 F2400 X133.85 Y102.454
M204 S500
M205 X5 Y5
G1 F900 X162.631 Y131.236 E9319.46645
M204 S5000
M205 X30 Y30
G0 F2400 X162.044 Y131.497
M204 S500
M205 X5 Y5
G1 F900 X133.593 Y103.046 E9326.22606
M204 S5000
M205 X30 Y30
G0 F2400 X133.385 Y103.687
M204 S500
M205 X5 Y5
G1 F900 X161.457 Y131.758 E9332.89551
M204 S5000
M205 X30 Y30
G0 F2400 X160.87 Y132.02
M204 S500
M205 X5 Y5
G1 F900 X133.177 Y104.327 E9339.47503
M204 S5000
M205 X30 Y30
G0 F2400 X132.969 Y104.967
M204 S500
M205 X5 Y5
G1 F900 X160.264 Y132.262 E9345.95999
M204 S5000
M205 X30 Y30
G0 F2400 X159.564 Y132.411
M204 S500
M205 X5 Y5
G1 F900 X132.76 Y105.607 E9352.3283
M204 S5000
M205 X30 Y30
G0 F2400 X132.552 Y106.248
M204 S500
M205 X5 Y5
G1 F900 X158.864 Y132.56 E9358.57971
M204 S5000
M205 X30 Y30
G0 F2400 X158.164 Y132.709
M204 S500
M205 X5 Y5
G1 F900 X132.123 Y106.667 E9364.76686
M204 S5000
M205 X30 Y30
G0 F2400 X131.115 Y106.508
M204 S500
M205 X5 Y5
G1 F900 X157.464 Y132.857 E9371.02706
M204 S5000
M205 X30 Y30
G0 F2400 X156.765 Y133.006
M204 S500
M205 X5 Y5
G1 F900 X129.948 Y106.189 E9377.39845
M204 S5000
M205 X30 Y30
G0 F2400 X129.1 Y106.189
M204 S500
M205 X5 Y5
G1 F900 X156.065 Y133.155 E9383.80513
M204 S5000
M205 X30 Y30
G0 F2400 X155.245 Y133.183
M204 S500
M205 X5 Y5
G1 F900 X128.251 Y106.189 E9390.21858
M204 S5000
M205 X30 Y30
G0 F2400 X127.402 Y106.189
M204 S500
M205 X5 Y5
G1 F900 X154.396 Y133.183 E9396.63202
M204 S5000
M205 X30 Y30
G0 F2400 X153.548 Y133.183
M204 S500
M205 X5 Y5
G1 F900 X126.554 Y106.189 E9403.04547
M204 S5000
M205 X30 Y30
G0 F2400 X125.705 Y106.189
M204 S500
M205 X5 Y5
G1 F900 X152.699 Y133.183 E9409.45892
M204 S5000
M205 X30 Y30
G0 F2400 X151.851 Y133.183
M204 S500
M205 X5 Y5
G1 F900 X124.857 Y106.189 E9415.87236
M204 S5000
M205 X30 Y30
G0 F2400 X124.008 Y106.189
M204 S500
M205 X5 Y5
G1 F900 X150.905 Y133.085 E9422.26265
M204 S5000
M205 X30 Y30
G0 F2400 X149.827 Y132.856
M204 S500
M205 X5 Y5
G1 F900 X123.16 Y106.189 E9428.5984
M204 S5000
M205 X30 Y30
G0 F2400 X122.311 Y106.189
M204 S500
M205 X5 Y5
G1 F900 X132.388 Y116.266 E9430.99258
M204 S5000
M205 X30 Y30
G0 F2400 X132.403 Y116.281
M204 S500
M205 X5 Y5
G1 F900 X148.749 Y132.627 E9434.87619
M204 S5000
M205 X30 Y30
G0 F2400 X147.672 Y132.399
M204 S500
M205 X5 Y5
G1 F900 X132.82 Y117.547 E9438.40484
M204 S5000
M205 X30 Y30
G0 F2400 X133.238 Y118.813
M204 S500
M205 X5 Y5
G1 F900 X146.461 Y132.036 E9441.54647
M204 S5000
M205 X30 Y30
G0 F2400 X144.931 Y131.354
M204 S500
M205 X5 Y5
G1 F900 X133.655 Y120.078 E9444.22551
M204 S5000
M205 X30 Y30
G0 F2400 X134.616 Y121.888
M204 S500
M205 X5 Y5
G1 F900 X143.401 Y130.674 E9446.31284
M204 S5000
M205 X30 Y30
G0 F2400 X140.966 Y129.087
M204 S500
M205 X5 Y5
G1 F900 X135.796 Y123.916 E9447.54128
M204 S5000
M205 X30 Y30
G0 F2400 X132.221 Y116.557
G0 X131.656 Y116.383
M204 S500
M205 X5 Y5
G1 F900 X121.463 Y106.189 E9449.96314
M204 S5000
M205 X30 Y30
G0 F2400 X120.614 Y106.189
M204 S500
M205 X5 Y5
G1 F900 X130.925 Y116.5 E9452.41291
M204 S5000
M205 X30 Y30
G0 F2400 X130.386 Y116.809
M204 S500
M205 X5 Y5
G1 F900 X119.766 Y106.189 E9454.93609
M204 S5000
M205 X30 Y30
G0 F2400 X118.917 Y106.189
M204 S500
M205 X5 Y5
G1 F900 X129.537 Y116.809 E9457.45927
M204 S5000
M205 X30 Y30
G0 F2400 X128.689 Y116.809
M204 S500
M205 X5 Y5
G1 F900 X118.069 Y106.189 E9459.98245
M204 S5000
M205 X30 Y30
G0 F2400 X117.22 Y106.189
M204 S500
M205 X5 Y5
G1 F900 X127.84 Y116.809 E9462.50564
M204 S5000
M205 X30 Y30
G0 F2400 X126.992 Y116.809
M204 S500
M205 X5 Y5
G1 F900 X116.372 Y106.189 E9465.02882
M204 S5000
M205 X30 Y30
G0 F2400 X115.523 Y106.189
M204 S500
M205 X5 Y5
G1 F900 X126.143 Y116.809 E9467.552
M204 S5000
M205 X30 Y30
G0 F2400 X125.295 Y116.809
M204 S500
M205 X5 Y5
G1 F900 X114.675 Y106.189 E9470.07519
M204 S5000
M205 X30 Y30
G0 F2400 X113.826 Y106.189
M204 S500
M205 X5 Y5
G1 F900 X124.446 Y116.809 E9472.59837
M204 S5000
M205 X30 Y30
G0 F2400 X123.598 Y116.809
M204 S500
M205 X5 Y5
G1 F900 X112.977 Y106.189 E9475.12167
M204 S5000
M205 X30 Y30
G0 F2400 X112.129 Y106.189
M204 S500
M205 X5 Y5
G1 F900 X122.749 Y116.809 E9477.64486
M204 S5000
M205 X30 Y30
G0 F2400 X121.9 Y116.809
M204 S500
M205 X5 Y5
G1 F900 X111.28 Y106.189 E9480.16804
M204 S5000
M205 X30 Y30
G0 F2400 X110.432 Y106.189
M204 S500
M205 X5 Y5
G1 F900 X121.052 Y116.809 E9482.69122
M204 S5000
M205 X30 Y30
G0 F2400 X120.203 Y116.809
M204 S500
M205 X5 Y5
G1 F900 X109.583 Y106.189 E9485.21441
M204 S5000
M205 X30 Y30
G0 F2400 X108.735 Y106.189
M204 S500
M205 X5 Y5
G1 F900 X119.355 Y116.809 E9487.73759
M204 S5000
M205 X30 Y30
G0 F2400 X118.506 Y116.809
M204 S500
M205 X5 Y5
G1 F900 X107.886 Y106.189 E9490.26077
M204 S5000
M205 X30 Y30
G0 F2400 X107.038 Y106.189
M204 S500
M205 X5 Y5
G1 F900 X117.658 Y116.809 E9492.78396
M204 S5000
M205 X30 Y30
G0 F2400 X116.809 Y116.809
M204 S500
M205 X5 Y5
G1 F900 X106.189 Y106.189 E9495.30714
M204 S5000
M205 X30 Y30
G0 F2400 X105.341 Y106.189
M204 S500
M205 X5 Y5
G1 F900 X115.96 Y116.809 E9497.8302
M204 S5000
M205 X30 Y30
G0 F2400 X115.112 Y116.809
M204 S500
M205 X5 Y5
G1 F900 X104.492 Y106.189 E9500.35339
M204 S5000
M205 X30 Y30
G0 F2400 X103.644 Y106.189
M204 S500
M205 X5 Y5
G1 F900 X114.263 Y116.809 E9502.87645
M204 S5000
M205 X30 Y30
G0 F2400 X113.414 Y116.809
M204 S500
M205 X5 Y5
G1 F900 X102.825 Y106.219 E9505.39239
M204 S5000
M205 X30 Y30
G0 F2400 X102.094 Y106.336
M204 S500
M205 X5 Y5
G1 F900 X112.566 Y116.809 E9507.88053
M204 S5000
M205 X30 Y30
G0 F2400 X111.717 Y116.809
M204 S500
M205 X5 Y5
G1 F900 X101.363 Y106.454 E9510.34063
M204 S5000
M205 X30 Y30
G0 F2400 X100.437 Y105.528
M204 S500
M205 X5 Y5
G1 F900 X80.451 Y85.542 E9515.08906
M204 S5000
M205 X30 Y30
G0 F2400 X79.374 Y85.313
M204 S500
M205 X5 Y5
G1 F900 X110.869 Y116.809 E9522.57201
M204 S5000
M205 X30 Y30
G0 F2400 X110.02 Y116.809
M204 S500
M205 X5 Y5
G1 F900 X78.297 Y85.085 E9530.10913
M204 S5000
M205 X30 Y30
G0 F2400 X77.219 Y84.856
M204 S500
M205 X5 Y5
G1 F900 X109.172 Y116.809 E9537.70078
M204 S5000
M205 X30 Y30
G0 F2400 X108.323 Y116.809
M204 S500
M205 X5 Y5
G1 F900 X76.357 Y84.842 E9545.29563
M204 S5000
M205 X30 Y30
G0 F2400 X75.509 Y84.842
M204 S500
M205 X5 Y5
G1 F900 X107.475 Y116.809 E9552.89048
M204 S5000
M205 X30 Y30
G0 F2400 X106.626 Y116.809
M204 S500
M205 X5 Y5
G1 F900 X74.66 Y84.842 E9560.48534
M204 S5000
M205 X30 Y30
G0 F2400 X73.812 Y84.842
M204 S500
M205 X5 Y5
G1 F900 X105.778 Y116.809 E9568.08019
M204 S5000
M205 X30 Y30
G0 F2400 X104.929 Y116.809
M204 S500
M205 X5 Y5
G1 F900 X72.963 Y84.842 E9575.67504
M204 S5000
M205 X30 Y30
G0 F2400 X72.114 Y84.842
M204 S500
M205 X5 Y5
G1 F900 X104.081 Y116.809 E9583.27001
M204 S5000
M205 X30 Y30
G0 F2400 X103.232 Y116.809
M204 S500
M205 X5 Y5
G1 F900 X71.315 Y84.891 E9590.85322
M204 S5000
M205 X30 Y30
G0 F2400 X70.615 Y85.04
M204 S500
M205 X5 Y5
G1 F900 X102.27 Y116.695 E9598.37407
M204 S5000
M205 X30 Y30
G0 F2400 X101.263 Y116.536
M204 S500
M205 X5 Y5
G1 F900 X69.915 Y85.188 E9605.82197
M204 S5000
M205 X30 Y30
G0 F2400 X69.215 Y85.337
M204 S500
M205 X5 Y5
G1 F900 X100.663 Y116.785 E9613.29364
M204 S5000
M205 X30 Y30
G0 F2400 X100.455 Y117.426
M204 S500
M205 X5 Y5
G1 F900 X68.515 Y85.486 E9620.88219
M204 S5000
M205 X30 Y30
G0 F2400 X67.815 Y85.634
M204 S500
M205 X5 Y5
G1 F900 X100.247 Y118.066 E9628.58764
M204 S5000
M205 X30 Y30
G0 F2400 X100.039 Y118.706
M204 S500
M205 X5 Y5
G1 F900 X67.116 Y85.784 E9636.40963
M204 S5000
M205 X30 Y30
G0 F2400 X66.416 Y85.932
M204 S500
M205 X5 Y5
G1 F900 X99.83 Y119.346 E9644.34839
M204 S5000
M205 X30 Y30
G0 F2400 X99.622 Y119.987
M204 S500
M205 X5 Y5
G1 F900 X65.773 Y86.138 E9652.3905
M204 S5000
M205 X30 Y30
G0 F2400 X65.186 Y86.399
M204 S500
M205 X5 Y5
G1 F900 X99.414 Y120.627 E9660.52266
M204 S5000
M205 X30 Y30
G0 F2400 X99.206 Y121.268
M204 S500
M205 X5 Y5
G1 F900 X64.599 Y86.661 E9668.74487
M204 S5000
M205 X30 Y30
G0 F2400 X64.012 Y86.922
M204 S500
M205 X5 Y5
G1 F900 X98.997 Y121.908 E9677.057
M204 S5000
M205 X30 Y30
G0 F2400 X98.75 Y122.509
M204 S500
M205 X5 Y5
G1 F900 X63.425 Y87.184 E9685.44979
M204 S5000
M205 X30 Y30
G0 F2400 X62.837 Y87.445
M204 S500
M205 X5 Y5
G1 F900 X98.442 Y123.05 E9693.9091
M204 S5000
M205 X30 Y30
G0 F2400 X98.133 Y123.589
M204 S500
M205 X5 Y5
G1 F900 X62.25 Y87.706 E9702.43447
M204 S5000
M205 X30 Y30
G0 F2400 X61.663 Y87.967
M204 S500
M205 X5 Y5
G1 F900 X97.825 Y124.129 E9711.02612
M204 S5000
M205 X30 Y30
G0 F2400 X97.516 Y124.669
M204 S500
M205 X5 Y5
G1 F900 X61.076 Y88.229 E9719.68383
M204 S5000
M205 X30 Y30
G0 F2400 X60.565 Y88.567
M204 S500
M205 X5 Y5
G1 F900 X97.208 Y125.209 E9728.38964
M204 S5000
M205 X30 Y30
G0 F2400 X96.899 Y125.749
M204 S500
M205 X5 Y5
G1 F900 X60.075 Y88.925 E9737.13858
M204 S5000
M205 X30 Y30
G0 F2400 X59.586 Y89.284
M204 S500
M205 X5 Y5
G1 F900 X96.59 Y126.289 E9745.9304
M204 S5000
M205 X30 Y30
G0 F2400 X96.281 Y126.828
M204 S500
M205 X5 Y5
G1 F900 X59.096 Y89.643 E9754.7651
M204 S5000
M205 X30 Y30
G0 F2400 X58.606 Y90.001
M204 S500
M205 X5 Y5
G1 F900 X95.938 Y127.333 E9763.63473
M204 S5000
M205 X30 Y30
G0 F2400 X95.537 Y127.781
M204 S500
M205 X5 Y5
G1 F900 X58.117 Y90.361 E9772.52527
M204 S5000
M205 X30 Y30
G0 F2400 X57.627 Y90.719
M204 S500
M205 X5 Y5
G1 F900 X95.136 Y128.229 E9781.43707
M204 S5000
M205 X30 Y30
G0 F2400 X94.736 Y128.677
M204 S500
M205 X5 Y5
G1 F900 X57.137 Y91.078 E9790.37014
M204 S5000
M205 X30 Y30
G0 F2400 X56.647 Y91.437
M204 S500
M205 X5 Y5
G1 F900 X94.336 Y129.126 E9799.32459
M204 S5000
M205 X30 Y30
G0 F2400 X93.935 Y129.573
M204 S500
M205 X5 Y5
G1 F900 X56.192 Y91.83 E9808.29187
M204 S5000
M205 X30 Y30
G0 F2400 X55.792 Y92.278
M204 S500
M205 X5 Y5
G1 F900 X93.535 Y130.022 E9817.25927
M204 S5000
M205 X30 Y30
G0 F2400 X93.135 Y130.47
M204 S500
M205 X5 Y5
G1 F900 X55.391 Y92.727 E9826.22666
M204 S5000
M205 X30 Y30
G0 F2400 X54.991 Y93.175
M204 S500
M205 X5 Y5
G1 F900 X92.734 Y130.918 E9835.19394
M204 S5000
M205 X30 Y30
G0 F2400 X92.329 Y131.361
M204 S500
M205 X5 Y5
G1 F900 X54.591 Y93.623 E9844.16004
M204 S5000
M205 X30 Y30
G0 F2400 X54.191 Y94.072
M204 S500
M205 X5 Y5
G1 F900 X91.839 Y131.719 E9853.10462
M204 S5000
M205 X30 Y30
G0 F2400 X91.349 Y132.078
M204 S500
M205 X5 Y5
G1 F900 X53.79 Y94.519 E9862.02819
M204 S5000
M205 X30 Y30
G0 F2400 X53.39 Y94.967
M204 S500
M205 X5 Y5
G1 F900 X90.859 Y132.437 E9870.93049
M204 S5000
M205 X30 Y30
G0 F2400 X90.369 Y132.796
M204 S500
M205 X5 Y5
G1 F900 X52.989 Y95.416 E9879.81152
M204 S5000
M205 X30 Y30
G0 F2400 X52.594 Y95.869
M204 S500
M205 X5 Y5
G1 F900 X89.879 Y133.154 E9888.66999
M204 S5000
M205 X30 Y30
G0 F2400 X89.39 Y133.513
M204 S500
M205 X5 Y5
G1 F900 X52.285 Y96.409 E9897.48557
M204 S5000
M205 X30 Y30
G0 F2400 X51.976 Y96.948
M204 S500
M205 X5 Y5
G1 F900 X88.9 Y133.872 E9906.25826
M204 S5000
M205 X30 Y30
G0 F2400 X88.41 Y134.23
M204 S500
M205 X5 Y5
G1 F900 X51.668 Y97.488 E9914.98771
M204 S5000
M205 X30 Y30
G0 F2400 X51.359 Y98.028
M204 S500
M205 X5 Y5
G1 F900 X87.92 Y134.589 E9923.67416
M204 S5000
M205 X30 Y30
G0 F2400 X87.367 Y134.884
M204 S500
M205 X5 Y5
G1 F900 X51.05 Y98.567 E9932.30264
M204 S5000
M205 X30 Y30
G0 F2400 X50.741 Y99.108
M204 S500
M205 X5 Y5
G1 F900 X86.779 Y135.145 E9940.86472
M204 S5000
M205 X30 Y30
G0 F2400 X86.192 Y135.407
M204 S500
M205 X5 Y5
G1 F900 X50.432 Y99.647 E9949.36086
M204 S5000
M205 X30 Y30
G0 F2400 X50.123 Y100.187
M204 S500
M205 X5 Y5
G1 F900 X85.605 Y135.668 E9957.79083
M204 S5000
M205 X30 Y30
G0 F2400 X85.018 Y135.929
M204 S500
M205 X5 Y5
G1 F900 X49.822 Y100.733 E9966.15298
M204 S5000
M205 X30 Y30
G0 F2400 X49.615 Y101.375
M204 S500
M205 X5 Y5
G1 F900 X84.43 Y136.19 E9974.4246
M204 S5000
M205 X30 Y30
G0 F2400 X83.843 Y136.452
M204 S500
M205 X5 Y5
G1 F900 X49.409 Y102.018 E9982.6057
M204 S5000
M205 X30 Y30
G0 F2400 X49.203 Y102.66
M204 S500
M205 X5 Y5
G1 F900 X83.256 Y136.714 E9990.6964
M204 S5000
M205 X30 Y30
G0 F2400 X82.669 Y136.975
M204 S500
M205 X5 Y5
G1 F900 X48.996 Y103.302 E9998.69669
M204 S5000
M205 X30 Y30
G0 F2400 X48.79 Y103.944
M204 S500
M205 X5 Y5
G1 F900 X81.977 Y137.131 E10006.58152
M204 S5000
M205 X30 Y30
G0 F2400 X81.277 Y137.28
M204 S500
M205 X5 Y5
G92 E0
G1 F900 X48.584 Y104.587 E7.76746
M204 S5000
M205 X30 Y30
G0 F2400 X48.378 Y105.229
M204 S500
M205 X5 Y5
G1 F900 X80.577 Y137.429 E15.41767
M204 S5000
M205 X30 Y30
G0 F2400 X79.877 Y137.577
M204 S500
M205 X5 Y5
G1 F900 X48.171 Y105.871 E22.95063
M204 S5000
M205 X30 Y30
G0 F2400 X48.06 Y106.609
M204 S500
M205 X5 Y5
G1 F900 X79.178 Y137.726 E30.34377
M204 S5000
M205 X30 Y30
G0 F2400 X78.478 Y137.875
M204 S500
M205 X5 Y5
G1 F900 X47.982 Y107.379 E37.58925
M204 S5000
M205 X30 Y30
G0 F2400 X47.905 Y108.151
M204 S500
M205 X5 Y5
G1 F900 X77.778 Y138.023 E44.6866
M204 S5000
M205 X30 Y30
G0 F2400 X77.061 Y138.155
M204 S500
M205 X5 Y5
G1 F900 X47.827 Y108.922 E51.63212
M204 S5000
M205 X30 Y30
G0 F2400 X47.75 Y109.692
M204 S500
M205 X5 Y5
G1 F900 X76.213 Y138.155 E58.39459
M204 S5000
M205 X30 Y30
G0 F2400 X75.364 Y138.155
M204 S500
M205 X5 Y5
G1 F900 X47.672 Y110.463 E64.97387
M204 S5000
M205 X30 Y30
G0 F2400 X47.594 Y111.234
M204 S500
M205 X5 Y5
G1 F900 X74.516 Y138.155 E71.37009
M204 S5000
M205 X30 Y30
G0 F2400 X73.667 Y138.155
M204 S500
M205 X5 Y5
G1 F900 X47.611 Y112.099 E77.56068
M204 S5000
M205 X30 Y30
G0 F2400 X47.715 Y113.052
M204 S500
M205 X5 Y5
G1 F900 X72.819 Y138.155 E83.52497
M204 S5000
M205 X30 Y30
G0 F2400 X71.97 Y138.155
M204 S500
M205 X5 Y5
G1 F900 X47.818 Y114.003 E89.26319
M204 S5000
M205 X30 Y30
G0 F2400 X47.922 Y114.956
M204 S500
M205 X5 Y5
G1 F900 X71.008 Y138.042 E94.74815
M204 S5000
M205 X30 Y30
G0 F2400 X69.93 Y137.812
M204 S500
M205 X5 Y5
G1 F900 X48.026 Y115.908 E99.95227
M204 S5000
M205 X30 Y30
G0 F2400 X48.13 Y116.861
M204 S500
M205 X5 Y5
G1 F900 X68.853 Y137.583 E104.87568
M204 S5000
M205 X30 Y30
G0 F2400 X67.776 Y137.355
M204 S500
M205 X5 Y5
G1 F900 X48.447 Y118.026 E109.46802
M204 S5000
M205 X30 Y30
G0 F2400 X48.864 Y119.292
M204 S500
M205 X5 Y5
G1 F900 X66.698 Y137.126 E113.70516
M204 S5000
M205 X30 Y30
G0 F2400 X65.431 Y136.707
M204 S500
M205 X5 Y5
G1 F900 X49.281 Y120.558 E117.54209
M204 S5000
M205 X30 Y30
G0 F2400 X49.699 Y121.823
M204 S500
M205 X5 Y5
G1 F900 X63.901 Y136.026 E120.91643
M204 S5000
M205 X30 Y30
G0 F2400 X62.371 Y135.345
M204 S500
M205 X5 Y5
G1 F900 X50.473 Y123.447 E123.74325
M204 S5000
M205 X30 Y30
G0 F2400 X51.656 Y125.478
M204 S500
M205 X5 Y5
G1 F900 X60.729 Y134.551 E125.89889
M204 S5000
M205 X30 Y30
G0 F2400 X57.622 Y132.293
M204 S500
M205 X5 Y5
G1 F900 X53.416 Y128.086 E126.8983
M204 S5000
M205 X30 Y30
G0 F2400 X81.529 Y85.772
M204 S500
M205 X5 Y5
G1 F900 X100.02 Y104.262 E131.29142
M204 S5000
M205 X30 Y30
G0 F2400 X99.603 Y102.997
M204 S500
M205 X5 Y5
G1 F900 X82.606 Y86 E135.3297
M204 S5000
M205 X30 Y30
G0 F2400 X84.126 Y86.672
M204 S500
M205 X5 Y5
G1 F900 X99.186 Y101.732 E138.90777
M204 S5000
M205 X30 Y30
G0 F2400 X98.748 Y100.445
M204 S500
M205 X5 Y5
G1 F900 X85.656 Y87.353 E142.01827
M204 S5000
M205 X30 Y30
G0 F2400 X87.186 Y88.035
M204 S500
M205 X5 Y5
G1 F900 X97.565 Y98.414 E144.4842
M204 S5000
M205 X30 Y30
G0 F2400 X96.383 Y96.383
M204 S500
M205 X5 Y5
G1 F900 X89.714 Y89.714 E146.06867
M204 S5000
M205 X30 Y30
G0 F2400 X89.531 Y89.962
;MESH:NONMESH
G0 F600 X89.531 Y89.962 Z2.98
G0 F2400 X100.951 Y106.258
G0 X132.224 Y106.421
G0 X135.806 Y98.652
G0 X135.721 Y98.603
;TIME_ELAPSED:9097.306425
;LAYER:7
M204 S1000
M205 X10 Y10
;TYPE:WALL-INNER
;MESH:[RUG]_Suzuki_325.stl
G1 F600 X138.802 Y95.152 E146.84588
G1 X142.604 Y92.363 E147.63804
G1 X146.822 Y90.486 E148.41366
G1 X150.593 Y89.687 E149.06125
G1 X150.593 Y86.4 E149.61347
G1 X156.404 Y86.4 E150.58972
G1 X156.704 Y86.4 E150.64012
G1 X156.704 Y86.7 E150.67271
G1 X156.703 Y89.685 E151.17419
G1 X160.076 Y90.401 E151.75348
G1 X160.557 Y90.522 E151.83681
G1 X164.696 Y92.364 E152.59791
G1 X168.43 Y95.079 E153.37351
G1 X171.46 Y98.443 E154.13412
G1 X173.781 Y102.424 E154.90829
G1 X175.231 Y106.817 E155.68548
G1 X175.732 Y111.396 E156.45934
G1 X175.271 Y115.999 E157.23652
G1 X173.864 Y120.393 E158.01163
G1 X171.576 Y124.397 E158.78638
G1 X168.496 Y127.848 E159.56348
G1 X164.694 Y130.637 E160.35564
G1 X160.476 Y132.514 E161.13126
G1 X155.96 Y133.474 E161.9069
G1 X151.337 Y133.474 E162.68356
G1 X146.821 Y132.514 E163.4592
G1 X142.602 Y130.636 E164.23505
G1 X138.868 Y127.921 E165.01065
G1 X135.837 Y124.557 E165.77137
G1 X133.516 Y120.576 E166.54554
G1 X132.201 Y116.591 E167.25053
G1 X130.686 Y116.834 E167.50831
G1 X130.686 Y117.1 E167.55299
G1 X102.486 Y117.1 E172.29059
G1 X102.486 Y117.024 E172.30336
G1 X100.968 Y116.784 E172.56155
G1 X99.141 Y122.406 E173.55467
G1 X96.335 Y127.317 E174.5049
G1 X92.524 Y131.586 E175.46629
G1 X92.419 Y131.681 E175.49008
G1 X87.898 Y134.966 E176.42894
G1 X82.723 Y137.27 E177.38061
G1 X77.185 Y138.447 E178.33178
G1 X71.517 Y138.447 E179.284
G1 X65.979 Y137.27 E180.23517
G1 X60.804 Y134.966 E181.18684
G1 X56.221 Y131.636 E182.13857
G1 X52.433 Y127.428 E183.08975
G1 X49.598 Y122.52 E184.04197
G1 X47.847 Y117.132 E184.99375
G1 X47.257 Y111.498 E185.94544
G1 X47.834 Y105.987 E186.87635
G1 X49.561 Y100.594 E187.82769
G1 X52.368 Y95.683 E188.778
G1 X56.178 Y91.414 E189.73929
G1 X56.284 Y91.318 E189.76331
G1 X60.804 Y88.034 E190.70194
G1 X65.979 Y85.73 E191.65361
G1 X71.517 Y84.553 E192.60477
G1 X77.185 Y84.553 E193.557
G1 X82.723 Y85.73 E194.50816
G1 X87.898 Y88.034 E195.45984
G1 X92.478 Y91.363 E196.41106
G1 X96.272 Y95.575 E197.36342
G1 X99.104 Y100.48 E198.31495
G1 X100.968 Y106.218 E199.32852
G1 X102.486 Y105.978 E199.58671
G1 X102.486 Y105.9 E199.59981
G1 X130.686 Y105.9 E204.33741
G1 X130.686 Y106.148 E204.37908
G1 X132.204 Y106.388 E204.63727
G1 X133.433 Y102.607 E205.30519
G1 X135.721 Y98.603 E206.07994
M204 S5000
M205 X30 Y30
G0 F2400 X135.802 Y98.661
G0 X156.634 Y86.47
G0 X157.304 Y85.8
M204 S500
M205 X5 Y5
;TYPE:WALL-OUTER
G1 F600 X157.304 Y86.1 E206.13034
G1 X157.303 Y89.199 E206.65097
G1 X160.215 Y89.817 E207.15109
G1 X160.751 Y89.952 E207.24395
G1 X164.998 Y91.842 E208.0249
G1 X168.836 Y94.632 E208.82205
G1 X171.945 Y98.084 E209.60252
G1 X174.332 Y102.179 E210.39883
G1 X175.82 Y106.686 E211.1962
G1 X176.335 Y111.396 E211.9922
G1 X175.862 Y116.12 E212.7898
G1 X174.415 Y120.639 E213.58696
G1 X172.065 Y124.751 E214.38264
G1 X168.903 Y128.294 E215.18043
G1 X164.998 Y131.158 E215.994
G1 X160.661 Y133.088 E216.79151
G1 X156.024 Y134.074 E217.58794
G1 X151.273 Y134.074 E218.38611
G1 X146.636 Y133.088 E219.18254
G1 X142.3 Y131.158 E219.97989
G1 X138.462 Y128.368 E220.77704
G1 X135.352 Y124.916 E221.55762
G1 X132.965 Y120.821 E222.35393
G1 X131.877 Y117.526 E222.93689
G1 X131.791 Y117.264 E222.98321
G1 X131.286 Y117.345 E223.06914
G1 X131.286 Y117.621 E223.11212
G1 X131.286 Y117.7 E223.12539
G1 X101.886 Y117.7 E228.06459
G1 X101.886 Y117.537 E228.09197
G1 X101.38 Y117.457 E228.17804
G1 X101.358 Y117.527 E228.18817
G1 X99.693 Y122.65 E229.09315
G1 X96.824 Y127.671 E230.06467
G1 X92.957 Y132.003 E231.04023
G1 X92.796 Y132.149 E231.07674
G1 X88.2 Y135.488 E232.03113
G1 X82.908 Y137.844 E233.00431
G1 X77.249 Y139.047 E233.97627
G1 X71.453 Y139.047 E234.94999
G1 X65.794 Y137.844 E235.92195
G1 X60.502 Y135.488 E236.89513
G1 X55.818 Y132.084 E237.8679
G1 X51.943 Y127.78 E238.84085
G1 X49.047 Y122.766 E239.81361
G1 X47.257 Y117.257 E240.78675
G1 X46.653 Y111.498 E241.75957
G1 X47.243 Y105.866 E242.71092
G1 X49.01 Y100.348 E243.68432
G1 X51.879 Y95.329 E244.65555
G1 X55.745 Y90.997 E245.63099
G1 X55.906 Y90.851 E245.66751
G1 X60.502 Y87.512 E246.62189
G1 X65.794 Y85.156 E247.59507
G1 X71.453 Y83.953 E248.56703
G1 X77.249 Y83.953 E249.54076
G1 X82.908 Y85.156 E250.51272
G1 X88.2 Y87.512 E251.4859
G1 X92.884 Y90.916 E252.45866
G1 X96.76 Y95.22 E253.43173
G1 X99.655 Y100.234 E254.4044
G1 X101.356 Y105.471 E255.32947
G1 X101.38 Y105.545 E255.34253
G1 X101.886 Y105.465 E255.4286
G1 X101.886 Y105.3 E255.4541
G1 X131.286 Y105.3 E260.3933
G1 X131.286 Y105.358 E260.40305
G1 X131.286 Y105.635 E260.44958
G1 X131.792 Y105.715 E260.53564
G1 X131.877 Y105.452 E260.57871
G1 X132.881 Y102.363 E261.12439
G1 X135.232 Y98.249 E261.92043
G1 X138.395 Y94.706 E262.71834
G1 X142.3 Y91.842 E263.53191
G1 X146.636 Y89.912 E264.32926
G1 X149.993 Y89.201 E264.90575
G1 X149.993 Y85.8 E265.47712
G1 X157.004 Y85.8 E266.65497
G1 X157.304 Y85.8 E266.68756
M204 S5000
M205 X30 Y30
G0 F2400 X157.304 Y86.1
G0 X156.634 Y86.47
G0 X156.114 Y86.99
M204 S500
M205 X5 Y5
;TYPE:SKIN
G1 F900 X156.113 Y90.163 E267.22062
G1 X159.943 Y90.976 E267.8784
G1 X160.363 Y91.082 E267.95117
G1 X164.397 Y92.877 E268.69295
G1 X168.036 Y95.523 E269.44883
G1 X170.98 Y98.791 E270.18778
G1 X173.241 Y102.67 E270.94207
G1 X174.652 Y106.944 E271.69822
G1 X175.138 Y111.392 E272.44994
G1 X174.689 Y115.883 E273.20818
G1 X173.321 Y120.154 E273.96162
G1 X171.095 Y124.05 E274.71545
G1 X168.098 Y127.408 E275.4716
G1 X164.395 Y130.124 E276.2431
G1 X160.292 Y131.95 E276.99759
G1 X155.899 Y132.884 E277.75211
G1 X151.398 Y132.884 E278.50828
G1 X147.005 Y131.95 E279.2628
G1 X142.901 Y130.123 E280.0175
G1 X139.262 Y127.477 E280.77338
G1 X136.317 Y124.209 E281.51245
G1 X134.056 Y120.33 E282.26674
G1 X132.604 Y115.929 E283.04531
G1 X130.096 Y116.331 E283.47203
G1 X130.096 Y116.51 E283.5021
G1 X103.013 Y116.51 E288.05205
G1 X100.563 Y116.123 E288.46875
G1 X98.598 Y122.167 E289.53646
G1 X95.854 Y126.97 E290.46576
G1 X92.1 Y131.176 E291.41289
G1 X92.055 Y131.217 E291.42312
G1 X87.601 Y134.452 E292.34793
G1 X82.539 Y136.706 E293.27884
G1 X77.124 Y137.857 E294.20889
G1 X71.578 Y137.857 E295.14061
G1 X66.163 Y136.706 E296.07066
G1 X61.101 Y134.452 E297.00157
G1 X56.62 Y131.196 E297.93213
G1 X52.912 Y127.077 E298.86321
G1 X50.14 Y122.279 E299.79413
G1 X48.426 Y117.005 E300.72578
G1 X47.849 Y111.498 E301.65602
G1 X48.413 Y106.112 E302.56582
G1 X50.104 Y100.833 E303.49708
G1 X52.849 Y96.03 E304.42647
G1 X56.6 Y91.828 E305.37275
G1 X56.654 Y91.778 E305.38512
G1 X61.101 Y88.548 E306.30848
G1 X66.163 Y86.294 E307.2394
G1 X71.578 Y85.143 E308.16944
G1 X77.124 Y85.143 E309.10117
G1 X82.539 Y86.294 E310.03121
G1 X87.599 Y88.547 E310.96175
G1 X92.084 Y91.807 E311.89325
G1 X95.792 Y95.923 E312.82395
G1 X98.562 Y100.721 E313.75471
G1 X100.563 Y106.879 E314.8425
G1 X103.025 Y106.49 E315.26125
G1 X130.096 Y106.49 E319.80917
G1 X130.096 Y106.652 E319.83639
G1 X132.609 Y107.049 E320.26381
G1 X133.976 Y102.846 E321.00632
G1 X136.202 Y98.95 E321.76015
G1 X139.2 Y95.592 E322.51642
G1 X142.903 Y92.876 E323.28792
G1 X147.006 Y91.05 E324.0424
G1 X151.183 Y90.165 E324.75971
G1 X151.183 Y86.99 E325.29311
G1 X156.114 Y86.99 E326.12152
M204 S5000
M205 X30 Y30
G0 F2400 X156.429 Y88.532
G0 X165.883 Y129.404
M204 S500
M205 X5 Y5
G1 F900 X171.71 Y123.576 E327.50606
M204 S5000
M205 X30 Y30
G0 F2400 X172.84 Y121.598
M204 S500
M205 X5 Y5
G1 F900 X163.659 Y130.78 E329.68748
M204 S5000
M205 X30 Y30
G0 F2400 X162.13 Y131.46
M204 S500
M205 X5 Y5
G1 F900 X173.727 Y119.863 E332.44278
M204 S5000
M205 X30 Y30
G0 F2400 X174.127 Y118.615
M204 S500
M205 X5 Y5
G1 F900 X160.6 Y132.141 E335.65652
M204 S5000
M205 X30 Y30
G0 F2400 X159.458 Y132.434
M204 S500
M205 X5 Y5
G1 F900 X174.527 Y117.366 E339.23661
M204 S5000
M205 X30 Y30
G0 F2400 X174.926 Y116.118
M204 S500
M205 X5 Y5
G1 F900 X158.381 Y132.663 E343.1675
M204 S5000
M205 X30 Y30
G0 F2400 X157.303 Y132.892
M204 S500
M205 X5 Y5
G1 F900 X175.063 Y115.133 E347.38694
M204 S5000
M205 X30 Y30
G0 F2400 X175.157 Y114.19
M204 S500
M205 X5 Y5
G1 F900 X156.226 Y133.122 E351.88484
M204 S5000
M205 X30 Y30
G0 F2400 X155.315 Y133.184
M204 S500
M205 X5 Y5
G1 F900 X175.252 Y113.247 E356.62163
M204 S5000
M205 X30 Y30
G0 F2400 X175.346 Y112.304
M204 S500
M205 X5 Y5
G1 F900 X154.466 Y133.184 E361.58246
M204 S5000
M205 X30 Y30
G0 F2400 X153.618 Y133.184
M204 S500
M205 X5 Y5
G1 F900 X175.435 Y111.367 E366.76592
M204 S5000
M205 X30 Y30
G0 F2400 X175.351 Y110.602
M204 S500
M205 X5 Y5
G1 F900 X152.769 Y133.184 E372.13113
M204 S5000
M205 X30 Y30
G0 F2400 X151.921 Y133.184
M204 S500
M205 X5 Y5
G1 F900 X175.269 Y109.836 E377.67833
M204 S5000
M205 X30 Y30
G0 F2400 X175.185 Y109.071
M204 S500
M205 X5 Y5
G1 F900 X151.123 Y133.133 E383.39517
M204 S5000
M205 X30 Y30
G0 F2400 X150.424 Y132.984
M204 S500
M205 X5 Y5
G1 F900 X175.102 Y108.306 E389.25836
M204 S5000
M205 X30 Y30
G0 F2400 X175.018 Y107.541
M204 S500
M205 X5 Y5
G1 F900 X149.724 Y132.835 E395.26791
M204 S5000
M205 X30 Y30
G0 F2400 X149.024 Y132.687
M204 S500
M205 X5 Y5
G1 F900 X174.917 Y106.793 E401.41989
M204 S5000
M205 X30 Y30
G0 F2400 X174.706 Y106.155
M204 S500
M205 X5 Y5
G1 F900 X148.324 Y132.538 E407.68805
M204 S5000
M205 X30 Y30
G0 F2400 X147.624 Y132.389
M204 S500
M205 X5 Y5
G1 F900 X174.496 Y105.518 E414.0724
M204 S5000
M205 X30 Y30
G0 F2400 X174.285 Y104.88
M204 S500
M205 X5 Y5
G1 F900 X146.924 Y132.24 E420.57292
M204 S5000
M205 X30 Y30
G0 F2400 X146.335 Y131.981
M204 S500
M205 X5 Y5
G1 F900 X174.074 Y104.242 E427.16337
M204 S5000
M205 X30 Y30
G0 F2400 X173.864 Y103.604
M204 S500
M205 X5 Y5
G1 F900 X145.748 Y131.719 E433.84327
M204 S5000
M205 X30 Y30
G0 F2400 X145.161 Y131.458
M204 S500
M205 X5 Y5
G1 F900 X173.653 Y102.966 E440.61263
M204 S5000
M205 X30 Y30
G0 F2400 X173.408 Y102.363
M204 S500
M205 X5 Y5
G1 F900 X144.574 Y131.197 E447.46323
M204 S5000
M205 X30 Y30
G0 F2400 X143.987 Y130.935
M204 S500
M205 X5 Y5
G1 F900 X173.095 Y101.827 E454.37894
M204 S5000
M205 X30 Y30
G0 F2400 X172.782 Y101.291
M204 S500
M205 X5 Y5
G1 F900 X143.4 Y130.674 E461.35987
M204 S5000
M205 X30 Y30
G0 F2400 X142.813 Y130.412
M204 S500
M205 X5 Y5
G1 F900 X172.471 Y100.754 E468.40625
M204 S5000
M205 X30 Y30
G0 F2400 X172.158 Y100.218
M204 S500
M205 X5 Y5
G1 F900 X142.311 Y130.065 E475.49753
M204 S5000
M205 X30 Y30
G0 F2400 X141.82 Y129.708
M204 S500
M205 X5 Y5
G1 F900 X171.846 Y99.682 E482.63135
M204 S5000
M205 X30 Y30
G0 F2400 X171.533 Y99.146
M204 S500
M205 X5 Y5
G1 F900 X141.328 Y129.351 E489.80769
M204 S5000
M205 X30 Y30
G0 F2400 X140.837 Y128.993
M204 S500
M205 X5 Y5
G1 F900 X171.22 Y98.61 E497.02632
M204 S5000
M205 X30 Y30
G0 F2400 X170.818 Y98.164
M204 S500
M205 X5 Y5
G1 F900 X140.346 Y128.636 E504.2661
M204 S5000
M205 X30 Y30
G0 F2400 X139.855 Y128.279
M204 S500
M205 X5 Y5
G1 F900 X170.416 Y97.718 E511.52702
M204 S5000
M205 X30 Y30
G0 F2400 X170.013 Y97.272
M204 S500
M205 X5 Y5
G1 F900 X139.363 Y127.922 E518.80909
M204 S5000
M205 X30 Y30
G0 F2400 X138.906 Y127.53
M204 S500
M205 X5 Y5
G1 F900 X169.611 Y96.826 E526.10411
M204 S5000
M205 X30 Y30
G0 F2400 X169.209 Y96.38
M204 S500
M205 X5 Y5
G1 F900 X138.504 Y127.084 E533.39913
M204 S5000
M205 X30 Y30
G0 F2400 X138.102 Y126.637
M204 S500
M205 X5 Y5
G1 F900 X168.806 Y95.933 E540.69402
M204 S5000
M205 X30 Y30
G0 F2400 X168.404 Y95.487
M204 S500
M205 X5 Y5
G1 F900 X137.7 Y126.191 E547.98892
M204 S5000
M205 X30 Y30
G0 F2400 X137.298 Y125.745
M204 S500
M205 X5 Y5
G1 F900 X167.952 Y95.091 E555.27194
M204 S5000
M205 X30 Y30
G0 F2400 X167.46 Y94.734
M204 S500
M205 X5 Y5
G1 F900 X136.895 Y125.299 E562.53382
M204 S5000
M205 X30 Y30
G0 F2400 X136.493 Y124.853
M204 S500
M205 X5 Y5
G1 F900 X166.969 Y94.377 E569.77454
M204 S5000
M205 X30 Y30
G0 F2400 X166.478 Y94.019
M204 S500
M205 X5 Y5
G1 F900 X136.091 Y124.406 E576.99413
M204 S5000
M205 X30 Y30
G0 F2400 X135.774 Y123.875
M204 S500
M205 X5 Y5
G1 F900 X165.986 Y93.662 E584.17225
M204 S5000
M205 X30 Y30
G0 F2400 X165.495 Y93.305
M204 S500
M205 X5 Y5
G1 F900 X135.461 Y123.339 E591.30796
M204 S5000
M205 X30 Y30
G0 F2400 X135.15 Y122.802
M204 S500
M205 X5 Y5
G1 F900 X165.004 Y92.947 E598.40103
M204 S5000
M205 X30 Y30
G0 F2400 X164.506 Y92.597
M204 S500
M205 X5 Y5
G1 F900 X134.837 Y122.266 E605.45003
M204 S5000
M205 X30 Y30
G0 F2400 X134.524 Y121.73
M204 S500
M205 X5 Y5
G1 F900 X163.919 Y92.336 E612.4338
M204 S5000
M205 X30 Y30
G0 F2400 X163.331 Y92.075
M204 S500
M205 X5 Y5
G1 F900 X134.212 Y121.194 E619.35212
M204 S5000
M205 X30 Y30
G0 F2400 X133.899 Y120.658
M204 S500
M205 X5 Y5
G1 F900 X162.744 Y91.813 E626.20535
M204 S5000
M205 X30 Y30
G0 F2400 X162.157 Y91.552
M204 S500
M205 X5 Y5
G1 F900 X133.65 Y120.058 E632.97815
M204 S5000
M205 X30 Y30
G0 F2400 X133.44 Y119.421
M204 S500
M205 X5 Y5
G1 F900 X161.57 Y91.291 E639.66149
M204 S5000
M205 X30 Y30
G0 F2400 X160.982 Y91.03
M204 S500
M205 X5 Y5
G1 F900 X133.229 Y118.783 E646.25527
M204 S5000
M205 X30 Y30
G0 F2400 X133.019 Y118.144
M204 S500
M205 X5 Y5
G1 F900 X160.385 Y90.778 E652.7571
M204 S5000
M205 X30 Y30
G0 F2400 X159.699 Y90.616
M204 S500
M205 X5 Y5
G1 F900 X132.808 Y117.507 E659.14607
M204 S5000
M205 X30 Y30
G0 F2400 X132.598 Y116.869
M204 S500
M205 X5 Y5
G1 F900 X158.999 Y90.467 E665.41875
M204 S5000
M205 X30 Y30
G0 F2400 X158.299 Y90.319
M204 S500
M205 X5 Y5
G1 F900 X132.344 Y116.274 E671.58534
M204 S5000
M205 X30 Y30
G0 F2400 X131.334 Y116.435
M204 S500
M205 X5 Y5
G1 F900 X157.599 Y90.17 E677.82559
M204 S5000
M205 X30 Y30
G0 F2400 X156.899 Y90.022
M204 S500
M205 X5 Y5
G1 F900 X130.111 Y116.81 E684.19009
M204 S5000
M205 X30 Y30
G0 F2400 X129.262 Y116.81
M204 S500
M205 X5 Y5
G1 F900 X156.412 Y89.661 E690.64049
M204 S5000
M205 X30 Y30
G0 F2400 X156.412 Y88.812
M204 S500
M205 X5 Y5
G1 F900 X128.414 Y116.81 E697.29247
M204 S5000
M205 X30 Y30
G0 F2400 X127.565 Y116.81
M204 S500
M205 X5 Y5
G1 F900 X156.412 Y87.963 E704.14617
M204 S5000
M205 X30 Y30
G0 F2400 X156.412 Y87.114
M204 S500
M205 X5 Y5
G1 F900 X126.717 Y116.81 E711.20146
M204 S5000
M205 X30 Y30
G0 F2400 X125.868 Y116.81
M204 S500
M205 X5 Y5
G1 F900 X155.989 Y86.689 E718.35784
M204 S5000
M205 X30 Y30
G0 F2400 X155.14 Y86.689
M204 S500
M205 X5 Y5
G1 F900 X125.02 Y116.81 E725.51411
M204 S5000
M205 X30 Y30
G0 F2400 X124.171 Y116.81
M204 S500
M205 X5 Y5
G1 F900 X154.292 Y86.689 E732.67049
M204 S5000
M205 X30 Y30
G0 F2400 X153.443 Y86.689
M204 S500
M205 X5 Y5
G1 F900 X150.882 Y89.251 E733.27908
M204 S5000
M205 X30 Y30
G0 F2400 X150.882 Y88.402
M204 S500
M205 X5 Y5
G1 F900 X152.595 Y86.689 E733.68606
M204 S5000
M205 X30 Y30
G0 F2400 X151.746 Y86.689
M204 S500
M205 X5 Y5
G1 F900 X150.882 Y87.553 E733.89134
M204 S5000
M205 X30 Y30
G0 F2400 X150.624 Y89.712
G0 X150.031 Y90.101
M204 S500
M205 X5 Y5
G1 F900 X123.322 Y116.81 E740.23707
M204 S5000
M205 X30 Y30
G0 F2400 X122.474 Y116.81
M204 S500
M205 X5 Y5
G1 F900 X148.954 Y90.33 E746.5284
M204 S5000
M205 X30 Y30
G0 F2400 X147.878 Y90.557
M204 S500
M205 X5 Y5
G1 F900 X132.728 Y105.707 E750.12786
M204 S5000
M205 X30 Y30
G0 F2400 X131.816 Y106.619
M204 S500
M205 X5 Y5
G1 F900 X121.625 Y116.81 E752.54912
M204 S5000
M205 X30 Y30
G0 F2400 X120.777 Y116.81
M204 S500
M205 X5 Y5
G1 F900 X131.084 Y106.503 E754.99793
M204 S5000
M205 X30 Y30
G0 F2400 X130.395 Y106.343
M204 S500
M205 X5 Y5
G1 F900 X119.928 Y116.81 E757.48477
M204 S5000
M205 X30 Y30
G0 F2400 X119.08 Y116.81
M204 S500
M205 X5 Y5
G1 F900 X129.701 Y106.189 E760.00819
M204 S5000
M205 X30 Y30
G0 F2400 X128.853 Y106.189
M204 S500
M205 X5 Y5
G1 F900 X118.231 Y116.81 E762.53173
M204 S5000
M205 X30 Y30
G0 F2400 X117.383 Y116.81
M204 S500
M205 X5 Y5
G1 F900 X128.004 Y106.189 E765.05515
M204 S5000
M205 X30 Y30
G0 F2400 X127.156 Y106.189
M204 S500
M205 X5 Y5
G1 F900 X116.535 Y116.809 E767.57845
M204 S5000
M205 X30 Y30
G0 F2400 X115.686 Y116.809
M204 S500
M205 X5 Y5
G1 F900 X126.307 Y106.189 E770.10175
M204 S5000
M205 X30 Y30
G0 F2400 X125.459 Y106.189
M204 S500
M205 X5 Y5
G1 F900 X114.838 Y116.809 E772.62505
M204 S5000
M205 X30 Y30
G0 F2400 X113.989 Y116.809
M204 S500
M205 X5 Y5
G1 F900 X124.61 Y106.189 E775.14836
M204 S5000
M205 X30 Y30
G0 F2400 X123.762 Y106.189
M204 S500
M205 X5 Y5
G1 F900 X113.141 Y116.809 E777.67166
M204 S5000
M205 X30 Y30
G0 F2400 X112.292 Y116.809
M204 S500
M205 X5 Y5
G1 F900 X122.913 Y106.189 E780.19496
M204 S5000
M205 X30 Y30
G0 F2400 X122.065 Y106.189
M204 S500
M205 X5 Y5
G1 F900 X111.444 Y116.809 E782.71826
M204 S5000
M205 X30 Y30
G0 F2400 X110.595 Y116.809
M204 S500
M205 X5 Y5
G1 F900 X121.216 Y106.189 E785.24156
M204 S5000
M205 X30 Y30
G0 F2400 X120.367 Y106.189
M204 S500
M205 X5 Y5
G1 F900 X109.747 Y116.809 E787.76475
M204 S5000
M205 X30 Y30
G0 F2400 X108.898 Y116.809
M204 S500
M205 X5 Y5
G1 F900 X119.519 Y106.189 E790.28805
M204 S5000
M205 X30 Y30
G0 F2400 X118.67 Y106.189
M204 S500
M205 X5 Y5
G1 F900 X108.05 Y116.809 E792.81123
M204 S5000
M205 X30 Y30
G0 F2400 X107.201 Y116.809
M204 S500
M205 X5 Y5
G1 F900 X117.822 Y106.189 E795.33454
M204 S5000
M205 X30 Y30
G0 F2400 X116.973 Y106.189
M204 S500
M205 X5 Y5
G1 F900 X106.353 Y116.809 E797.85772
M204 S5000
M205 X30 Y30
G0 F2400 X105.504 Y116.809
M204 S500
M205 X5 Y5
G1 F900 X116.125 Y106.189 E800.38102
M204 S5000
M205 X30 Y30
G0 F2400 X115.276 Y106.189
M204 S500
M205 X5 Y5
G1 F900 X104.656 Y116.809 E802.9042
M204 S5000
M205 X30 Y30
G0 F2400 X103.807 Y116.809
M204 S500
M205 X5 Y5
G1 F900 X114.428 Y106.189 E805.42751
M204 S5000
M205 X30 Y30
G0 F2400 X113.579 Y106.189
M204 S500
M205 X5 Y5
G1 F900 X102.963 Y116.805 E807.94974
M204 S5000
M205 X30 Y30
G0 F2400 X102.229 Y116.69
M204 S500
M205 X5 Y5
G1 F900 X112.731 Y106.189 E810.44477
M204 S5000
M205 X30 Y30
G0 F2400 X111.882 Y106.189
M204 S500
M205 X5 Y5
G1 F900 X101.497 Y116.574 E812.91212
M204 S5000
M205 X30 Y30
G0 F2400 X100.363 Y117.708
M204 S500
M205 X5 Y5
G1 F900 X80.659 Y137.412 E817.59355
M204 S5000
M205 X30 Y30
G0 F2400 X79.582 Y137.641
M204 S500
M205 X5 Y5
G1 F900 X111.034 Y106.189 E825.06616
M204 S5000
M205 X30 Y30
G0 F2400 X110.185 Y106.189
M204 S500
M205 X5 Y5
G1 F900 X78.504 Y137.87 E832.59319
M204 S5000
M205 X30 Y30
G0 F2400 X77.426 Y138.099
M204 S500
M205 X5 Y5
G1 F900 X109.337 Y106.189 E840.17473
M204 S5000
M205 X30 Y30
G0 F2400 X108.488 Y106.189
M204 S500
M205 X5 Y5
G1 F900 X76.521 Y138.155 E847.76959
M204 S5000
M205 X30 Y30
G0 F2400 X75.673 Y138.155
M204 S500
M205 X5 Y5
G1 F900 X107.64 Y106.189 E855.36444
M204 S5000
M205 X30 Y30
G0 F2400 X106.791 Y106.189
M204 S500
M205 X5 Y5
G1 F900 X74.824 Y138.155 E862.95929
M204 S5000
M205 X30 Y30
G0 F2400 X73.976 Y138.155
M204 S500
M205 X5 Y5
G1 F900 X105.942 Y106.189 E870.55403
M204 S5000
M205 X30 Y30
G0 F2400 X105.094 Y106.189
M204 S500
M205 X5 Y5
G1 F900 X73.127 Y138.155 E878.14888
M204 S5000
M205 X30 Y30
G0 F2400 X72.279 Y138.155
M204 S500
M205 X5 Y5
G1 F900 X104.245 Y106.189 E885.74361
M204 S5000
M205 X30 Y30
G0 F2400 X103.397 Y106.189
M204 S500
M205 X5 Y5
G1 F900 X71.45 Y138.136 E893.33383
M204 S5000
M205 X30 Y30
G0 F2400 X70.75 Y137.987
M204 S500
M205 X5 Y5
G1 F900 X102.464 Y106.273 E900.8687
M204 S5000
M205 X30 Y30
G0 F2400 X101.456 Y106.433
M204 S500
M205 X5 Y5
G1 F900 X70.05 Y137.839 E908.33038
M204 S5000
M205 X30 Y30
G0 F2400 X69.35 Y137.69
M204 S500
M205 X5 Y5
G1 F900 X100.702 Y106.338 E915.77924
M204 S5000
M205 X30 Y30
G0 F2400 X100.494 Y105.697
M204 S500
M205 X5 Y5
G1 F900 X68.65 Y137.541 E923.34498
M204 S5000
M205 X30 Y30
G0 F2400 X67.95 Y137.392
M204 S500
M205 X5 Y5
G1 F900 X100.286 Y105.057 E931.02751
M204 S5000
M205 X30 Y30
G0 F2400 X100.078 Y104.417
M204 S500
M205 X5 Y5
G1 F900 X67.25 Y137.244 E938.82692
M204 S5000
M205 X30 Y30
G0 F2400 X66.55 Y137.095
M204 S500
M205 X5 Y5
G1 F900 X99.87 Y103.776 E946.74323
M204 S5000
M205 X30 Y30
G0 F2400 X99.661 Y103.136
M204 S500
M205 X5 Y5
G1 F900 X65.886 Y136.911 E954.76776
M204 S5000
M205 X30 Y30
G0 F2400 X65.299 Y136.649
M204 S500
M205 X5 Y5
G1 F900 X99.453 Y102.495 E962.88234
M204 S5000
M205 X30 Y30
G0 F2400 X99.245 Y101.855
M204 S500
M205 X5 Y5
G1 F900 X64.712 Y136.388 E971.08696
M204 S5000
M205 X30 Y30
G0 F2400 X64.125 Y136.127
M204 S500
M205 X5 Y5
G1 F900 X99.038 Y101.214 E979.38187
M204 S5000
M205 X30 Y30
G0 F2400 X98.825 Y100.578
M204 S500
M205 X5 Y5
G1 F900 X63.538 Y135.865 E987.76563
M204 S5000
M205 X30 Y30
G0 F2400 X62.951 Y135.603
M204 S500
M205 X5 Y5
G1 F900 X98.514 Y100.04 E996.21497
M204 S5000
M205 X30 Y30
G0 F2400 X98.204 Y99.502
M204 S500
M205 X5 Y5
G1 F900 X62.363 Y135.343 E1004.73036
M204 S5000
M205 X30 Y30
G0 F2400 X61.777 Y135.081
M204 S500
M205 X5 Y5
G1 F900 X97.893 Y98.964 E1013.3112
M204 S5000
M205 X30 Y30
G0 F2400 X97.583 Y98.426
M204 S500
M205 X5 Y5
G1 F900 X61.19 Y134.819 E1021.95773
M204 S5000
M205 X30 Y30
G0 F2400 X60.659 Y134.501
M204 S500
M205 X5 Y5
G1 F900 X97.272 Y97.889 E1030.65642
M204 S5000
M205 X30 Y30
G0 F2400 X96.962 Y97.35
M204 S500
M205 X5 Y5
G1 F900 X60.168 Y134.144 E1039.39823
M204 S5000
M205 X30 Y30
G0 F2400 X59.676 Y133.787
M204 S500
M205 X5 Y5
G1 F900 X96.651 Y96.812 E1048.18304
M204 S5000
M205 X30 Y30
G0 F2400 X96.34 Y96.275
M204 S500
M205 X5 Y5
G1 F900 X59.185 Y133.43 E1057.01062
M204 S5000
M205 X30 Y30
G0 F2400 X58.694 Y133.073
M204 S500
M205 X5 Y5
G1 F900 X96.028 Y95.738 E1065.88084
M204 S5000
M205 X30 Y30
G0 F2400 X95.626 Y95.292
M204 S500
M205 X5 Y5
G1 F900 X58.202 Y132.716 E1074.77233
M204 S5000
M205 X30 Y30
G0 F2400 X57.711 Y132.359
M204 S500
M205 X5 Y5
G1 F900 X95.223 Y94.846 E1083.68485
M204 S5000
M205 X30 Y30
G0 F2400 X94.822 Y94.399
M204 S500
M205 X5 Y5
G1 F900 X57.219 Y132.001 E1092.61874
M204 S5000
M205 X30 Y30
G0 F2400 X56.728 Y131.644
M204 S500
M205 X5 Y5
G1 F900 X94.419 Y93.953 E1101.57367
M204 S5000
M205 X30 Y30
G0 F2400 X94.017 Y93.507
M204 S500
M205 X5 Y5
G1 F900 X56.27 Y131.253 E1110.54178
M204 S5000
M205 X30 Y30
G0 F2400 X55.869 Y130.806
M204 S500
M205 X5 Y5
G1 F900 X93.615 Y93.06 E1119.50977
M204 S5000
M205 X30 Y30
G0 F2400 X93.212 Y92.614
M204 S500
M205 X5 Y5
G1 F900 X55.466 Y130.36 E1128.47776
M204 S5000
M205 X30 Y30
G0 F2400 X55.064 Y129.914
M204 S500
M205 X5 Y5
G1 F900 X92.811 Y92.167 E1137.44599
M204 S5000
M205 X30 Y30
G0 F2400 X92.408 Y91.721
M204 S500
M205 X5 Y5
G1 F900 X54.662 Y129.467 E1146.41399
M204 S5000
M205 X30 Y30
G0 F2400 X54.26 Y129.021
M204 S500
M205 X5 Y5
G1 F900 X91.945 Y91.336 E1155.36748
M204 S5000
M205 X30 Y30
G0 F2400 X91.454 Y90.979
M204 S500
M205 X5 Y5
G1 F900 X53.858 Y128.574 E1164.29972
M204 S5000
M205 X30 Y30
G0 F2400 X53.456 Y128.128
M204 S500
M205 X5 Y5
G1 F900 X90.962 Y90.622 E1173.21069
M204 S5000
M205 X30 Y30
G0 F2400 X90.472 Y90.264
M204 S500
M205 X5 Y5
G1 F900 X53.054 Y127.682 E1182.10075
M204 S5000
M205 X30 Y30
G0 F2400 X52.656 Y127.231
M204 S500
M205 X5 Y5
G1 F900 X89.98 Y89.907 E1190.96848
M204 S5000
M205 X30 Y30
G0 F2400 X89.489 Y89.55
M204 S500
M205 X5 Y5
G1 F900 X52.345 Y126.693 E1199.79333
M204 S5000
M205 X30 Y30
G0 F2400 X52.034 Y126.156
M204 S500
M205 X5 Y5
G1 F900 X88.997 Y89.193 E1208.57529
M204 S5000
M205 X30 Y30
G0 F2400 X88.506 Y88.835
M204 S500
M205 X5 Y5
G1 F900 X51.724 Y125.618 E1217.31437
M204 S5000
M205 X30 Y30
G0 F2400 X51.413 Y125.08
M204 S500
M205 X5 Y5
G1 F900 X88.015 Y88.478 E1226.01056
M204 S5000
M205 X30 Y30
G0 F2400 X87.48 Y88.164
M204 S500
M205 X5 Y5
G1 F900 X51.102 Y124.542 E1234.65353
M204 S5000
M205 X30 Y30
G0 F2400 X50.792 Y124.004
M204 S500
M205 X5 Y5
G1 F900 X86.892 Y87.903 E1243.23057
M204 S5000
M205 X30 Y30
G0 F2400 X86.305 Y87.642
M204 S500
M205 X5 Y5
G1 F900 X50.481 Y123.466 E1251.74192
M204 S5000
M205 X30 Y30
G0 F2400 X50.17 Y122.929
M204 S500
M205 X5 Y5
G1 F900 X85.719 Y87.38 E1260.18793
M204 S5000
M205 X30 Y30
G0 F2400 X85.132 Y87.119
M204 S500
M205 X5 Y5
G1 F900 X49.861 Y122.389 E1268.56777
M204 S5000
M205 X30 Y30
G0 F2400 X49.653 Y121.748
M204 S500
M205 X5 Y5
G1 F900 X84.544 Y86.858 E1276.85733
M204 S5000
M205 X30 Y30
G0 F2400 X83.957 Y86.596
M204 S500
M205 X5 Y5
G1 F900 X49.445 Y121.109 E1285.05709
M204 S5000
M205 X30 Y30
G0 F2400 X49.237 Y120.468
M204 S500
M205 X5 Y5
G1 F900 X83.37 Y86.334 E1293.16679
M204 S5000
M205 X30 Y30
G0 F2400 X82.783 Y86.073
M204 S500
M205 X5 Y5
G1 F900 X49.028 Y119.828 E1301.18657
M204 S5000
M205 X30 Y30
G0 F2400 X48.82 Y119.187
M204 S500
M205 X5 Y5
G1 F900 X82.113 Y85.895 E1309.09646
M204 S5000
M205 X30 Y30
G0 F2400 X81.413 Y85.746
M204 S500
M205 X5 Y5
G1 F900 X48.612 Y118.547 E1316.88958
M204 S5000
M205 X30 Y30
G0 F2400 X48.404 Y117.907
M204 S500
M205 X5 Y5
G1 F900 X80.713 Y85.598 E1324.56581
M204 S5000
M205 X30 Y30
G0 F2400 X80.014 Y85.448
M204 S500
M205 X5 Y5
G1 F900 X48.196 Y117.266 E1332.12538
M204 S5000
M205 X30 Y30
G0 F2400 X48.075 Y116.538
M204 S500
M205 X5 Y5
G1 F900 X79.314 Y85.3 E1339.54727
M204 S5000
M205 X30 Y30
G0 F2400 X78.614 Y85.151
M204 S500
M205 X5 Y5
G1 F900 X47.994 Y115.771 E1346.82221
M204 S5000
M205 X30 Y30
G0 F2400 X47.914 Y115.003
M204 S500
M205 X5 Y5
G1 F900 X77.913 Y85.003 E1353.94973
M204 S5000
M205 X30 Y30
G0 F2400 X77.214 Y84.854
M204 S500
M205 X5 Y5
G1 F900 X47.834 Y114.234 E1360.93006
M204 S5000
M205 X30 Y30
G0 F2400 X47.753 Y113.466
M204 S500
M205 X5 Y5
G1 F900 X76.378 Y84.842 E1367.7309
M204 S5000
M205 X30 Y30
G0 F2400 X75.529 Y84.842
M204 S500
M205 X5 Y5
G1 F900 X47.673 Y112.698 E1374.34914
M204 S5000
M205 X30 Y30
G0 F2400 X47.592 Y111.93
M204 S500
M205 X5 Y5
G1 F900 X74.681 Y84.842 E1380.78504
M204 S5000
M205 X30 Y30
G0 F2400 X73.832 Y84.842
M204 S500
M205 X5 Y5
G1 F900 X47.59 Y111.084 E1387.01982
M204 S5000
M205 X30 Y30
G0 F2400 X47.689 Y110.136
M204 S500
M205 X5 Y5
G1 F900 X72.984 Y84.842 E1393.02949
M204 S5000
M205 X30 Y30
G0 F2400 X72.135 Y84.842
M204 S500
M205 X5 Y5
G1 F900 X47.789 Y109.188 E1398.81381
M204 S5000
M205 X30 Y30
G0 F2400 X47.888 Y108.241
M204 S500
M205 X5 Y5
G1 F900 X71.217 Y84.911 E1404.35661
M204 S5000
M205 X30 Y30
G0 F2400 X70.14 Y85.14
M204 S500
M205 X5 Y5
G1 F900 X47.987 Y107.292 E1409.61978
M204 S5000
M205 X30 Y30
G0 F2400 X48.086 Y106.345
M204 S500
M205 X5 Y5
G1 F900 X69.062 Y85.369 E1414.60342
M204 S5000
M205 X30 Y30
G0 F2400 X67.984 Y85.598
M204 S500
M205 X5 Y5
G1 F900 X48.394 Y105.189 E1419.25789
M204 S5000
M205 X30 Y30
G0 F2400 X48.793 Y103.941
M204 S500
M205 X5 Y5
G1 F900 X66.907 Y85.827 E1423.56155
M204 S5000
M205 X30 Y30
G0 F2400 X65.728 Y86.158
M204 S500
M205 X5 Y5
G1 F900 X49.194 Y102.692 E1427.48983
M204 S5000
M205 X30 Y30
G0 F2400 X49.594 Y101.443
M204 S500
M205 X5 Y5
G1 F900 X64.198 Y86.839 E1430.95956
M204 S5000
M205 X30 Y30
G0 F2400 X62.668 Y87.52
M204 S500
M205 X5 Y5
G1 F900 X50.294 Y99.895 E1433.8996
M204 S5000
M205 X30 Y30
G0 F2400 X51.425 Y97.915
M204 S500
M205 X5 Y5
G1 F900 X61.138 Y88.202 E1436.20729
M204 S5000
M205 X30 Y30
G0 F2400 X58.23 Y90.261
M204 S500
M205 X5 Y5
G1 F900 X52.557 Y95.935 E1437.55524
M204 S5000
M205 X30 Y30
G0 F2400 X81.736 Y137.183
M204 S500
M205 X5 Y5
G1 F900 X99.954 Y118.965 E1441.88362
M204 S5000
M205 X30 Y30
G0 F2400 X99.545 Y120.223
M204 S500
M205 X5 Y5
G1 F900 X82.892 Y136.876 E1445.84017
M204 S5000
M205 X30 Y30
G0 F2400 X84.421 Y136.195
M204 S500
M205 X5 Y5
G1 F900 X99.136 Y121.48 E1449.33627
M204 S5000
M205 X30 Y30
G0 F2400 X98.47 Y122.995
M204 S500
M205 X5 Y5
G1 F900 X85.951 Y135.514 E1452.31064
M204 S5000
M205 X30 Y30
G0 F2400 X87.481 Y134.833
M204 S500
M205 X5 Y5
G1 F900 X97.338 Y124.975 E1454.65266
M204 S5000
M205 X30 Y30
G0 F2400 X96.207 Y126.955
M204 S500
M205 X5 Y5
G1 F900 X90.301 Y132.861 E1456.05585
M204 S5000
M205 X30 Y30
G0 F2400 X102.514 Y105.928
G0 X132.224 Y106.422
G0 X133.138 Y104.449
M204 S500
M205 X5 Y5
G1 F900 X146.755 Y90.832 E1459.29109
M204 S5000
M205 X30 Y30
G0 F2400 X145.226 Y91.513
M204 S500
M205 X5 Y5
G1 F900 X133.547 Y103.192 E1462.06588
M204 S5000
M205 X30 Y30
G0 F2400 X134.408 Y101.482
M204 S500
M205 X5 Y5
G1 F900 X143.698 Y92.192 E1464.27307
M204 S5000
M205 X30 Y30
G0 F2400 X141.54 Y93.502
M204 S500
M205 X5 Y5
G1 F900 X135.538 Y99.504 E1465.69907
M204 S5000
M205 X30 Y30
G0 F2400 X135.809 Y99.658
;MESH:NONMESH
G0 F600 X135.809 Y99.658 Z3.18
G0 F2400 X130.656 Y116.809
G0 X100.948 Y116.75
G0 X87.848 Y134.88
G0 X87.898 Y134.966
;TIME_ELAPSED:9658.829376
;LAYER:8
M204 S1000
M205 X10 Y10
;TYPE:WALL-INNER
;MESH:[RUG]_Suzuki_325.stl
G1 F600 X82.723 Y137.27 E1466.65074
G1 X77.185 Y138.447 E1467.60191
G1 X71.517 Y138.447 E1468.55413
G1 X65.979 Y137.27 E1469.5053
G1 X60.804 Y134.966 E1470.45697
G1 X56.224 Y131.637 E1471.40819
G1 X52.431 Y127.426 E1472.36031
G1 X49.598 Y122.52 E1473.31207
G1 X47.847 Y117.13 E1474.26417
G1 X47.256 Y111.499 E1475.21538
G1 X47.848 Y105.867 E1476.16677
G1 X49.599 Y100.48 E1477.11839
G1 X52.429 Y95.576 E1478.0696
G1 X56.16 Y91.433 E1479.00627
G1 X56.301 Y91.306 E1479.03815
G1 X60.804 Y88.034 E1479.97328
G1 X65.979 Y85.73 E1480.92495
G1 X71.517 Y84.553 E1481.87611
G1 X77.185 Y84.553 E1482.82834
G1 X82.723 Y85.73 E1483.7795
G1 X87.898 Y88.034 E1484.73117
G1 X92.478 Y91.363 E1485.6824
G1 X96.272 Y95.574 E1486.63463
G1 X99.104 Y100.48 E1487.5863
G1 X100.968 Y106.219 E1488.60004
G1 X102.486 Y105.979 E1488.85823
G1 X102.486 Y105.9 E1488.8715
G1 X130.686 Y105.9 E1493.6091
G1 X130.686 Y106.148 E1493.65076
G1 X132.204 Y106.388 E1493.90896
G1 X133.428 Y102.621 E1494.57438
G1 X135.718 Y98.608 E1495.35061
G1 X138.79 Y95.164 E1496.12593
G1 X142.608 Y92.362 E1496.92156
G1 X146.821 Y90.486 E1497.69634
G1 X150.402 Y89.726 E1498.31135
G1 X150.402 Y86.4 E1498.87012
G1 X156.594 Y86.4 E1499.91037
G1 X156.894 Y86.4 E1499.96077
G1 X156.894 Y86.7 E1499.99336
G1 X156.893 Y89.725 E1500.50156
G1 X160.476 Y90.486 E1501.11694
G1 X164.696 Y92.364 E1501.89293
G1 X168.43 Y95.079 E1502.66854
G1 X171.452 Y98.434 E1503.42712
G1 X173.775 Y102.414 E1504.20132
G1 X175.227 Y106.805 E1504.97829
G1 X175.731 Y111.384 E1505.75221
G1 X175.272 Y115.983 E1506.52868
G1 X173.866 Y120.384 E1507.30486
G1 X171.579 Y124.392 E1508.08011
G1 X168.508 Y127.836 E1508.85532
G1 X164.691 Y130.638 E1509.65081
G1 X160.476 Y132.514 E1510.4259
G1 X155.96 Y133.474 E1511.20154
G1 X151.337 Y133.474 E1511.97821
G1 X146.821 Y132.514 E1512.75385
G1 X142.602 Y130.636 E1513.52969
G1 X138.868 Y127.921 E1514.30529
G1 X135.845 Y124.565 E1515.06411
G1 X133.522 Y120.586 E1515.83817
G1 X132.2 Y116.588 E1516.5456
G1 X130.686 Y116.831 E1516.80321
G1 X130.686 Y117.1 E1516.8484
G1 X102.486 Y117.1 E1521.586
G1 X102.486 Y117.024 E1521.59877
G1 X100.968 Y116.784 E1521.85696
G1 X99.102 Y122.521 E1522.87047
G1 X96.274 Y127.424 E1523.82138
G1 X92.542 Y131.567 E1524.75815
G1 X92.401 Y131.694 E1524.79003
G1 X87.898 Y134.966 E1525.72516
M204 S5000
M205 X30 Y30
G0 F2400 X87.848 Y134.88
G0 X92.472 Y131.497
G0 X92.967 Y131.992
M204 S500
M205 X5 Y5
;TYPE:WALL-OUTER
G1 F600 X92.784 Y132.157 E1525.76655
G1 X88.2 Y135.488 E1526.71852
G1 X82.908 Y137.844 E1527.6917
G1 X77.249 Y139.047 E1528.66366
G1 X71.453 Y139.047 E1529.63738
G1 X65.794 Y137.844 E1530.60934
G1 X60.502 Y135.488 E1531.58252
G1 X55.818 Y132.084 E1532.55529
G1 X51.943 Y127.781 E1533.52811
G1 X49.047 Y122.766 E1534.50102
G1 X47.257 Y117.255 E1535.47448
G1 X46.652 Y111.499 E1536.44682
G1 X47.258 Y105.742 E1537.41934
G1 X49.048 Y100.234 E1538.39232
G1 X51.941 Y95.221 E1539.36468
G1 X55.735 Y91.008 E1540.31717
G1 X55.918 Y90.843 E1540.35856
G1 X60.502 Y87.512 E1541.31053
G1 X65.794 Y85.156 E1542.28371
G1 X71.453 Y83.953 E1543.25567
G1 X77.249 Y83.953 E1544.22939
G1 X82.908 Y85.156 E1545.20135
G1 X88.2 Y87.512 E1546.17453
G1 X92.884 Y90.916 E1547.1473
G1 X96.76 Y95.219 E1548.12023
G1 X99.655 Y100.234 E1549.09306
G1 X101.355 Y105.471 E1550.01807
G1 X101.38 Y105.546 E1550.03135
G1 X101.886 Y105.466 E1550.11741
G1 X101.886 Y105.3 E1550.14308
G1 X131.286 Y105.3 E1555.08228
G1 X131.286 Y105.357 E1555.09186
G1 X131.286 Y105.635 E1555.13856
G1 X131.792 Y105.715 E1555.22463
G1 X131.877 Y105.451 E1555.26784
G1 X132.875 Y102.379 E1555.81049
G1 X135.229 Y98.255 E1556.60824
G1 X138.385 Y94.717 E1557.40474
G1 X142.303 Y91.841 E1558.22127
G1 X146.636 Y89.912 E1559.01809
G1 X149.802 Y89.24 E1559.56183
G1 X149.802 Y85.8 E1560.13975
G1 X157.194 Y85.8 E1561.3816
G1 X157.494 Y85.8 E1561.432
G1 X157.494 Y86.1 E1561.4646
G1 X157.493 Y89.239 E1561.99195
G1 X160.661 Y89.912 E1562.53605
G1 X164.998 Y91.842 E1563.33355
G1 X168.836 Y94.632 E1564.1307
G1 X171.937 Y98.075 E1564.90915
G1 X174.326 Y102.169 E1565.70548
G1 X175.816 Y106.674 E1566.50264
G1 X176.334 Y111.384 E1567.29869
G1 X175.863 Y116.108 E1568.09626
G1 X174.42 Y120.623 E1568.89258
G1 X172.068 Y124.745 E1569.68987
G1 X168.913 Y128.283 E1570.48626
G1 X164.995 Y131.159 E1571.30279
G1 X160.661 Y133.088 E1572.09976
G1 X156.024 Y134.074 E1572.89619
G1 X151.273 Y134.074 E1573.69436
G1 X146.636 Y133.088 E1574.49079
G1 X142.3 Y131.158 E1575.28814
G1 X138.462 Y128.368 E1576.08529
G1 X135.36 Y124.924 E1576.86398
G1 X132.971 Y120.831 E1577.66016
G1 X131.877 Y117.523 E1578.24551
G1 X131.791 Y117.261 E1578.29184
G1 X131.286 Y117.342 E1578.37776
G1 X131.286 Y117.618 E1578.42074
G1 X131.286 Y117.7 E1578.43452
G1 X101.886 Y117.7 E1583.37372
G1 X101.886 Y117.537 E1583.4011
G1 X101.38 Y117.457 E1583.48716
G1 X101.358 Y117.527 E1583.4973
G1 X99.654 Y122.766 E1584.42284
G1 X96.762 Y127.779 E1585.39512
G1 X92.967 Y131.992 E1586.34772
M204 S5000
M205 X30 Y30
G0 F2400 X92.784 Y132.157
G0 X92.741 Y132.188
G0 X92.026 Y131.238
M204 S500
M205 X5 Y5
;TYPE:SKIN
G1 F900 X87.601 Y134.452 E1587.26652
G1 X82.539 Y136.706 E1588.19743
G1 X77.124 Y137.857 E1589.12747
G1 X71.578 Y137.857 E1590.0592
G1 X66.163 Y136.706 E1590.98924
G1 X61.103 Y134.453 E1591.91978
G1 X56.618 Y131.193 E1592.85128
G1 X52.911 Y127.078 E1593.78175
G1 X50.14 Y122.279 E1594.71273
G1 X48.426 Y117.003 E1595.6447
G1 X47.848 Y111.499 E1596.57445
G1 X48.427 Y105.995 E1597.50423
G1 X50.141 Y100.721 E1598.43588
G1 X52.909 Y95.924 E1599.36632
G1 X56.575 Y91.855 E1600.28643
G1 X56.676 Y91.762 E1600.3095
G1 X61.101 Y88.548 E1601.2283
G1 X66.163 Y86.294 E1602.15921
G1 X71.578 Y85.143 E1603.08926
G1 X77.124 Y85.143 E1604.02098
G1 X82.539 Y86.294 E1604.95103
G1 X87.599 Y88.547 E1605.88157
G1 X92.084 Y91.807 E1606.81306
G1 X95.792 Y95.922 E1607.74364
G1 X98.562 Y100.721 E1608.67454
G1 X100.563 Y106.88 E1609.76249
G1 X103.032 Y106.49 E1610.18243
G1 X130.096 Y106.49 E1614.72918
G1 X130.096 Y106.652 E1614.7564
G1 X132.609 Y107.049 E1615.18381
G1 X133.969 Y102.864 E1615.92309
G1 X136.202 Y98.951 E1616.67998
G1 X139.188 Y95.604 E1617.43352
G1 X142.907 Y92.875 E1618.20848
G1 X147.005 Y91.05 E1618.96213
G1 X150.992 Y90.204 E1619.64686
G1 X150.992 Y86.99 E1620.18681
G1 X156.304 Y86.99 E1621.07923
G1 X156.303 Y90.203 E1621.61901
G1 X160.292 Y91.05 E1622.30411
G1 X164.397 Y92.877 E1623.05897
G1 X168.036 Y95.523 E1623.81485
G1 X170.975 Y98.786 E1624.55261
G1 X173.234 Y102.656 E1625.30543
G1 X174.648 Y106.932 E1626.06206
G1 X175.137 Y111.38 E1626.81382
G1 X174.69 Y115.867 E1627.57137
G1 X173.324 Y120.141 E1628.32518
G1 X171.095 Y124.049 E1629.08101
G1 X168.111 Y127.394 E1629.83408
G1 X164.389 Y130.126 E1630.60975
G1 X160.292 Y131.95 E1631.36317
G1 X155.899 Y132.884 E1632.11769
G1 X151.398 Y132.884 E1632.87386
G1 X147.005 Y131.95 E1633.62838
G1 X142.901 Y130.123 E1634.38309
G1 X139.262 Y127.477 E1635.13897
G1 X136.322 Y124.213 E1635.87697
G1 X134.063 Y120.344 E1636.62965
G1 X132.603 Y115.926 E1637.41135
G1 X130.096 Y116.328 E1637.8379
G1 X130.096 Y116.51 E1637.86848
G1 X103.013 Y116.51 E1642.41842
G1 X100.563 Y116.123 E1642.83513
G1 X98.56 Y122.28 E1643.92286
G1 X95.793 Y127.076 E1644.85307
G1 X92.127 Y131.145 E1645.77319
G1 X92.026 Y131.238 E1645.79626
M204 S5000
M205 X30 Y30
G0 F2400 X57.622 Y132.293
M204 S500
M205 X5 Y5
G1 F900 X53.424 Y128.095 E1646.79365
M204 S5000
M205 X30 Y30
G0 F2400 X51.622 Y125.444
M204 S500
M205 X5 Y5
G1 F900 X60.729 Y134.551 E1648.95736
M204 S5000
M205 X30 Y30
G0 F2400 X62.371 Y135.345
M204 S500
M205 X5 Y5
G1 F900 X50.462 Y123.436 E1651.7868
M204 S5000
M205 X30 Y30
G0 F2400 X49.666 Y121.791
M204 S500
M205 X5 Y5
G1 F900 X63.901 Y136.026 E1655.16886
M204 S5000
M205 X30 Y30
G0 F2400 X65.431 Y136.707
M204 S500
M205 X5 Y5
G1 F900 X49.258 Y120.534 E1659.01137
M204 S5000
M205 X30 Y30
G0 F2400 X48.85 Y119.278
M204 S500
M205 X5 Y5
G1 F900 X66.698 Y137.126 E1663.25184
M204 S5000
M205 X30 Y30
G0 F2400 X67.776 Y137.355
M204 S500
M205 X5 Y5
G1 F900 X48.441 Y118.021 E1667.84548
M204 S5000
M205 X30 Y30
G0 F2400 X48.107 Y116.838
M204 S500
M205 X5 Y5
G1 F900 X68.853 Y137.583 E1672.77436
M204 S5000
M205 X30 Y30
G0 F2400 X69.93 Y137.812
M204 S500
M205 X5 Y5
G1 F900 X48.007 Y115.889 E1677.983
M204 S5000
M205 X30 Y30
G0 F2400 X47.907 Y114.941
M204 S500
M205 X5 Y5
G1 F900 X71.008 Y138.042 E1683.47152
M204 S5000
M205 X30 Y30
G0 F2400 X71.97 Y138.155
M204 S500
M205 X5 Y5
G1 F900 X47.808 Y113.993 E1689.21211
M204 S5000
M205 X30 Y30
G0 F2400 X47.708 Y113.045
M204 S500
M205 X5 Y5
G1 F900 X72.819 Y138.155 E1695.17806
M204 S5000
M205 X30 Y30
G0 F2400 X73.667 Y138.155
M204 S500
M205 X5 Y5
G1 F900 X47.608 Y112.096 E1701.36937
M204 S5000
M205 X30 Y30
G0 F2400 X47.575 Y111.215
M204 S500
M205 X5 Y5
G1 F900 X74.516 Y138.155 E1707.7701
M204 S5000
M205 X30 Y30
G0 F2400 X75.364 Y138.155
M204 S500
M205 X5 Y5
G1 F900 X47.656 Y110.447 E1714.35319
M204 S5000
M205 X30 Y30
G0 F2400 X47.736 Y109.679
M204 S500
M205 X5 Y5
G1 F900 X76.213 Y138.155 E1721.11886
M204 S5000
M205 X30 Y30
G0 F2400 X77.061 Y138.155
M204 S500
M205 X5 Y5
G1 F900 X47.818 Y108.912 E1728.06664
M204 S5000
M205 X30 Y30
G0 F2400 X47.898 Y108.144
M204 S500
M205 X5 Y5
G1 F900 X77.778 Y138.023 E1735.16565
M204 S5000
M205 X30 Y30
G0 F2400 X78.478 Y137.875
M204 S500
M205 X5 Y5
G1 F900 X47.979 Y107.376 E1742.41184
M204 S5000
M205 X30 Y30
G0 F2400 X48.06 Y106.609
M204 S500
M205 X5 Y5
G1 F900 X79.178 Y137.726 E1749.80498
M204 S5000
M205 X30 Y30
G0 F2400 X79.877 Y137.577
M204 S500
M205 X5 Y5
G1 F900 X48.156 Y105.856 E1757.34151
M204 S5000
M205 X30 Y30
G0 F2400 X48.364 Y105.216
M204 S500
M205 X5 Y5
G1 F900 X80.577 Y137.429 E1764.99493
M204 S5000
M205 X30 Y30
G0 F2400 X81.277 Y137.28
M204 S500
M205 X5 Y5
G1 F900 X48.572 Y104.575 E1772.76524
M204 S5000
M205 X30 Y30
G0 F2400 X48.78 Y103.934
M204 S500
M205 X5 Y5
G1 F900 X81.977 Y137.131 E1780.65244
M204 S5000
M205 X30 Y30
G0 F2400 X82.669 Y136.975
M204 S500
M205 X5 Y5
G1 F900 X48.989 Y103.294 E1788.65452
M204 S5000
M205 X30 Y30
G0 F2400 X49.196 Y102.654
M204 S500
M205 X5 Y5
G1 F900 X83.256 Y136.713 E1796.74664
M204 S5000
M205 X30 Y30
G0 F2400 X83.843 Y136.452
M204 S500
M205 X5 Y5
G1 F900 X49.404 Y102.013 E1804.92893
M204 S5000
M205 X30 Y30
G0 F2400 X49.612 Y101.372
M204 S500
M205 X5 Y5
G1 F900 X84.43 Y136.19 E1813.20127
M204 S5000
M205 X30 Y30
G0 F2400 X85.017 Y135.929
M204 S500
M205 X5 Y5
G1 F900 X49.82 Y100.732 E1821.56365
M204 S5000
M205 X30 Y30
G0 F2400 X50.109 Y100.172
M204 S500
M205 X5 Y5
G1 F900 X85.605 Y135.668 E1829.99707
M204 S5000
M205 X30 Y30
G0 F2400 X86.192 Y135.406
M204 S500
M205 X5 Y5
G1 F900 X50.42 Y99.634 E1838.49606
M204 S5000
M205 X30 Y30
G0 F2400 X50.73 Y99.096
M204 S500
M205 X5 Y5
G1 F900 X86.778 Y135.145 E1847.06075
M204 S5000
M205 X30 Y30
G0 F2400 X87.365 Y134.883
M204 S500
M205 X5 Y5
G1 F900 X51.041 Y98.559 E1855.69089
M204 S5000
M205 X30 Y30
G0 F2400 X51.352 Y98.021
M204 S500
M205 X5 Y5
G1 F900 X87.92 Y134.589 E1864.379
M204 S5000
M205 X30 Y30
G0 F2400 X88.411 Y134.232
M204 S500
M205 X5 Y5
G1 F900 X51.662 Y97.483 E1873.11012
M204 S5000
M205 X30 Y30
G0 F2400 X51.973 Y96.945
M204 S500
M205 X5 Y5
G1 F900 X88.903 Y133.875 E1881.88424
M204 S5000
M205 X30 Y30
G0 F2400 X89.395 Y133.518
M204 S500
M205 X5 Y5
G1 F900 X52.283 Y96.406 E1890.7016
M204 S5000
M205 X30 Y30
G0 F2400 X52.593 Y95.868
M204 S500
M205 X5 Y5
G1 F900 X89.886 Y133.161 E1899.56197
M204 S5000
M205 X30 Y30
G0 F2400 X90.378 Y132.804
M204 S500
M205 X5 Y5
G1 F900 X52.975 Y95.401 E1908.44847
M204 S5000
M205 X30 Y30
G0 F2400 X53.377 Y94.955
M204 S500
M205 X5 Y5
G1 F900 X90.869 Y132.447 E1917.35611
M204 S5000
M205 X30 Y30
G0 F2400 X91.361 Y132.09
M204 S500
M205 X5 Y5
G1 F900 X53.779 Y94.509 E1926.28502
M204 S5000
M205 X30 Y30
G0 F2400 X54.182 Y94.062
M204 S500
M205 X5 Y5
G1 F900 X91.852 Y131.733 E1935.23508
M204 S5000
M205 X30 Y30
G0 F2400 X92.33 Y131.362
M204 S500
M205 X5 Y5
G1 F900 X54.584 Y93.616 E1944.20307
M204 S5000
M205 X30 Y30
G0 F2400 X54.986 Y93.169
M204 S500
M205 X5 Y5
G1 F900 X92.734 Y130.917 E1953.17153
M204 S5000
M205 X30 Y30
G0 F2400 X93.136 Y130.471
M204 S500
M205 X5 Y5
G1 F900 X55.388 Y92.723 E1962.14
M204 S5000
M205 X30 Y30
G0 F2400 X55.79 Y92.277
M204 S500
M205 X5 Y5
G1 F900 X93.538 Y130.024 E1971.10835
M204 S5000
M205 X30 Y30
G0 F2400 X93.94 Y129.578
M204 S500
M205 X5 Y5
G1 F900 X56.193 Y91.831 E1980.07658
M204 S5000
M205 X30 Y30
G0 F2400 X56.632 Y91.422
M204 S500
M205 X5 Y5
G1 F900 X94.342 Y129.132 E1989.03602
M204 S5000
M205 X30 Y30
G0 F2400 X94.745 Y128.686
M204 S500
M205 X5 Y5
G1 F900 X57.124 Y91.065 E1997.97431
M204 S5000
M205 X30 Y30
G0 F2400 X57.615 Y90.708
M204 S500
M205 X5 Y5
G1 F900 X95.147 Y128.24 E2006.89146
M204 S5000
M205 X30 Y30
G0 F2400 X95.549 Y127.793
M204 S500
M205 X5 Y5
G1 F900 X58.107 Y90.351 E2015.78723
M204 S5000
M205 X30 Y30
G0 F2400 X58.598 Y89.994
M204 S500
M205 X5 Y5
G1 F900 X95.951 Y127.347 E2024.66185
M204 S5000
M205 X30 Y30
G0 F2400 X96.281 Y126.828
M204 S500
M205 X5 Y5
G1 F900 X59.09 Y89.637 E2033.49798
M204 S5000
M205 X30 Y30
G0 F2400 X59.582 Y89.28
M204 S500
M205 X5 Y5
G1 F900 X96.592 Y126.29 E2042.2911
M204 S5000
M205 X30 Y30
G0 F2400 X96.902 Y125.752
M204 S500
M205 X5 Y5
G1 F900 X60.073 Y88.923 E2051.04123
M204 S5000
M205 X30 Y30
G0 F2400 X60.565 Y88.566
M204 S500
M205 X5 Y5
G1 F900 X97.213 Y125.214 E2059.74835
M204 S5000
M205 X30 Y30
G0 F2400 X97.523 Y124.676
M204 S500
M205 X5 Y5
G1 F900 X61.077 Y88.229 E2068.4076
M204 S5000
M205 X30 Y30
G0 F2400 X61.664 Y87.969
M204 S500
M205 X5 Y5
G1 F900 X97.833 Y124.138 E2077.00091
M204 S5000
M205 X30 Y30
G0 F2400 X98.144 Y123.6
M204 S500
M205 X5 Y5
G1 F900 X62.251 Y87.707 E2085.52865
M204 S5000
M205 X30 Y30
G0 F2400 X62.838 Y87.445
M204 S500
M205 X5 Y5
G1 F900 X98.454 Y123.062 E2093.9907
M204 S5000
M205 X30 Y30
G0 F2400 X98.765 Y122.524
M204 S500
M205 X5 Y5
G1 F900 X63.425 Y87.184 E2102.38706
M204 S5000
M205 X30 Y30
G0 F2400 X64.012 Y86.923
M204 S500
M205 X5 Y5
G1 F900 X98.997 Y121.907 E2110.69895
M204 S5000
M205 X30 Y30
G0 F2400 X99.205 Y121.267
M204 S500
M205 X5 Y5
G1 F900 X64.599 Y86.661 E2118.92092
M204 S5000
M205 X30 Y30
G0 F2400 X65.186 Y86.399
M204 S500
M205 X5 Y5
G1 F900 X99.414 Y120.627 E2127.05307
M204 S5000
M205 X30 Y30
G0 F2400 X99.622 Y119.986
M204 S500
M205 X5 Y5
G1 F900 X65.773 Y86.138 E2135.09507
M204 S5000
M205 X30 Y30
G0 F2400 X66.416 Y85.932
M204 S500
M205 X5 Y5
G1 F900 X99.83 Y119.346 E2143.03383
M204 S5000
M205 X30 Y30
G0 F2400 X100.038 Y118.706
M204 S500
M205 X5 Y5
G1 F900 X67.116 Y85.784 E2150.8557
M204 S5000
M205 X30 Y30
G0 F2400 X67.815 Y85.634
M204 S500
M205 X5 Y5
G1 F900 X100.247 Y118.066 E2158.56115
M204 S5000
M205 X30 Y30
G0 F2400 X100.455 Y117.426
M204 S500
M205 X5 Y5
G1 F900 X68.515 Y85.486 E2166.1497
M204 S5000
M205 X30 Y30
G0 F2400 X69.215 Y85.337
M204 S500
M205 X5 Y5
G1 F900 X100.663 Y116.785 E2173.62137
M204 S5000
M205 X30 Y30
G0 F2400 X101.263 Y116.536
M204 S500
M205 X5 Y5
G1 F900 X69.915 Y85.188 E2181.06927
M204 S5000
M205 X30 Y30
G0 F2400 X70.615 Y85.04
M204 S500
M205 X5 Y5
G1 F900 X102.27 Y116.695 E2188.59012
M204 S5000
M205 X30 Y30
G0 F2400 X103.232 Y116.809
M204 S500
M205 X5 Y5
G1 F900 X71.315 Y84.891 E2196.17333
M204 S5000
M205 X30 Y30
G0 F2400 X72.114 Y84.842
M204 S500
M205 X5 Y5
G1 F900 X104.081 Y116.809 E2203.7683
M204 S5000
M205 X30 Y30
G0 F2400 X104.929 Y116.809
M204 S500
M205 X5 Y5
G1 F900 X72.963 Y84.842 E2211.36315
M204 S5000
M205 X30 Y30
G0 F2400 X73.812 Y84.842
M204 S500
M205 X5 Y5
G1 F900 X105.778 Y116.809 E2218.95801
M204 S5000
M205 X30 Y30
G0 F2400 X106.626 Y116.809
M204 S500
M205 X5 Y5
G1 F900 X74.66 Y84.842 E2226.55286
M204 S5000
M205 X30 Y30
G0 F2400 X75.509 Y84.842
M204 S500
M205 X5 Y5
G1 F900 X107.475 Y116.809 E2234.14771
M204 S5000
M205 X30 Y30
G0 F2400 X108.323 Y116.809
M204 S500
M205 X5 Y5
G1 F900 X76.357 Y84.842 E2241.74256
M204 S5000
M205 X30 Y30
G0 F2400 X77.219 Y84.856
M204 S500
M205 X5 Y5
G1 F900 X109.172 Y116.809 E2249.33421
M204 S5000
M205 X30 Y30
G0 F2400 X110.02 Y116.809
M204 S500
M205 X5 Y5
G1 F900 X78.297 Y85.085 E2256.87133
M204 S5000
M205 X30 Y30
G0 F2400 X79.374 Y85.313
M204 S500
M205 X5 Y5
G1 F900 X110.869 Y116.809 E2264.35428
M204 S5000
M205 X30 Y30
G0 F2400 X111.717 Y116.809
M204 S500
M205 X5 Y5
G1 F900 X101.358 Y106.449 E2266.81557
M204 S5000
M205 X30 Y30
G0 F2400 X102.091 Y106.334
M204 S500
M205 X5 Y5
G1 F900 X112.566 Y116.809 E2269.3043
M204 S5000
M205 X30 Y30
G0 F2400 X113.414 Y116.809
M204 S500
M205 X5 Y5
G1 F900 X102.823 Y106.218 E2271.8206
M204 S5000
M205 X30 Y30
G0 F2400 X103.644 Y106.189
M204 S500
M205 X5 Y5
G1 F900 X114.263 Y116.809 E2274.34366
M204 S5000
M205 X30 Y30
G0 F2400 X115.112 Y116.809
M204 S500
M205 X5 Y5
G1 F900 X104.492 Y106.189 E2276.86684
M204 S5000
M205 X30 Y30
G0 F2400 X105.341 Y106.189
M204 S500
M205 X5 Y5
G1 F900 X115.96 Y116.809 E2279.38991
M204 S5000
M205 X30 Y30
G0 F2400 X116.809 Y116.809
M204 S500
M205 X5 Y5
G1 F900 X106.189 Y106.189 E2281.91309
M204 S5000
M205 X30 Y30
G0 F2400 X107.038 Y106.189
M204 S500
M205 X5 Y5
G1 F900 X117.658 Y116.809 E2284.43627
M204 S5000
M205 X30 Y30
G0 F2400 X118.506 Y116.809
M204 S500
M205 X5 Y5
G1 F900 X107.886 Y106.189 E2286.95946
M204 S5000
M205 X30 Y30
G0 F2400 X108.735 Y106.189
M204 S500
M205 X5 Y5
G1 F900 X119.355 Y116.809 E2289.48264
M204 S5000
M205 X30 Y30
G0 F2400 X120.203 Y116.809
M204 S500
M205 X5 Y5
G1 F900 X109.583 Y106.189 E2292.00582
M204 S5000
M205 X30 Y30
G0 F2400 X110.432 Y106.189
M204 S500
M205 X5 Y5
G1 F900 X121.052 Y116.809 E2294.52901
M204 S5000
M205 X30 Y30
G0 F2400 X121.9 Y116.809
M204 S500
M205 X5 Y5
G1 F900 X111.28 Y106.189 E2297.05219
M204 S5000
M205 X30 Y30
G0 F2400 X112.129 Y106.189
M204 S500
M205 X5 Y5
G1 F900 X122.749 Y116.809 E2299.57537
M204 S5000
M205 X30 Y30
G0 F2400 X123.598 Y116.809
M204 S500
M205 X5 Y5
G1 F900 X112.977 Y106.189 E2302.09868
M204 S5000
M205 X30 Y30
G0 F2400 X113.826 Y106.189
M204 S500
M205 X5 Y5
G1 F900 X124.446 Y116.809 E2304.62186
M204 S5000
M205 X30 Y30
G0 F2400 X125.295 Y116.809
M204 S500
M205 X5 Y5
G1 F900 X114.675 Y106.189 E2307.14504
M204 S5000
M205 X30 Y30
G0 F2400 X115.523 Y106.189
M204 S500
M205 X5 Y5
G1 F900 X126.143 Y116.809 E2309.66823
M204 S5000
M205 X30 Y30
G0 F2400 X126.992 Y116.809
M204 S500
M205 X5 Y5
G1 F900 X116.372 Y106.189 E2312.19141
M204 S5000
M205 X30 Y30
G0 F2400 X117.22 Y106.189
M204 S500
M205 X5 Y5
G1 F900 X127.84 Y116.809 E2314.71459
M204 S5000
M205 X30 Y30
G0 F2400 X128.689 Y116.809
M204 S500
M205 X5 Y5
G1 F900 X118.069 Y106.189 E2317.23778
M204 S5000
M205 X30 Y30
G0 F2400 X118.917 Y106.189
M204 S500
M205 X5 Y5
G1 F900 X129.537 Y116.809 E2319.76096
M204 S5000
M205 X30 Y30
G0 F2400 X130.386 Y116.809
M204 S500
M205 X5 Y5
G1 F900 X119.766 Y106.189 E2322.28414
M204 S5000
M205 X30 Y30
G0 F2400 X120.614 Y106.189
M204 S500
M205 X5 Y5
G1 F900 X130.922 Y116.497 E2324.7332
M204 S5000
M205 X30 Y30
G0 F2400 X131.654 Y116.381
M204 S500
M205 X5 Y5
G1 F900 X121.463 Y106.189 E2327.15457
M204 S5000
M205 X30 Y30
G0 F2400 X122.311 Y106.189
M204 S500
M205 X5 Y5
G1 F900 X132.385 Y116.263 E2329.54804
M204 S5000
M205 X30 Y30
G0 F2400 X132.402 Y116.28
M204 S500
M205 X5 Y5
G1 F900 X148.749 Y132.627 E2333.43188
M204 S5000
M205 X30 Y30
G0 F2400 X147.672 Y132.399
M204 S500
M205 X5 Y5
G1 F900 X132.822 Y117.548 E2336.96018
M204 S5000
M205 X30 Y30
G0 F2400 X133.241 Y118.816
M204 S500
M205 X5 Y5
G1 F900 X146.461 Y132.036 E2340.10109
M204 S5000
M205 X30 Y30
G0 F2400 X144.931 Y131.354
M204 S500
M205 X5 Y5
G1 F900 X133.66 Y120.084 E2342.77883
M204 S5000
M205 X30 Y30
G0 F2400 X134.616 Y121.888
M204 S500
M205 X5 Y5
G1 F900 X143.401 Y130.674 E2344.86616
M204 S5000
M205 X30 Y30
G0 F2400 X140.966 Y129.087
M204 S500
M205 X5 Y5
G1 F900 X135.806 Y123.926 E2346.09223
M204 S5000
M205 X30 Y30
G0 F2400 X149.827 Y132.856
M204 S500
M205 X5 Y5
G1 F900 X123.16 Y106.189 E2352.42799
M204 S5000
M205 X30 Y30
G0 F2400 X124.008 Y106.189
M204 S500
M205 X5 Y5
G1 F900 X150.905 Y133.085 E2358.81827
M204 S5000
M205 X30 Y30
G0 F2400 X151.851 Y133.183
M204 S500
M205 X5 Y5
G1 F900 X124.857 Y106.189 E2365.23172
M204 S5000
M205 X30 Y30
G0 F2400 X125.705 Y106.189
M204 S500
M205 X5 Y5
G1 F900 X152.699 Y133.183 E2371.64516
M204 S5000
M205 X30 Y30
G0 F2400 X153.548 Y133.183
M204 S500
M205 X5 Y5
G1 F900 X126.554 Y106.189 E2378.05861
M204 S5000
M205 X30 Y30
G0 F2400 X127.402 Y106.189
M204 S500
M205 X5 Y5
G1 F900 X154.396 Y133.183 E2384.47206
M204 S5000
M205 X30 Y30
G0 F2400 X155.245 Y133.183
M204 S500
M205 X5 Y5
G1 F900 X128.251 Y106.189 E2390.8855
M204 S5000
M205 X30 Y30
G0 F2400 X129.1 Y106.189
M204 S500
M205 X5 Y5
G1 F900 X156.065 Y133.155 E2397.29218
M204 S5000
M205 X30 Y30
G0 F2400 X156.765 Y133.006
M204 S500
M205 X5 Y5
G1 F900 X129.948 Y106.189 E2403.66357
M204 S5000
M205 X30 Y30
G0 F2400 X131.115 Y106.508
M204 S500
M205 X5 Y5
G1 F900 X157.464 Y132.857 E2409.92378
M204 S5000
M205 X30 Y30
G0 F2400 X158.164 Y132.709
M204 S500
M205 X5 Y5
G1 F900 X132.123 Y106.667 E2416.11092
M204 S5000
M205 X30 Y30
G0 F2400 X132.552 Y106.247
M204 S500
M205 X5 Y5
G1 F900 X158.864 Y132.56 E2422.36245
M204 S5000
M205 X30 Y30
G0 F2400 X159.564 Y132.411
M204 S500
M205 X5 Y5
G1 F900 X132.76 Y105.607 E2428.73076
M204 S5000
M205 X30 Y30
G0 F2400 X132.968 Y104.967
M204 S500
M205 X5 Y5
G1 F900 X160.264 Y132.262 E2435.21584
M204 S5000
M205 X30 Y30
G0 F2400 X160.87 Y132.02
M204 S500
M205 X5 Y5
G1 F900 X133.176 Y104.326 E2441.7956
M204 S5000
M205 X30 Y30
G0 F2400 X133.384 Y103.685
M204 S500
M205 X5 Y5
G1 F900 X161.457 Y131.758 E2448.4654
M204 S5000
M205 X30 Y30
G0 F2400 X162.044 Y131.497
M204 S500
M205 X5 Y5
G1 F900 X133.592 Y103.045 E2455.22525
M204 S5000
M205 X30 Y30
G0 F2400 X133.853 Y102.458
M204 S500
M205 X5 Y5
G1 F900 X162.631 Y131.236 E2462.06256
M204 S5000
M205 X30 Y30
G0 F2400 X163.218 Y130.974
M204 S500
M205 X5 Y5
G1 F900 X134.162 Y101.918 E2468.96591
M204 S5000
M205 X30 Y30
G0 F2400 X134.47 Y101.377
M204 S500
M205 X5 Y5
G1 F900 X163.806 Y130.713 E2475.93579
M204 S5000
M205 X30 Y30
G0 F2400 X164.393 Y130.452
M204 S500
M205 X5 Y5
G1 F900 X134.778 Y100.837 E2482.97195
M204 S5000
M205 X30 Y30
G0 F2400 X135.087 Y100.297
M204 S500
M205 X5 Y5
G1 F900 X164.906 Y130.116 E2490.05658
M204 S5000
M205 X30 Y30
G0 F2400 X165.395 Y129.757
M204 S500
M205 X5 Y5
G1 F900 X135.395 Y99.757 E2497.18422
M204 S5000
M205 X30 Y30
G0 F2400 X135.703 Y99.216
M204 S500
M205 X5 Y5
G1 F900 X165.885 Y129.398 E2504.3551
M204 S5000
M205 X30 Y30
G0 F2400 X166.374 Y129.039
M204 S500
M205 X5 Y5
G1 F900 X136.028 Y98.693 E2511.56494
M204 S5000
M205 X30 Y30
G0 F2400 X136.428 Y98.244
M204 S500
M205 X5 Y5
G1 F900 X166.863 Y128.679 E2518.79593
M204 S5000
M205 X30 Y30
G0 F2400 X167.353 Y128.32
M204 S500
M205 X5 Y5
G1 F900 X136.828 Y97.796 E2526.04818
M204 S5000
M205 X30 Y30
G0 F2400 X137.228 Y97.348
M204 S500
M205 X5 Y5
G1 F900 X167.842 Y127.961 E2533.32158
M204 S5000
M205 X30 Y30
G0 F2400 X168.328 Y127.599
M204 S500
M205 X5 Y5
G1 F900 X137.629 Y96.899 E2540.6154
M204 S5000
M205 X30 Y30
G0 F2400 X138.029 Y96.451
M204 S500
M205 X5 Y5
G1 F900 X168.729 Y127.151 E2547.90935
M204 S5000
M205 X30 Y30
G0 F2400 X169.129 Y126.702
M204 S500
M205 X5 Y5
G1 F900 X138.429 Y96.003 E2555.20318
M204 S5000
M205 X30 Y30
G0 F2400 X138.829 Y95.554
M204 S500
M205 X5 Y5
G1 F900 X169.529 Y126.254 E2562.49713
M204 S5000
M205 X30 Y30
G0 F2400 X169.929 Y125.806
M204 S500
M205 X5 Y5
G1 F900 X139.285 Y95.161 E2569.77789
M204 S5000
M205 X30 Y30
G0 F2400 X139.774 Y94.802
M204 S500
M205 X5 Y5
G1 F900 X170.33 Y125.358 E2577.03763
M204 S5000
M205 X30 Y30
G0 F2400 X170.729 Y124.908
M204 S500
M205 X5 Y5
G1 F900 X140.263 Y94.443 E2584.27586
M204 S5000
M205 X30 Y30
G0 F2400 X140.753 Y94.084
M204 S500
M205 X5 Y5
G1 F900 X171.129 Y124.46 E2591.49283
M204 S5000
M205 X30 Y30
G0 F2400 X171.486 Y123.968
M204 S500
M205 X5 Y5
G1 F900 X141.242 Y93.724 E2598.67844
M204 S5000
M205 X30 Y30
G0 F2400 X141.731 Y93.365
M204 S500
M205 X5 Y5
G1 F900 X171.794 Y123.428 E2605.82104
M204 S5000
M205 X30 Y30
G0 F2400 X172.102 Y122.888
M204 S500
M205 X5 Y5
G1 F900 X142.221 Y93.006 E2612.92052
M204 S5000
M205 X30 Y30
G0 F2400 X142.71 Y92.647
M204 S500
M205 X5 Y5
G1 F900 X172.41 Y122.347 E2619.97688
M204 S5000
M205 X30 Y30
G0 F2400 X172.718 Y121.806
M204 S500
M205 X5 Y5
G1 F900 X143.288 Y92.377 E2626.96898
M204 S5000
M205 X30 Y30
G0 F2400 X143.875 Y92.115
M204 S500
M205 X5 Y5
G1 F900 X173.026 Y121.266 E2633.8949
M204 S5000
M205 X30 Y30
G0 F2400 X173.335 Y120.726
M204 S500
M205 X5 Y5
G1 F900 X144.462 Y91.853 E2640.75477
M204 S5000
M205 X30 Y30
G0 F2400 X145.049 Y91.592
M204 S500
M205 X5 Y5
G1 F900 X173.628 Y120.171 E2647.5448
M204 S5000
M205 X30 Y30
G0 F2400 X173.834 Y119.528
M204 S500
M205 X5 Y5
G1 F900 X145.637 Y91.331 E2654.24406
M204 S5000
M205 X30 Y30
G0 F2400 X146.224 Y91.069
M204 S500
M205 X5 Y5
G1 F900 X174.039 Y118.885 E2660.85269
M204 S5000
M205 X30 Y30
G0 F2400 X174.245 Y118.242
M204 S500
M205 X5 Y5
G1 F900 X146.81 Y90.808 E2667.37079
M204 S5000
M205 X30 Y30
G0 F2400 X147.491 Y90.639
M204 S500
M205 X5 Y5
G1 F900 X174.451 Y117.599 E2673.77616
M204 S5000
M205 X30 Y30
G0 F2400 X174.656 Y116.956
M204 S500
M205 X5 Y5
G1 F900 X148.191 Y90.491 E2680.06393
M204 S5000
M205 X30 Y30
G0 F2400 X148.891 Y90.342
M204 S500
M205 X5 Y5
G1 F900 X174.861 Y116.313 E2686.2342
M204 S5000
M205 X30 Y30
G0 F2400 X175.015 Y115.618
M204 S500
M205 X5 Y5
G1 F900 X149.591 Y90.194 E2692.27464
M204 S5000
M205 X30 Y30
G0 F2400 X150.292 Y90.046
M204 S500
M205 X5 Y5
G1 F900 X175.092 Y114.846 E2698.16682
M204 S5000
M205 X30 Y30
G0 F2400 X175.169 Y114.075
M204 S500
M205 X5 Y5
G1 F900 X150.691 Y89.597 E2703.98249
M204 S5000
M205 X30 Y30
G0 F2400 X150.691 Y88.748
M204 S500
M205 X5 Y5
G1 F900 X175.245 Y113.303 E2709.81634
M204 S5000
M205 X30 Y30
G0 F2400 X175.322 Y112.531
M204 S500
M205 X5 Y5
G1 F900 X150.691 Y87.9 E2715.66837
M204 S5000
M205 X30 Y30
G0 F2400 X150.691 Y87.051
M204 S500
M205 X5 Y5
G1 F900 X175.399 Y111.759 E2721.53869
M204 S5000
M205 X30 Y30
G0 F2400 X175.385 Y110.896
M204 S500
M205 X5 Y5
G1 F900 X151.178 Y86.689 E2727.28998
M204 S5000
M205 X30 Y30
G0 F2400 X152.026 Y86.689
M204 S500
M205 X5 Y5
G1 F900 X175.281 Y109.944 E2732.81509
M204 S5000
M205 X30 Y30
G0 F2400 X175.176 Y108.991
M204 S500
M205 X5 Y5
G1 F900 X152.875 Y86.689 E2738.11365
M204 S5000
M205 X30 Y30
G0 F2400 X153.723 Y86.689
M204 S500
M205 X5 Y5
G1 F900 X156.602 Y89.569 E2738.79779
M204 S5000
M205 X30 Y30
G0 F2400 X157.1 Y90.066
M204 S500
M205 X5 Y5
G1 F900 X175.071 Y108.038 E2743.0676
M204 S5000
M205 X30 Y30
G0 F2400 X174.967 Y107.084
M204 S500
M205 X5 Y5
G1 F900 X158.176 Y90.294 E2747.05682
M204 S5000
M205 X30 Y30
G0 F2400 X159.253 Y90.523
M204 S500
M205 X5 Y5
G1 F900 X174.619 Y105.888 E2750.70748
M204 S5000
M205 X30 Y30
G0 F2400 X174.199 Y104.62
M204 S500
M205 X5 Y5
G1 F900 X160.33 Y90.751 E2754.00258
M204 S5000
M205 X30 Y30
G0 F2400 X161.838 Y91.41
M204 S500
M205 X5 Y5
G1 F900 X173.78 Y103.352 E2756.83986
M204 S5000
M205 X30 Y30
G0 F2400 X173.09 Y101.814
M204 S500
M205 X5 Y5
G1 F900 X163.367 Y92.091 E2759.14992
M204 S5000
M205 X30 Y30
G0 F2400 X165.258 Y93.133
M204 S500
M205 X5 Y5
G1 F900 X171.9 Y99.775 E2760.72798
M204 S5000
M205 X30 Y30
G0 F2400 X156.862 Y89.75
G0 X156.602 Y88.72
M204 S500
M205 X5 Y5
G1 F900 X154.572 Y86.689 E2761.2104
M204 S5000
M205 X30 Y30
G0 F2400 X155.42 Y86.689
M204 S500
M205 X5 Y5
G1 F900 X156.602 Y87.872 E2761.49135
M204 S5000
M205 X30 Y30
G0 F2400 X156.602 Y87.023
M204 S500
M205 X5 Y5
G1 F900 X156.269 Y86.689 E2761.57059
M204 S5000
M205 X30 Y30
G0 F2400 X132.224 Y106.422
G0 X100.948 Y106.253
G0 X100.441 Y105.532
M204 S500
M205 X5 Y5
G1 F900 X80.451 Y85.542 E2766.31997
M204 S5000
M205 X30 Y30
G0 F2400 X81.529 Y85.772
M204 S500
M205 X5 Y5
G1 F900 X100.032 Y104.275 E2770.71606
M204 S5000
M205 X30 Y30
G0 F2400 X99.624 Y103.018
M204 S500
M205 X5 Y5
G1 F900 X82.606 Y86 E2774.75933
M204 S5000
M205 X30 Y30
G0 F2400 X84.126 Y86.672
M204 S500
M205 X5 Y5
G1 F900 X99.216 Y101.761 E2778.34441
M204 S5000
M205 X30 Y30
G0 F2400 X98.75 Y100.448
M204 S500
M205 X5 Y5
G1 F900 X85.656 Y87.353 E2781.4555
M204 S5000
M205 X30 Y30
G0 F2400 X87.186 Y88.035
M204 S500
M205 X5 Y5
G1 F900 X97.591 Y98.439 E2783.92749
M204 S5000
M205 X30 Y30
G0 F2400 X96.431 Y96.431
M204 S500
M205 X5 Y5
G1 F900 X89.714 Y89.714 E2785.52337
M204 S5000
M205 X30 Y30
G0 F2400 X89.531 Y89.962
;MESH:NONMESH
G0 F600 X89.531 Y89.962 Z3.38
G0 F2400 X87.848 Y134.88
G0 X87.898 Y134.966
;TIME_ELAPSED:10218.772704
;LAYER:9
M204 S1000
M205 X10 Y10
;TYPE:WALL-INNER
;MESH:[RUG]_Suzuki_325.stl
G1 F600 X82.723 Y137.27 E2786.47504
G1 X77.185 Y138.447 E2787.4262
G1 X71.517 Y138.447 E2788.37843
G1 X65.979 Y137.27 E2789.32959
G1 X60.804 Y134.966 E2790.28126
G1 X56.221 Y131.636 E2791.23299
G1 X52.433 Y127.428 E2792.18418
G1 X49.598 Y122.519 E2793.13654
G1 X47.847 Y117.132 E2794.08816
G1 X47.256 Y111.498 E2795.03987
G1 X47.848 Y105.866 E2795.99126
G1 X49.598 Y100.48 E2796.94267
G1 X52.433 Y95.572 E2797.89489
G1 X56.146 Y91.447 E2798.82728
G1 X56.312 Y91.297 E2798.86487
G1 X60.804 Y88.034 E2799.79761
G1 X65.979 Y85.73 E2800.74928
G1 X71.517 Y84.553 E2801.70045
G1 X77.185 Y84.553 E2802.65267
G1 X82.723 Y85.73 E2803.60384
G1 X87.898 Y88.034 E2804.55551
G1 X92.478 Y91.363 E2805.50673
G1 X96.272 Y95.575 E2806.45909
G1 X99.104 Y100.481 E2807.41076
G1 X100.968 Y106.218 E2808.42418
G1 X102.486 Y105.978 E2808.68237
G1 X102.486 Y105.9 E2808.69547
G1 X130.686 Y105.9 E2813.43307
G1 X130.686 Y106.147 E2813.47457
G1 X132.204 Y106.387 E2813.73276
G1 X133.425 Y102.631 E2814.39627
G1 X135.712 Y98.618 E2815.17225
G1 X138.811 Y95.14 E2815.95486
G1 X138.934 Y95.029 E2815.98269
G1 X142.602 Y92.364 E2816.74439
G1 X146.821 Y90.486 E2817.52023
G1 X150.256 Y89.757 E2818.11016
G1 X150.256 Y86.4 E2818.67414
G1 X157.04 Y86.4 E2819.81385
G1 X157.04 Y89.756 E2820.37766
G1 X160.476 Y90.486 E2820.96779
G1 X164.696 Y92.364 E2821.74379
G1 X168.433 Y95.08 E2822.5199
G1 X171.522 Y98.511 E2823.2955
G1 X173.835 Y102.516 E2824.07249
G1 X175.262 Y106.91 E2824.84863
G1 X175.744 Y111.502 E2825.62433
G1 X175.261 Y116.094 E2826.40004
G1 X173.872 Y120.369 E2827.1552
G1 X171.585 Y124.382 E2827.93118
G1 X168.487 Y127.86 E2828.71367
G1 X168.364 Y127.971 E2828.7415
G1 X164.696 Y130.636 E2829.5032
G1 X160.476 Y132.514 E2830.2792
G1 X155.96 Y133.474 E2831.05484
G1 X151.337 Y133.474 E2831.8315
G1 X146.821 Y132.514 E2832.60714
G1 X142.602 Y130.636 E2833.38298
G1 X138.868 Y127.921 E2834.15859
G1 X135.773 Y124.486 E2834.93537
G1 X133.462 Y120.484 E2835.71175
G1 X132.205 Y116.609 E2836.39615
G1 X130.686 Y116.849 E2836.6545
G1 X130.686 Y117.1 E2836.69667
G1 X102.486 Y117.1 E2841.43427
G1 X102.486 Y117.024 E2841.44704
G1 X100.968 Y116.784 E2841.70523
G1 X99.104 Y122.52 E2842.71848
G1 X96.27 Y127.428 E2843.67062
G1 X92.556 Y131.553 E2844.60312
G1 X92.39 Y131.703 E2844.64071
G1 X87.898 Y134.966 E2845.57345
M204 S5000
M205 X30 Y30
G0 F2400 X87.849 Y134.88
G0 X92.486 Y131.483
G0 X92.977 Y131.982
M204 S500
M205 X5 Y5
;TYPE:WALL-OUTER
G1 F600 X92.773 Y132.166 E2845.6196
G1 X88.2 Y135.488 E2846.56918
G1 X82.908 Y137.844 E2847.54237
G1 X77.249 Y139.047 E2848.51432
G1 X71.453 Y139.047 E2849.48805
G1 X65.794 Y137.844 E2850.46001
G1 X60.502 Y135.488 E2851.43319
G1 X55.818 Y132.084 E2852.40595
G1 X51.943 Y127.78 E2853.3789
G1 X49.047 Y122.765 E2854.35181
G1 X47.257 Y117.257 E2855.32479
G1 X46.652 Y111.498 E2856.29763
G1 X47.258 Y105.741 E2857.27015
G1 X49.047 Y100.234 E2858.24292
G1 X51.943 Y95.22 E2859.21568
G1 X55.725 Y91.018 E2860.16544
G1 X55.929 Y90.834 E2860.2116
G1 X60.502 Y87.512 E2861.16118
G1 X65.794 Y85.156 E2862.13436
G1 X71.453 Y83.953 E2863.10632
G1 X77.249 Y83.953 E2864.08004
G1 X82.908 Y85.156 E2865.052
G1 X88.2 Y87.512 E2866.02518
G1 X92.884 Y90.916 E2866.99795
G1 X96.76 Y95.22 E2867.97101
G1 X99.655 Y100.235 E2868.94383
G1 X101.356 Y105.471 E2869.86874
G1 X101.38 Y105.545 E2869.88181
G1 X101.886 Y105.465 E2869.96787
G1 X101.886 Y105.3 E2869.99337
G1 X131.286 Y105.3 E2874.93257
G1 X131.286 Y105.357 E2874.94215
G1 X131.286 Y105.634 E2874.98868
G1 X131.792 Y105.714 E2875.07475
G1 X131.877 Y105.451 E2875.11781
G1 X132.872 Y102.39 E2875.65855
G1 X135.223 Y98.265 E2876.4562
G1 X138.388 Y94.713 E2877.25546
G1 X138.551 Y94.566 E2877.29234
G1 X142.3 Y91.842 E2878.07087
G1 X146.636 Y89.912 E2878.86822
G1 X149.656 Y89.271 E2879.38688
G1 X149.656 Y85.8 E2879.97001
G1 X157.64 Y85.8 E2881.31132
G1 X157.64 Y89.27 E2881.89428
G1 X160.661 Y89.912 E2882.41315
G1 X164.998 Y91.842 E2883.21065
G1 X168.836 Y94.632 E2884.0078
G1 X172.012 Y98.159 E2884.80517
G1 X174.386 Y102.27 E2885.6027
G1 X175.852 Y106.785 E2886.4002
G1 X176.348 Y111.502 E2887.19703
G1 X175.851 Y116.219 E2887.99387
G1 X174.425 Y120.61 E2888.76948
G1 X172.074 Y124.735 E2889.56714
G1 X168.91 Y128.287 E2890.36629
G1 X168.747 Y128.434 E2890.40316
G1 X164.998 Y131.158 E2891.1817
G1 X160.661 Y133.088 E2891.9792
G1 X156.024 Y134.074 E2892.77563
G1 X151.273 Y134.074 E2893.5738
G1 X146.636 Y133.088 E2894.37023
G1 X142.3 Y131.158 E2895.16758
G1 X138.462 Y128.368 E2895.96473
G1 X135.285 Y124.841 E2896.76221
G1 X132.911 Y120.73 E2897.55975
G1 X131.877 Y117.546 E2898.12216
G1 X131.792 Y117.282 E2898.16875
G1 X131.286 Y117.362 E2898.25482
G1 X131.286 Y117.64 E2898.29814
G1 X131.286 Y117.7 E2898.30822
G1 X101.886 Y117.7 E2903.24742
G1 X101.886 Y117.537 E2903.27481
G1 X101.38 Y117.457 E2903.36087
G1 X101.358 Y117.527 E2903.37101
G1 X99.655 Y122.766 E2904.29649
G1 X96.76 Y127.78 E2905.26917
G1 X92.977 Y131.982 E2906.21905
M204 S5000
M205 X30 Y30
G0 F2400 X92.773 Y132.166
G0 X92.752 Y132.181
G0 X92.02 Y131.243
M204 S500
M205 X5 Y5
;TYPE:SKIN
G1 F900 X87.601 Y134.452 E2907.13654
G1 X82.539 Y136.706 E2908.06745
G1 X77.124 Y137.857 E2908.99749
G1 X71.578 Y137.857 E2909.92922
G1 X66.163 Y136.706 E2910.85927
G1 X61.101 Y134.452 E2911.79018
G1 X56.62 Y131.196 E2912.72074
G1 X52.912 Y127.077 E2913.65182
G1 X50.14 Y122.278 E2914.58288
G1 X48.426 Y117.005 E2915.51437
G1 X47.848 Y111.498 E2916.44463
G1 X48.427 Y105.994 E2917.3744
G1 X50.14 Y100.721 E2918.30584
G1 X52.912 Y95.923 E2919.23676
G1 X56.57 Y91.859 E2920.15536
G1 X56.682 Y91.757 E2920.18081
G1 X61.101 Y88.548 E2921.0983
G1 X66.163 Y86.294 E2922.02921
G1 X71.578 Y85.143 E2922.95925
G1 X77.124 Y85.143 E2923.89098
G1 X82.539 Y86.294 E2924.82102
G1 X87.599 Y88.547 E2925.75156
G1 X92.084 Y91.807 E2926.68306
G1 X95.792 Y95.923 E2927.61377
G1 X98.562 Y100.722 E2928.54466
G1 X100.563 Y106.879 E2929.63229
G1 X103.025 Y106.49 E2930.05104
G1 X130.096 Y106.49 E2934.59897
G1 X130.096 Y106.651 E2934.62602
G1 X132.609 Y107.048 E2935.05344
G1 X133.966 Y102.874 E2935.7908
G1 X136.195 Y98.964 E2936.54692
G1 X139.232 Y95.556 E2937.31381
G1 X139.31 Y95.485 E2937.33153
G1 X142.899 Y92.878 E2938.07677
G1 X147.005 Y91.05 E2938.83185
G1 X150.846 Y90.235 E2939.4915
G1 X150.846 Y86.99 E2940.03666
G1 X156.45 Y86.99 E2940.97814
G1 X156.45 Y90.234 E2941.52313
G1 X160.292 Y91.05 E2942.18298
G1 X164.397 Y92.877 E2942.93784
G1 X168.036 Y95.522 E2943.69362
G1 X171.043 Y98.862 E2944.44865
G1 X173.292 Y102.756 E2945.20411
G1 X174.683 Y107.037 E2945.96033
G1 X175.152 Y111.502 E2946.71458
G1 X174.682 Y115.966 E2947.46867
G1 X173.33 Y120.126 E2948.20354
G1 X171.102 Y124.036 E2948.95958
G1 X168.066 Y127.444 E2949.72636
G1 X167.988 Y127.515 E2949.74408
G1 X164.399 Y130.122 E2950.48931
G1 X160.292 Y131.95 E2951.24455
G1 X155.899 Y132.884 E2951.99907
G1 X151.398 Y132.884 E2952.75523
G1 X147.005 Y131.95 E2953.50976
G1 X142.901 Y130.123 E2954.26446
G1 X139.262 Y127.477 E2955.02034
G1 X136.253 Y124.138 E2955.77546
G1 X134.004 Y120.242 E2956.53122
G1 X132.61 Y115.948 E2957.28967
G1 X130.096 Y116.345 E2957.71726
G1 X130.096 Y116.51 E2957.74498
G1 X103.013 Y116.51 E2962.29492
G1 X100.563 Y116.123 E2962.71163
G1 X98.562 Y122.279 E2963.7991
G1 X95.791 Y127.077 E2964.72993
G1 X92.132 Y131.141 E2965.64864
G1 X92.02 Y131.243 E2965.67409
M204 S5000
M205 X30 Y30
G0 F2400 X58.235 Y90.256
M204 S500
M205 X5 Y5
G1 F900 X52.559 Y95.932 E2967.02264
M204 S5000
M205 X30 Y30
G0 F2400 X51.4 Y97.94
M204 S500
M205 X5 Y5
G1 F900 X61.141 Y88.199 E2969.33698
M204 S5000
M205 X30 Y30
G0 F2400 X62.67 Y87.519
M204 S500
M205 X5 Y5
G1 F900 X50.239 Y99.949 E2972.29032
M204 S5000
M205 X30 Y30
G0 F2400 X49.588 Y101.449
M204 S500
M205 X5 Y5
G1 F900 X64.199 Y86.838 E2975.76171
M204 S5000
M205 X30 Y30
G0 F2400 X65.728 Y86.158
M204 S500
M205 X5 Y5
G1 F900 X49.179 Y102.706 E2979.69344
M204 S5000
M205 X30 Y30
G0 F2400 X48.771 Y103.963
M204 S500
M205 X5 Y5
G1 F900 X66.907 Y85.827 E2984.00233
M204 S5000
M205 X30 Y30
G0 F2400 X67.984 Y85.598
M204 S500
M205 X5 Y5
G1 F900 X48.363 Y105.219 E2988.66404
M204 S5000
M205 X30 Y30
G0 F2400 X48.088 Y106.343
M204 S500
M205 X5 Y5
G1 F900 X69.062 Y85.369 E2993.64721
M204 S5000
M205 X30 Y30
G0 F2400 X70.14 Y85.14
M204 S500
M205 X5 Y5
G1 F900 X47.989 Y107.291 E2998.91002
M204 S5000
M205 X30 Y30
G0 F2400 X47.889 Y108.239
M204 S500
M205 X5 Y5
G1 F900 X71.217 Y84.911 E3004.45247
M204 S5000
M205 X30 Y30
G0 F2400 X72.135 Y84.842
M204 S500
M205 X5 Y5
G1 F900 X47.789 Y109.187 E3010.23667
M204 S5000
M205 X30 Y30
G0 F2400 X47.69 Y110.136
M204 S500
M205 X5 Y5
G1 F900 X72.984 Y84.842 E3016.24621
M204 S5000
M205 X30 Y30
G0 F2400 X73.832 Y84.842
M204 S500
M205 X5 Y5
G1 F900 X47.59 Y111.084 E3022.48099
M204 S5000
M205 X30 Y30
G0 F2400 X47.592 Y111.93
M204 S500
M205 X5 Y5
G1 F900 X74.681 Y84.842 E3028.91689
M204 S5000
M205 X30 Y30
G0 F2400 X75.529 Y84.842
M204 S500
M205 X5 Y5
G1 F900 X47.673 Y112.698 E3035.53514
M204 S5000
M205 X30 Y30
G0 F2400 X47.753 Y113.466
M204 S500
M205 X5 Y5
G1 F900 X76.378 Y84.842 E3042.33598
M204 S5000
M205 X30 Y30
G0 F2400 X77.214 Y84.854
M204 S500
M205 X5 Y5
G1 F900 X47.834 Y114.234 E3049.31631
M204 S5000
M205 X30 Y30
G0 F2400 X47.914 Y115.002
M204 S500
M205 X5 Y5
G1 F900 X77.913 Y85.003 E3056.44371
M204 S5000
M205 X30 Y30
G0 F2400 X78.614 Y85.151
M204 S500
M205 X5 Y5
G1 F900 X47.995 Y115.77 E3063.71841
M204 S5000
M205 X30 Y30
G0 F2400 X48.075 Y116.538
M204 S500
M205 X5 Y5
G1 F900 X79.314 Y85.3 E3071.1403
M204 S5000
M205 X30 Y30
G0 F2400 X80.014 Y85.448
M204 S500
M205 X5 Y5
G1 F900 X48.196 Y117.266 E3078.69987
M204 S5000
M205 X30 Y30
G0 F2400 X48.404 Y117.906
M204 S500
M205 X5 Y5
G1 F900 X80.713 Y85.598 E3086.37598
M204 S5000
M205 X30 Y30
G0 F2400 X81.413 Y85.746
M204 S500
M205 X5 Y5
G1 F900 X48.612 Y118.547 E3094.1691
M204 S5000
M205 X30 Y30
G0 F2400 X48.82 Y119.187
M204 S500
M205 X5 Y5
G1 F900 X82.113 Y85.895 E3102.07899
M204 S5000
M205 X30 Y30
G0 F2400 X82.783 Y86.073
M204 S500
M205 X5 Y5
G1 F900 X49.029 Y119.827 E3110.09853
M204 S5000
M205 X30 Y30
G0 F2400 X49.237 Y120.468
M204 S500
M205 X5 Y5
G1 F900 X83.37 Y86.334 E3118.20824
M204 S5000
M205 X30 Y30
G0 F2400 X83.957 Y86.596
M204 S500
M205 X5 Y5
G1 F900 X49.445 Y121.108 E3126.40787
M204 S5000
M205 X30 Y30
G0 F2400 X49.653 Y121.748
M204 S500
M205 X5 Y5
G1 F900 X84.544 Y86.858 E3134.69743
M204 S5000
M205 X30 Y30
G0 F2400 X85.132 Y87.119
M204 S500
M205 X5 Y5
G1 F900 X49.862 Y122.388 E3143.07704
M204 S5000
M205 X30 Y30
G0 F2400 X50.171 Y122.928
M204 S500
M205 X5 Y5
G1 F900 X85.719 Y87.38 E3151.52281
M204 S5000
M205 X30 Y30
G0 F2400 X86.305 Y87.642
M204 S500
M205 X5 Y5
G1 F900 X50.481 Y123.466 E3160.03416
M204 S5000
M205 X30 Y30
G0 F2400 X50.792 Y124.004
M204 S500
M205 X5 Y5
G1 F900 X86.892 Y87.903 E3168.6112
M204 S5000
M205 X30 Y30
G0 F2400 X87.48 Y88.164
M204 S500
M205 X5 Y5
G1 F900 X51.103 Y124.542 E3177.25405
M204 S5000
M205 X30 Y30
G0 F2400 X51.413 Y125.08
M204 S500
M205 X5 Y5
G1 F900 X88.015 Y88.478 E3185.95025
M204 S5000
M205 X30 Y30
G0 F2400 X88.506 Y88.835
M204 S500
M205 X5 Y5
G1 F900 X51.724 Y125.618 E3194.68932
M204 S5000
M205 X30 Y30
G0 F2400 X52.034 Y126.156
M204 S500
M205 X5 Y5
G1 F900 X88.997 Y89.193 E3203.47128
M204 S5000
M205 X30 Y30
G0 F2400 X89.489 Y89.55
M204 S500
M205 X5 Y5
G1 F900 X52.345 Y126.693 E3212.29613
M204 S5000
M205 X30 Y30
G0 F2400 X52.656 Y127.231
M204 S500
M205 X5 Y5
G1 F900 X89.98 Y89.907 E3221.16386
M204 S5000
M205 X30 Y30
G0 F2400 X90.472 Y90.264
M204 S500
M205 X5 Y5
G1 F900 X53.054 Y127.682 E3230.05392
M204 S5000
M205 X30 Y30
G0 F2400 X53.456 Y128.128
M204 S500
M205 X5 Y5
G1 F900 X90.962 Y90.622 E3238.96489
M204 S5000
M205 X30 Y30
G0 F2400 X91.454 Y90.979
M204 S500
M205 X5 Y5
G1 F900 X53.858 Y128.574 E3247.89713
M204 S5000
M205 X30 Y30
G0 F2400 X54.26 Y129.021
M204 S500
M205 X5 Y5
G1 F900 X91.945 Y91.336 E3256.85063
M204 S5000
M205 X30 Y30
G0 F2400 X92.408 Y91.721
M204 S500
M205 X5 Y5
G1 F900 X54.662 Y129.467 E3265.81862
M204 S5000
M205 X30 Y30
G0 F2400 X55.064 Y129.914
M204 S500
M205 X5 Y5
G1 F900 X92.811 Y92.167 E3274.78685
M204 S5000
M205 X30 Y30
G0 F2400 X93.212 Y92.614
M204 S500
M205 X5 Y5
G1 F900 X55.466 Y130.36 E3283.75484
M204 S5000
M205 X30 Y30
G0 F2400 X55.869 Y130.806
M204 S500
M205 X5 Y5
G1 F900 X93.615 Y93.06 E3292.72283
M204 S5000
M205 X30 Y30
G0 F2400 X94.017 Y93.507
M204 S500
M205 X5 Y5
G1 F900 X56.27 Y131.253 E3301.69094
M204 S5000
M205 X30 Y30
G0 F2400 X56.728 Y131.644
M204 S500
M205 X5 Y5
G1 F900 X94.419 Y93.953 E3310.64587
M204 S5000
M205 X30 Y30
G0 F2400 X94.822 Y94.399
M204 S500
M205 X5 Y5
G1 F900 X57.219 Y132.001 E3319.57977
M204 S5000
M205 X30 Y30
G0 F2400 X57.711 Y132.359
M204 S500
M205 X5 Y5
G1 F900 X95.223 Y94.846 E3328.49228
M204 S5000
M205 X30 Y30
G0 F2400 X95.626 Y95.292
M204 S500
M205 X5 Y5
G1 F900 X58.202 Y132.716 E3337.38377
M204 S5000
M205 X30 Y30
G0 F2400 X58.694 Y133.073
M204 S500
M205 X5 Y5
G1 F900 X96.028 Y95.738 E3346.25399
M204 S5000
M205 X30 Y30
G0 F2400 X96.34 Y96.275
M204 S500
M205 X5 Y5
G1 F900 X59.185 Y133.43 E3355.08157
M204 S5000
M205 X30 Y30
G0 F2400 X59.676 Y133.787
M204 S500
M205 X5 Y5
G1 F900 X96.651 Y96.812 E3363.86638
M204 S5000
M205 X30 Y30
G0 F2400 X96.962 Y97.35
M204 S500
M205 X5 Y5
G1 F900 X60.168 Y134.144 E3372.60819
M204 S5000
M205 X30 Y30
G0 F2400 X60.659 Y134.501
M204 S500
M205 X5 Y5
G1 F900 X97.272 Y97.889 E3381.30688
M204 S5000
M205 X30 Y30
G0 F2400 X97.582 Y98.427
M204 S500
M205 X5 Y5
G1 F900 X61.19 Y134.819 E3389.95318
M204 S5000
M205 X30 Y30
G0 F2400 X61.777 Y135.081
M204 S500
M205 X5 Y5
G1 F900 X97.893 Y98.965 E3398.5339
M204 S5000
M205 X30 Y30
G0 F2400 X98.204 Y99.502
M204 S500
M205 X5 Y5
G1 F900 X62.363 Y135.343 E3407.04929
M204 S5000
M205 X30 Y30
G0 F2400 X62.951 Y135.603
M204 S500
M205 X5 Y5
G1 F900 X98.514 Y100.04 E3415.49863
M204 S5000
M205 X30 Y30
G0 F2400 X98.825 Y100.578
M204 S500
M205 X5 Y5
G1 F900 X63.538 Y135.865 E3423.88239
M204 S5000
M205 X30 Y30
G0 F2400 X64.125 Y136.127
M204 S500
M205 X5 Y5
G1 F900 X99.037 Y101.215 E3432.17706
M204 S5000
M205 X30 Y30
G0 F2400 X99.245 Y101.855
M204 S500
M205 X5 Y5
G1 F900 X64.712 Y136.388 E3440.38168
M204 S5000
M205 X30 Y30
G0 F2400 X65.299 Y136.649
M204 S500
M205 X5 Y5
G1 F900 X99.453 Y102.495 E3448.49626
M204 S5000
M205 X30 Y30
G0 F2400 X99.661 Y103.136
M204 S500
M205 X5 Y5
G1 F900 X65.886 Y136.911 E3456.52079
M204 S5000
M205 X30 Y30
G0 F2400 X66.55 Y137.095
M204 S500
M205 X5 Y5
G1 F900 X99.869 Y103.777 E3464.43686
M204 S5000
M205 X30 Y30
G0 F2400 X100.078 Y104.417
M204 S500
M205 X5 Y5
G1 F900 X67.25 Y137.244 E3472.23627
M204 S5000
M205 X30 Y30
G0 F2400 X67.95 Y137.392
M204 S500
M205 X5 Y5
G1 F900 X100.286 Y105.057 E3479.9188
M204 S5000
M205 X30 Y30
G0 F2400 X100.494 Y105.698
M204 S500
M205 X5 Y5
G1 F900 X68.65 Y137.541 E3487.48443
M204 S5000
M205 X30 Y30
G0 F2400 X69.35 Y137.69
M204 S500
M205 X5 Y5
G1 F900 X100.702 Y106.338 E3494.93328
M204 S5000
M205 X30 Y30
G0 F2400 X101.456 Y106.433
M204 S500
M205 X5 Y5
G1 F900 X70.05 Y137.839 E3502.39497
M204 S5000
M205 X30 Y30
G0 F2400 X70.75 Y137.987
M204 S500
M205 X5 Y5
G1 F900 X102.464 Y106.273 E3509.92983
M204 S5000
M205 X30 Y30
G0 F2400 X103.397 Y106.189
M204 S500
M205 X5 Y5
G1 F900 X71.45 Y138.136 E3517.52005
M204 S5000
M205 X30 Y30
G0 F2400 X72.279 Y138.155
M204 S500
M205 X5 Y5
G1 F900 X104.245 Y106.189 E3525.11478
M204 S5000
M205 X30 Y30
G0 F2400 X105.094 Y106.189
M204 S500
M205 X5 Y5
G1 F900 X73.127 Y138.155 E3532.70964
M204 S5000
M205 X30 Y30
G0 F2400 X73.976 Y138.155
M204 S500
M205 X5 Y5
G1 F900 X105.942 Y106.189 E3540.30437
M204 S5000
M205 X30 Y30
G0 F2400 X106.791 Y106.189
M204 S500
M205 X5 Y5
G1 F900 X74.824 Y138.155 E3547.89922
M204 S5000
M205 X30 Y30
G0 F2400 X75.673 Y138.155
M204 S500
M205 X5 Y5
G1 F900 X107.64 Y106.189 E3555.49408
M204 S5000
M205 X30 Y30
G0 F2400 X108.488 Y106.189
M204 S500
M205 X5 Y5
G1 F900 X76.521 Y138.155 E3563.08893
M204 S5000
M205 X30 Y30
G0 F2400 X77.426 Y138.099
M204 S500
M205 X5 Y5
G1 F900 X109.337 Y106.189 E3570.67048
M204 S5000
M205 X30 Y30
G0 F2400 X110.185 Y106.189
M204 S500
M205 X5 Y5
G1 F900 X78.504 Y137.87 E3578.1975
M204 S5000
M205 X30 Y30
G0 F2400 X79.582 Y137.641
M204 S500
M205 X5 Y5
G1 F900 X111.034 Y106.189 E3585.67011
M204 S5000
M205 X30 Y30
G0 F2400 X111.882 Y106.189
M204 S500
M205 X5 Y5
G1 F900 X101.496 Y116.575 E3588.1377
M204 S5000
M205 X30 Y30
G0 F2400 X102.229 Y116.69
M204 S500
M205 X5 Y5
G1 F900 X112.731 Y106.189 E3590.63273
M204 S5000
M205 X30 Y30
G0 F2400 X113.579 Y106.189
M204 S500
M205 X5 Y5
G1 F900 X102.963 Y116.805 E3593.15496
M204 S5000
M205 X30 Y30
G0 F2400 X103.807 Y116.809
M204 S500
M205 X5 Y5
G1 F900 X114.428 Y106.189 E3595.67826
M204 S5000
M205 X30 Y30
G0 F2400 X115.276 Y106.189
M204 S500
M205 X5 Y5
G1 F900 X104.656 Y116.809 E3598.20145
M204 S5000
M205 X30 Y30
G0 F2400 X105.504 Y116.809
M204 S500
M205 X5 Y5
G1 F900 X116.125 Y106.189 E3600.72475
M204 S5000
M205 X30 Y30
G0 F2400 X116.973 Y106.189
M204 S500
M205 X5 Y5
G1 F900 X106.353 Y116.809 E3603.24793
M204 S5000
M205 X30 Y30
G0 F2400 X107.201 Y116.809
M204 S500
M205 X5 Y5
G1 F900 X117.822 Y106.189 E3605.77123
M204 S5000
M205 X30 Y30
G0 F2400 X118.67 Y106.189
M204 S500
M205 X5 Y5
G1 F900 X108.05 Y116.809 E3608.29442
M204 S5000
M205 X30 Y30
G0 F2400 X108.898 Y116.809
M204 S500
M205 X5 Y5
G1 F900 X119.519 Y106.189 E3610.81772
M204 S5000
M205 X30 Y30
G0 F2400 X120.367 Y106.189
M204 S500
M205 X5 Y5
G1 F900 X109.747 Y116.809 E3613.3409
M204 S5000
M205 X30 Y30
G0 F2400 X110.595 Y116.809
M204 S500
M205 X5 Y5
G1 F900 X121.216 Y106.189 E3615.86421
M204 S5000
M205 X30 Y30
G0 F2400 X122.065 Y106.189
M204 S500
M205 X5 Y5
G1 F900 X111.444 Y116.809 E3618.38751
M204 S5000
M205 X30 Y30
G0 F2400 X112.292 Y116.809
M204 S500
M205 X5 Y5
G1 F900 X122.913 Y106.189 E3620.91081
M204 S5000
M205 X30 Y30
G0 F2400 X123.762 Y106.189
M204 S500
M205 X5 Y5
G1 F900 X113.141 Y116.809 E3623.43411
M204 S5000
M205 X30 Y30
G0 F2400 X113.989 Y116.809
M204 S500
M205 X5 Y5
G1 F900 X124.61 Y106.189 E3625.95741
M204 S5000
M205 X30 Y30
G0 F2400 X125.459 Y106.189
M204 S500
M205 X5 Y5
G1 F900 X114.838 Y116.809 E3628.48072
M204 S5000
M205 X30 Y30
G0 F2400 X115.686 Y116.809
M204 S500
M205 X5 Y5
G1 F900 X126.307 Y106.189 E3631.00402
M204 S5000
M205 X30 Y30
G0 F2400 X127.156 Y106.189
M204 S500
M205 X5 Y5
G1 F900 X116.535 Y116.809 E3633.52732
M204 S5000
M205 X30 Y30
G0 F2400 X117.383 Y116.81
M204 S500
M205 X5 Y5
G1 F900 X128.004 Y106.189 E3636.05074
M204 S5000
M205 X30 Y30
G0 F2400 X128.853 Y106.189
M204 S500
M205 X5 Y5
G1 F900 X118.231 Y116.81 E3638.57428
M204 S5000
M205 X30 Y30
G0 F2400 X119.08 Y116.81
M204 S500
M205 X5 Y5
G1 F900 X129.701 Y106.189 E3641.0977
M204 S5000
M205 X30 Y30
G0 F2400 X130.394 Y106.344
M204 S500
M205 X5 Y5
G1 F900 X119.928 Y116.81 E3643.5843
M204 S5000
M205 X30 Y30
G0 F2400 X120.777 Y116.81
M204 S500
M205 X5 Y5
G1 F900 X131.084 Y106.503 E3646.03311
M204 S5000
M205 X30 Y30
G0 F2400 X131.817 Y106.618
M204 S500
M205 X5 Y5
G1 F900 X121.625 Y116.81 E3648.45461
M204 S5000
M205 X30 Y30
G0 F2400 X122.474 Y116.81
M204 S500
M205 X5 Y5
G1 F900 X148.956 Y90.328 E3654.74641
M204 S5000
M205 X30 Y30
G0 F2400 X150.033 Y90.1
M204 S500
M205 X5 Y5
G1 F900 X123.322 Y116.81 E3661.0925
M204 S5000
M205 X30 Y30
G0 F2400 X124.171 Y116.81
M204 S500
M205 X5 Y5
G1 F900 X154.292 Y86.689 E3668.24889
M204 S5000
M205 X30 Y30
G0 F2400 X155.14 Y86.689
M204 S500
M205 X5 Y5
G1 F900 X125.02 Y116.81 E3675.40515
M204 S5000
M205 X30 Y30
G0 F2400 X125.868 Y116.81
M204 S500
M205 X5 Y5
G1 F900 X155.989 Y86.689 E3682.56154
M204 S5000
M205 X30 Y30
G0 F2400 X156.749 Y86.778
M204 S500
M205 X5 Y5
G1 F900 X126.717 Y116.81 E3689.69678
M204 S5000
M205 X30 Y30
G0 F2400 X127.565 Y116.81
M204 S500
M205 X5 Y5
G1 F900 X156.749 Y87.626 E3696.63054
M204 S5000
M205 X30 Y30
G0 F2400 X156.749 Y88.475
M204 S500
M205 X5 Y5
G1 F900 X128.414 Y116.81 E3703.36259
M204 S5000
M205 X30 Y30
G0 F2400 X129.262 Y116.81
M204 S500
M205 X5 Y5
G1 F900 X156.749 Y89.323 E3709.89317
M204 S5000
M205 X30 Y30
G0 F2400 X156.899 Y90.022
M204 S500
M205 X5 Y5
G1 F900 X130.111 Y116.81 E3716.25768
M204 S5000
M205 X30 Y30
G0 F2400 X131.313 Y116.456
M204 S500
M205 X5 Y5
G1 F900 X157.599 Y90.17 E3722.50291
M204 S5000
M205 X30 Y30
G0 F2400 X158.299 Y90.319
M204 S500
M205 X5 Y5
G1 F900 X132.32 Y116.297 E3728.67509
M204 S5000
M205 X30 Y30
G0 F2400 X132.593 Y116.873
M204 S500
M205 X5 Y5
G1 F900 X158.999 Y90.467 E3734.94883
M204 S5000
M205 X30 Y30
G0 F2400 X159.699 Y90.616
M204 S500
M205 X5 Y5
G1 F900 X132.801 Y117.514 E3741.33947
M204 S5000
M205 X30 Y30
G0 F2400 X133.01 Y118.154
M204 S500
M205 X5 Y5
G1 F900 X160.396 Y90.767 E3747.84617
M204 S5000
M205 X30 Y30
G0 F2400 X160.983 Y91.029
M204 S500
M205 X5 Y5
G1 F900 X133.218 Y118.794 E3754.4428
M204 S5000
M205 X30 Y30
G0 F2400 X133.426 Y119.435
M204 S500
M205 X5 Y5
G1 F900 X161.571 Y91.29 E3761.12971
M204 S5000
M205 X30 Y30
G0 F2400 X162.157 Y91.551
M204 S500
M205 X5 Y5
G1 F900 X133.634 Y120.075 E3767.90655
M204 S5000
M205 X30 Y30
G0 F2400 X133.899 Y120.659
M204 S500
M205 X5 Y5
G1 F900 X162.744 Y91.813 E3774.75989
M204 S5000
M205 X30 Y30
G0 F2400 X163.332 Y92.074
M204 S500
M205 X5 Y5
G1 F900 X134.209 Y121.197 E3781.67916
M204 S5000
M205 X30 Y30
G0 F2400 X134.519 Y121.735
M204 S500
M205 X5 Y5
G1 F900 X163.919 Y92.336 E3788.66413
M204 S5000
M205 X30 Y30
G0 F2400 X164.506 Y92.597
M204 S500
M205 X5 Y5
G1 F900 X134.83 Y122.273 E3795.71478
M204 S5000
M205 X30 Y30
G0 F2400 X135.14 Y122.811
M204 S500
M205 X5 Y5
G1 F900 X165.004 Y92.947 E3802.81011
M204 S5000
M205 X30 Y30
G0 F2400 X165.496 Y93.304
M204 S500
M205 X5 Y5
G1 F900 X135.451 Y123.349 E3809.94844
M204 S5000
M205 X30 Y30
G0 F2400 X135.761 Y123.887
M204 S500
M205 X5 Y5
G1 F900 X165.986 Y93.662 E3817.12953
M204 S5000
M205 X30 Y30
G0 F2400 X166.478 Y94.019
M204 S500
M205 X5 Y5
G1 F900 X136.091 Y124.406 E3824.34911
M204 S5000
M205 X30 Y30
G0 F2400 X136.493 Y124.853
M204 S500
M205 X5 Y5
G1 F900 X166.969 Y94.376 E3831.58996
M204 S5000
M205 X30 Y30
G0 F2400 X167.461 Y94.733
M204 S500
M205 X5 Y5
G1 F900 X136.895 Y125.299 E3838.85207
M204 S5000
M205 X30 Y30
G0 F2400 X137.298 Y125.745
M204 S500
M205 X5 Y5
G1 F900 X167.952 Y95.091 E3846.13509
M204 S5000
M205 X30 Y30
G0 F2400 X168.405 Y95.486
M204 S500
M205 X5 Y5
G1 F900 X137.7 Y126.191 E3853.43023
M204 S5000
M205 X30 Y30
G0 F2400 X138.102 Y126.637
M204 S500
M205 X5 Y5
G1 F900 X168.807 Y95.933 E3860.72524
M204 S5000
M205 X30 Y30
G0 F2400 X169.209 Y96.379
M204 S500
M205 X5 Y5
G1 F900 X138.504 Y127.084 E3868.02038
M204 S5000
M205 X30 Y30
G0 F2400 X138.906 Y127.53
M204 S500
M205 X5 Y5
G1 F900 X169.611 Y96.826 E3875.3154
M204 S5000
M205 X30 Y30
G0 F2400 X170.013 Y97.272
M204 S500
M205 X5 Y5
G1 F900 X139.363 Y127.922 E3882.59746
M204 S5000
M205 X30 Y30
G0 F2400 X139.855 Y128.279
M204 S500
M205 X5 Y5
G1 F900 X170.415 Y97.719 E3889.85815
M204 S5000
M205 X30 Y30
G0 F2400 X170.817 Y98.165
M204 S500
M205 X5 Y5
G1 F900 X140.346 Y128.636 E3897.09769
M204 S5000
M205 X30 Y30
G0 F2400 X140.837 Y128.993
M204 S500
M205 X5 Y5
G1 F900 X171.22 Y98.611 E3904.3162
M204 S5000
M205 X30 Y30
G0 F2400 X171.545 Y99.134
M204 S500
M205 X5 Y5
G1 F900 X141.328 Y129.351 E3911.4954
M204 S5000
M205 X30 Y30
G0 F2400 X141.82 Y129.708
M204 S500
M205 X5 Y5
G1 F900 X171.856 Y99.672 E3918.63159
M204 S5000
M205 X30 Y30
G0 F2400 X172.167 Y100.21
M204 S500
M205 X5 Y5
G1 F900 X142.311 Y130.065 E3925.72489
M204 S5000
M205 X30 Y30
G0 F2400 X142.813 Y130.412
M204 S500
M205 X5 Y5
G1 F900 X172.477 Y100.748 E3932.7727
M204 S5000
M205 X30 Y30
G0 F2400 X172.788 Y101.285
M204 S500
M205 X5 Y5
G1 F900 X143.4 Y130.674 E3939.75505
M204 S5000
M205 X30 Y30
G0 F2400 X143.987 Y130.935
M204 S500
M205 X5 Y5
G1 F900 X173.099 Y101.824 E3946.67159
M204 S5000
M205 X30 Y30
G0 F2400 X173.409 Y102.362
M204 S500
M205 X5 Y5
G1 F900 X144.574 Y131.197 E3953.52244
M204 S5000
M205 X30 Y30
G0 F2400 X145.161 Y131.458
M204 S500
M205 X5 Y5
G1 F900 X173.669 Y102.95 E3960.29559
M204 S5000
M205 X30 Y30
G0 F2400 X173.877 Y103.591
M204 S500
M205 X5 Y5
G1 F900 X145.748 Y131.719 E3966.97858
M204 S5000
M205 X30 Y30
G0 F2400 X146.335 Y131.981
M204 S500
M205 X5 Y5
G1 F900 X174.085 Y104.231 E3973.57164
M204 S5000
M205 X30 Y30
G0 F2400 X174.294 Y104.871
M204 S500
M205 X5 Y5
G1 F900 X146.924 Y132.24 E3980.07431
M204 S5000
M205 X30 Y30
G0 F2400 X147.624 Y132.389
M204 S500
M205 X5 Y5
G1 F900 X174.501 Y105.512 E3986.45996
M204 S5000
M205 X30 Y30
G0 F2400 X174.709 Y106.152
M204 S500
M205 X5 Y5
G1 F900 X148.324 Y132.538 E3992.72883
M204 S5000
M205 X30 Y30
G0 F2400 X149.024 Y132.687
M204 S500
M205 X5 Y5
G1 F900 X174.917 Y106.793 E3998.88081
M204 S5000
M205 X30 Y30
G0 F2400 X175.034 Y107.525
M204 S500
M205 X5 Y5
G1 F900 X149.724 Y132.835 E4004.89416
M204 S5000
M205 X30 Y30
G0 F2400 X150.424 Y132.984
M204 S500
M205 X5 Y5
G1 F900 X175.114 Y108.293 E4010.76032
M204 S5000
M205 X30 Y30
G0 F2400 X175.196 Y109.06
M204 S500
M205 X5 Y5
G1 F900 X151.123 Y133.133 E4016.47978
M204 S5000
M205 X30 Y30
G0 F2400 X151.921 Y133.184
M204 S500
M205 X5 Y5
G1 F900 X175.276 Y109.828 E4022.02876
M204 S5000
M205 X30 Y30
G0 F2400 X175.357 Y110.596
M204 S500
M205 X5 Y5
G1 F900 X152.769 Y133.184 E4027.3954
M204 S5000
M205 X30 Y30
G0 F2400 X153.618 Y133.184
M204 S500
M205 X5 Y5
G1 F900 X175.438 Y111.364 E4032.57956
M204 S5000
M205 X30 Y30
G0 F2400 X175.37 Y112.28
M204 S500
M205 X5 Y5
G1 F900 X154.466 Y133.184 E4037.5461
M204 S5000
M205 X30 Y30
G0 F2400 X155.315 Y133.184
M204 S500
M205 X5 Y5
G1 F900 X175.27 Y113.229 E4042.28717
M204 S5000
M205 X30 Y30
G0 F2400 X175.17 Y114.177
M204 S500
M205 X5 Y5
G1 F900 X156.226 Y133.122 E4046.78815
M204 S5000
M205 X30 Y30
G0 F2400 X157.303 Y132.892
M204 S500
M205 X5 Y5
G1 F900 X175.07 Y115.126 E4051.00926
M204 S5000
M205 X30 Y30
G0 F2400 X174.955 Y116.089
M204 S500
M205 X5 Y5
G1 F900 X158.381 Y132.663 E4054.94704
M204 S5000
M205 X30 Y30
G0 F2400 X159.458 Y132.434
M204 S500
M205 X5 Y5
G1 F900 X174.547 Y117.345 E4058.532
M204 S5000
M205 X30 Y30
G0 F2400 X174.139 Y118.602
M204 S500
M205 X5 Y5
G1 F900 X160.6 Y132.141 E4061.7487
M204 S5000
M205 X30 Y30
G0 F2400 X162.13 Y131.46
M204 S500
M205 X5 Y5
G1 F900 X173.732 Y119.858 E4064.5052
M204 S5000
M205 X30 Y30
G0 F2400 X172.828 Y121.61
M204 S500
M205 X5 Y5
G1 F900 X163.659 Y130.779 E4066.68364
M204 S5000
M205 X30 Y30
G0 F2400 X165.847 Y129.44
M204 S500
M205 X5 Y5
G1 F900 X171.703 Y123.584 E4068.07496
M204 S5000
M205 X30 Y30
G0 F2400 X150.545 Y89.587
M204 S500
M205 X5 Y5
G1 F900 X153.443 Y86.689 E4068.76349
M204 S5000
M205 X30 Y30
G0 F2400 X152.595 Y86.689
M204 S500
M205 X5 Y5
G1 F900 X150.545 Y88.739 E4069.25054
M204 S5000
M205 X30 Y30
G0 F2400 X150.545 Y87.89
M204 S500
M205 X5 Y5
G1 F900 X151.746 Y86.689 E4069.53588
M204 S5000
M205 X30 Y30
G0 F2400 X150.898 Y86.689
M204 S500
M205 X5 Y5
G1 F900 X150.545 Y87.042 E4069.61975
M204 S5000
M205 X30 Y30
G0 F2400 X150.287 Y89.782
G0 X147.879 Y90.557
M204 S500
M205 X5 Y5
G1 F900 X132.728 Y105.708 E4073.21945
M204 S5000
M205 X30 Y30
G0 F2400 X133.136 Y104.451
M204 S500
M205 X5 Y5
G1 F900 X146.755 Y90.832 E4076.45516
M204 S5000
M205 X30 Y30
G0 F2400 X145.225 Y91.513
M204 S500
M205 X5 Y5
G1 F900 X133.544 Y103.194 E4079.23042
M204 S5000
M205 X30 Y30
G0 F2400 X134.418 Y101.471
M204 S500
M205 X5 Y5
G1 F900 X143.696 Y92.194 E4081.43464
M204 S5000
M205 X30 Y30
G0 F2400 X141.569 Y93.472
M204 S500
M205 X5 Y5
G1 F900 X135.544 Y99.497 E4082.86611
M204 S5000
M205 X30 Y30
G0 F2400 X130.656 Y116.824
G0 X100.948 Y116.75
G0 X100.362 Y117.709
M204 S500
M205 X5 Y5
G1 F900 X80.659 Y137.412 E4087.5473
M204 S5000
M205 X30 Y30
G0 F2400 X81.736 Y137.183
M204 S500
M205 X5 Y5
G1 F900 X99.953 Y118.966 E4091.87544
M204 S5000
M205 X30 Y30
G0 F2400 X99.545 Y120.223
M204 S500
M205 X5 Y5
G1 F900 X82.892 Y136.876 E4095.83199
M204 S5000
M205 X30 Y30
G0 F2400 X84.42 Y136.196
M204 S500
M205 X5 Y5
G1 F900 X99.136 Y121.48 E4099.32833
M204 S5000
M205 X30 Y30
G0 F2400 X98.524 Y122.941
M204 S500
M205 X5 Y5
G1 F900 X85.949 Y135.516 E4102.316
M204 S5000
M205 X30 Y30
G0 F2400 X87.479 Y134.835
M204 S500
M205 X5 Y5
G1 F900 X97.365 Y124.948 E4104.66491
M204 S5000
M205 X30 Y30
G0 F2400 X96.206 Y126.956
M204 S500
M205 X5 Y5
G1 F900 X90.3 Y132.862 E4106.06811
M204 S5000
M205 X30 Y30
G0 F2400 X90.12 Y132.611
;MESH:NONMESH
G0 F600 X90.12 Y132.611 Z3.58
G0 F2400 X100.948 Y116.75
G0 X130.616 Y117.03
G0 X130.686 Y117.1
;TIME_ELAPSED:10779.402759
;LAYER:10
M204 S1000
M205 X10 Y10
;TYPE:WALL-INNER
;MESH:[RUG]_Suzuki_325.stl
G1 F600 X102.486 Y117.1 E4110.80571
G1 X102.486 Y117.024 E4110.81848
G1 X100.968 Y116.784 E4111.07667
G1 X99.104 Y122.519 E4112.08976
G1 X96.274 Y127.424 E4113.04112
G1 X92.557 Y131.55 E4113.97409
G1 X92.385 Y131.705 E4114.01299
G1 X87.898 Y134.966 E4114.94485
G1 X82.723 Y137.27 E4115.89653
G1 X77.185 Y138.447 E4116.84769
G1 X71.517 Y138.447 E4117.79991
G1 X65.979 Y137.27 E4118.75108
G1 X60.804 Y134.966 E4119.70275
G1 X56.221 Y131.636 E4120.65448
G1 X52.433 Y127.428 E4121.60567
G1 X49.598 Y122.52 E4122.55788
G1 X47.847 Y117.131 E4123.50983
G1 X47.256 Y111.5 E4124.46103
G1 X47.847 Y105.867 E4125.41257
G1 X49.598 Y100.481 E4126.36403
G1 X52.432 Y95.573 E4127.31616
G1 X56.14 Y91.454 E4128.24725
G1 X56.317 Y91.295 E4128.28722
G1 X60.804 Y88.034 E4129.21908
G1 X65.979 Y85.73 E4130.17076
G1 X71.517 Y84.553 E4131.12192
G1 X77.185 Y84.553 E4132.07415
G1 X82.723 Y85.73 E4133.02531
G1 X87.898 Y88.034 E4133.97698
G1 X92.478 Y91.363 E4134.9282
G1 X96.272 Y95.575 E4135.88056
G1 X99.104 Y100.48 E4136.83209
G1 X100.968 Y106.219 E4137.84582
G1 X102.486 Y105.979 E4138.10402
G1 X102.486 Y105.9 E4138.11729
G1 X130.686 Y105.9 E4142.85489
G1 X130.686 Y106.148 E4142.89655
G1 X132.204 Y106.388 E4143.15474
G1 X133.463 Y102.515 E4143.83892
G1 X135.771 Y98.515 E4144.61476
G1 X138.804 Y95.148 E4145.37608
G1 X138.944 Y95.023 E4145.40761
G1 X142.602 Y92.364 E4146.16736
G1 X146.821 Y90.486 E4146.9432
G1 X150.111 Y89.788 E4147.50822
G1 X150.111 Y86.4 E4148.0774
G1 X157.185 Y86.4 E4149.26584
G1 X157.185 Y89.787 E4149.83485
G1 X160.476 Y90.486 E4150.40007
G1 X164.696 Y92.364 E4151.17607
G1 X168.433 Y95.08 E4151.95218
G1 X171.522 Y98.511 E4152.72778
G1 X173.834 Y102.514 E4153.5044
G1 X175.261 Y106.907 E4154.28038
G1 X175.744 Y111.502 E4155.05659
G1 X175.261 Y116.094 E4155.83231
G1 X173.834 Y120.485 E4156.60797
G1 X171.526 Y124.485 E4157.38381
G1 X168.494 Y127.852 E4158.14502
G1 X168.354 Y127.977 E4158.17655
G1 X164.696 Y130.636 E4158.93629
G1 X160.476 Y132.514 E4159.71229
G1 X155.96 Y133.474 E4160.48793
G1 X151.337 Y133.474 E4161.26459
G1 X146.821 Y132.514 E4162.04023
G1 X142.602 Y130.636 E4162.81608
G1 X138.868 Y127.921 E4163.59168
G1 X135.773 Y124.486 E4164.36846
G1 X133.463 Y120.486 E4165.14447
G1 X132.204 Y116.611 E4165.82896
G1 X130.686 Y116.851 E4166.08716
G1 X130.686 Y117.1 E4166.12899
M204 S5000
M205 X30 Y30
G0 F2400 X130.616 Y117.03
G0 X130.616 Y105.97
G0 X131.286 Y105.3
M204 S500
M205 X5 Y5
;TYPE:WALL-OUTER
G1 F600 X131.286 Y105.358 E4166.13873
G1 X131.286 Y105.635 E4166.18527
G1 X131.792 Y105.715 E4166.27133
G1 X131.877 Y105.452 E4166.3144
G1 X132.912 Y102.269 E4166.8767
G1 X135.283 Y98.16 E4167.67369
G1 X138.379 Y94.723 E4168.45083
G1 X138.561 Y94.559 E4168.49199
G1 X142.3 Y91.842 E4169.26847
G1 X146.636 Y89.912 E4170.06582
G1 X149.511 Y89.302 E4170.55958
G1 X149.511 Y85.8 E4171.14791
G1 X157.785 Y85.8 E4172.53794
G1 X157.785 Y89.301 E4173.12611
G1 X160.661 Y89.912 E4173.62006
G1 X164.998 Y91.842 E4174.41757
G1 X168.836 Y94.632 E4175.21472
G1 X172.012 Y98.159 E4176.01208
G1 X174.385 Y102.268 E4176.80924
G1 X175.851 Y106.782 E4177.60658
G1 X176.348 Y111.502 E4178.40393
G1 X175.851 Y116.219 E4179.20077
G1 X174.385 Y120.731 E4179.99779
G1 X172.014 Y124.84 E4180.79479
G1 X168.919 Y128.277 E4181.57181
G1 X168.737 Y128.441 E4181.61297
G1 X164.998 Y131.158 E4182.38945
G1 X160.661 Y133.088 E4183.18696
G1 X156.024 Y134.074 E4183.98339
G1 X151.273 Y134.074 E4184.78156
G1 X146.636 Y133.088 E4185.57799
G1 X142.3 Y131.158 E4186.37534
G1 X138.462 Y128.368 E4187.17249
G1 X135.285 Y124.841 E4187.96997
G1 X132.912 Y120.732 E4188.76713
G1 X131.877 Y117.547 E4189.32975
G1 X131.792 Y117.284 E4189.37619
G1 X131.286 Y117.364 E4189.46225
G1 X131.286 Y117.641 E4189.50542
G1 X131.286 Y117.7 E4189.51533
G1 X101.886 Y117.7 E4194.45453
G1 X101.886 Y117.537 E4194.48192
G1 X101.38 Y117.457 E4194.56798
G1 X101.358 Y117.527 E4194.57812
G1 X99.655 Y122.765 E4195.50345
G1 X96.762 Y127.779 E4196.47596
G1 X92.987 Y131.97 E4197.42356
G1 X92.762 Y132.173 E4197.47447
G1 X88.2 Y135.488 E4198.42186
G1 X82.908 Y137.844 E4199.39504
G1 X77.249 Y139.047 E4200.367
G1 X71.453 Y139.047 E4201.34073
G1 X65.794 Y137.844 E4202.31268
G1 X60.502 Y135.488 E4203.28587
G1 X55.818 Y132.084 E4204.25863
G1 X51.943 Y127.78 E4205.23158
G1 X49.047 Y122.766 E4206.20434
G1 X47.257 Y117.256 E4207.17765
G1 X46.652 Y111.5 E4208.14998
G1 X47.257 Y105.742 E4209.12265
G1 X49.047 Y100.235 E4210.09547
G1 X51.942 Y95.221 E4211.06815
G1 X55.715 Y91.03 E4212.01553
G1 X55.94 Y90.827 E4212.06644
G1 X60.502 Y87.512 E4213.01383
G1 X65.794 Y85.156 E4213.98701
G1 X71.453 Y83.953 E4214.95897
G1 X77.249 Y83.953 E4215.9327
G1 X82.908 Y85.156 E4216.90465
G1 X88.2 Y87.512 E4217.87784
G1 X92.884 Y90.916 E4218.8506
G1 X96.76 Y95.22 E4219.82366
G1 X99.655 Y100.234 E4220.79634
G1 X101.355 Y105.471 E4221.72135
G1 X101.38 Y105.546 E4221.73463
G1 X101.886 Y105.466 E4221.8207
G1 X101.886 Y105.3 E4221.84637
G1 X131.286 Y105.3 E4226.78557
M204 S5000
M205 X30 Y30
G0 F2400 X131.286 Y105.358
G0 X131.286 Y105.6
G0 X131.129 Y106.522
M204 S4000
M205 X25 Y25
;TYPE:FILL
G1 F900 X157.456 Y132.849 E4233.04054
M204 S5000
M205 X30 Y30
G0 F2400 X156.757 Y132.998
M204 S4000
M205 X25 Y25
G1 F900 X129.958 Y106.199 E4239.40766
M204 S5000
M205 X30 Y30
G0 F2400 X129.109 Y106.199
M204 S4000
M205 X25 Y25
G1 F900 X156.057 Y133.146 E4245.81006
M204 S5000
M205 X30 Y30
G0 F2400 X155.236 Y133.174
M204 S4000
M205 X25 Y25
G1 F900 X128.261 Y106.199 E4252.21899
M204 S5000
M205 X30 Y30
G0 F2400 X127.412 Y106.199
M204 S4000
M205 X25 Y25
G1 F900 X154.387 Y133.174 E4258.62793
M204 S5000
M205 X30 Y30
G0 F2400 X153.539 Y133.174
M204 S4000
M205 X25 Y25
G1 F900 X126.564 Y106.199 E4265.03686
M204 S5000
M205 X30 Y30
G0 F2400 X125.715 Y106.199
M204 S4000
M205 X25 Y25
G1 F900 X152.69 Y133.174 E4271.44579
M204 S5000
M205 X30 Y30
G0 F2400 X151.841 Y133.174
M204 S4000
M205 X25 Y25
G1 F900 X124.867 Y106.199 E4277.85461
M204 S5000
M205 X30 Y30
G0 F2400 X124.018 Y106.199
M204 S4000
M205 X25 Y25
G1 F900 X150.892 Y133.073 E4284.23954
M204 S5000
M205 X30 Y30
G0 F2400 X149.815 Y132.844
M204 S4000
M205 X25 Y25
G1 F900 X123.17 Y106.199 E4290.57007
M204 S5000
M205 X30 Y30
G0 F2400 X122.321 Y106.199
M204 S4000
M205 X25 Y25
G1 F900 X132.397 Y116.275 E4292.96401
M204 S5000
M205 X30 Y30
G0 F2400 X132.414 Y116.292
M204 S4000
M205 X25 Y25
G1 F900 X148.737 Y132.615 E4296.84215
M204 S5000
M205 X30 Y30
G0 F2400 X147.66 Y132.386
M204 S4000
M205 X25 Y25
G1 F900 X132.823 Y117.55 E4300.36713
M204 S5000
M205 X30 Y30
G0 F2400 X133.231 Y118.806
M204 S4000
M205 X25 Y25
G1 F900 X146.443 Y132.018 E4303.50614
M204 S5000
M205 X30 Y30
G0 F2400 X144.913 Y131.337
M204 S4000
M205 X25 Y25
G1 F900 X133.64 Y120.063 E4306.18458
M204 S5000
M205 X30 Y30
G0 F2400 X134.622 Y121.894
M204 S4000
M205 X25 Y25
G1 F900 X143.384 Y130.656 E4308.26633
M204 S5000
M205 X30 Y30
G0 F2400 X140.926 Y129.046
M204 S4000
M205 X25 Y25
G1 F900 X135.782 Y123.902 E4309.48848
M204 S5000
M205 X30 Y30
G0 F2400 X132.224 Y116.577
G0 X131.665 Y116.391
M204 S4000
M205 X25 Y25
G1 F900 X121.473 Y106.199 E4311.90998
M204 S5000
M205 X30 Y30
G0 F2400 X120.624 Y106.199
M204 S4000
M205 X25 Y25
G1 F900 X130.932 Y116.507 E4314.35903
M204 S5000
M205 X30 Y30
G0 F2400 X130.375 Y116.799
M204 S4000
M205 X25 Y25
G1 F900 X119.776 Y106.199 E4316.87735
M204 S5000
M205 X30 Y30
G0 F2400 X118.927 Y106.199
M204 S4000
M205 X25 Y25
G1 F900 X129.527 Y116.799 E4319.39578
M204 S5000
M205 X30 Y30
G0 F2400 X128.678 Y116.799
M204 S4000
M205 X25 Y25
G1 F900 X118.079 Y106.199 E4321.91409
M204 S5000
M205 X30 Y30
G0 F2400 X117.23 Y106.199
M204 S4000
M205 X25 Y25
G1 F900 X127.83 Y116.799 E4324.43252
M204 S5000
M205 X30 Y30
G0 F2400 X126.981 Y116.799
M204 S4000
M205 X25 Y25
G1 F900 X116.381 Y106.199 E4326.95095
M204 S5000
M205 X30 Y30
G0 F2400 X115.533 Y106.199
M204 S4000
M205 X25 Y25
G1 F900 X126.133 Y116.799 E4329.46939
M204 S5000
M205 X30 Y30
G0 F2400 X125.284 Y116.799
M204 S4000
M205 X25 Y25
G1 F900 X114.684 Y106.199 E4331.98782
M204 S5000
M205 X30 Y30
G0 F2400 X113.836 Y106.199
M204 S4000
M205 X25 Y25
G1 F900 X116.998 Y109.361 E4332.73907
M204 S5000
M205 X30 Y30
G0 F2400 X117.601 Y109.965
M204 S4000
M205 X25 Y25
G1 F900 X124.435 Y116.799 E4334.36274
M204 S5000
M205 X30 Y30
G0 F2400 X123.587 Y116.799
M204 S4000
M205 X25 Y25
G1 F900 X118.139 Y111.35 E4335.65724
M204 S5000
M205 X30 Y30
G0 F2400 X118.05 Y112.111
M204 S4000
M205 X25 Y25
G1 F900 X122.738 Y116.799 E4336.77105
M204 S5000
M205 X30 Y30
G0 F2400 X121.89 Y116.799
M204 S4000
M205 X25 Y25
G1 F900 X117.807 Y112.716 E4337.74113
M204 S5000
M205 X30 Y30
G0 F2400 X117.473 Y113.231
M204 S4000
M205 X25 Y25
G1 F900 X121.041 Y116.799 E4338.58884
M204 S5000
M205 X30 Y30
G0 F2400 X120.193 Y116.799
M204 S4000
M205 X25 Y25
G1 F900 X117.017 Y113.623 E4339.34342
M204 S5000
M205 X30 Y30
G0 F2400 X116.507 Y113.962
M204 S4000
M205 X25 Y25
G1 F900 X119.344 Y116.799 E4340.01746
M204 S5000
M205 X30 Y30
G0 F2400 X118.496 Y116.799
M204 S4000
M205 X25 Y25
G1 F900 X115.928 Y114.231 E4340.62758
M204 S5000
M205 X30 Y30
G0 F2400 X115.25 Y114.402
M204 S4000
M205 X25 Y25
G1 F900 X117.647 Y116.799 E4341.19708
M204 S5000
M205 X30 Y30
G0 F2400 X116.799 Y116.799
M204 S4000
M205 X25 Y25
G1 F900 X114.573 Y114.573 E4341.72595
M204 S5000
M205 X30 Y30
G0 F2400 X113.724 Y114.573
M204 S4000
M205 X25 Y25
G1 F900 X115.95 Y116.799 E4342.25482
M204 S5000
M205 X30 Y30
G0 F2400 X115.102 Y116.799
M204 S4000
M205 X25 Y25
G1 F900 X112.876 Y114.573 E4342.78369
M204 S5000
M205 X30 Y30
G0 F2400 X112.027 Y114.573
M204 S4000
M205 X25 Y25
G1 F900 X114.253 Y116.799 E4343.31256
M204 S5000
M205 X30 Y30
G0 F2400 X113.405 Y116.799
M204 S4000
M205 X25 Y25
G1 F900 X111.179 Y114.573 E4343.84143
M204 S5000
M205 X30 Y30
G0 F2400 X110.33 Y114.573
M204 S4000
M205 X25 Y25
G1 F900 X112.556 Y116.799 E4344.3703
M204 S5000
M205 X30 Y30
G0 F2400 X111.708 Y116.799
M204 S4000
M205 X25 Y25
G1 F900 X109.482 Y114.573 E4344.89917
M204 S5000
M205 X30 Y30
G0 F2400 X108.633 Y114.573
M204 S4000
M205 X25 Y25
G1 F900 X110.859 Y116.799 E4345.42804
M204 S5000
M205 X30 Y30
G0 F2400 X110.01 Y116.799
M204 S4000
M205 X25 Y25
G1 F900 X107.784 Y114.573 E4345.95691
M204 S5000
M205 X30 Y30
G0 F2400 X106.936 Y114.573
M204 S4000
M205 X25 Y25
G1 F900 X109.162 Y116.799 E4346.48579
M204 S5000
M205 X30 Y30
G0 F2400 X108.313 Y116.799
M204 S4000
M205 X25 Y25
G1 F900 X106.087 Y114.573 E4347.01466
M204 S5000
M205 X30 Y30
G0 F2400 X105.239 Y114.573
M204 S4000
M205 X25 Y25
G1 F900 X107.465 Y116.799 E4347.54353
M204 S5000
M205 X30 Y30
G0 F2400 X106.616 Y116.799
M204 S4000
M205 X25 Y25
G1 F900 X104.39 Y114.573 E4348.0724
M204 S5000
M205 X30 Y30
G0 F2400 X103.542 Y114.573
M204 S4000
M205 X25 Y25
G1 F900 X105.768 Y116.799 E4348.60127
M204 S5000
M205 X30 Y30
G0 F2400 X104.919 Y116.799
M204 S4000
M205 X25 Y25
G1 F900 X102.693 Y114.573 E4349.13014
M204 S5000
M205 X30 Y30
G0 F2400 X101.844 Y114.572
M204 S4000
M205 X25 Y25
G1 F900 X104.071 Y116.799 E4349.65925
M204 S5000
M205 X30 Y30
G0 F2400 X103.222 Y116.799
M204 S4000
M205 X25 Y25
G1 F900 X100.996 Y114.572 E4350.18824
M204 S5000
M205 X30 Y30
G0 F2400 X100.147 Y114.572
M204 S4000
M205 X25 Y25
G1 F900 X102.258 Y116.683 E4350.68978
M204 S5000
M205 X30 Y30
G0 F2400 X101.25 Y116.524
M204 S4000
M205 X25 Y25
G1 F900 X99.299 Y114.572 E4351.15344
M204 S5000
M205 X30 Y30
G0 F2400 X98.45 Y114.572
M204 S4000
M205 X25 Y25
G1 F900 X100.655 Y116.777 E4351.67732
M204 S5000
M205 X30 Y30
G0 F2400 X100.446 Y117.417
M204 S4000
M205 X25 Y25
G1 F900 X97.601 Y114.572 E4352.35326
M204 S5000
M205 X30 Y30
G0 F2400 X96.753 Y114.572
M204 S4000
M205 X25 Y25
G1 F900 X100.238 Y118.057 E4353.18125
M204 S5000
M205 X30 Y30
G0 F2400 X100.03 Y118.698
M204 S4000
M205 X25 Y25
G1 F900 X95.904 Y114.572 E4354.16154
M204 S5000
M205 X30 Y30
G0 F2400 X95.056 Y114.572
M204 S4000
M205 X25 Y25
G1 F900 X99.822 Y119.338 E4355.29388
M204 S5000
M205 X30 Y30
G0 F2400 X99.614 Y119.979
M204 S4000
M205 X25 Y25
G1 F900 X94.207 Y114.572 E4356.57852
M204 S5000
M205 X30 Y30
G0 F2400 X93.359 Y114.572
M204 S4000
M205 X25 Y25
G1 F900 X99.405 Y120.618 E4358.01497
M204 S5000
M205 X30 Y30
G0 F2400 X99.197 Y121.259
M204 S4000
M205 X25 Y25
G1 F900 X92.51 Y114.572 E4359.60372
M204 S5000
M205 X30 Y30
G0 F2400 X91.662 Y114.572
M204 S4000
M205 X25 Y25
G1 F900 X98.989 Y121.9 E4361.34465
M204 S5000
M205 X30 Y30
G0 F2400 X98.758 Y122.516
M204 S4000
M205 X25 Y25
G1 F900 X90.813 Y114.572 E4363.23217
M204 S5000
M205 X30 Y30
G0 F2400 X89.964 Y114.571
M204 S4000
M205 X25 Y25
G1 F900 X98.447 Y123.054 E4365.24762
M204 S5000
M205 X30 Y30
G0 F2400 X98.137 Y123.593
M204 S4000
M205 X25 Y25
G1 F900 X89.115 Y114.571 E4367.39114
M204 S5000
M205 X30 Y30
G0 F2400 X88.267 Y114.571
M204 S4000
M205 X25 Y25
G1 F900 X97.826 Y124.131 E4369.66236
M204 S5000
M205 X30 Y30
G0 F2400 X97.516 Y124.669
M204 S4000
M205 X25 Y25
G1 F900 X87.418 Y114.571 E4372.06153
M204 S5000
M205 X30 Y30
G0 F2400 X86.57 Y114.571
M204 S4000
M205 X25 Y25
G1 F900 X97.205 Y125.207 E4374.58839
M204 S5000
M205 X30 Y30
G0 F2400 X96.895 Y125.745
M204 S4000
M205 X25 Y25
G1 F900 X85.721 Y114.571 E4377.2432
M204 S5000
M205 X30 Y30
G0 F2400 X84.873 Y114.571
M204 S4000
M205 X25 Y25
G1 F900 X96.585 Y126.283 E4380.02583
M204 S5000
M205 X30 Y30
G0 F2400 X96.274 Y126.821
M204 S4000
M205 X25 Y25
G1 F900 X84.024 Y114.571 E4382.93628
M204 S5000
M205 X30 Y30
G0 F2400 X83.176 Y114.571
M204 S4000
M205 X25 Y25
G1 F900 X95.944 Y127.34 E4385.96992
M204 S5000
M205 X30 Y30
G0 F2400 X95.542 Y127.786
M204 S4000
M205 X25 Y25
G1 F900 X82.327 Y114.571 E4389.10964
M204 S5000
M205 X30 Y30
G0 F2400 X81.479 Y114.571
M204 S4000
M205 X25 Y25
G1 F900 X95.14 Y128.233 E4392.35545
M204 S5000
M205 X30 Y30
G0 F2400 X94.738 Y128.679
M204 S4000
M205 X25 Y25
G1 F900 X80.63 Y114.571 E4395.70734
M204 S5000
M205 X30 Y30
G0 F2400 X79.782 Y114.571
M204 S4000
M205 X25 Y25
G1 F900 X94.335 Y129.125 E4399.16508
M204 S5000
M205 X30 Y30
G0 F2400 X93.934 Y129.572
M204 S4000
M205 X25 Y25
G1 F900 X78.933 Y114.571 E4402.72913
M204 S5000
M205 X30 Y30
G0 F2400 X78.085 Y114.571
M204 S4000
M205 X25 Y25
G1 F900 X93.531 Y130.018 E4406.39903
M204 S5000
M205 X30 Y30
G0 F2400 X93.129 Y130.464
M204 S4000
M205 X25 Y25
G1 F900 X77.228 Y114.564 E4410.1768
M204 S5000
M205 X30 Y30
G0 F2400 X76.316 Y114.5
M204 S4000
M205 X25 Y25
G1 F900 X92.727 Y130.911 E4414.07585
M204 S5000
M205 X30 Y30
G0 F2400 X92.322 Y131.354
M204 S4000
M205 X25 Y25
G1 F900 X75.284 Y114.316 E4418.12388
M204 S5000
M205 X30 Y30
G0 F2400 X72.844 Y111.877
M204 S4000
M205 X25 Y25
G1 F900 X54.59 Y93.623 E4422.46081
M204 S5000
M205 X30 Y30
G0 F2400 X54.188 Y94.069
M204 S4000
M205 X25 Y25
G1 F900 X91.844 Y131.725 E4431.40741
M204 S5000
M205 X30 Y30
G0 F2400 X91.353 Y132.082
M204 S4000
M205 X25 Y25
G1 F900 X53.786 Y94.516 E4440.33276
M204 S5000
M205 X30 Y30
G0 F2400 X53.384 Y94.962
M204 S4000
M205 X25 Y25
G1 F900 X90.861 Y132.439 E4449.23684
M204 S5000
M205 X30 Y30
G0 F2400 X90.37 Y132.796
M204 S4000
M205 X25 Y25
G1 F900 X52.982 Y95.408 E4458.11978
M204 S5000
M205 X30 Y30
G0 F2400 X52.602 Y95.877
M204 S4000
M205 X25 Y25
G1 F900 X89.878 Y133.153 E4466.9761
M204 S5000
M205 X30 Y30
G0 F2400 X89.388 Y133.511
M204 S4000
M205 X25 Y25
G1 F900 X52.291 Y96.414 E4475.7899
M204 S5000
M205 X30 Y30
G0 F2400 X51.98 Y96.952
M204 S4000
M205 X25 Y25
G1 F900 X88.896 Y133.868 E4484.56069
M204 S5000
M205 X30 Y30
G0 F2400 X88.405 Y134.225
M204 S4000
M205 X25 Y25
G1 F900 X51.67 Y97.49 E4493.28848
M204 S5000
M205 X30 Y30
G0 F2400 X51.359 Y98.029
M204 S4000
M205 X25 Y25
G1 F900 X87.913 Y134.582 E4501.97315
M204 S5000
M205 X30 Y30
G0 F2400 X87.358 Y134.876
M204 S4000
M205 X25 Y25
G1 F900 X51.049 Y98.567 E4510.59973
M204 S5000
M205 X30 Y30
G0 F2400 X50.738 Y99.104
M204 S4000
M205 X25 Y25
G1 F900 X86.771 Y135.138 E4519.16085
M204 S5000
M205 X30 Y30
G0 F2400 X86.185 Y135.399
M204 S4000
M205 X25 Y25
G1 F900 X50.428 Y99.642 E4527.65628
M204 S5000
M205 X30 Y30
G0 F2400 X50.117 Y100.18
M204 S4000
M205 X25 Y25
G1 F900 X85.598 Y135.661 E4536.08614
M204 S5000
M205 X30 Y30
G0 F2400 X85.01 Y135.922
M204 S4000
M205 X25 Y25
G1 F900 X49.829 Y100.74 E4544.44484
M204 S5000
M205 X30 Y30
G0 F2400 X49.62 Y101.38
M204 S4000
M205 X25 Y25
G1 F900 X84.423 Y136.183 E4552.71361
M204 S5000
M205 X30 Y30
G0 F2400 X83.836 Y136.445
M204 S4000
M205 X25 Y25
G1 F900 X49.412 Y102.021 E4560.89233
M204 S5000
M205 X30 Y30
G0 F2400 X49.204 Y102.662
M204 S4000
M205 X25 Y25
G1 F900 X83.249 Y136.706 E4568.98089
M204 S5000
M205 X30 Y30
G0 F2400 X82.662 Y136.967
M204 S4000
M205 X25 Y25
G1 F900 X48.996 Y103.301 E4576.97953
M204 S5000
M205 X30 Y30
G0 F2400 X48.788 Y103.942
M204 S4000
M205 X25 Y25
G1 F900 X81.969 Y137.123 E4584.86293
M204 S5000
M205 X30 Y30
G0 F2400 X81.269 Y137.272
M204 S4000
M205 X25 Y25
G1 F900 X48.58 Y104.583 E4592.62944
M204 S5000
M205 X30 Y30
G0 F2400 X48.371 Y105.223
M204 S4000
M205 X25 Y25
G1 F900 X80.569 Y137.42 E4600.27918
M204 S5000
M205 X30 Y30
G0 F2400 X79.869 Y137.569
M204 S4000
M205 X25 Y25
G1 F900 X48.163 Y105.863 E4607.81214
M204 S5000
M205 X30 Y30
G0 F2400 X48.069 Y106.618
M204 S4000
M205 X25 Y25
G1 F900 X79.169 Y137.718 E4615.20112
M204 S5000
M205 X30 Y30
G0 F2400 X78.469 Y137.866
M204 S4000
M205 X25 Y25
G1 F900 X47.989 Y107.386 E4622.4428
M204 S5000
M205 X30 Y30
G0 F2400 X47.908 Y108.154
M204 S4000
M205 X25 Y25
G1 F900 X77.77 Y138.015 E4629.53753
M204 S5000
M205 X30 Y30
G0 F2400 X77.052 Y138.146
M204 S4000
M205 X25 Y25
G1 F900 X47.827 Y108.922 E4636.48092
M204 S5000
M205 X30 Y30
G0 F2400 X47.747 Y109.689
M204 S4000
M205 X25 Y25
G1 F900 X76.204 Y138.146 E4643.24196
M204 S5000
M205 X30 Y30
G0 F2400 X75.355 Y138.146
M204 S4000
M205 X25 Y25
G1 F900 X47.666 Y110.457 E4649.82053
M204 S5000
M205 X30 Y30
G0 F2400 X47.585 Y111.225
M204 S4000
M205 X25 Y25
G1 F900 X74.507 Y138.146 E4656.21675
M204 S5000
M205 X30 Y30
G0 F2400 X73.658 Y138.146
M204 S4000
M205 X25 Y25
G1 F900 X47.62 Y112.108 E4662.40306
M204 S5000
M205 X30 Y30
G0 F2400 X47.72 Y113.057
M204 S4000
M205 X25 Y25
G1 F900 X72.81 Y138.146 E4668.36402
M204 S5000
M205 X30 Y30
G0 F2400 X71.961 Y138.146
M204 S4000
M205 X25 Y25
G1 F900 X47.82 Y114.005 E4674.09963
M204 S5000
M205 X30 Y30
G0 F2400 X47.919 Y114.953
M204 S4000
M205 X25 Y25
G1 F900 X70.995 Y138.029 E4679.58221
M204 S5000
M205 X30 Y30
G0 F2400 X69.918 Y137.8
M204 S4000
M205 X25 Y25
G1 F900 X48.018 Y115.901 E4684.78526
M204 S5000
M205 X30 Y30
G0 F2400 X48.118 Y116.849
M204 S4000
M205 X25 Y25
G1 F900 X68.84 Y137.571 E4689.70856
M204 S5000
M205 X30 Y30
G0 F2400 X67.762 Y137.341
M204 S4000
M205 X25 Y25
G1 F900 X48.455 Y118.035 E4694.29555
M204 S5000
M205 X30 Y30
G0 F2400 X48.864 Y119.292
M204 S4000
M205 X25 Y25
G1 F900 X66.684 Y137.112 E4698.52937
M204 S5000
M205 X30 Y30
G0 F2400 X65.411 Y136.687
M204 S4000
M205 X25 Y25
G1 F900 X49.272 Y120.548 E4702.3638
M204 S5000
M205 X30 Y30
G0 F2400 X49.681 Y121.806
M204 S4000
M205 X25 Y25
G1 F900 X63.882 Y136.007 E4705.73778
M204 S5000
M205 X30 Y30
G0 F2400 X62.353 Y135.326
M204 S4000
M205 X25 Y25
G1 F900 X50.489 Y123.462 E4708.55653
M204 S5000
M205 X30 Y30
G0 F2400 X51.649 Y125.471
M204 S4000
M205 X25 Y25
G1 F900 X60.69 Y134.512 E4710.70456
M204 S5000
M205 X30 Y30
G0 F2400 X57.583 Y132.254
M204 S4000
M205 X25 Y25
G1 F900 X53.559 Y128.229 E4711.66073
M204 S5000
M205 X30 Y30
G0 F2400 X72.856 Y111.039
M204 S4000
M205 X25 Y25
G1 F900 X54.992 Y93.176 E4715.90488
M204 S5000
M205 X30 Y30
G0 F2400 X55.394 Y92.729
M204 S4000
M205 X25 Y25
G1 F900 X73.057 Y110.392 E4720.1014
M204 S5000
M205 X30 Y30
G0 F2400 X73.39 Y109.877
M204 S4000
M205 X25 Y25
G1 F900 X55.796 Y92.283 E4724.28152
M204 S5000
M205 X30 Y30
G0 F2400 X56.198 Y91.836
M204 S4000
M205 X25 Y25
G1 F900 X73.821 Y109.46 E4728.46865
M204 S5000
M205 X30 Y30
G0 F2400 X74.305 Y109.095
M204 S4000
M205 X25 Y25
G1 F900 X56.64 Y91.43 E4732.66564
M204 S5000
M205 X30 Y30
G0 F2400 X57.132 Y91.073
M204 S4000
M205 X25 Y25
G1 F900 X74.881 Y108.822 E4736.88258
M204 S5000
M205 X30 Y30
G0 F2400 X75.538 Y108.631
M204 S4000
M205 X25 Y25
G1 F900 X57.623 Y90.716 E4741.13897
M204 S5000
M205 X30 Y30
G0 F2400 X58.114 Y90.359
M204 S4000
M205 X25 Y25
G1 F900 X76.26 Y108.504 E4745.45012
M204 S5000
M205 X30 Y30
G0 F2400 X77.037 Y108.433
M204 S4000
M205 X25 Y25
G1 F900 X58.606 Y90.001 E4749.82922
M204 S5000
M205 X30 Y30
G0 F2400 X59.097 Y89.644
M204 S4000
M205 X25 Y25
G1 F900 X77.879 Y108.426 E4754.2916
M204 S5000
M205 X30 Y30
G0 F2400 X78.727 Y108.426
M204 S4000
M205 X25 Y25
G1 F900 X59.589 Y89.287 E4758.83867
M204 S5000
M205 X30 Y30
G0 F2400 X60.08 Y88.93
M204 S4000
M205 X25 Y25
G1 F900 X79.576 Y108.426 E4763.47069
M204 S5000
M205 X30 Y30
G0 F2400 X80.424 Y108.426
M204 S4000
M205 X25 Y25
G1 F900 X60.571 Y88.572 E4768.18764
M204 S5000
M205 X30 Y30
G0 F2400 X61.084 Y88.237
M204 S4000
M205 X25 Y25
G1 F900 X81.273 Y108.426 E4772.9843
M204 S5000
M205 X30 Y30
G0 F2400 X82.121 Y108.426
M204 S4000
M205 X25 Y25
G1 F900 X61.671 Y87.975 E4777.84309
M204 S5000
M205 X30 Y30
G0 F2400 X62.258 Y87.714
M204 S4000
M205 X25 Y25
G1 F900 X82.97 Y108.426 E4782.76401
M204 S5000
M205 X30 Y30
G0 F2400 X83.819 Y108.426
M204 S4000
M205 X25 Y25
G1 F900 X62.845 Y87.452 E4787.74718
M204 S5000
M205 X30 Y30
G0 F2400 X63.432 Y87.191
M204 S4000
M205 X25 Y25
G1 F900 X84.667 Y108.426 E4792.79236
M204 S5000
M205 X30 Y30
G0 F2400 X85.516 Y108.426
M204 S4000
M205 X25 Y25
G1 F900 X64.02 Y86.93 E4797.89955
M204 S5000
M205 X30 Y30
G0 F2400 X64.606 Y86.668
M204 S4000
M205 X25 Y25
G1 F900 X86.364 Y108.426 E4803.06898
M204 S5000
M205 X30 Y30
G0 F2400 X87.213 Y108.426
M204 S4000
M205 X25 Y25
G1 F900 X65.193 Y86.407 E4808.30055
M204 S5000
M205 X30 Y30
G0 F2400 X65.781 Y86.146
M204 S4000
M205 X25 Y25
G1 F900 X88.061 Y108.426 E4813.59401
M204 S5000
M205 X30 Y30
G0 F2400 X88.91 Y108.426
M204 S4000
M205 X25 Y25
G1 F900 X66.424 Y85.941 E4818.93629
M204 S5000
M205 X30 Y30
G0 F2400 X67.124 Y85.792
M204 S4000
M205 X25 Y25
G1 F900 X89.758 Y108.426 E4824.31385
M204 S5000
M205 X30 Y30
G0 F2400 X90.607 Y108.426
M204 S4000
M205 X25 Y25
G1 F900 X67.824 Y85.643 E4829.72682
M204 S5000
M205 X30 Y30
G0 F2400 X68.524 Y85.494
M204 S4000
M205 X25 Y25
G1 F900 X91.455 Y108.426 E4835.17507
M204 S5000
M205 X30 Y30
G0 F2400 X92.304 Y108.426
M204 S4000
M205 X25 Y25
G1 F900 X69.224 Y85.346 E4840.65859
M204 S5000
M205 X30 Y30
G0 F2400 X69.923 Y85.197
M204 S4000
M205 X25 Y25
G1 F900 X93.152 Y108.426 E4846.17752
M204 S5000
M205 X30 Y30
G0 F2400 X94.001 Y108.426
M204 S4000
M205 X25 Y25
G1 F900 X70.623 Y85.048 E4851.73185
M204 S5000
M205 X30 Y30
G0 F2400 X71.323 Y84.899
M204 S4000
M205 X25 Y25
G1 F900 X94.849 Y108.426 E4857.32146
M204 S5000
M205 X30 Y30
G0 F2400 X95.698 Y108.426
M204 S4000
M205 X25 Y25
G1 F900 X72.124 Y84.852 E4862.92236
M204 S5000
M205 X30 Y30
G0 F2400 X72.972 Y84.852
M204 S4000
M205 X25 Y25
G1 F900 X96.546 Y108.426 E4868.52326
M204 S5000
M205 X30 Y30
G0 F2400 X97.395 Y108.426
M204 S4000
M205 X25 Y25
G1 F900 X73.821 Y84.852 E4874.12415
M204 S5000
M205 X30 Y30
G0 F2400 X74.669 Y84.852
M204 S4000
M205 X25 Y25
G1 F900 X98.244 Y108.426 E4879.72517
M204 S5000
M205 X30 Y30
G0 F2400 X99.092 Y108.426
M204 S4000
M205 X25 Y25
G1 F900 X75.518 Y84.852 E4885.32607
M204 S5000
M205 X30 Y30
G0 F2400 X76.366 Y84.852
M204 S4000
M205 X25 Y25
G1 F900 X99.941 Y108.426 E4890.92708
M204 S5000
M205 X30 Y30
G0 F2400 X100.789 Y108.426
M204 S4000
M205 X25 Y25
G1 F900 X77.231 Y84.868 E4896.52418
M204 S5000
M205 X30 Y30
G0 F2400 X78.309 Y85.097
M204 S4000
M205 X25 Y25
G1 F900 X101.638 Y108.426 E4902.06686
M204 S5000
M205 X30 Y30
G0 F2400 X102.486 Y108.426
M204 S4000
M205 X25 Y25
G1 F900 X79.386 Y85.326 E4907.55514
M204 S5000
M205 X30 Y30
G0 F2400 X80.464 Y85.555
M204 S4000
M205 X25 Y25
G1 F900 X100.424 Y105.515 E4912.2974
M204 S5000
M205 X30 Y30
G0 F2400 X100.016 Y104.259
M204 S4000
M205 X25 Y25
G1 F900 X81.542 Y85.784 E4916.68672
M204 S5000
M205 X30 Y30
G0 F2400 X82.619 Y86.013
M204 S4000
M205 X25 Y25
G1 F900 X99.608 Y103.002 E4920.7231
M204 S5000
M205 X30 Y30
G0 F2400 X99.2 Y101.745
M204 S4000
M205 X25 Y25
G1 F900 X84.145 Y86.691 E4924.29986
M204 S5000
M205 X30 Y30
G0 F2400 X85.675 Y87.372
M204 S4000
M205 X25 Y25
G1 F900 X98.722 Y100.419 E4927.39967
M204 S5000
M205 X30 Y30
G0 F2400 X97.563 Y98.411
M204 S4000
M205 X25 Y25
G1 F900 X87.204 Y88.053 E4929.86073
M204 S5000
M205 X30 Y30
G0 F2400 X89.754 Y89.754
M204 S4000
M205 X25 Y25
G1 F900 X96.402 Y96.402 E4931.44021
M204 S5000
M205 X30 Y30
G0 F2400 X100.948 Y106.253
G0 X101.367 Y106.459
M204 S4000
M205 X25 Y25
G1 F900 X103.335 Y108.427 E4931.90778
M204 S5000
M205 X30 Y30
G0 F2400 X104.184 Y108.427
M204 S4000
M205 X25 Y25
G1 F900 X102.1 Y106.343 E4932.40292
M204 S5000
M205 X30 Y30
G0 F2400 X102.805 Y106.199
M204 S4000
M205 X25 Y25
G1 F900 X105.033 Y108.427 E4932.93226
M204 S5000
M205 X30 Y30
G0 F2400 X105.882 Y108.428
M204 S4000
M205 X25 Y25
G1 F900 X103.654 Y106.199 E4933.46173
M204 S5000
M205 X30 Y30
G0 F2400 X104.502 Y106.199
M204 S4000
M205 X25 Y25
G1 F900 X106.731 Y108.428 E4933.99131
M204 S5000
M205 X30 Y30
G0 F2400 X107.58 Y108.429
M204 S4000
M205 X25 Y25
G1 F900 X105.351 Y106.199 E4934.52101
M204 S5000
M205 X30 Y30
G0 F2400 X106.199 Y106.199
M204 S4000
M205 X25 Y25
G1 F900 X108.429 Y108.429 E4935.05083
M204 S5000
M205 X30 Y30
G0 F2400 X109.278 Y108.429
M204 S4000
M205 X25 Y25
G1 F900 X107.048 Y106.199 E4935.58065
M204 S5000
M205 X30 Y30
G0 F2400 X107.896 Y106.199
M204 S4000
M205 X25 Y25
G1 F900 X110.127 Y108.43 E4936.11071
M204 S5000
M205 X30 Y30
G0 F2400 X110.976 Y108.43
M204 S4000
M205 X25 Y25
G1 F900 X108.745 Y106.199 E4936.64077
M204 S5000
M205 X30 Y30
G0 F2400 X109.593 Y106.199
M204 S4000
M205 X25 Y25
G1 F900 X111.825 Y108.431 E4937.17107
M204 S5000
M205 X30 Y30
G0 F2400 X112.67 Y108.427
M204 S4000
M205 X25 Y25
G1 F900 X110.442 Y106.199 E4937.70041
M204 S5000
M205 X30 Y30
G0 F2400 X111.29 Y106.199
M204 S4000
M205 X25 Y25
G1 F900 X113.523 Y108.431 E4938.23083
M204 S5000
M205 X30 Y30
G0 F2400 X114.371 Y108.431
M204 S4000
M205 X25 Y25
G1 F900 X112.139 Y106.199 E4938.76112
M204 S5000
M205 X30 Y30
G0 F2400 X112.987 Y106.199
M204 S4000
M205 X25 Y25
G1 F900 X115.421 Y108.633 E4939.33941
M204 S5000
M205 X30 Y30
G0 F2400 X132.137 Y106.681
M204 S4000
M205 X25 Y25
G1 F900 X158.156 Y132.7 E4945.52121
M204 S5000
M205 X30 Y30
G0 F2400 X158.855 Y132.551
M204 S4000
M205 X25 Y25
G1 F900 X132.56 Y106.256 E4951.76858
M204 S5000
M205 X30 Y30
G0 F2400 X132.769 Y105.616
M204 S4000
M205 X25 Y25
G1 F900 X159.555 Y132.402 E4958.13261
M204 S5000
M205 X30 Y30
G0 F2400 X160.255 Y132.253
M204 S4000
M205 X25 Y25
G1 F900 X132.977 Y104.975 E4964.61354
M204 S5000
M205 X30 Y30
G0 F2400 X133.184 Y104.335
M204 S4000
M205 X25 Y25
G1 F900 X160.862 Y132.012 E4971.18937
M204 S5000
M205 X30 Y30
G0 F2400 X161.449 Y131.75
M204 S4000
M205 X25 Y25
G1 F900 X133.393 Y103.695 E4977.85502
M204 S5000
M205 X30 Y30
G0 F2400 X133.601 Y103.054
M204 S4000
M205 X25 Y25
G1 F900 X162.037 Y131.49 E4984.61107
M204 S5000
M205 X30 Y30
G0 F2400 X162.623 Y131.228
M204 S4000
M205 X25 Y25
G1 F900 X133.845 Y102.449 E4991.44849
M204 S5000
M205 X30 Y30
G0 F2400 X134.155 Y101.911
M204 S4000
M205 X25 Y25
G1 F900 X163.211 Y130.967 E4998.35185
M204 S5000
M205 X30 Y30
G0 F2400 X163.798 Y130.705
M204 S4000
M205 X25 Y25
G1 F900 X134.466 Y101.373 E5005.32077
M204 S5000
M205 X30 Y30
G0 F2400 X134.776 Y100.835
M204 S4000
M205 X25 Y25
G1 F900 X164.386 Y130.444 E5012.35563
M204 S5000
M205 X30 Y30
G0 F2400 X164.902 Y130.113
M204 S4000
M205 X25 Y25
G1 F900 X135.087 Y100.298 E5019.43931
M204 S5000
M205 X30 Y30
G0 F2400 X135.398 Y99.76
M204 S4000
M205 X25 Y25
G1 F900 X165.394 Y129.756 E5026.566
M204 S5000
M205 X30 Y30
G0 F2400 X165.885 Y129.399
M204 S4000
M205 X25 Y25
G1 F900 X135.708 Y99.221 E5033.73581
M204 S5000
M205 X30 Y30
G0 F2400 X136.02 Y98.685
M204 S4000
M205 X25 Y25
G1 F900 X166.377 Y129.042 E5040.94826
M204 S5000
M205 X30 Y30
G0 F2400 X166.868 Y128.684
M204 S4000
M205 X25 Y25
G1 F900 X136.422 Y98.239 E5048.18175
M204 S5000
M205 X30 Y30
G0 F2400 X136.825 Y97.792
M204 S4000
M205 X25 Y25
G1 F900 X167.36 Y128.327 E5055.43649
M204 S5000
M205 X30 Y30
G0 F2400 X167.851 Y127.97
M204 S4000
M205 X25 Y25
G1 F900 X137.226 Y97.345 E5062.71262
M204 S5000
M205 X30 Y30
G0 F2400 X137.629 Y96.899
M204 S4000
M205 X25 Y25
G1 F900 X168.322 Y127.593 E5070.00502
M204 S5000
M205 X30 Y30
G0 F2400 X168.724 Y127.146
M204 S4000
M205 X25 Y25
G1 F900 X152.439 Y110.861 E5073.87414
M204 S5000
M205 X30 Y30
G0 F2400 X152.141 Y110.563
M204 S4000
M205 X25 Y25
G1 F900 X138.031 Y96.453 E5077.22651
M204 S5000
M205 X30 Y30
G0 F2400 X138.433 Y96.007
M204 S4000
M205 X25 Y25
G1 F900 X151.555 Y109.129 E5080.34414
M204 S5000
M205 X30 Y30
G0 F2400 X151.555 Y108.28
M204 S4000
M205 X25 Y25
G1 F900 X138.835 Y95.56 E5083.36625
M204 S5000
M205 X30 Y30
G0 F2400 X139.275 Y95.152
M204 S4000
M205 X25 Y25
G1 F900 X151.555 Y107.432 E5086.28383
M204 S5000
M205 X30 Y30
G0 F2400 X151.555 Y106.583
M204 S4000
M205 X25 Y25
G1 F900 X139.767 Y94.795 E5089.08452
M204 S5000
M205 X30 Y30
G0 F2400 X140.258 Y94.438
M204 S4000
M205 X25 Y25
G1 F900 X151.555 Y105.735 E5091.76855
M204 S5000
M205 X30 Y30
G0 F2400 X151.555 Y104.886
M204 S4000
M205 X25 Y25
G1 F900 X140.75 Y94.081 E5094.33569
M204 S5000
M205 X30 Y30
G0 F2400 X141.241 Y93.724
M204 S4000
M205 X25 Y25
G1 F900 X151.555 Y104.038 E5096.78617
M204 S5000
M205 X30 Y30
G0 F2400 X151.555 Y103.189
M204 S4000
M205 X25 Y25
G1 F900 X141.733 Y93.367 E5099.11976
M204 S5000
M205 X30 Y30
G0 F2400 X142.223 Y93.009
M204 S4000
M205 X25 Y25
G1 F900 X151.555 Y102.34 E5101.33681
M204 S5000
M205 X30 Y30
G0 F2400 X151.555 Y101.492
M204 S4000
M205 X25 Y25
G1 F900 X142.715 Y92.652 E5103.43708
M204 S5000
M205 X30 Y30
G0 F2400 X143.295 Y92.384
M204 S4000
M205 X25 Y25
G1 F900 X151.555 Y100.643 E5105.39944
M204 S5000
M205 X30 Y30
G0 F2400 X151.555 Y99.795
M204 S4000
M205 X25 Y25
G1 F900 X143.882 Y92.122 E5107.22245
M204 S5000
M205 X30 Y30
G0 F2400 X144.469 Y91.86
M204 S4000
M205 X25 Y25
G1 F900 X151.555 Y98.946 E5108.906
M204 S5000
M205 X30 Y30
G0 F2400 X151.555 Y98.098
M204 S4000
M205 X25 Y25
G1 F900 X145.057 Y91.6 E5110.44985
M204 S5000
M205 X30 Y30
G0 F2400 X145.644 Y91.338
M204 S4000
M205 X25 Y25
G1 F900 X150.26 Y95.954 E5111.54655
M204 S5000
M205 X30 Y30
G0 F2400 X150.26 Y95.105
M204 S4000
M205 X25 Y25
G1 F900 X146.231 Y91.076 E5112.50379
M204 S5000
M205 X30 Y30
G0 F2400 X146.817 Y90.815
M204 S4000
M205 X25 Y25
G1 F900 X150.26 Y94.257 E5113.32169
M204 S5000
M205 X30 Y30
G0 F2400 X150.26 Y93.408
M204 S4000
M205 X25 Y25
G1 F900 X147.499 Y90.648 E5113.97755
M204 S5000
M205 X30 Y30
G0 F2400 X148.199 Y90.499
M204 S4000
M205 X25 Y25
G1 F900 X150.259 Y92.559 E5114.46698
M204 S5000
M205 X30 Y30
G0 F2400 X150.259 Y91.711
M204 S4000
M205 X25 Y25
G1 F900 X148.9 Y90.351 E5114.78998
M204 S5000
M205 X30 Y30
G0 F2400 X149.601 Y90.204
M204 S4000
M205 X25 Y25
G1 F900 X150.259 Y90.862 E5114.94632
M204 S5000
M205 X30 Y30
G0 F2400 X151.005 Y96.699
M204 S4000
M205 X25 Y25
G1 F900 X151.555 Y97.249 E5115.07699
M204 S5000
M205 X30 Y30
G0 F2400 X155.74 Y97.191
M204 S4000
M205 X25 Y25
G1 F900 X174.871 Y116.322 E5119.62228
M204 S5000
M205 X30 Y30
G0 F2400 X174.663 Y116.963
M204 S4000
M205 X25 Y25
G1 F900 X155.74 Y98.04 E5124.11816
M204 S5000
M205 X30 Y30
G0 F2400 X155.74 Y98.888
M204 S4000
M205 X25 Y25
G1 F900 X174.454 Y117.603 E5128.5645
M204 S5000
M205 X30 Y30
G0 F2400 X174.246 Y118.243
M204 S4000
M205 X25 Y25
G1 F900 X155.74 Y99.737 E5132.9613
M204 S5000
M205 X30 Y30
G0 F2400 X155.74 Y100.585
M204 S4000
M205 X25 Y25
G1 F900 X174.038 Y118.884 E5137.3088
M204 S5000
M205 X30 Y30
G0 F2400 X173.83 Y119.524
M204 S4000
M205 X25 Y25
G1 F900 X155.74 Y101.434 E5141.60676
M204 S5000
M205 X30 Y30
G0 F2400 X155.74 Y102.282
M204 S4000
M205 X25 Y25
G1 F900 X173.622 Y120.165 E5145.85543
M204 S5000
M205 X30 Y30
G0 F2400 X173.342 Y120.734
M204 S4000
M205 X25 Y25
G1 F900 X155.74 Y103.131 E5150.03757
M204 S5000
M205 X30 Y30
G0 F2400 X155.74 Y103.98
M204 S4000
M205 X25 Y25
G1 F900 X173.032 Y121.272 E5154.14594
M204 S5000
M205 X30 Y30
G0 F2400 X172.722 Y121.81
M204 S4000
M205 X25 Y25
G1 F900 X155.74 Y104.828 E5158.18066
M204 S5000
M205 X30 Y30
G0 F2400 X155.74 Y105.677
M204 S4000
M205 X25 Y25
G1 F900 X172.411 Y122.348 E5162.14148
M204 S5000
M205 X30 Y30
G0 F2400 X172.101 Y122.886
M204 S4000
M205 X25 Y25
G1 F900 X155.74 Y106.525 E5166.02866
M204 S5000
M205 X30 Y30
G0 F2400 X155.74 Y107.374
M204 S4000
M205 X25 Y25
G1 F900 X171.79 Y123.424 E5169.84195
M204 S5000
M205 X30 Y30
G0 F2400 X171.48 Y123.962
M204 S4000
M205 X25 Y25
G1 F900 X155.74 Y108.222 E5173.58158
M204 S5000
M205 X30 Y30
G0 F2400 X155.74 Y109.071
M204 S4000
M205 X25 Y25
G1 F900 X171.136 Y124.467 E5177.23948
M204 S5000
M205 X30 Y30
G0 F2400 X170.734 Y124.913
M204 S4000
M205 X25 Y25
G1 F900 X155.523 Y109.703 E5180.85331
M204 S5000
M205 X30 Y30
G0 F2400 X155.257 Y110.285
M204 S4000
M205 X25 Y25
G1 F900 X170.332 Y125.36 E5184.43495
M204 S5000
M205 X30 Y30
G0 F2400 X169.93 Y125.807
M204 S4000
M205 X25 Y25
G1 F900 X154.953 Y110.83 E5187.9933
M204 S5000
M205 X30 Y30
G0 F2400 X154.352 Y111.077
M204 S4000
M205 X25 Y25
G1 F900 X169.528 Y126.253 E5191.59894
M204 S5000
M205 X30 Y30
G0 F2400 X169.126 Y126.7
M204 S4000
M205 X25 Y25
G1 F900 X153.751 Y111.324 E5195.25197
M204 S5000
M205 X30 Y30
G0 F2400 X156.097 Y96.7
M204 S4000
M205 X25 Y25
G1 F900 X175.01 Y115.613 E5199.74547
M204 S5000
M205 X30 Y30
G0 F2400 X175.09 Y114.845
M204 S4000
M205 X25 Y25
G1 F900 X156.945 Y96.7 E5204.0565
M204 S5000
M205 X30 Y30
G0 F2400 X157.034 Y95.94
M204 S4000
M205 X25 Y25
G1 F900 X175.171 Y114.077 E5208.36563
M204 S5000
M205 X30 Y30
G0 F2400 X175.252 Y113.309
M204 S4000
M205 X25 Y25
G1 F900 X157.034 Y95.092 E5212.69389
M204 S5000
M205 X30 Y30
G0 F2400 X157.034 Y94.243
M204 S4000
M205 X25 Y25
G1 F900 X175.333 Y112.542 E5217.04151
M204 S5000
M205 X30 Y30
G0 F2400 X175.414 Y111.774
M204 S4000
M205 X25 Y25
G1 F900 X157.034 Y93.395 E5221.40826
M204 S5000
M205 X30 Y30
G0 F2400 X157.034 Y92.546
M204 S4000
M205 X25 Y25
G1 F900 X175.378 Y110.89 E5225.76657
M204 S5000
M205 X30 Y30
G0 F2400 X175.278 Y109.941
M204 S4000
M205 X25 Y25
G1 F900 X157.034 Y91.698 E5230.101
M204 S5000
M205 X30 Y30
G0 F2400 X157.034 Y90.849
M204 S4000
M205 X25 Y25
G1 F900 X175.178 Y108.993 E5234.4118
M204 S5000
M205 X30 Y30
G0 F2400 X175.078 Y108.045
M204 S4000
M205 X25 Y25
G1 F900 X157.126 Y90.093 E5238.67697
M204 S5000
M205 X30 Y30
G0 F2400 X158.2 Y90.318
M204 S4000
M205 X25 Y25
G1 F900 X174.978 Y107.096 E5242.66322
M204 S5000
M205 X30 Y30
G0 F2400 X174.611 Y105.88
M204 S4000
M205 X25 Y25
G1 F900 X159.266 Y90.535 E5246.30901
M204 S5000
M205 X30 Y30
G0 F2400 X160.344 Y90.764
M204 S4000
M205 X25 Y25
G1 F900 X174.203 Y104.624 E5249.60186
M204 S5000
M205 X30 Y30
G0 F2400 X173.794 Y103.366
M204 S4000
M205 X25 Y25
G1 F900 X161.857 Y91.429 E5252.43795
M204 S5000
M205 X30 Y30
G0 F2400 X163.385 Y92.109
M204 S4000
M205 X25 Y25
G1 F900 X173.071 Y101.795 E5254.73922
M204 S5000
M205 X30 Y30
G0 F2400 X171.911 Y99.786
M204 S4000
M205 X25 Y25
G1 F900 X165.296 Y93.171 E5256.31087
M204 S5000
M205 X30 Y30
G0 F2400 X156.746 Y90.297
M204 S500
M205 X5 Y5
;TYPE:SKIN
G1 F900 X156.746 Y96.41 E5257.33785
G1 X155.451 Y96.41 E5257.55541
G1 X155.451 Y109.413 E5259.73991
G1 X155.291 Y109.413 E5259.76679
G1 X154.836 Y110.565 E5259.97488
G1 X153.644 Y111.056 E5260.19146
G1 X152.447 Y110.55 E5260.40978
G1 X152.005 Y109.413 E5260.61473
G1 X151.846 Y109.413 E5260.64144
G1 X151.846 Y96.41 E5262.82594
G1 X150.551 Y96.41 E5263.0435
G1 X150.55 Y90.298 E5264.07032
G1 X150.701 Y90.266 E5264.09625
G1 X150.701 Y86.99 E5264.64662
G1 X156.595 Y86.99 E5265.63681
G1 X156.595 Y90.265 E5266.18701
G1 X156.746 Y90.297 E5266.21294
M204 S5000
M205 X30 Y30
G0 F2400 X156.894 Y87.314
M204 S500
M205 X5 Y5
G1 F900 X156.269 Y86.689 E5266.36143
M204 S5000
M205 X30 Y30
G0 F2400 X155.42 Y86.689
M204 S500
M205 X5 Y5
G1 F900 X156.894 Y88.163 E5266.71164
M204 S5000
M205 X30 Y30
G0 F2400 X156.894 Y89.012
M204 S500
M205 X5 Y5
G1 F900 X154.572 Y86.689 E5267.26343
M204 S5000
M205 X30 Y30
G0 F2400 X153.723 Y86.689
M204 S500
M205 X5 Y5
G1 F900 X156.894 Y89.86 E5268.01683
M204 S5000
M205 X30 Y30
G0 F2400 X157.045 Y90.86
M204 S500
M205 X5 Y5
G1 F900 X152.875 Y86.689 E5269.00769
M204 S5000
M205 X30 Y30
G0 F2400 X152.026 Y86.689
M204 S500
M205 X5 Y5
G1 F900 X157.045 Y91.708 E5270.20014
M204 S5000
M205 X30 Y30
G0 F2400 X157.045 Y92.557
M204 S500
M205 X5 Y5
G1 F900 X151.178 Y86.689 E5271.59419
M204 S5000
M205 X30 Y30
G0 F2400 X150.4 Y86.76
M204 S500
M205 X5 Y5
G1 F900 X157.045 Y93.405 E5273.17296
M204 S5000
M205 X30 Y30
G0 F2400 X157.045 Y94.254
M204 S500
M205 X5 Y5
G1 F900 X150.4 Y87.609 E5274.75173
M204 S5000
M205 X30 Y30
G0 F2400 X150.4 Y88.457
M204 S500
M205 X5 Y5
G1 F900 X157.045 Y95.103 E5276.33062
M204 S5000
M205 X30 Y30
G0 F2400 X157.045 Y95.951
M204 S500
M205 X5 Y5
G1 F900 X150.4 Y89.306 E5277.90939
M204 S5000
M205 X30 Y30
G0 F2400 X150.292 Y90.046
M204 S500
M205 X5 Y5
G1 F900 X156.955 Y96.709 E5279.49244
M204 S5000
M205 X30 Y30
G0 F2400 X156.106 Y96.709
M204 S500
M205 X5 Y5
G1 F900 X150.249 Y90.852 E5280.88399
M204 S5000
M205 X30 Y30
G0 F2400 X150.249 Y91.701
M204 S500
M205 X5 Y5
G1 F900 X155.75 Y97.201 E5282.19084
M204 S5000
M205 X30 Y30
G0 F2400 X155.75 Y98.05
M204 S500
M205 X5 Y5
G1 F900 X150.249 Y92.549 E5283.49781
M204 S5000
M205 X30 Y30
G0 F2400 X150.249 Y93.398
M204 S500
M205 X5 Y5
G1 F900 X155.75 Y98.898 E5284.80467
M204 S5000
M205 X30 Y30
G0 F2400 X155.75 Y99.747
M204 S500
M205 X5 Y5
G1 F900 X150.249 Y94.246 E5286.11164
M204 S5000
M205 X30 Y30
G0 F2400 X150.249 Y95.095
M204 S500
M205 X5 Y5
G1 F900 X155.75 Y100.595 E5287.41849
M204 S5000
M205 X30 Y30
G0 F2400 X155.75 Y101.444
M204 S500
M205 X5 Y5
G1 F900 X151.545 Y97.239 E5288.41755
M204 S5000
M205 X30 Y30
G0 F2400 X151.015 Y96.709
M204 S500
M205 X5 Y5
G1 F900 X150.249 Y95.943 E5288.59954
M204 S5000
M205 X30 Y30
G0 F2400 X151.545 Y98.087
M204 S500
M205 X5 Y5
G1 F900 X155.75 Y102.292 E5289.5986
M204 S5000
M205 X30 Y30
G0 F2400 X155.75 Y103.141
M204 S500
M205 X5 Y5
G1 F900 X151.545 Y98.936 E5290.59765
M204 S5000
M205 X30 Y30
G0 F2400 X151.545 Y99.784
M204 S500
M205 X5 Y5
G1 F900 X155.75 Y103.989 E5291.59671
M204 S5000
M205 X30 Y30
G0 F2400 X155.75 Y104.838
M204 S500
M205 X5 Y5
G1 F900 X151.545 Y100.633 E5292.59577
M204 S5000
M205 X30 Y30
G0 F2400 X151.545 Y101.481
M204 S500
M205 X5 Y5
G1 F900 X155.75 Y105.687 E5293.59494
M204 S5000
M205 X30 Y30
G0 F2400 X155.75 Y106.535
M204 S500
M205 X5 Y5
G1 F900 X151.545 Y102.33 E5294.594
M204 S5000
M205 X30 Y30
G0 F2400 X151.545 Y103.178
M204 S500
M205 X5 Y5
G1 F900 X155.75 Y107.384 E5295.59318
M204 S5000
M205 X30 Y30
G0 F2400 X155.75 Y108.232
M204 S500
M205 X5 Y5
G1 F900 X151.545 Y104.027 E5296.59223
M204 S5000
M205 X30 Y30
G0 F2400 X151.545 Y104.875
M204 S500
M205 X5 Y5
G1 F900 X155.75 Y109.081 E5297.59141
M204 S5000
M205 X30 Y30
G0 F2400 X155.533 Y109.713
M204 S500
M205 X5 Y5
G1 F900 X151.545 Y105.724 E5298.53903
M204 S5000
M205 X30 Y30
G0 F2400 X151.545 Y106.573
M204 S500
M205 X5 Y5
G1 F900 X155.265 Y110.293 E5299.42285
M204 S5000
M205 X30 Y30
G0 F2400 X154.961 Y110.838
M204 S500
M205 X5 Y5
G1 F900 X151.545 Y107.421 E5300.23457
M204 S5000
M205 X30 Y30
G0 F2400 X151.545 Y108.27
M204 S500
M205 X5 Y5
G1 F900 X154.36 Y111.085 E5300.90338
M204 S5000
M205 X30 Y30
G0 F2400 X153.758 Y111.332
M204 S500
M205 X5 Y5
G1 F900 X151.545 Y109.118 E5301.42928
M204 S5000
M205 X30 Y30
G0 F2400 X152.122 Y110.544
M204 S500
M205 X5 Y5
G1 F900 X152.46 Y110.882 E5301.50959
M204 S5000
M205 X30 Y30
G0 F2400 X117.873 Y111.491
M204 S500
M205 X5 Y5
G1 F900 X117.718 Y112.322 E5301.6516
G1 X117.258 Y113.034 E5301.79401
G1 X116.604 Y113.596 E5301.93888
G1 X115.853 Y113.952 E5302.07851
G1 X115.226 Y114.113 E5302.18726
G1 X114.413 Y114.244 E5302.3256
G1 X114.413 Y114.283 E5302.33216
G1 X77.823 Y114.282 E5308.47928
G1 X76.861 Y114.269 E5308.64091
G1 X76.001 Y114.176 E5308.78623
G1 X75.297 Y114.023 E5308.90726
G1 X74.849 Y113.86 E5308.98735
G1 X74.324 Y113.587 E5309.08677
G1 X73.678 Y113.033 E5309.22974
G1 X73.243 Y112.358 E5309.36464
G1 X73.063 Y111.509 E5309.51045
G1 X73.22 Y110.679 E5309.65236
G1 X73.677 Y109.968 E5309.79435
G1 X74.336 Y109.403 E5309.94019
G1 X75.083 Y109.048 E5310.07913
G1 X75.711 Y108.887 E5310.18805
G1 X76.291 Y108.793 E5310.28676
G1 X76.904 Y108.726 E5310.39036
G1 X77.825 Y108.717 E5310.54509
G1 X114.413 Y108.723 E5316.69188
G1 X114.413 Y108.768 E5316.69944
G1 X114.936 Y108.825 E5316.78782
G1 X115.633 Y108.975 E5316.9076
G1 X116.094 Y109.143 E5316.99003
G1 X116.615 Y109.414 E5317.08869
G1 X117.258 Y109.966 E5317.23106
G1 X117.694 Y110.642 E5317.3662
G1 X117.873 Y111.491 E5317.51197
M204 S5000
M205 X30 Y30
G0 F2400 X117.634 Y109.997
M204 S500
M205 X5 Y5
G1 F900 X116.903 Y109.266 E5317.68564
M204 S5000
M205 X30 Y30
G0 F2400 X115.408 Y108.62
M204 S500
M205 X5 Y5
G1 F900 X118.151 Y111.363 E5318.33735
M204 S5000
M205 X30 Y30
G0 F2400 X118.06 Y112.12
M204 S500
M205 X5 Y5
G1 F900 X114.362 Y108.422 E5319.21595
M204 S5000
M205 X30 Y30
G0 F2400 X113.513 Y108.422
M204 S500
M205 X5 Y5
G1 F900 X117.815 Y112.724 E5320.23805
M204 S5000
M205 X30 Y30
G0 F2400 X117.48 Y113.237
M204 S500
M205 X5 Y5
G1 F900 X112.665 Y108.422 E5321.38204
M204 S5000
M205 X30 Y30
G0 F2400 X111.816 Y108.422
M204 S500
M205 X5 Y5
G1 F900 X117.023 Y113.629 E5322.61916
M204 S5000
M205 X30 Y30
G0 F2400 X116.514 Y113.969
M204 S500
M205 X5 Y5
G1 F900 X110.967 Y108.422 E5323.93706
M204 S5000
M205 X30 Y30
G0 F2400 X110.119 Y108.422
M204 S500
M205 X5 Y5
G1 F900 X115.936 Y114.239 E5325.31911
M204 S5000
M205 X30 Y30
G0 F2400 X115.259 Y114.41
M204 S500
M205 X5 Y5
G1 F900 X109.27 Y108.422 E5326.7419
M204 S5000
M205 X30 Y30
G0 F2400 X108.422 Y108.422
M204 S500
M205 X5 Y5
G1 F900 X114.527 Y114.527 E5328.19237
M204 S5000
M205 X30 Y30
G0 F2400 X113.733 Y114.581
M204 S500
M205 X5 Y5
G1 F900 X107.573 Y108.422 E5329.6558
M204 S5000
M205 X30 Y30
G0 F2400 X106.724 Y108.421
M204 S500
M205 X5 Y5
G1 F900 X112.884 Y114.581 E5331.11934
M204 S5000
M205 X30 Y30
G0 F2400 X112.036 Y114.581
M204 S500
M205 X5 Y5
G1 F900 X105.875 Y108.421 E5332.583
M204 S5000
M205 X30 Y30
G0 F2400 X105.027 Y108.421
M204 S500
M205 X5 Y5
G1 F900 X111.187 Y114.581 E5334.04654
M204 S5000
M205 X30 Y30
G0 F2400 X110.339 Y114.581
M204 S500
M205 X5 Y5
G1 F900 X104.178 Y108.421 E5335.5102
M204 S5000
M205 X30 Y30
G0 F2400 X103.329 Y108.42
M204 S500
M205 X5 Y5
G1 F900 X109.49 Y114.581 E5336.97398
M204 S5000
M205 X30 Y30
G0 F2400 X108.642 Y114.581
M204 S500
M205 X5 Y5
G1 F900 X102.48 Y108.42 E5338.43788
M204 S5000
M205 X30 Y30
G0 F2400 X101.632 Y108.42
M204 S500
M205 X5 Y5
G1 F900 X107.793 Y114.581 E5339.90166
M204 S5000
M205 X30 Y30
G0 F2400 X106.944 Y114.581
M204 S500
M205 X5 Y5
G1 F900 X100.783 Y108.42 E5341.36543
M204 S5000
M205 X30 Y30
G0 F2400 X99.934 Y108.419
M204 S500
M205 X5 Y5
G1 F900 X106.096 Y114.581 E5342.82945
M204 S5000
M205 X30 Y30
G0 F2400 X105.247 Y114.581
M204 S500
M205 X5 Y5
G1 F900 X99.086 Y108.419 E5344.29335
M204 S5000
M205 X30 Y30
G0 F2400 X98.237 Y108.419
M204 S500
M205 X5 Y5
G1 F900 X104.399 Y114.581 E5345.75736
M204 S5000
M205 X30 Y30
G0 F2400 X103.55 Y114.581
M204 S500
M205 X5 Y5
G1 F900 X97.389 Y108.419 E5347.22126
M204 S5000
M205 X30 Y30
G0 F2400 X96.54 Y108.419
M204 S500
M205 X5 Y5
G1 F900 X102.702 Y114.581 E5348.68528
M204 S5000
M205 X30 Y30
G0 F2400 X101.853 Y114.581
M204 S500
M205 X5 Y5
G1 F900 X95.691 Y108.419 E5350.1493
M204 S5000
M205 X30 Y30
G0 F2400 X94.842 Y108.419
M204 S500
M205 X5 Y5
G1 F900 X101.005 Y114.581 E5351.61343
M204 S5000
M205 X30 Y30
G0 F2400 X100.156 Y114.581
M204 S500
M205 X5 Y5
G1 F900 X93.994 Y108.419 E5353.07745
M204 S5000
M205 X30 Y30
G0 F2400 X93.145 Y108.419
M204 S500
M205 X5 Y5
G1 F900 X99.308 Y114.581 E5354.54158
M204 S5000
M205 X30 Y30
G0 F2400 X98.459 Y114.581
M204 S500
M205 X5 Y5
G1 F900 X92.296 Y108.418 E5356.00584
M204 S5000
M205 X30 Y30
G0 F2400 X91.447 Y108.418
M204 S500
M205 X5 Y5
G1 F900 X97.611 Y114.581 E5357.47021
M204 S5000
M205 X30 Y30
G0 F2400 X96.762 Y114.581
M204 S500
M205 X5 Y5
G1 F900 X90.599 Y108.418 E5358.93446
M204 S5000
M205 X30 Y30
G0 F2400 X89.75 Y108.418
M204 S500
M205 X5 Y5
G1 F900 X95.913 Y114.58 E5360.3986
M204 S5000
M205 X30 Y30
G0 F2400 X95.064 Y114.58
M204 S500
M205 X5 Y5
G1 F900 X88.902 Y108.418 E5361.86262
M204 S5000
M205 X30 Y30
G0 F2400 X88.053 Y108.417
M204 S500
M205 X5 Y5
G1 F900 X94.216 Y114.58 E5363.32687
M204 S5000
M205 X30 Y30
G0 F2400 X93.367 Y114.58
M204 S500
M205 X5 Y5
G1 F900 X87.204 Y108.417 E5364.79112
M204 S5000
M205 X30 Y30
G0 F2400 X86.356 Y108.417
M204 S500
M205 X5 Y5
G1 F900 X92.519 Y114.58 E5366.25538
M204 S5000
M205 X30 Y30
G0 F2400 X91.67 Y114.58
M204 S500
M205 X5 Y5
G1 F900 X85.507 Y108.417 E5367.71963
M204 S5000
M205 X30 Y30
G0 F2400 X84.658 Y108.417
M204 S500
M205 X5 Y5
G1 F900 X90.822 Y114.58 E5369.184
M204 S5000
M205 X30 Y30
G0 F2400 X89.973 Y114.58
M204 S500
M205 X5 Y5
G1 F900 X83.809 Y108.417 E5370.64838
M204 S5000
M205 X30 Y30
G0 F2400 X82.961 Y108.417
M204 S500
M205 X5 Y5
G1 F900 X89.125 Y114.58 E5372.11275
M204 S5000
M205 X30 Y30
G0 F2400 X88.276 Y114.58
M204 S500
M205 X5 Y5
G1 F900 X82.112 Y108.417 E5373.57712
M204 S5000
M205 X30 Y30
G0 F2400 X81.263 Y108.416
M204 S500
M205 X5 Y5
G1 F900 X87.428 Y114.58 E5375.04173
M204 S5000
M205 X30 Y30
G0 F2400 X86.579 Y114.58
M204 S500
M205 X5 Y5
G1 F900 X80.415 Y108.416 E5376.50623
M204 S5000
M205 X30 Y30
G0 F2400 X79.566 Y108.416
M204 S500
M205 X5 Y5
G1 F900 X85.731 Y114.58 E5377.97084
M204 S5000
M205 X30 Y30
G0 F2400 X84.882 Y114.58
M204 S500
M205 X5 Y5
G1 F900 X78.717 Y108.416 E5379.43545
M204 S5000
M205 X30 Y30
G0 F2400 X77.869 Y108.416
M204 S500
M205 X5 Y5
G1 F900 X84.033 Y114.58 E5380.89994
M204 S5000
M205 X30 Y30
G0 F2400 X83.185 Y114.58
M204 S500
M205 X5 Y5
G1 F900 X77.028 Y108.424 E5382.36265
M204 S5000
M205 X30 Y30
G0 F2400 X76.25 Y108.494
M204 S500
M205 X5 Y5
G1 F900 X82.336 Y114.58 E5383.80861
M204 S5000
M205 X30 Y30
G0 F2400 X81.488 Y114.58
M204 S500
M205 X5 Y5
G1 F900 X75.531 Y108.624 E5385.2238
M204 S5000
M205 X30 Y30
G0 F2400 X74.873 Y108.814
M204 S500
M205 X5 Y5
G1 F900 X80.639 Y114.58 E5386.59373
M204 S5000
M205 X30 Y30
G0 F2400 X79.791 Y114.58
M204 S500
M205 X5 Y5
G1 F900 X74.298 Y109.088 E5387.89868
M204 S5000
M205 X30 Y30
G0 F2400 X73.815 Y109.453
M204 S500
M205 X5 Y5
G1 F900 X78.942 Y114.58 E5389.1168
M204 S5000
M205 X30 Y30
G0 F2400 X78.094 Y114.58
M204 S500
M205 X5 Y5
G1 F900 X73.382 Y109.868 E5390.23631
M204 S5000
M205 X30 Y30
G0 F2400 X73.05 Y110.385
M204 S500
M205 X5 Y5
G1 F900 X77.237 Y114.573 E5391.23121
M204 S5000
M205 X30 Y30
G0 F2400 X76.328 Y114.512
M204 S500
M205 X5 Y5
G1 F900 X72.847 Y111.031 E5392.05825
M204 S5000
M205 X30 Y30
G0 F2400 X72.829 Y111.862
M204 S500
M205 X5 Y5
G1 F900 X75.296 Y114.329 E5392.64438
M204 S5000
M205 X30 Y30
;MESH:NONMESH
G0 F600 X75.296 Y114.329 Z3.78
G0 F2400 X130.616 Y117.03
G0 X130.686 Y117.1
;TIME_ELAPSED:11329.605589
;LAYER:11
M204 S1000
M205 X10 Y10
;TYPE:WALL-INNER
;MESH:[RUG]_Suzuki_325.stl
G1 F600 X102.486 Y117.1 E5397.38198
G1 X102.486 Y117.024 E5397.39475
G1 X100.968 Y116.784 E5397.65294
G1 X99.104 Y122.518 E5398.66588
G1 X96.274 Y127.424 E5399.61738
G1 X92.567 Y131.539 E5400.54785
G1 X92.373 Y131.714 E5400.59174
G1 X87.898 Y134.966 E5401.52109
G1 X82.723 Y137.27 E5402.47276
G1 X77.185 Y138.447 E5403.42393
G1 X71.517 Y138.447 E5404.37615
G1 X65.979 Y137.27 E5405.32732
G1 X60.804 Y134.966 E5406.27899
G1 X56.224 Y131.637 E5407.23021
G1 X52.431 Y127.426 E5408.18233
G1 X49.598 Y122.52 E5409.13409
G1 X47.848 Y117.133 E5410.08566
G1 X47.256 Y111.498 E5411.03755
G1 X47.848 Y105.866 E5411.98894
G1 X49.598 Y100.482 E5412.94003
G1 X52.429 Y95.576 E5413.89162
G1 X56.136 Y91.46 E5414.82222
G1 X56.33 Y91.285 E5414.86611
G1 X60.804 Y88.034 E5415.79522
G1 X65.979 Y85.73 E5416.7469
G1 X71.517 Y84.553 E5417.69806
G1 X77.185 Y84.553 E5418.65028
G1 X82.723 Y85.73 E5419.60145
G1 X87.898 Y88.034 E5420.55312
G1 X92.478 Y91.363 E5421.50434
G1 X96.272 Y95.575 E5422.4567
G1 X99.104 Y100.48 E5423.40823
G1 X100.968 Y106.217 E5424.42164
G1 X102.486 Y105.977 E5424.67984
G1 X102.486 Y105.9 E5424.69277
G1 X130.686 Y105.9 E5429.43037
G1 X130.686 Y106.148 E5429.47204
G1 X132.204 Y106.388 E5429.73023
G1 X133.463 Y102.514 E5430.41457
G1 X135.771 Y98.516 E5431.19012
G1 X138.798 Y95.156 E5431.94988
G1 X138.952 Y95.016 E5431.98485
G1 X142.602 Y92.364 E5432.74282
G1 X146.822 Y90.486 E5433.51881
G1 X149.966 Y89.819 E5434.05876
G1 X149.966 Y86.4 E5434.63315
G1 X157.33 Y86.4 E5435.8703
G1 X157.33 Y89.818 E5436.44453
G1 X160.476 Y90.486 E5436.98484
G1 X164.696 Y92.364 E5437.76083
G1 X168.433 Y95.08 E5438.53695
G1 X171.522 Y98.511 E5439.31255
G1 X173.834 Y102.514 E5440.08916
G1 X175.262 Y106.908 E5440.86536
G1 X175.743 Y111.503 E5441.64153
G1 X175.261 Y116.094 E5442.41706
G1 X173.834 Y120.486 E5443.19289
G1 X171.526 Y124.484 E5443.96844
G1 X168.5 Y127.844 E5444.72809
G1 X168.346 Y127.984 E5444.76306
G1 X164.696 Y130.636 E5445.52103
G1 X160.476 Y132.514 E5446.29702
G1 X155.96 Y133.474 E5447.07266
G1 X151.337 Y133.474 E5447.84933
G1 X146.821 Y132.514 E5448.62497
G1 X142.602 Y130.636 E5449.40081
G1 X138.868 Y127.921 E5450.17641
G1 X135.773 Y124.486 E5450.95319
G1 X133.463 Y120.486 E5451.7292
G1 X132.204 Y116.61 E5452.41386
G1 X130.686 Y116.85 E5452.67205
G1 X130.686 Y117.1 E5452.71405
M204 S5000
M205 X30 Y30
G0 F2400 X130.616 Y117.03
G0 X130.616 Y105.97
G0 X131.286 Y105.3
M204 S500
M205 X5 Y5
;TYPE:WALL-OUTER
G1 F600 X131.286 Y105.358 E5452.72379
G1 X131.286 Y105.635 E5452.77033
G1 X131.792 Y105.715 E5452.85639
G1 X131.877 Y105.452 E5452.89946
G1 X132.912 Y102.268 E5453.46192
G1 X135.283 Y98.161 E5454.25862
G1 X138.371 Y94.733 E5455.03374
G1 X138.57 Y94.552 E5455.07893
G1 X142.3 Y91.842 E5455.8535
G1 X146.636 Y89.912 E5456.65085
G1 X149.366 Y89.333 E5457.11969
G1 X149.366 Y85.8 E5457.71323
G1 X157.93 Y85.8 E5459.15199
G1 X157.93 Y89.332 E5459.74536
G1 X160.661 Y89.912 E5460.2144
G1 X164.998 Y91.842 E5461.01191
G1 X168.836 Y94.632 E5461.80906
G1 X172.012 Y98.159 E5462.60642
G1 X174.385 Y102.268 E5463.40358
G1 X175.852 Y106.783 E5464.20114
G1 X176.347 Y111.503 E5464.99844
G1 X175.851 Y116.219 E5465.7951
G1 X174.385 Y120.732 E5466.59229
G1 X172.014 Y124.839 E5467.38899
G1 X168.927 Y128.267 E5468.16399
G1 X168.728 Y128.448 E5468.20918
G1 X164.998 Y131.158 E5468.98375
G1 X160.661 Y133.088 E5469.78125
G1 X156.024 Y134.074 E5470.57769
G1 X151.273 Y134.074 E5471.37585
G1 X146.636 Y133.088 E5472.17229
G1 X142.3 Y131.158 E5472.96964
G1 X138.462 Y128.368 E5473.76679
G1 X135.285 Y124.841 E5474.56427
G1 X132.912 Y120.732 E5475.36143
G1 X131.877 Y117.546 E5475.92421
G1 X131.792 Y117.283 E5475.97064
G1 X131.286 Y117.363 E5476.05671
G1 X131.286 Y117.64 E5476.09988
G1 X131.286 Y117.7 E5476.10996
G1 X101.886 Y117.7 E5481.04916
G1 X101.886 Y117.537 E5481.07654
G1 X101.38 Y117.457 E5481.16261
G1 X101.358 Y117.527 E5481.17274
G1 X99.655 Y122.764 E5482.09791
G1 X96.762 Y127.779 E5483.07057
G1 X92.997 Y131.959 E5484.01567
G1 X92.75 Y132.182 E5484.07158
G1 X88.2 Y135.488 E5485.01645
G1 X82.908 Y137.844 E5485.98963
G1 X77.249 Y139.047 E5486.96159
G1 X71.453 Y139.047 E5487.93532
G1 X65.794 Y137.844 E5488.90727
G1 X60.502 Y135.488 E5489.88046
G1 X55.818 Y132.084 E5490.85322
G1 X51.943 Y127.781 E5491.82605
G1 X49.047 Y122.766 E5492.79895
G1 X47.258 Y117.258 E5493.77188
G1 X46.652 Y111.498 E5494.7449
G1 X47.258 Y105.741 E5495.71742
G1 X49.047 Y100.236 E5496.68987
G1 X51.941 Y95.221 E5497.66261
G1 X55.706 Y91.04 E5498.60784
G1 X55.953 Y90.817 E5498.66375
G1 X60.502 Y87.512 E5499.60839
G1 X65.794 Y85.156 E5500.58157
G1 X71.453 Y83.953 E5501.55353
G1 X77.249 Y83.953 E5502.52726
G1 X82.908 Y85.156 E5503.49921
G1 X88.2 Y87.512 E5504.47239
G1 X92.884 Y90.916 E5505.44516
G1 X96.76 Y95.22 E5506.41822
G1 X99.655 Y100.234 E5507.3909
G1 X101.356 Y105.471 E5508.31596
G1 X101.38 Y105.544 E5508.32887
G1 X101.886 Y105.464 E5508.41493
G1 X101.886 Y105.3 E5508.44029
G1 X131.286 Y105.3 E5513.37949
M204 S5000
M205 X30 Y30
G0 F2400 X131.286 Y105.358
G0 X131.286 Y105.6
G0 X130.933 Y106.49
M204 S4000
M205 X25 Y25
;TYPE:FILL
G1 F900 X120.623 Y116.799 E5515.8289
M204 S5000
M205 X30 Y30
G0 F2400 X119.775 Y116.799
M204 S4000
M205 X25 Y25
G1 F900 X130.375 Y106.199 E5518.34733
M204 S5000
M205 X30 Y30
G0 F2400 X129.527 Y106.199
M204 S4000
M205 X25 Y25
G1 F900 X118.926 Y116.799 E5520.86588
M204 S5000
M205 X30 Y30
G0 F2400 X118.078 Y116.799
M204 S4000
M205 X25 Y25
G1 F900 X128.678 Y106.199 E5523.38431
M204 S5000
M205 X30 Y30
G0 F2400 X127.83 Y106.199
M204 S4000
M205 X25 Y25
G1 F900 X117.229 Y116.799 E5525.90286
M204 S5000
M205 X30 Y30
G0 F2400 X116.381 Y116.799
M204 S4000
M205 X25 Y25
G1 F900 X126.981 Y106.199 E5528.4213
M204 S5000
M205 X30 Y30
G0 F2400 X126.133 Y106.199
M204 S4000
M205 X25 Y25
G1 F900 X115.532 Y116.799 E5530.93985
M204 S5000
M205 X30 Y30
G0 F2400 X114.684 Y116.799
M204 S4000
M205 X25 Y25
G1 F900 X125.284 Y106.199 E5533.45828
M204 S5000
M205 X30 Y30
G0 F2400 X124.435 Y106.199
M204 S4000
M205 X25 Y25
G1 F900 X118.125 Y112.509 E5534.95746
M204 S5000
M205 X30 Y30
G0 F2400 X118.333 Y111.453
M204 S4000
M205 X25 Y25
G1 F900 X123.587 Y106.199 E5536.20574
M204 S5000
M205 X30 Y30
G0 F2400 X122.738 Y106.199
M204 S4000
M205 X25 Y25
G1 F900 X118.216 Y110.722 E5537.28023
M204 S5000
M205 X30 Y30
G0 F2400 X117.948 Y110.141
M204 S4000
M205 X25 Y25
[truncated: 22,560,311 more chars]
