# Supplementary material for: Digitizing Chemical Synthesis in 3D Printed Reactionware
Source: Angew Chem Int Ed Engl. 2022 Mar 25;61(24):e202116108. doi: 10.1002/anie.202116108 (PMC9186708; doi:10.1002/anie.202116108)
Supplement: Supplementary file 1 — Supporting Information [file ANIE-61-0-s002.zip › Design Files/5.Batch Synthesis of Sulfanilamide/GCODE/ABU3-35_sulfanilamide.gcode]

;FLAVOR:UltiGCode
;TIME:142398
;MATERIAL:250924
;MATERIAL2:0
;NOZZLE_DIAMETER:0.4
;MINX:38.901
;MINY:70.809
;MINZ:0.324
;MAXX:184.084
;MAXY:152.19
;MAXZ:117.694
;POSTPROCESSED
;Generated with Cura_SteamEngine 4.3.0
M82 ;absolute extrusion mode

G92 E0
G92 E0
G10
;LAYER_COUNT:583
;LAYER:-5
M107
G0 F2400 X55.938 Y78.504 Z0.324
;TYPE:SUPPORT-INTERFACE
G11
G1 F600 X56.978 Y77.785 E0.32772
G1 X58.783 Y76.642 E0.88149
G1 X59.836 Y76.035 E1.19653
G1 X61.775 Y75.023 E1.76345
G1 X62.861 Y74.514 E2.07433
G1 X64.891 Y73.66 E2.64517
G1 X66.095 Y73.216 E2.97779
G1 X68.075 Y72.573 E3.51739
G1 X69.3 Y72.233 E3.84691
G1 X71.418 Y71.738 E4.41069
G1 X72.62 Y71.511 E4.72776
G1 X74.738 Y71.198 E5.2827
G1 X76.027 Y71.066 E5.61856
G1 X78.124 Y70.935 E6.16316
G1 X79.371 Y70.91 E6.48645
G1 X81.54 Y70.956 E7.04878
G1 X82.808 Y71.039 E7.37815
G1 X84.953 Y71.267 E7.93727
G1 X86.151 Y71.445 E8.2512
G1 X88.255 Y71.847 E8.80642
G1 X89.468 Y72.132 E9.12939
G1 X91.557 Y72.716 E9.69162
G1 X92.779 Y73.117 E10.02498
G1 X94.777 Y73.862 E10.57769
G1 X95.949 Y74.359 E10.90766
G1 X97.842 Y75.251 E11.45007
G1 X98.945 Y75.828 E11.77272
G1 X100.859 Y76.936 E12.34596
G1 X101.881 Y77.586 E12.6599
G1 X103.641 Y78.811 E13.21572
G1 X104.63 Y79.563 E13.53776
G1 X106.332 Y80.974 E14.1108
G1 X107.238 Y81.794 E14.42754
G1 X108.767 Y83.293 E14.98254
G1 X109.615 Y84.2 E15.30438
G1 X111.02 Y85.828 E15.86178
G1 X111.776 Y86.785 E16.1779
G1 X113.099 Y88.609 E16.76195
G1 X113.517 Y89.133 E16.93569
G1 X114.008 Y89.608 E17.11276
G1 X114.553 Y90.017 E17.28938
G1 X115.147 Y90.354 E17.4664
G1 X115.779 Y90.615 E17.64363
G1 X116.438 Y90.793 E17.82057
G1 X117.109 Y90.885 E17.99612
G1 X117.506 Y90.9 E18.09909
G1 X118.53 Y90.9 E18.36452
G1 X119.198 Y90.858 E18.538
G1 X119.869 Y90.729 E18.71511
G1 X120.518 Y90.516 E18.89216
G1 X121.135 Y90.224 E19.06909
G1 X121.71 Y89.856 E19.24604
G1 X122.232 Y89.419 E19.4225
G1 X122.598 Y89.036 E19.55981
G1 X123.257 Y88.276 E19.82055
G1 X124.408 Y87.052 E20.25605
G1 X125.313 Y86.17 E20.5836
G1 X126.541 Y85.063 E21.01214
G1 X127.515 Y84.259 E21.3395
G1 X128.784 Y83.296 E21.75241
G1 X129.778 Y82.602 E22.06664
G1 X131.293 Y81.641 E22.53167
G1 X132.694 Y80.831 E22.95113
G1 X132.681 Y80.811 E22.95731
G1 X132.828 Y80.717 E23.00254
G1 X133.354 Y80.278 E23.18013
G1 X133.902 Y79.67 E23.39228
G1 X134.059 Y79.465 E23.45921
G1 X134.729 Y78.669 E23.7289
G1 X135.212 Y78.158 E23.91115
G1 X135.427 Y77.942 E23.99014
G1 X136.123 Y77.296 E24.23628
G1 X136.262 Y77.177 E24.28371
G1 X136.953 Y76.623 E24.51327
G1 X137.092 Y76.519 E24.55827
G1 X137.807 Y76.026 E24.78338
G1 X137.991 Y75.91 E24.83976
G1 X138.747 Y75.467 E25.06688
G1 X138.889 Y75.39 E25.10875
G1 X139.834 Y74.931 E25.38106
G1 X140.684 Y74.588 E25.61864
G1 X140.857 Y74.526 E25.66628
G1 X141.695 Y74.257 E25.8944
G1 X141.859 Y74.211 E25.93855
G1 X142.731 Y73.999 E26.17116
G1 X142.893 Y73.966 E26.21401
G1 X143.786 Y73.818 E26.44863
G1 X143.963 Y73.795 E26.4949
G1 X144.857 Y73.712 E26.72762
G1 X144.999 Y73.705 E26.76447
G1 X145.74 Y73.684 E26.95661
G1 X147.305 Y73.685 E27.36226
G1 X147.513 Y73.692 E27.41621
G1 X147.843 Y73.693 E27.50174
G1 X148.172 Y73.684 E27.58705
G1 X150.634 Y73.692 E28.2252
G1 X151.132 Y73.684 E28.3543
G1 X152.398 Y73.685 E28.68245
G1 X153.522 Y73.73 E28.97402
G1 X154.439 Y73.832 E29.21318
G1 X154.614 Y73.857 E29.259
G1 X155.503 Y74.021 E29.49331
G1 X155.626 Y74.049 E29.52601
G1 X156.52 Y74.283 E29.76554
G1 X156.683 Y74.332 E29.80966
G1 X157.525 Y74.619 E30.04024
G1 X157.691 Y74.682 E30.08626
G1 X158.494 Y75.023 E30.31239
G1 X158.683 Y75.111 E30.36642
G1 X159.59 Y75.583 E30.63145
G1 X160.373 Y76.06 E30.86909
G1 X160.524 Y76.16 E30.91604
G1 X161.238 Y76.671 E31.14362
G1 X161.386 Y76.784 E31.19189
G1 X162.186 Y77.457 E31.46286
G1 X162.697 Y77.94 E31.64512
G1 X162.913 Y78.155 E31.72411
G1 X163.56 Y78.852 E31.97061
G1 X163.667 Y78.976 E32.01307
G1 X164.103 Y79.52 E32.19377
G1 X164.554 Y80.016 E32.36753
G1 X165.077 Y80.461 E32.54553
G1 X165.405 Y80.665 E32.64565
G1 X165.39 Y80.69 E32.6532
G1 X165.863 Y80.949 E32.79298
G1 X167.316 Y81.788 E33.22788
G1 X168.409 Y82.485 E33.56388
G1 X169.766 Y83.43 E33.9925
G1 X170.71 Y84.147 E34.29976
G1 X172.056 Y85.263 E34.75297
G1 X172.976 Y86.096 E35.07466
G1 X174.187 Y87.287 E35.51492
G1 X175.007 Y88.163 E35.82593
G1 X176.096 Y89.427 E36.25839
G1 X176.85 Y90.379 E36.57316
G1 X177.837 Y91.739 E37.00873
G1 X178.517 Y92.765 E37.32777
G1 X179.392 Y94.212 E37.76607
G1 X180.011 Y95.343 E38.10026
G1 X180.741 Y96.819 E38.52708
G1 X181.241 Y97.946 E38.84665
G1 X181.858 Y99.51 E39.28245
G1 X182.273 Y100.711 E39.61181
G1 X182.74 Y102.262 E40.03166
G1 X183.043 Y103.439 E40.34668
G1 X183.401 Y105.129 E40.79445
G1 X183.599 Y106.303 E41.10305
G1 X183.812 Y108.002 E41.54688
G1 X183.912 Y109.189 E41.85564
G1 X183.983 Y110.906 E42.30106
G1 X183.982 Y112.128 E42.61781
G1 X183.911 Y113.818 E43.05624
G1 X183.808 Y115.051 E43.37695
G1 X183.59 Y116.76 E43.82351
G1 X183.382 Y117.979 E44.14404
G1 X183.046 Y119.559 E44.56273
G1 X182.734 Y120.767 E44.88612
G1 X182.252 Y122.366 E45.319
G1 X181.849 Y123.523 E45.63657
G1 X181.228 Y125.094 E46.07443
G1 X180.715 Y126.243 E46.40059
G1 X179.969 Y127.741 E46.83435
G1 X179.377 Y128.815 E47.15222
G1 X178.503 Y130.257 E47.58928
G1 X177.8 Y131.31 E47.91746
G1 X176.839 Y132.633 E48.3413
G1 X176.07 Y133.604 E48.66235
G1 X174.937 Y134.913 E49.11109
G1 X174.088 Y135.813 E49.43179
G1 X172.903 Y136.973 E49.86161
G1 X171.983 Y137.802 E50.1826
G1 X170.658 Y138.893 E50.62748
G1 X169.72 Y139.603 E50.93241
G1 X168.348 Y140.557 E51.36555
G1 X167.272 Y141.238 E51.69562
G1 X165.806 Y142.081 E52.13395
G1 X164.71 Y142.651 E52.45415
G1 X163.193 Y143.362 E52.8884
G1 X162.051 Y143.84 E53.20929
G1 X160.515 Y144.411 E53.63405
G1 X159.313 Y144.8 E53.96151
G1 X157.715 Y145.245 E54.39147
G1 X156.509 Y145.528 E54.71256
G1 X154.844 Y145.844 E55.15183
G1 X153.577 Y146.027 E55.48365
G1 X151.97 Y146.196 E55.90248
G1 X150.74 Y146.272 E56.2219
G1 X149.045 Y146.307 E56.66134
G1 X147.756 Y146.277 E56.99554
G1 X146.146 Y146.175 E57.41369
G1 X144.897 Y146.041 E57.73929
G1 X143.238 Y145.796 E58.17396
G1 X141.986 Y145.554 E58.50449
G1 X140.348 Y145.167 E58.94075
G1 X139.197 Y144.844 E59.25061
G1 X137.603 Y144.325 E59.68512
G1 X136.436 Y143.888 E60.00812
G1 X134.859 Y143.222 E60.45184
G1 X133.789 Y142.718 E60.75841
G1 X132.274 Y141.925 E61.20164
G1 X131.17 Y141.283 E61.53266
G1 X129.789 Y140.404 E61.95698
G1 X128.764 Y139.688 E62.28106
G1 X127.45 Y138.689 E62.7089
G1 X126.482 Y137.886 E63.0349
G1 X125.21 Y136.735 E63.47955
G1 X124.361 Y135.903 E63.78766
G1 X123.228 Y134.695 E64.21694
G1 X122.587 Y133.951 E64.47149
G1 X122.118 Y133.473 E64.64507
G1 X121.582 Y133.049 E64.82221
G1 X120.998 Y132.696 E64.99909
G1 X120.374 Y132.42 E65.17594
G1 X119.719 Y132.225 E65.35308
G1 X119.048 Y132.115 E65.52933
G1 X118.511 Y132.088 E65.66869
G1 X117.504 Y132.089 E65.92971
G1 X116.835 Y132.132 E66.10347
G1 X116.164 Y132.261 E66.28058
G1 X115.516 Y132.475 E66.45746
G1 X114.9 Y132.768 E66.63427
G1 X114.325 Y133.136 E66.81122
G1 X113.801 Y133.575 E66.98841
G1 X113.34 Y134.072 E67.16412
G1 X113.087 Y134.407 E67.27293
G1 X113.004 Y134.528 E67.31096
G1 X111.768 Y136.228 E67.85576
G1 X110.992 Y137.207 E68.17956
G1 X109.579 Y138.843 E68.73988
G1 X108.755 Y139.721 E69.05198
G1 X107.161 Y141.279 E69.62973
G1 X106.248 Y142.1 E69.94799
G1 X104.597 Y143.464 E70.50308
G1 X103.591 Y144.225 E70.83004
G1 X101.821 Y145.454 E71.38857
G1 X100.76 Y146.125 E71.71396
G1 X98.887 Y147.204 E72.27424
G1 X97.78 Y147.78 E72.59769
G1 X95.835 Y148.693 E73.15462
G1 X94.708 Y149.165 E73.47132
G1 X92.656 Y149.927 E74.03869
G1 X91.497 Y150.302 E74.35443
G1 X89.4 Y150.884 E74.91852
G1 X88.214 Y151.161 E75.23421
G1 X86.056 Y151.569 E75.80347
G1 X84.835 Y151.748 E76.12334
G1 X82.726 Y151.968 E76.67296
G1 X81.447 Y152.047 E77.0051
G1 X79.31 Y152.09 E77.55913
G1 X78.074 Y152.062 E77.87958
G1 X75.927 Y151.927 E78.43718
G1 X74.668 Y151.791 E78.76541
G1 X72.525 Y151.472 E79.327
G1 X71.328 Y151.242 E79.64294
G1 X69.246 Y150.754 E80.19722
G1 X67.996 Y150.402 E80.53382
G1 X65.97 Y149.741 E81.0862
G1 X64.817 Y149.31 E81.40525
G1 X62.819 Y148.468 E81.96724
G1 X61.699 Y147.938 E82.28841
G1 X59.777 Y146.931 E82.85083
G1 X58.69 Y146.301 E83.17648
G1 X56.881 Y145.15 E83.73224
G1 X55.871 Y144.446 E84.05135
G1 X54.155 Y143.141 E84.61015
G1 X53.191 Y142.341 E84.93485
G1 X51.559 Y140.866 E85.50504
G1 X50.711 Y140.032 E85.81333
G1 X49.231 Y138.455 E86.3739
G1 X48.424 Y137.518 E86.69443
G1 X47.084 Y135.824 E87.25428
G1 X46.358 Y134.821 E87.57522
G1 X45.173 Y133.037 E88.13035
G1 X44.511 Y131.937 E88.46312
G1 X43.477 Y130.053 E89.02016
G1 X42.911 Y128.902 E89.35262
G1 X42.062 Y126.993 E89.89416
G1 X41.616 Y125.868 E90.20784
G1 X40.886 Y123.763 E90.78534
G1 X40.543 Y122.62 E91.09466
G1 X40.003 Y120.514 E91.65819
G1 X39.742 Y119.281 E91.98487
G1 X39.387 Y117.166 E92.54074
G1 X39.235 Y115.959 E92.85607
G1 X39.054 Y113.78 E93.42281
G1 X39.004 Y112.535 E93.74577
G1 X39.004 Y110.412 E94.29606
G1 X39.055 Y109.175 E94.61696
G1 X39.243 Y106.965 E95.19186
G1 X39.397 Y105.765 E95.50545
G1 X39.756 Y103.638 E96.06457
G1 X40.016 Y102.422 E96.38688
G1 X40.564 Y100.301 E96.95469
G1 X40.93 Y99.101 E97.27988
G1 X41.639 Y97.076 E97.836
G1 X42.066 Y95.995 E98.13726
G1 X42.948 Y94.009 E98.70052
G1 X43.535 Y92.832 E99.04143
G1 X44.552 Y90.985 E99.58795
G1 X45.21 Y89.904 E99.91597
G1 X46.412 Y88.101 E100.47764
G1 X47.131 Y87.114 E100.79415
G1 X48.491 Y85.403 E101.36068
G1 X49.288 Y84.482 E101.67638
G1 X50.792 Y82.885 E102.24499
G1 X51.638 Y82.059 E102.55146
G1 X53.264 Y80.595 E103.11858
G1 X54.217 Y79.809 E103.43877
G1 X55.938 Y78.504 E103.9986
G0 F2400 X56 Y78.461
G1 F600 X56 Y144.535 E121.12498
G0 F2400 X57.6 Y145.607
G1 F600 X57.6 Y77.391 E138.80657
G0 F2400 X59.2 Y76.401
G1 F600 X59.2 Y146.596 E157.00111
G0 F2400 X60.8 Y147.466
G1 F600 X60.8 Y75.531 E175.64666
G0 F2400 X62.4 Y74.73
G1 F600 X62.4 Y148.269 E194.70797
G0 F2400 X64 Y148.965
G1 F600 X64 Y74.034 E214.13009
G0 F2400 X65.6 Y73.398
G1 F600 X65.6 Y149.602 E233.88216
G0 F2400 X67.2 Y150.142
G1 F600 X67.2 Y72.857 E253.91444
G0 F2400 X68.8 Y72.371
G1 F600 X68.8 Y150.628 E274.19865
G0 F2400 X70.4 Y151.024
G1 F600 X70.4 Y71.975 E294.68815
G0 F2400 X72 Y71.628
G1 F600 X72 Y151.371 E315.35754
G0 F2400 X73.6 Y151.632
G1 F600 X73.6 Y71.366 E336.16248
G0 F2400 X75.2 Y71.15
G1 F600 X75.2 Y151.848 E357.07941
G0 F2400 X76.8 Y151.981
G1 F600 X76.8 Y71.017 E378.06528
G0 F2400 X78.4 Y70.929
G1 F600 X78.4 Y152.069 E399.09676
G0 F2400 X80 Y152.077
G1 F600 X80 Y70.924 E420.13162
G0 F2400 X81.6 Y70.96
G1 F600 X81.6 Y152.038 E441.14704
G0 F2400 X83.2 Y151.919
G1 F600 X83.2 Y71.081 E462.10025
G0 F2400 X84.8 Y71.251
G1 F600 X84.8 Y151.752 E482.96611
G0 F2400 X86.4 Y151.504
G1 F600 X86.4 Y71.493 E503.70496
G0 F2400 X88 Y71.799
G1 F600 X88 Y151.202 E524.28622
G0 F2400 X89.6 Y150.829
G1 F600 X89.6 Y72.169 E544.67489
G0 F2400 X91.2 Y72.617
G1 F600 X91.2 Y150.385 E564.83235
G0 F2400 X92.8 Y149.874
G1 F600 X92.8 Y73.125 E584.72569
G0 F2400 X94.4 Y73.722
G1 F600 X94.4 Y149.28 E604.31033
G0 F2400 X96 Y148.616
G1 F600 X96 Y74.384 E623.55126
G0 F2400 X97.6 Y75.137
G1 F600 X97.6 Y147.865 E642.40236
G0 F2400 X99.2 Y147.024
G1 F600 X99.2 Y75.976 E660.818
G0 F2400 X100.8 Y76.902
G1 F600 X100.8 Y146.1 E678.75412
G0 F2400 X102.4 Y145.052
G1 F600 X102.4 Y77.948 E696.14748
G0 F2400 X104 Y79.084
G1 F600 X104 Y143.916 E712.95193
G0 F2400 X105.6 Y142.636
G1 F600 X105.6 Y80.368 E729.0918
G0 F2400 X107.2 Y81.76
G1 F600 X107.2 Y141.241 E744.50928
G0 F2400 X108.8 Y139.674
G1 F600 X108.8 Y83.329 E759.1139
G0 F2400 X110.4 Y85.11
G1 F600 X110.4 Y137.893 E772.79525
G0 F2400 X112 Y135.909
G1 F600 X112 Y87.094 E785.4481
G0 F2400 X113.6 Y89.214
G1 F600 X113.6 Y133.792 E797.00272
G0 F2400 X115.2 Y132.626
G1 F600 X115.2 Y90.376 E807.95392
G0 F2400 X116.8 Y90.843
G1 F600 X116.8 Y132.139 E818.65784
G0 F2400 X118.4 Y132.089
G1 F600 X118.4 Y90.9 E829.33403
G0 F2400 X120 Y90.686
G1 F600 X120 Y132.308 E840.12245
G0 F2400 X121.6 Y133.063
G1 F600 X121.6 Y89.926 E851.30356
G0 F2400 X123.2 Y88.341
G1 F600 X123.2 Y134.662 E863.30997
G0 F2400 X124.8 Y136.333
G1 F600 X124.8 Y86.669 E876.18288
G0 F2400 X126.4 Y85.19
G1 F600 X126.4 Y137.811 E889.82224
G0 F2400 X128 Y139.107
G1 F600 X128 Y83.89 E904.13448
G0 F2400 X129.6 Y82.726
G1 F600 X129.6 Y140.271 E919.05015
G0 F2400 X131.2 Y141.3
G1 F600 X131.2 Y81.699 E934.49873
G0 F2400 X132.8 Y80.734
G1 F600 X132.8 Y142.2 E950.43072
G0 F2400 X134.4 Y143.005
G1 F600 X134.4 Y79.059 E967.00552
G0 F2400 X136 Y77.41
G1 F600 X136 Y143.703 E984.18866
G0 F2400 X137.6 Y144.323
G1 F600 X137.6 Y76.168 E1001.85444
G0 F2400 X139.2 Y75.238
G1 F600 X139.2 Y144.844 E1019.89632
G0 F2400 X140.8 Y145.273
G1 F600 X140.8 Y74.546 E1038.22875
G0 F2400 X142.4 Y74.079
G1 F600 X142.4 Y145.634 E1056.77581
G0 F2400 X144 Y145.908
G1 F600 X144 Y73.791 E1075.46854
G0 F2400 X145.6 Y73.687
G1 F600 X145.6 Y146.116 E1094.24213
G0 F2400 X147.2 Y146.241
G1 F600 X147.2 Y73.685 E1113.04865
G0 F2400 X148.8 Y73.687
G1 F600 X148.8 Y146.301 E1131.8702
G0 F2400 X150.4 Y146.28
G1 F600 X150.4 Y73.692 E1150.68501
G0 F2400 X152 Y73.685
G1 F600 X152 Y146.193 E1169.47908
G0 F2400 X153.6 Y146.024
G1 F600 X153.6 Y73.739 E1188.21535
G0 F2400 X155.2 Y73.966
G1 F600 X155.2 Y145.777 E1206.82876
G0 F2400 X156.8 Y145.46
G1 F600 X156.8 Y74.372 E1225.25477
G0 F2400 X158.4 Y74.984
G1 F600 X158.4 Y145.055 E1243.41718
G0 F2400 X160 Y144.578
G1 F600 X160 Y75.833 E1261.23588
G0 F2400 X161.6 Y76.965
G1 F600 X161.6 Y144.008 E1278.61343
G0 F2400 X163.2 Y143.359
G1 F600 X163.2 Y78.465 E1295.43395
G0 F2400 X164.8 Y80.226
G1 F600 X164.8 Y142.605 E1311.60259
G0 F2400 X166.4 Y141.74
G1 F600 X166.4 Y81.26 E1327.279
G0 F2400 X168 Y82.225
G1 F600 X168 Y140.778 E1342.45594
G0 F2400 X169.6 Y139.687
G1 F600 X169.6 Y83.315 E1357.06756
G0 F2400 X171.2 Y84.554
G1 F600 X171.2 Y138.447 E1371.03663
G0 F2400 X172.8 Y137.066
G1 F600 X172.8 Y85.937 E1384.28927
G0 F2400 X174.4 Y87.515
G1 F600 X174.4 Y135.483 E1396.72257
G0 F2400 X176 Y133.685
G1 F600 X176 Y89.316 E1408.22302
G0 F2400 X177.6 Y91.413
G1 F600 X177.6 Y131.586 E1418.63586
G0 F2400 X179.2 Y129.108
G1 F600 X179.2 Y93.895 E1427.76307
G0 F2400 X180.8 Y96.952
G1 F600 X180.8 Y126.053 E1435.30605
G0 F2400 X182.4 Y121.876
G1 F600 X182.4 Y101.133 E1440.68263
G0 F2400 X116.534 Y90.341
G0 X54.4 Y79.67
G1 F600 X54.4 Y143.327 E1457.18253
G0 F2400 X52.8 Y141.987
G1 F600 X52.8 Y81.012 E1472.98725
G0 F2400 X51.2 Y82.486
G1 F600 X51.2 Y140.512 E1488.02759
G0 F2400 X49.6 Y138.848
G1 F600 X49.6 Y84.15 E1502.20531
G0 F2400 X48 Y86.02
G1 F600 X48 Y136.981 E1515.4144
G0 F2400 X46.4 Y134.879
G1 F600 X46.4 Y88.119 E1527.53459
G0 F2400 X44.8 Y90.577
G1 F600 X44.8 Y132.417 E1538.37952
G0 F2400 X43.2 Y129.489
G1 F600 X43.2 Y93.503 E1547.70709
G0 F2400 X41.6 Y97.187
G1 F600 X41.6 Y125.821 E1555.12902
G0 F2400 X40 Y120.499
G1 F600 X40 Y102.496 E1559.7954
G0 X40 Y102.496 Z0.624
G0 F2400 X44.684 Y131.836
;TIME_ELAPSED:615.059501
;LAYER:-4
;TYPE:SUPPORT
G1 F600 X45.343 Y132.929 E1560.25487
G1 X46.521 Y134.705 E1561.02209
G1 X47.243 Y135.702 E1561.46524
G1 X48.578 Y137.389 E1562.23971
G1 X49.378 Y138.319 E1562.68134
G1 X50.853 Y139.891 E1563.45737
G1 X51.703 Y140.726 E1563.88632
G1 X53.322 Y142.188 E1564.67163
G1 X54.281 Y142.984 E1565.12031
G1 X55.988 Y144.283 E1565.89252
G1 X56.992 Y144.983 E1566.33314
G1 X58.788 Y146.126 E1567.09953
G1 X59.317 Y146.432 E1567.31954
G1 X44.638 Y131.754 E1574.79261
G1 X43.659 Y129.969 E1575.52551
G1 X43.097 Y128.828 E1575.9834
G1 X42.62 Y127.755 E1576.40613
G1 X63.329 Y148.464 E1586.94943
G1 X64.882 Y149.12 E1587.55634
G1 X66.027 Y149.548 E1587.9964
G1 X66.569 Y149.724 E1588.20155
G1 X41.358 Y124.514 E1601.03664
G1 X41.077 Y123.701 E1601.34631
G1 X40.735 Y122.566 E1601.77305
G1 X40.509 Y121.685 E1602.10048
G1 X69.41 Y150.586 E1616.81447
G1 X71.373 Y151.047 E1617.54037
G1 X71.964 Y151.16 E1617.75699
G1 X39.916 Y119.112 E1634.07317
G1 X39.583 Y117.136 E1634.79456
G1 X39.535 Y116.751 E1634.93423
G1 X74.319 Y151.535 E1652.64335
G1 X74.703 Y151.593 E1652.78316
G1 X75.951 Y151.727 E1653.23502
G1 X76.527 Y151.763 E1653.44279
G1 X39.318 Y114.554 E1672.38652
G1 X39.252 Y113.757 E1672.67442
G1 X39.204 Y112.519 E1673.12043
G1 X39.204 Y112.46 E1673.14167
G1 X78.616 Y151.873 E1693.20724
G1 X79.314 Y151.888 E1693.45858
G1 X80.586 Y151.863 E1693.91659
G1 X39.204 Y110.48 E1714.98512
G1 X39.204 Y110.409 E1715.01068
G1 X39.249 Y109.285 E1715.41564
G1 X39.255 Y109.268 E1715.42213
G1 X39.255 Y109.183 E1715.45273
G1 X39.303 Y108.6 E1715.66332
G1 X82.484 Y151.781 E1737.6475
G1 X82.72 Y151.767 E1737.73261
G1 X84.286 Y151.602 E1738.29949
G1 X39.467 Y106.783 E1761.1176
G1 X39.593 Y105.803 E1761.4733
G1 X39.718 Y105.055 E1761.74632
G1 X86.032 Y151.368 E1785.3253
G1 X87.697 Y151.054 E1785.93527
G1 X40.016 Y103.373 E1810.21047
G1 X40.209 Y102.47 E1810.54289
G1 X40.39 Y101.767 E1810.80423
G1 X89.319 Y150.696 E1835.71481
G1 X89.353 Y150.689 E1835.7273
G1 X90.87 Y150.267 E1836.29416
G1 X40.803 Y100.2 E1861.78411
G1 X41.118 Y99.166 E1862.17324
G1 X41.282 Y98.699 E1862.35143
G1 X92.385 Y149.802 E1888.36883
G1 X92.594 Y149.735 E1888.44784
G1 X93.836 Y149.273 E1888.92489
G1 X41.796 Y97.233 E1915.41934
G1 X41.83 Y97.137 E1915.456
G1 X42.253 Y96.063 E1915.87155
G1 X42.362 Y95.819 E1915.96775
G1 X95.259 Y148.716 E1942.89851
G1 X95.745 Y148.513 E1943.08812
G1 X96.623 Y148.1 E1943.43742
G1 X42.97 Y94.448 E1970.75281
G1 X43.127 Y94.096 E1970.89157
G1 X43.617 Y93.114 E1971.28665
G1 X97.961 Y147.458 E1998.9541
G1 X98.791 Y147.027 E1999.29079
G1 X99.246 Y146.764 E1999.47998
G1 X44.314 Y91.831 E2027.44704
G1 X44.731 Y91.075 E2027.75786
G1 X45.035 Y90.573 E2027.96914
G1 X100.503 Y146.04 E2056.20858
G1 X100.667 Y145.946 E2056.27663
G1 X101.703 Y145.289 E2056.71826
G1 X101.72 Y145.277 E2056.72575
G1 X45.807 Y89.365 E2085.19175
G1 X46.572 Y88.218 E2085.68808
G1 X46.601 Y88.179 E2085.70558
G1 X102.888 Y144.466 E2114.36224
G1 X103.48 Y144.056 E2114.62148
G1 X104.037 Y143.635 E2114.87284
G1 X47.443 Y87.041 E2143.6858
G1 X48.32 Y85.938 E2144.1931
G1 X105.138 Y142.756 E2173.1201
G1 X106.115 Y141.95 E2173.57606
G1 X106.218 Y141.856 E2173.62626
G1 X49.223 Y84.861 E2202.64338
G1 X49.433 Y84.618 E2202.759
G1 X50.173 Y83.831 E2203.14789
G1 X107.251 Y140.91 E2232.20752
G1 X108.252 Y139.93 E2232.71183
G1 X51.143 Y82.822 E2261.78673
G1 X51.763 Y82.214 E2262.09934
G1 X52.16 Y81.858 E2262.29131
G1 X109.227 Y138.925 E2291.34508
G1 X109.433 Y138.705 E2291.45358
G1 X110.153 Y137.872 E2291.84996
G1 X53.202 Y80.92 E2320.84493
G1 X53.402 Y80.74 E2320.94179
G1 X54.278 Y80.016 E2321.35092
G1 X111.06 Y136.798 E2350.2596
G1 X111.604 Y136.111 E2350.57506
G1 X111.92 Y135.678 E2350.76804
G1 X55.402 Y79.161 E2379.54205
G1 X56.052 Y78.668 E2379.83575
G1 X56.547 Y78.326 E2380.05234
G1 X112.753 Y134.532 E2408.66777
G1 X112.842 Y134.409 E2408.72242
G1 X112.924 Y134.289 E2408.77474
G1 X113.185 Y133.943 E2408.93077
G1 X113.646 Y133.445 E2409.17507
G1 X57.74 Y77.539 E2437.63776
G1 X58.896 Y76.807 E2438.13034
G1 X58.955 Y76.774 E2438.15467
G1 X114.783 Y132.602 E2466.57765
G1 X114.801 Y132.591 E2466.58525
G1 X115.44 Y132.288 E2466.83984
G1 X116.114 Y132.066 E2467.0953
G1 X116.208 Y132.047 E2467.12982
G1 X60.22 Y76.059 E2495.63426
G1 X61.521 Y75.38 E2496.16257
G1 X118.028 Y131.887 E2524.93124
G1 X118.516 Y131.887 E2525.10692
G1 X119.069 Y131.914 E2525.30624
G1 X119.764 Y132.029 E2525.55984
G1 X120.313 Y132.192 E2525.766
G1 X62.856 Y74.736 E2555.01808
G1 X62.939 Y74.697 E2555.05109
G1 X64.248 Y74.147 E2555.56224
G1 X131.1 Y140.999 E2589.59772
G1 X131.282 Y141.115 E2589.67542
G1 X132.381 Y141.755 E2590.13326
G1 X133.889 Y142.544 E2590.74595
G1 X134.941 Y143.039 E2591.1645
G1 X135.249 Y143.169 E2591.28485
G1 X65.667 Y73.587 E2626.71023
G1 X66.161 Y73.404 E2626.89988
G1 X67.145 Y73.085 E2627.27227
G1 X138.449 Y144.389 E2663.57434
G1 X139.266 Y144.655 E2663.88365
G1 X140.397 Y144.972 E2664.3065
G1 X141.202 Y145.161 E2664.60418
G1 X68.657 Y72.617 E2701.53781
G1 X69.348 Y72.426 E2701.7959
G1 X70.239 Y72.218 E2702.12529
G1 X143.677 Y145.657 E2739.51407
G1 X144.932 Y145.842 E2739.97075
G1 X145.952 Y145.952 E2740.34008
G1 X71.858 Y71.858 E2778.06258
G1 X72.648 Y71.709 E2778.352
G1 X73.554 Y71.574 E2778.68176
G1 X148.064 Y146.084 E2816.61606
G1 X149.048 Y146.106 E2816.97039
G1 X150.045 Y146.086 E2817.32938
G1 X75.301 Y71.341 E2855.38306
G1 X76.032 Y71.266 E2855.64761
G1 X77.136 Y71.197 E2856.04582
G1 X151.936 Y145.997 E2894.12776
G1 X151.943 Y145.997 E2894.13028
G1 X153.555 Y145.828 E2894.71379
G1 X153.722 Y145.803 E2894.77458
G1 X79.036 Y71.117 E2932.79848
G1 X79.366 Y71.11 E2932.91731
G1 X81.044 Y71.144 E2933.52151
G1 X155.428 Y145.528 E2971.39166
G1 X156.457 Y145.334 E2971.76863
G1 X157.069 Y145.19 E2971.99496
G1 X83.157 Y71.277 E3009.62506
G1 X84.915 Y71.463 E3010.26148
G1 X85.394 Y71.535 E3010.43585
G1 X158.638 Y144.779 E3047.72561
G1 X159.265 Y144.604 E3047.95996
G1 X160.155 Y144.316 E3048.29672
G1 X87.803 Y71.964 E3085.13234
G1 X88.205 Y72.04 E3085.27962
G1 X89.419 Y72.327 E3085.72871
G1 X90.428 Y72.609 E3086.10587
G1 X161.609 Y143.79 E3122.34532
G1 X161.979 Y143.652 E3122.48748
G1 X163.017 Y143.218 E3122.89251
G1 X93.338 Y73.539 E3158.36727
G1 X94.712 Y74.051 E3158.89513
G1 X95.866 Y74.541 E3159.34647
G1 X96.724 Y74.945 E3159.68788
G1 X164.368 Y142.589 E3194.12658
G1 X164.613 Y142.474 E3194.22401
G1 X165.679 Y141.92 E3194.65651
G1 X101.061 Y77.302 E3227.55462
G1 X101.766 Y77.749 E3227.85514
G1 X103.528 Y78.977 E3228.62831
G1 X104.494 Y79.712 E3229.06529
G1 X106.198 Y81.124 E3229.86197
G1 X107.096 Y81.936 E3230.29781
G1 X108.616 Y83.425 E3231.06382
G1 X109.463 Y84.33 E3231.51005
G1 X110.862 Y85.952 E3232.28116
G1 X111.614 Y86.902 E3232.71734
G1 X112.938 Y88.728 E3233.52932
G1 X113.368 Y89.267 E3233.77754
G1 X113.877 Y89.759 E3234.03239
G1 X114.443 Y90.185 E3234.28742
G1 X115.059 Y90.533 E3234.54212
G1 X115.713 Y90.803 E3234.79683
G1 X116.396 Y90.989 E3235.05167
G1 X116.78 Y91.041 E3235.19117
G1 X166.936 Y141.197 E3260.72644
G1 X167.171 Y141.063 E3260.82382
G1 X168.157 Y140.438 E3261.24409
G1 X118.802 Y91.083 E3286.37155
G1 X119.223 Y91.056 E3286.52342
G1 X119.918 Y90.923 E3286.77816
G1 X120.447 Y90.749 E3286.97864
G1 X169.328 Y139.63 E3311.86478
G1 X169.591 Y139.447 E3311.98013
G1 X170.464 Y138.785 E3312.37455
G1 X121.748 Y90.069 E3337.17669
G1 X121.828 Y90.018 E3337.21084
G1 X122.368 Y89.565 E3337.46459
G1 X122.745 Y89.17 E3337.66116
G1 X122.783 Y89.125 E3337.68236
G1 X171.553 Y137.895 E3362.51199
G1 X171.855 Y137.646 E3362.6529
G1 X172.607 Y136.969 E3363.01717
G1 X123.715 Y88.077 E3387.90891
G1 X124.547 Y87.194 E3388.34567
G1 X124.682 Y87.063 E3388.41339
G1 X173.614 Y135.996 E3413.32575
G1 X173.953 Y135.664 E3413.49657
G1 X174.588 Y134.99 E3413.82993
G1 X125.693 Y86.095 E3438.7232
G1 X126.668 Y85.217 E3439.19555
G1 X126.738 Y85.16 E3439.22804
G1 X175.515 Y133.938 E3464.06149
G1 X175.918 Y133.473 E3464.28301
G1 X176.41 Y132.852 E3464.56823
G1 X127.829 Y84.271 E3489.30164
G1 X128.955 Y83.418 E3489.81018
G1 X177.256 Y131.718 E3514.40078
G1 X177.637 Y131.193 E3514.63431
G1 X178.067 Y130.549 E3514.91308
G1 X130.13 Y82.613 E3539.31836
G1 X131.342 Y81.845 E3539.8349
G1 X178.829 Y129.331 E3564.01108
G1 X179.204 Y128.712 E3564.27162
G1 X179.554 Y128.077 E3564.53265
G1 X132.595 Y81.118 E3588.44027
G1 X132.978 Y80.897 E3588.59946
G1 X132.957 Y80.868 E3588.61235
G1 X133.491 Y80.422 E3588.86282
G1 X133.675 Y80.217 E3588.96198
G1 X180.228 Y126.771 E3612.66316
G1 X180.541 Y126.143 E3612.91576
G1 X180.861 Y125.424 E3613.19908
G1 X134.585 Y79.147 E3636.75923
G1 X134.873 Y78.805 E3636.92019
G1 X135.402 Y78.248 E3637.19673
G1 X135.534 Y78.117 E3637.26368
G1 X181.437 Y124.02 E3660.63367
G1 X181.662 Y123.45 E3660.85428
G1 X181.968 Y122.571 E3661.18935
G1 X136.577 Y77.18 E3684.29867
G1 X137.061 Y76.791 E3684.52221
G1 X137.223 Y76.67 E3684.595
G1 X137.711 Y76.335 E3684.80809
G1 X182.436 Y121.059 E3707.57809
G1 X182.541 Y120.708 E3707.70998
G1 X182.846 Y119.526 E3708.14944
G1 X182.853 Y119.496 E3708.16053
G1 X138.944 Y75.587 E3730.51535
G1 X138.962 Y75.576 E3730.52294
G1 X139.927 Y75.108 E3730.90904
G1 X140.296 Y74.959 E3731.0523
G1 X183.199 Y117.862 E3752.89494
G1 X183.391 Y116.727 E3753.30935
G1 X183.465 Y116.149 E3753.51913
G1 X141.762 Y74.445 E3774.75108
G1 X141.904 Y74.405 E3774.80419
G1 X142.766 Y74.196 E3775.1235
G1 X142.941 Y74.159 E3775.18789
G1 X143.383 Y74.087 E3775.34911
G1 X183.663 Y114.367 E3795.85634
G1 X183.711 Y113.802 E3796.06047
G1 X183.766 Y112.49 E3796.53321
G1 X145.176 Y73.9 E3816.18003
G1 X145.745 Y73.883 E3816.38496
G1 X147.141 Y73.884 E3816.88752
G1 X183.766 Y110.51 E3835.53418
G1 X183.713 Y109.222 E3835.99825
G1 X183.645 Y108.409 E3836.29195
G1 X149.123 Y73.887 E3853.86769
G1 X150.634 Y73.891 E3854.41165
G1 X151.1 Y73.884 E3854.57943
G1 X183.37 Y106.154 E3871.00863
G1 X183.203 Y105.163 E3871.37042
G1 X182.892 Y103.696 E3871.91028
G1 X153.109 Y73.913 E3887.07331
G1 X153.509 Y73.928 E3887.21741
G1 X154.397 Y74.027 E3887.53907
G1 X154.574 Y74.053 E3887.60347
G1 X155.378 Y74.202 E3887.89784
G1 X182.14 Y100.964 E3901.52283
G1 X182.081 Y100.768 E3901.59651
G1 X181.668 Y99.576 E3902.05066
G1 X181.053 Y98.019 E3902.65332
G1 X180.957 Y97.802 E3902.73874
G1 X158.324 Y75.168 E3914.26184
G1 X158.409 Y75.204 E3914.29507
G1 X158.591 Y75.288 E3914.36723
G1 X159.373 Y75.691 E3914.68394
G1 X159.504 Y75.765 E3914.7381
G1 X160.248 Y76.218 E3915.05168
G1 X160.424 Y76.335 E3915.12777
G1 X161.115 Y76.829 E3915.43356
G1 X161.254 Y76.936 E3915.49671
G1 X162.061 Y77.614 E3915.87615
G1 X162.768 Y78.295 E3916.22954
G1 X163.422 Y78.999 E3916.57546
G1 X163.523 Y79.117 E3916.63138
G1 X163.949 Y79.649 E3916.87674
G1 X164.414 Y80.159 E3917.12519
G1 X164.958 Y80.622 E3917.38236
G1 X165.131 Y80.731 E3917.45597
G1 X165.11 Y80.766 E3917.47067
G1 X165.766 Y81.125 E3917.73988
G1 X166.934 Y81.798 E3918.22517
G1 X178.867 Y93.731 E3924.30046
G0 F2400 X178.351 Y92.879
G1 F600 X177.664 Y91.841 E3924.74857
G1 X176.688 Y90.497 E3925.34653
G1 X175.938 Y89.55 E3925.78141
G1 X174.854 Y88.294 E3926.37869
G1 X174.041 Y87.423 E3926.80762
G1 X172.835 Y86.238 E3927.41629
G1 X171.922 Y85.412 E3927.85952
G1 X170.578 Y84.298 E3928.48796
G1 X169.644 Y83.589 E3928.9101
G1 X168.289 Y82.645 E3929.50461
G1 X167.208 Y81.956 E3929.9661
G1 X166.934 Y81.798 E3930.07996
G0 F2400 X135.402 Y78.248
G0 F600 X135.402 Y78.248 Z0.824
G0 F2400 X143.293 Y73.8
;TIME_ELAPSED:1274.620598
;LAYER:-3
;TYPE:SUPPORT-INTERFACE
G1 F600 X142.717 Y73.899 E3930.1501
G1 X141.669 Y74.159 E3930.27967
G1 X140.931 Y74.4 E3930.37283
G1 X157.19 Y74.4 E3932.32391
G1 X157.557 Y74.523 E3932.37036
G1 X158.536 Y74.931 E3932.49763
G1 X158.673 Y75 E3932.51604
G1 X139.457 Y75 E3934.82196
G1 X138.699 Y75.378 E3934.9236
G1 X138.326 Y75.6 E3934.97569
G1 X159.806 Y75.6 E3937.55329
G1 X160.415 Y75.967 E3937.63861
G1 X160.746 Y76.2 E3937.68719
G1 X137.383 Y76.2 E3940.49075
G1 X136.891 Y76.544 E3940.56279
G1 X136.576 Y76.8 E3940.6115
G1 X161.555 Y76.8 E3943.60898
G1 X162.145 Y77.285 E3943.70063
G1 X162.268 Y77.4 E3943.72083
G1 X135.867 Y77.4 E3946.88895
G1 X135.233 Y78 E3946.9937
G1 X162.893 Y78 E3950.3129
G1 X163.46 Y78.6 E3950.41197
G1 X134.66 Y78.6 E3953.86797
G1 X134.558 Y78.709 E3953.88588
G1 X134.157 Y79.2 E3953.96195
G1 X163.973 Y79.2 E3957.53987
G1 X164.179 Y79.454 E3957.57912
G1 X164.494 Y79.8 E3957.63527
G1 X133.65 Y79.8 E3961.33655
G1 X133.285 Y80.205 E3961.40197
G1 X133.044 Y80.4 E3961.43917
G1 X165.17 Y80.4 E3965.29429
G1 X165.905 Y80.857 E3965.39815
G1 X166.153 Y81 E3965.4325
G1 X132.203 Y81 E3969.5065
G1 X131.17 Y81.6 E3969.64986
G1 X167.194 Y81.6 E3973.97274
G1 X167.332 Y81.68 E3973.99188
G1 X168.154 Y82.2 E3974.1086
G1 X130.222 Y82.2 E3978.66044
G1 X129.723 Y82.518 E3978.73144
G1 X129.319 Y82.8 E3978.79057
G1 X169.038 Y82.8 E3983.55685
G1 X169.724 Y83.276 E3983.65704
G1 X169.889 Y83.4 E3983.68181
G1 X128.481 Y83.4 E3988.65077
G1 X127.694 Y84 E3988.76953
G1 X170.684 Y84 E3993.92833
G1 X170.771 Y84.066 E3993.94143
G1 X171.417 Y84.6 E3994.04201
G1 X126.945 Y84.6 E3999.37865
G1 X126.4 Y85.053 E3999.46369
G1 X126.238 Y85.2 E3999.48994
G1 X172.134 Y85.2 E4004.99746
G1 X172.803 Y85.8 E4005.1053
G1 X125.575 Y85.8 E4010.77266
G1 X125.142 Y86.191 E4010.84267
G1 X124.93 Y86.4 E4010.87839
G1 X173.429 Y86.4 E4016.69827
G1 X174.043 Y87 E4016.80129
G1 X124.32 Y87 E4022.76805
G1 X124.273 Y87.046 E4022.77594
G1 X123.755 Y87.6 E4022.86695
G1 X174.618 Y87.6 E4028.97051
G1 X174.983 Y87.987 E4029.03435
G1 X175.169 Y88.2 E4029.06828
G1 X123.193 Y88.2 E4035.3054
G1 X123.117 Y88.281 E4035.31873
G1 X122.67 Y88.8 E4035.40093
G1 X175.69 Y88.8 E4041.76333
G1 X176.088 Y89.259 E4041.83623
G1 X176.201 Y89.4 E4041.85791
G1 X122.098 Y89.4 E4048.35027
G1 X121.651 Y89.774 E4048.42021
G1 X121.298 Y90 E4048.47051
G1 X176.679 Y90 E4055.11623
G1 X176.887 Y90.262 E4055.15637
G1 X177.134 Y90.6 E4055.20661
G1 X119.939 Y90.6 E4062.07001
G0 F2400 X119.844 Y90.631
G1 F600 X119.186 Y90.757 E4062.1504
G1 X118.526 Y90.8 E4062.22977
G1 X117.118 Y90.785 E4062.39874
G1 X116.458 Y90.695 E4062.47867
G1 X116.107 Y90.6 E4062.52231
G1 X44.671 Y90.6 E4071.09463
G1 X44.42 Y91.014 E4071.15273
G1 X44.319 Y91.2 E4071.17813
G1 X177.57 Y91.2 E4087.16825
G1 X177.891 Y91.641 E4087.2337
G1 X177.997 Y91.8 E4087.25663
G1 X43.99 Y91.8 E4103.33747
G1 X43.661 Y92.4 E4103.41959
G1 X178.397 Y92.4 E4119.58791
G1 X178.566 Y92.654 E4119.62452
G1 X178.777 Y93 E4119.67315
G1 X43.336 Y93 E4135.92607
G1 X43.039 Y93.6 E4136.00641
G1 X179.142 Y93.6 E4152.33877
G1 X179.435 Y94.082 E4152.40645
G1 X179.501 Y94.2 E4152.42268
G1 X42.752 Y94.2 E4168.83256
G1 X42.487 Y94.8 E4168.91127
G1 X179.831 Y94.8 E4185.39255
G1 X180.025 Y95.153 E4185.44088
G1 X180.149 Y95.4 E4185.47405
G1 X42.221 Y95.4 E4202.02541
G1 X41.955 Y96 E4202.10417
G1 X180.448 Y96 E4218.72333
G1 X180.748 Y96.6 E4218.80383
G1 X41.72 Y96.6 E4235.48719
G1 X41.488 Y97.192 E4235.56349
G1 X41.486 Y97.2 E4235.56448
G1 X181.019 Y97.2 E4252.30844
G1 X181.288 Y97.8 E4252.38734
G1 X41.277 Y97.8 E4269.18866
G1 X41.069 Y98.4 E4269.26486
G1 X181.528 Y98.4 E4286.11994
G1 X181.767 Y99 E4286.19745
G1 X40.86 Y99 E4303.10629
G1 X40.795 Y99.187 E4303.13004
G1 X40.672 Y99.6 E4303.18175
G1 X181.993 Y99.6 E4320.14027
G1 X182.204 Y100.2 E4320.2166
G1 X40.492 Y100.2 E4337.22204
G1 X40.432 Y100.398 E4337.24686
G1 X40.33 Y100.8 E4337.29663
G1 X182.403 Y100.8 E4354.34539
G1 X182.585 Y101.4 E4354.42063
G1 X40.177 Y101.4 E4371.50959
G1 X40.024 Y102 E4371.5839
G1 X182.767 Y102 E4388.71306
G1 X182.818 Y102.168 E4388.73412
G1 X182.93 Y102.6 E4388.78768
G1 X39.874 Y102.6 E4405.9544
G1 X39.748 Y103.2 E4406.02797
G1 X183.085 Y103.2 E4423.22841
G1 X183.132 Y103.382 E4423.25096
G1 X183.222 Y103.8 E4423.30227
G1 X39.625 Y103.8 E4440.53391
G1 X39.525 Y104.4 E4440.60691
G1 X183.351 Y104.4 E4457.86603
G1 X183.472 Y104.965 E4457.93536
G1 X183.479 Y105 E4457.93965
G1 X39.425 Y105 E4475.22613
G1 X39.325 Y105.6 E4475.29912
G1 X183.582 Y105.6 E4492.60996
G1 X183.685 Y106.2 E4492.68301
G1 X39.238 Y106.2 E4510.01665
G1 X39.164 Y106.8 E4510.0892
G1 X183.763 Y106.8 E4527.44108
G1 X183.839 Y107.4 E4527.51366
G1 X39.102 Y107.4 E4544.8821
G1 X39.053 Y108 E4544.95433
G1 X183.911 Y108 E4562.33729
G1 X183.963 Y108.6 E4562.40956
G1 X39.003 Y108.6 E4579.80476
G1 X38.954 Y109.2 E4579.877
G1 X184.013 Y109.2 E4597.28408
G1 X184.039 Y109.8 E4597.35615
G1 X38.929 Y109.8 E4614.76935
G1 X38.905 Y110.4 E4614.84141
G1 X184.064 Y110.4 E4632.26049
G1 X184.082 Y110.83 E4632.31213
G1 X184.083 Y111 E4632.33254
G1 X38.902 Y111 E4649.75426
G1 X38.904 Y111.6 E4649.82626
G1 X184.084 Y111.6 E4667.24786
G1 X184.084 Y112.04 E4667.30066
G1 X184.077 Y112.2 E4667.31987
G1 X38.905 Y112.2 E4684.74051
G1 X38.907 Y112.691 E4684.79943
G1 X38.911 Y112.8 E4684.81252
G1 X184.054 Y112.8 E4702.22968
G1 X184.03 Y113.4 E4702.30174
G1 X38.937 Y113.4 E4719.7129
G1 X38.958 Y113.866 E4719.76888
G1 X38.969 Y114 E4719.78501
G1 X183.994 Y114 E4737.18801
G1 X183.946 Y114.6 E4737.26024
G1 X39.02 Y114.6 E4754.65136
G1 X39.07 Y115.2 E4754.72361
G1 X183.888 Y115.2 E4772.10177
G1 X183.813 Y115.8 E4772.17433
G1 X39.121 Y115.8 E4789.53737
G1 X39.14 Y116.016 E4789.56339
G1 X39.189 Y116.4 E4789.60985
G1 X183.738 Y116.4 E4806.95573
G1 X183.709 Y116.635 E4806.98414
G1 X183.648 Y117 E4807.02855
G1 X39.265 Y117 E4824.35451
G1 X39.301 Y117.276 E4824.38791
G1 X39.356 Y117.6 E4824.42734
G1 X183.549 Y117.6 E4841.7305
G1 X183.511 Y117.83 E4841.75848
G1 X183.433 Y118.2 E4841.80385
G1 X39.458 Y118.2 E4859.08085
G1 X39.56 Y118.8 E4859.15389
G1 X183.307 Y118.8 E4876.40353
G1 X183.182 Y119.4 E4876.47707
G1 X39.662 Y119.4 E4893.69947
G1 X39.665 Y119.413 E4893.70107
G1 X39.791 Y120 E4893.77312
G1 X183.034 Y120 E4910.96228
G1 X182.881 Y120.6 E4911.03658
G1 X39.92 Y120.6 E4928.1919
G1 X39.926 Y120.624 E4928.19487
G1 X40.074 Y121.2 E4928.26624
G1 X182.706 Y121.2 E4945.38208
G1 X182.526 Y121.8 E4945.45725
G1 X40.229 Y121.8 E4962.53289
G1 X40.384 Y122.4 E4962.60725
G1 X182.343 Y122.4 E4979.64233
G1 X182.136 Y123 E4979.71849
G1 X40.55 Y123 E4996.70881
G1 X40.732 Y123.6 E4996.78405
G1 X181.925 Y123.6 E5013.72721
G1 X181.688 Y124.2 E5013.80463
G1 X40.927 Y124.2 E5030.69595
G1 X41.136 Y124.8 E5030.77219
G1 X181.452 Y124.8 E5047.61011
G1 X181.346 Y125.069 E5047.64481
G1 X181.199 Y125.4 E5047.68827
G1 X41.346 Y125.4 E5064.47063
G1 X41.522 Y125.904 E5064.53469
G1 X41.56 Y126 E5064.54708
G1 X180.932 Y126 E5081.27172
G1 X180.828 Y126.236 E5081.30267
G1 X180.647 Y126.6 E5081.35145
G1 X41.799 Y126.6 E5098.01321
G1 X42.001 Y127.106 E5098.07859
G1 X42.043 Y127.2 E5098.09094
G1 X180.35 Y127.2 E5114.68778
G1 X180.09 Y127.725 E5114.75808
G1 X180.048 Y127.8 E5114.7684
G1 X42.311 Y127.8 E5131.29684
G1 X42.579 Y128.4 E5131.3757
G1 X179.719 Y128.4 E5147.8325
G1 X179.483 Y128.832 E5147.89157
G1 X179.381 Y129 E5147.91515
G1 X42.848 Y129 E5164.29911
G1 X42.903 Y129.122 E5164.31517
G1 X43.141 Y129.6 E5164.37925
G1 X179.018 Y129.6 E5180.68449
G1 X178.654 Y130.2 E5180.7687
G1 X43.44 Y130.2 E5196.99438
G1 X43.771 Y130.8 E5197.07661
G1 X178.261 Y130.8 E5213.21541
G1 X177.953 Y131.267 E5213.28254
G1 X177.856 Y131.4 E5213.3023
G1 X44.102 Y131.4 E5229.35278
G1 X44.433 Y132 E5229.435
G1 X177.422 Y132 E5245.39368
G1 X176.988 Y132.6 E5245.48255
G1 X120.532 Y132.6 E5252.25727
G1 X120.338 Y132.514 E5252.28273
G1 X119.695 Y132.323 E5252.36322
G1 X119.036 Y132.214 E5252.44338
G1 X118.507 Y132.188 E5252.50693
G1 X117.506 Y132.189 E5252.62705
G1 X116.847 Y132.232 E5252.7063
G1 X116.188 Y132.358 E5252.78681
G1 X115.552 Y132.568 E5252.86719
G0 F2400 X115.484 Y132.6
G1 F600 X44.791 Y132.6 E5261.35035
G1 X45.135 Y133.165 E5261.42973
G1 X45.158 Y133.2 E5261.43475
G1 X114.409 Y133.2 E5269.74487
G1 X114.383 Y133.217 E5269.7486
G1 X113.869 Y133.647 E5269.82902
G1 X113.727 Y133.8 E5269.85407
G1 X45.558 Y133.8 E5278.03435
G1 X45.959 Y134.4 E5278.12095
G1 X113.221 Y134.4 E5286.19239
G1 X113.084 Y134.587 E5286.2202
G1 X112.784 Y135 E5286.28146
G1 X46.36 Y135 E5294.25234
G1 X46.797 Y135.6 E5294.34141
G1 X112.348 Y135.6 E5302.20753
G1 X111.912 Y136.2 E5302.29653
G1 X47.251 Y136.2 E5310.05585
G1 X47.728 Y136.8 E5310.14783
G1 X111.441 Y136.8 E5317.79339
G1 X111.114 Y137.215 E5317.8568
G1 X110.954 Y137.4 E5317.88615
G1 X48.204 Y137.4 E5325.41615
G1 X48.418 Y137.668 E5325.4573
G1 X48.706 Y138 E5325.51004
G1 X110.438 Y138 E5332.91788
G1 X109.921 Y138.6 E5333.01292
G1 X49.226 Y138.6 E5340.29632
G1 X49.791 Y139.2 E5340.39522
G1 X109.379 Y139.2 E5347.54578
G1 X108.837 Y139.779 E5347.64095
G1 X108.815 Y139.8 E5347.6446
G1 X50.356 Y139.8 E5354.65968
G1 X50.724 Y140.19 E5354.72403
G1 X50.939 Y140.4 E5354.76009
G1 X108.203 Y140.4 E5361.63177
G1 X107.591 Y141 E5361.73462
G1 X51.555 Y141 E5368.45894
G1 X51.609 Y141.052 E5368.46794
G1 X52.219 Y141.6 E5368.56634
G1 X106.951 Y141.6 E5375.13418
G1 X106.374 Y142.121 E5375.22747
G1 X106.278 Y142.2 E5375.24239
G1 X52.887 Y142.2 E5381.64931
G1 X53.221 Y142.5 E5381.70318
G1 X53.585 Y142.8 E5381.75978
G1 X105.554 Y142.8 E5387.99606
G1 X104.83 Y143.4 E5388.1089
G1 X54.326 Y143.4 E5394.16938
G1 X55.118 Y144 E5394.28861
G1 X104.054 Y144 E5400.16093
G1 X103.729 Y144.248 E5400.20999
G1 X103.223 Y144.6 E5400.28396
G1 X55.912 Y144.6 E5405.96128
G1 X56.779 Y145.2 E5406.0878
G1 X102.362 Y145.2 E5411.55776
G1 X101.961 Y145.48 E5411.61645
G1 X101.46 Y145.8 E5411.68779
G1 X57.714 Y145.8 E5416.93731
G1 X58.662 Y146.4 E5417.07194
G1 X100.478 Y146.4 E5422.08986
G1 X99.443 Y147 E5422.23342
G1 X59.699 Y147 E5427.0027
G1 X59.853 Y147.088 E5427.02398
G1 X60.836 Y147.6 E5427.15699
G1 X98.343 Y147.6 E5431.65783
G1 X97.928 Y147.818 E5431.71408
G1 X97.119 Y148.2 E5431.82144
G1 X62.015 Y148.2 E5436.03392
G1 X62.865 Y148.598 E5436.14655
G1 X63.346 Y148.8 E5436.20915
G1 X95.832 Y148.8 E5440.10747
G1 X94.838 Y149.22 E5440.23696
G1 X94.356 Y149.4 E5440.2987
G1 X64.775 Y149.4 E5443.84842
G1 X64.857 Y149.434 E5443.85907
G1 X66.066 Y149.881 E5444.01375
G1 X66.434 Y150 E5444.06016
G1 X92.742 Y150 E5447.21712
G1 X91.628 Y150.366 E5447.35783
G1 X90.794 Y150.6 E5447.46178
G1 X68.318 Y150.6 E5450.1589
G1 X69.278 Y150.867 E5450.27847
G1 X70.71 Y151.2 E5450.4549
G1 X88.49 Y151.2 E5452.5885
G1 X88.316 Y151.241 E5452.60995
G1 X86.209 Y151.645 E5452.86739
G1 X85.175 Y151.8 E5452.99286
G1 X74.047 Y151.8 E5454.32822
G0 F2400 X74.76 Y151.905
G1 F600 X76.029 Y152.035 E5454.4813
G1 X78.151 Y152.166 E5454.73642
G1 X79.391 Y152.19 E5454.88525
G1 X81.596 Y152.141 E5455.14991
G1 X82.817 Y152.061 E5455.29675
G1 X84.969 Y151.831 E5455.55646
G1 X85.175 Y151.8 E5455.58146
G0 F2400 X115.124 Y133.171
G0 X116.281 Y132.708
G0 X118.084 Y132.582
G0 X120.532 Y132.6
G1 F600 X120.951 Y132.785 E5455.63642
G1 X121.524 Y133.131 E5455.71674
G1 X121.611 Y133.2 E5455.73007
G1 X176.517 Y133.2 E5462.31879
G1 X176.186 Y133.62 E5462.38296
G1 X176.03 Y133.8 E5462.41154
G1 X122.297 Y133.8 E5468.8595
G1 X122.512 Y134.019 E5468.89633
G1 X122.841 Y134.4 E5468.95674
G1 X175.514 Y134.4 E5475.2775
G1 X175.106 Y134.874 E5475.35255
G1 X174.988 Y135 E5475.37326
G1 X123.375 Y135 E5481.56682
G1 X123.941 Y135.6 E5481.6658
G1 X174.428 Y135.6 E5487.72424
G1 X174.286 Y135.753 E5487.74929
G1 X173.833 Y136.2 E5487.82566
G1 X124.518 Y136.2 E5493.74346
G1 X125.135 Y136.8 E5493.84674
G1 X173.225 Y136.8 E5499.61754
G1 X173.084 Y136.94 E5499.64138
G1 X172.576 Y137.4 E5499.72362
G1 X125.793 Y137.4 E5505.33758
G1 X126.46 Y138 E5505.44524
G1 X171.897 Y138 E5510.89768
G1 X171.173 Y138.6 E5511.01051
G1 X127.186 Y138.6 E5516.28895
G1 X127.463 Y138.828 E5516.33201
G1 X127.954 Y139.2 E5516.40593
G1 X170.416 Y139.2 E5521.50137
G1 X169.862 Y139.622 E5521.58494
G1 X169.607 Y139.8 E5521.62226
G1 X128.747 Y139.8 E5526.52546
G1 X128.798 Y139.838 E5526.53309
G1 X129.611 Y140.4 E5526.65169
G1 X168.749 Y140.4 E5531.34825
G1 X168.456 Y140.605 E5531.39116
G1 X167.835 Y141 E5531.47948
G1 X130.539 Y141 E5535.955
G1 X131.25 Y141.449 E5536.05591
G1 X131.512 Y141.6 E5536.09219
G1 X166.84 Y141.6 E5540.33155
G1 X165.979 Y142.099 E5540.45097
G1 X165.787 Y142.2 E5540.477
G1 X132.58 Y142.2 E5544.46184
G1 X133.733 Y142.8 E5544.61782
G1 X164.622 Y142.8 E5548.3245
G1 X163.349 Y143.4 E5548.49337
G1 X135.016 Y143.4 E5551.89333
G1 X136.446 Y144 E5552.07943
G1 X161.901 Y144 E5555.13403
G1 X160.605 Y144.486 E5555.30012
G1 X160.255 Y144.6 E5555.34429
G1 X138.123 Y144.6 E5558.00013
G1 X139.247 Y144.964 E5558.14191
G1 X140.102 Y145.2 E5558.24835
G1 X158.252 Y145.2 E5560.42635
G1 X157.818 Y145.322 E5560.48045
G1 X156.585 Y145.614 E5560.6325
G1 X155.612 Y145.8 E5560.75137
G1 X142.734 Y145.8 E5562.29673
G1 X143.3 Y145.907 E5562.36586
G1 X144.983 Y146.154 E5562.56998
G1 X146.197 Y146.279 E5562.71643
G1 X147.902 Y146.384 E5562.92142
G1 X148.753 Y146.4 E5563.02356
G1 X149.444 Y146.4 E5563.10648
G1 X149.126 Y146.407 E5563.14464
G0 F2400 X116.107 Y90.6
G1 F600 X115.811 Y90.52 E5563.18144
G1 X115.191 Y90.264 E5563.26193
G1 X114.727 Y90 E5563.32599
G1 X45.033 Y90 E5571.68927
G1 X45.067 Y89.943 E5571.69724
G1 X45.428 Y89.4 E5571.77548
G1 X113.938 Y89.4 E5579.99668
G1 X113.592 Y89.065 E5580.05448
G1 X113.386 Y88.8 E5580.09475
G1 X45.826 Y88.8 E5588.20195
G1 X46.224 Y88.2 E5588.28835
G1 X112.929 Y88.2 E5596.29295
G1 X112.492 Y87.6 E5596.38203
G1 X46.653 Y87.6 E5604.28271
G1 X46.983 Y87.144 E5604.35025
G1 X47.097 Y87 E5604.37229
G1 X112.056 Y87 E5612.16737
G1 X111.819 Y86.675 E5612.21564
G1 X111.601 Y86.4 E5612.25775
G1 X47.571 Y86.4 E5619.94135
G1 X48.046 Y85.8 E5620.03318
G1 X111.124 Y85.8 E5627.60254
G1 X111.03 Y85.683 E5627.62055
G1 X110.612 Y85.2 E5627.6972
G1 X48.536 Y85.2 E5635.14632
G1 X49.051 Y84.6 E5635.24121
G1 X110.092 Y84.6 E5642.56613
G1 X109.596 Y84.029 E5642.65689
G1 X109.569 Y84 E5642.66165
G1 X49.606 Y84 E5649.85721
G1 X50.168 Y83.4 E5649.95586
G1 X109.004 Y83.4 E5657.01618
G1 X108.768 Y83.15 E5657.05743
G1 X108.41 Y82.8 E5657.11751
G1 X50.741 Y82.8 E5664.03779
G1 X51.349 Y82.2 E5664.1403
G1 X107.794 Y82.2 E5670.9137
G1 X107.198 Y81.619 E5671.01358
G1 X107.177 Y81.6 E5671.01698
G1 X51.999 Y81.6 E5677.63834
G1 X52.663 Y81 E5677.74573
G1 X106.508 Y81 E5684.20713
G1 X106.28 Y80.796 E5684.24384
G1 X105.8 Y80.4 E5684.31851
G1 X53.346 Y80.4 E5690.61299
G1 X54.068 Y79.8 E5690.72564
G1 X105.072 Y79.8 E5696.84612
G1 X104.621 Y79.429 E5696.9162
G1 X104.319 Y79.2 E5696.96168
G1 X54.854 Y79.2 E5702.89748
G1 X55.642 Y78.6 E5703.01633
G1 X103.517 Y78.6 E5708.76133
G1 X102.651 Y78 E5708.88776
G1 X56.489 Y78 E5714.4272
G1 X56.816 Y77.772 E5714.47504
G1 X57.401 Y77.4 E5714.55823
G1 X101.778 Y77.4 E5719.88347
G1 X100.828 Y76.8 E5720.0183
G1 X58.344 Y76.8 E5725.11638
G1 X58.625 Y76.621 E5725.15636
G1 X59.35 Y76.2 E5725.25697
G1 X99.789 Y76.2 E5730.10965
G1 X98.936 Y75.709 E5730.22775
G1 X98.727 Y75.6 E5730.25604
G1 X60.452 Y75.6 E5734.84904
G1 X61.597 Y75 E5735.00416
G1 X97.548 Y75 E5739.31828
G1 X96.269 Y74.4 E5739.48781
G1 X62.876 Y74.4 E5743.49497
G1 X64.297 Y73.8 E5743.68007
G1 X94.882 Y73.8 E5747.35027
G1 X94.702 Y73.725 E5747.37367
G1 X93.286 Y73.2 E5747.55489
G1 X65.84 Y73.2 E5750.84841
G1 X65.896 Y73.179 E5750.85559
G1 X67.667 Y72.6 E5751.07918
G1 X91.518 Y72.6 E5753.9413
G1 X91.508 Y72.597 E5753.94255
G1 X89.438 Y72.021 E5754.20039
G1 X89.348 Y72 E5754.21148
G1 X69.86 Y72 E5756.55004
G1 X71.277 Y71.666 E5756.72474
G1 X72.482 Y71.434 E5756.87199
G1 X72.71 Y71.4 E5756.89965
G1 X86.433 Y71.4 E5758.54641
G0 F2400 X86.063 Y71.33
G1 F600 X84.834 Y71.15 E5758.69547
G1 X82.673 Y70.927 E5758.95616
G1 X81.473 Y70.853 E5759.10044
G1 X79.29 Y70.81 E5759.36245
G1 X78.052 Y70.838 E5759.51105
G1 X75.884 Y70.977 E5759.77174
G1 X74.667 Y71.107 E5759.91861
G1 X72.71 Y71.4 E5760.15607
G0 F2400 X115.922 Y90.175
G0 X117.518 Y90.439
G0 X119.143 Y90.399
G0 X120.347 Y90.088
G0 X143.293 Y73.8
G1 F600 X143.764 Y73.719 E5760.21342
G1 X144.842 Y73.613 E5760.3434
G1 X145.737 Y73.583 E5760.45086
G1 X147.266 Y73.583 E5760.63434
G1 X147.842 Y73.592 E5760.70347
G1 X152.366 Y73.583 E5761.24635
G1 X153.405 Y73.62 E5761.37111
G1 X154.44 Y73.73 E5761.49601
G0 F2400 X154.834 Y73.8
G1 F600 X143.293 Y73.8 E5762.88093
G0 X143.293 Y73.8 Z1.024
G0 F2400 X125.141 Y86.191
;TIME_ELAPSED:2807.328642
;LAYER:-2
;TYPE:SUPPORT-INTERFACE
G1 F600 X124.799 Y86.527 E5762.93846
G1 X124.799 Y136.471 E5768.93174
G1 X124.376 Y136.06 E5769.00252
G1 X124.199 Y135.872 E5769.0335
G1 X124.199 Y87.123 E5774.88338
G1 X123.599 Y87.764 E5774.98874
G1 X123.599 Y135.236 E5780.68538
G1 X123.198 Y134.811 E5780.7555
G1 X122.999 Y134.58 E5780.79209
G1 X122.999 Y88.416 E5786.33177
G1 X122.523 Y88.968 E5786.41924
G1 X122.399 Y89.097 E5786.44071
G1 X122.399 Y133.902 E5791.81731
G1 X122.05 Y133.547 E5791.87705
G1 X121.799 Y133.348 E5791.91548
G1 X121.799 Y89.649 E5797.15936
G1 X121.65 Y89.774 E5797.1827
G1 X121.199 Y90.062 E5797.24692
G1 X121.199 Y132.933 E5802.39144
G1 X120.951 Y132.784 E5802.42615
G1 X120.599 Y132.628 E5802.47236
G1 X120.599 Y90.365 E5807.54392
G1 X120.479 Y90.422 E5807.55986
G1 X119.999 Y90.579 E5807.62046
G1 X119.999 Y132.412 E5812.64042
G1 X119.695 Y132.322 E5812.67847
G1 X119.399 Y132.273 E5812.71447
G1 X119.399 Y90.716 E5817.70131
G1 X119.185 Y90.757 E5817.72746
G1 X118.799 Y90.781 E5817.77387
G1 X118.799 Y132.201 E5822.74427
G1 X118.507 Y132.188 E5822.77934
G1 X118.199 Y132.189 E5822.8163
G1 X118.199 Y90.796 E5827.78346
G1 X117.599 Y90.79 E5827.85547
G1 X117.599 Y132.189 E5832.82335
G1 X117.506 Y132.189 E5832.83451
G1 X116.999 Y132.223 E5832.89548
G1 X116.999 Y90.768 E5837.87008
G1 X116.457 Y90.694 E5837.93573
G1 X116.399 Y90.679 E5837.94291
G1 X116.399 Y132.318 E5842.93959
G1 X116.188 Y132.358 E5842.96537
G1 X115.799 Y132.487 E5843.01455
G1 X115.799 Y90.515 E5848.05119
G1 X115.199 Y90.267 E5848.12909
G1 X115.199 Y132.736 E5853.22537
G1 X114.947 Y132.855 E5853.25882
G1 X114.599 Y133.079 E5853.30848
G1 X114.599 Y89.927 E5858.48672
G1 X114.072 Y89.531 E5858.56582
G1 X113.999 Y89.461 E5858.57796
G1 X113.999 Y133.539 E5863.86732
G1 X113.869 Y133.647 E5863.8876
G1 X113.416 Y134.136 E5863.96759
G1 X113.399 Y134.16 E5863.97112
G1 X113.399 Y88.818 E5869.41216
G1 X113.078 Y88.406 E5869.47483
G1 X112.799 Y88.023 E5869.5317
G1 X112.799 Y134.98 E5875.16654
G1 X112.199 Y135.806 E5875.28905
G1 X112.199 Y87.198 E5881.12201
G1 X111.818 Y86.674 E5881.19975
G1 X111.599 Y86.399 E5881.24194
G1 X111.599 Y136.601 E5887.26618
G1 X111.114 Y137.215 E5887.36007
G1 X110.999 Y137.349 E5887.38126
G1 X110.999 Y85.648 E5893.58538
G1 X110.399 Y84.956 E5893.69529
G1 X110.399 Y138.046 E5900.06609
G1 X109.799 Y138.743 E5900.17645
G1 X109.799 Y84.264 E5906.71393
G1 X109.595 Y84.028 E5906.75136
G1 X109.199 Y83.608 E5906.82063
G1 X109.199 Y139.393 E5913.51483
G1 X108.837 Y139.779 E5913.57833
G1 X108.599 Y140.013 E5913.61839
G1 X108.599 Y82.986 E5920.46163
G1 X107.999 Y82.401 E5920.56218
G1 X107.999 Y140.601 E5927.54618
G1 X107.399 Y141.189 E5927.647
G1 X107.399 Y81.815 E5934.77188
G1 X107.197 Y81.618 E5934.80573
G1 X106.799 Y81.262 E5934.86981
G1 X106.799 Y141.738 E5942.12693
G1 X106.374 Y142.121 E5942.19559
G1 X106.199 Y142.267 E5942.22293
G1 X106.199 Y80.73 E5949.60737
G1 X105.599 Y80.235 E5949.70071
G1 X105.599 Y142.764 E5957.20419
G1 X104.999 Y143.261 E5957.29769
G1 X104.999 Y79.741 E5964.92009
G1 X104.62 Y79.428 E5964.97907
G1 X104.399 Y79.261 E5965.01231
G1 X104.399 Y143.738 E5972.74955
G1 X103.799 Y144.195 E5972.84006
G1 X103.799 Y78.807 E5980.68662
G1 X103.631 Y78.679 E5980.71196
G1 X103.199 Y78.38 E5980.77501
G1 X103.199 Y144.618 E5988.72357
G1 X102.599 Y145.036 E5988.81132
G1 X102.599 Y77.964 E5996.85996
G1 X101.999 Y77.549 E5996.9475
G1 X101.999 Y145.454 E6005.0961
G1 X101.961 Y145.48 E6005.10163
G1 X101.399 Y145.84 E6005.18172
G1 X101.399 Y77.161 E6013.4232
G1 X100.801 Y76.783 E6013.50809
G1 X100.799 Y76.782 E6013.50836
G1 X100.799 Y146.215 E6021.84032
G1 X100.199 Y146.563 E6021.92356
G1 X100.199 Y76.437 E6030.33868
G1 X99.599 Y76.091 E6030.42179
G1 X99.599 Y146.91 E6038.92007
G1 X99.036 Y147.236 E6038.99814
G1 X98.999 Y147.256 E6039.00318
G1 X98.999 Y75.745 E6047.5845
G1 X98.935 Y75.708 E6047.59338
G1 X98.399 Y75.429 E6047.66589
G1 X98.399 Y147.571 E6056.32293
G1 X97.928 Y147.818 E6056.38675
G1 X97.799 Y147.879 E6056.40387
G1 X97.799 Y75.118 E6065.13519
G1 X97.199 Y74.836 E6065.21475
G1 X97.199 Y148.163 E6074.01399
G1 X96.599 Y148.446 E6074.09359
G1 X96.599 Y74.555 E6082.96051
G1 X95.999 Y74.274 E6083.04002
G1 X95.999 Y148.729 E6091.97462
G1 X95.982 Y148.737 E6091.97687
G1 X95.399 Y148.984 E6092.05285
G1 X95.399 Y74.016 E6101.04901
G1 X94.799 Y73.765 E6101.12706
G1 X94.799 Y149.235 E6110.18346
G1 X94.199 Y149.46 E6110.26036
G1 X94.199 Y73.538 E6119.371
G1 X93.599 Y73.316 E6119.44777
G1 X93.599 Y149.684 E6128.61193
G1 X92.999 Y149.909 E6128.68882
G1 X92.999 Y73.094 E6137.90662
G1 X92.685 Y72.977 E6137.94683
G1 X92.399 Y72.885 E6137.98289
G1 X92.399 Y150.113 E6147.25025
G1 X91.799 Y150.31 E6147.32603
G1 X91.799 Y72.691 E6156.64031
G1 X91.507 Y72.596 E6156.67715
G1 X91.199 Y72.511 E6156.7155
G1 X91.199 Y150.487 E6166.07262
G1 X90.599 Y150.655 E6166.14739
G1 X90.599 Y72.344 E6175.54471
G1 X89.999 Y72.177 E6175.61944
G1 X89.999 Y150.824 E6185.05708
G1 X89.534 Y150.954 E6185.11502
G1 X89.399 Y150.986 E6185.13167
G1 X89.399 Y72.012 E6194.60855
G1 X88.799 Y71.872 E6194.68249
G1 X88.799 Y151.128 E6204.19321
G1 X88.316 Y151.241 E6204.25273
G1 X88.199 Y151.264 E6204.26704
G1 X88.199 Y71.734 E6213.81064
G1 X87.599 Y71.62 E6213.88393
G1 X87.599 Y151.379 E6223.45501
G1 X86.999 Y151.494 E6223.52832
G1 X86.999 Y71.507 E6233.12676
G1 X86.399 Y71.393 E6233.20005
G1 X86.399 Y151.609 E6242.82597
G1 X86.209 Y151.645 E6242.84917
G1 X85.799 Y151.707 E6242.89893
G1 X85.799 Y71.291 E6252.54885
G1 X85.199 Y71.203 E6252.62162
G1 X85.199 Y151.797 E6262.2929
G1 X84.969 Y151.831 E6262.3208
G1 X84.599 Y151.871 E6262.36546
G1 X84.599 Y71.125 E6272.05498
G1 X83.999 Y71.063 E6272.12736
G1 X83.999 Y151.935 E6281.832
G1 X83.399 Y151.999 E6281.90441
G1 X83.399 Y71.002 E6291.62405
G1 X82.799 Y70.94 E6291.69643
G1 X82.799 Y152.063 E6301.43119
G1 X82.199 Y152.102 E6301.50335
G1 X82.199 Y70.897 E6311.24795
G1 X81.599 Y70.86 E6311.32008
G1 X81.599 Y152.141 E6321.0738
G1 X81.596 Y152.141 E6321.07416
G1 X80.999 Y152.155 E6321.14582
G1 X80.999 Y70.843 E6330.90326
G1 X80.399 Y70.831 E6330.97528
G1 X80.399 Y152.168 E6340.73572
G1 X79.799 Y152.181 E6340.80773
G1 X79.799 Y70.82 E6350.57105
G1 X79.289 Y70.809 E6350.63227
G1 X79.199 Y70.811 E6350.64307
G1 X79.199 Y152.186 E6360.40807
G1 X78.599 Y152.174 E6360.48009
G1 X78.599 Y70.824 E6370.24209
G1 X78.051 Y70.837 E6370.30786
G1 X77.999 Y70.84 E6370.31411
G1 X77.999 Y152.156 E6380.07203
G1 X77.399 Y152.119 E6380.14417
G1 X77.399 Y70.878 E6389.89309
G1 X76.799 Y70.917 E6389.96524
G1 X76.799 Y152.082 E6399.70504
G1 X76.199 Y152.045 E6399.77718
G1 X76.199 Y70.955 E6409.50798
G1 X75.883 Y70.976 E6409.54598
G1 X75.599 Y71.006 E6409.58025
G1 X75.599 Y151.99 E6419.29833
G1 X74.999 Y151.929 E6419.3707
G1 X74.999 Y71.07 E6429.07378
G1 X74.666 Y71.106 E6429.11398
G1 X74.399 Y71.145 E6429.14636
G1 X74.399 Y151.851 E6438.83108
G1 X73.799 Y151.763 E6438.90385
G1 X73.799 Y71.235 E6448.56721
G1 X73.199 Y71.325 E6448.64001
G1 X73.199 Y151.674 E6458.28189
G1 X72.63 Y151.591 E6458.3509
G1 X72.599 Y151.585 E6458.35468
G1 X72.599 Y71.415 E6467.97508
G1 X72.481 Y71.433 E6467.98941
G1 X71.999 Y71.525 E6468.04829
G1 X71.999 Y151.472 E6477.64193
G1 X71.412 Y151.363 E6477.71358
G1 X71.399 Y151.359 E6477.71521
G1 X71.399 Y71.641 E6487.28137
G1 X71.276 Y71.665 E6487.29641
G1 X70.799 Y71.777 E6487.3552
G1 X70.799 Y151.22 E6496.88836
G1 X70.199 Y151.081 E6496.96227
G1 X70.199 Y71.918 E6506.46183
G1 X69.599 Y72.06 E6506.53582
G1 X69.599 Y150.941 E6516.00154
G1 X69.278 Y150.867 E6516.04107
G1 X68.999 Y150.789 E6516.07583
G1 X68.999 Y72.209 E6525.50543
G1 X68.399 Y72.377 E6525.5802
G1 X68.399 Y150.622 E6534.9696
G1 X68.121 Y150.545 E6535.00422
G1 X67.799 Y150.44 E6535.04486
G1 X67.799 Y72.555 E6544.39106
G1 X67.199 Y72.751 E6544.46681
G1 X67.199 Y150.247 E6553.76633
G1 X66.599 Y150.053 E6553.842
G1 X66.599 Y72.947 E6563.09472
G1 X65.999 Y73.143 E6563.17046
G1 X65.999 Y149.856 E6572.37602
G1 X65.399 Y149.634 E6572.45279
G1 X65.399 Y73.363 E6581.60531
G1 X64.799 Y73.588 E6581.68221
G1 X64.799 Y149.409 E6590.78073
G1 X64.199 Y149.157 E6590.85882
G1 X64.199 Y73.84 E6599.89686
G1 X63.599 Y74.093 E6599.975
G1 X63.599 Y148.906 E6608.95256
G1 X62.999 Y148.654 E6609.03065
G1 X62.999 Y74.346 E6617.94761
G1 X62.783 Y74.438 E6617.97578
G1 X62.399 Y74.618 E6618.02668
G1 X62.399 Y148.379 E6626.878
G1 X61.799 Y148.098 E6626.9575
G1 X61.799 Y74.901 E6635.74114
G1 X61.635 Y74.979 E6635.76293
G1 X61.199 Y75.207 E6635.82197
G1 X61.199 Y147.788 E6644.53169
G1 X60.599 Y147.476 E6644.61285
G1 X60.599 Y75.521 E6653.24745
G1 X59.999 Y75.835 E6653.32871
G1 X59.999 Y147.164 E6661.88819
G1 X59.853 Y147.088 E6661.90794
G1 X59.399 Y146.827 E6661.97078
G1 X59.399 Y76.17 E6670.44962
G1 X58.799 Y76.519 E6670.53292
G1 X58.799 Y146.483 E6678.9286
G1 X58.738 Y146.448 E6678.93704
G1 X58.199 Y146.106 E6679.01364
G1 X58.199 Y76.892 E6687.31932
G1 X57.599 Y77.273 E6687.40461
G1 X57.599 Y145.727 E6695.61909
G1 X56.999 Y145.347 E6695.70431
G1 X56.999 Y77.655 E6703.82735
G1 X56.816 Y77.772 E6703.85342
G1 X56.399 Y78.062 E6703.91437
G1 X56.399 Y144.936 E6711.93925
G1 X55.902 Y144.593 E6712.01171
G1 X55.799 Y144.515 E6712.02722
G1 X55.799 Y78.48 E6719.95142
G1 X55.792 Y78.485 E6719.95245
G1 X55.199 Y78.936 E6720.04185
G1 X55.199 Y144.06 E6727.85673
G1 X54.599 Y143.606 E6727.94702
G1 X54.599 Y79.394 E6735.65246
G1 X54.082 Y79.788 E6735.73046
G1 X53.999 Y79.856 E6735.74334
G1 X53.999 Y143.14 E6743.33742
G1 X53.399 Y142.646 E6743.43068
G1 X53.399 Y80.355 E6750.9056
G1 X53.12 Y80.587 E6750.94915
G1 X52.799 Y80.877 E6751.00106
G1 X52.799 Y142.12 E6758.35022
G1 X52.199 Y141.581 E6758.447
G1 X52.199 Y81.419 E6765.66644
G1 X51.599 Y81.961 E6765.76347
G1 X51.599 Y141.042 E6772.85319
G1 X50.999 Y140.457 E6772.95375
G1 X50.999 Y82.544 E6779.90331
G1 X50.6 Y82.938 E6779.9706
G1 X50.399 Y83.152 E6780.00583
G1 X50.399 Y139.844 E6786.80887
G1 X49.799 Y139.207 E6786.91388
G1 X49.799 Y83.793 E6793.56356
G1 X49.199 Y84.434 E6793.66892
G1 X49.199 Y138.567 E6800.16488
G1 X48.599 Y137.876 E6800.2747
G1 X48.599 Y85.126 E6806.6047
G1 X48.324 Y85.447 E6806.65542
G1 X47.999 Y85.858 E6806.7183
G1 X47.999 Y137.14 E6812.87214
G1 X47.399 Y136.386 E6812.98777
G1 X47.399 Y86.617 E6818.96005
G1 X46.983 Y87.144 E6819.04062
G1 X46.799 Y87.398 E6819.07825
G1 X46.799 Y135.601 E6824.86261
G1 X46.353 Y134.99 E6824.95339
G1 X46.199 Y134.759 E6824.9867
G1 X46.199 Y88.236 E6830.56946
G1 X45.599 Y89.141 E6830.69976
G1 X45.599 Y133.86 E6836.06604
G1 X45.135 Y133.165 E6836.16632
G1 X44.999 Y132.941 E6836.19777
G1 X44.999 Y90.055 E6841.34409
G1 X44.42 Y91.014 E6841.47852
G1 X44.399 Y91.052 E6841.48373
G1 X44.399 Y131.936 E6846.38981
G1 X43.799 Y130.85 E6846.53869
G1 X43.799 Y92.147 E6851.18305
G1 X43.369 Y92.933 E6851.29056
G1 X43.199 Y93.276 E6851.3365
G1 X43.199 Y129.716 E6855.7093
G1 X42.903 Y129.122 E6855.78894
G1 X42.599 Y128.442 E6855.87833
G1 X42.599 Y94.545 E6859.94597
G1 X41.999 Y95.9 E6860.12379
G1 X41.999 Y127.1 E6863.86779
G1 X41.522 Y125.904 E6864.02231
G1 X41.399 Y125.551 E6864.06717
G1 X41.399 Y97.448 E6867.43953
G1 X40.799 Y99.175 E6867.65892
G1 X40.799 Y123.817 E6870.61596
G1 X40.472 Y122.741 E6870.75091
G1 X40.199 Y121.682 E6870.88214
G1 X40.199 Y101.31 E6873.32678
G1 X39.888 Y102.529 E6873.47775
G1 X39.634 Y103.742 E6873.62646
G1 X39.599 Y103.952 E6873.65201
G1 X39.599 Y119.025 E6875.46077
G1 X39.301 Y117.276 E6875.67368
G1 X39.14 Y116.016 E6875.82611
G1 X38.999 Y114.35 E6876.02674
G1 X38.999 Y108.646 E6876.71122
G0 F2400 X38.951 Y109.229
G1 F600 X38.901 Y110.488 E6876.86242
G1 X38.907 Y112.691 E6877.12678
G1 X38.958 Y113.866 E6877.26791
G1 X38.999 Y114.35 E6877.3262
G0 F2400 X120.347 Y90.088
G0 X125.141 Y86.191
G1 F600 X125.399 Y85.957 E6877.368
G1 X125.399 Y137.044 E6883.49844
G1 X125.999 Y137.584 E6883.59531
G1 X125.999 Y85.414 E6889.85571
G1 X126.399 Y85.053 E6889.92036
G1 X126.599 Y84.886 E6889.95163
G1 X126.599 Y138.115 E6896.33911
G1 X127.199 Y138.609 E6896.43237
G1 X127.199 Y84.387 E6902.93901
G1 X127.358 Y84.255 E6902.96381
G1 X127.799 Y83.918 E6903.03041
G1 X127.799 Y139.081 E6909.64997
G1 X128.399 Y139.535 E6909.74026
G1 X128.399 Y83.461 E6916.46914
G1 X128.716 Y83.22 E6916.51693
G1 X128.999 Y83.022 E6916.55837
G1 X128.999 Y139.975 E6923.39273
G1 X129.599 Y140.39 E6923.48028
G1 X129.599 Y82.603 E6930.41472
G1 X129.722 Y82.518 E6930.43266
G1 X130.199 Y82.213 E6930.5006
G1 X130.199 Y140.783 E6937.529
G1 X130.799 Y141.163 E6937.61423
G1 X130.799 Y81.831 E6944.73407
G1 X131.095 Y81.643 E6944.77615
G1 X131.4 Y81.465 E6944.81852
G1 X131.399 Y141.534 E6952.0268
G1 X131.999 Y141.878 E6952.1098
G1 X132 Y81.117 E6959.40112
G1 X132.552 Y80.797 E6959.47768
G1 X132.6 Y80.758 E6959.4851
G1 X132.599 Y142.208 E6966.8591
G1 X133.199 Y142.521 E6966.94031
G1 X133.2 Y80.273 E6974.41007
G1 X133.285 Y80.205 E6974.42313
G1 X133.8 Y79.632 E6974.51559
G1 X133.799 Y142.833 E6982.09971
G1 X133.806 Y142.837 E6982.10067
G1 X134.399 Y143.113 E6982.17916
G1 X134.4 Y78.902 E6989.88448
G1 X134.558 Y78.709 E6989.91441
G1 X135 Y78.236 E6989.9921
G1 X134.999 Y143.392 E6997.81082
G1 X135.599 Y143.643 E6997.88887
G1 X135.6 Y77.652 E7005.80779
G1 X136.058 Y77.219 E7005.88342
G1 X136.2 Y77.103 E7005.90542
G1 X136.199 Y143.895 E7013.92046
G1 X136.481 Y144.014 E7013.95719
G1 X136.799 Y144.131 E7013.99785
G1 X136.8 Y76.617 E7022.09953
G1 X136.891 Y76.544 E7022.11353
G1 X137.4 Y76.187 E7022.18814
G1 X137.399 Y144.352 E7030.36794
G1 X137.662 Y144.45 E7030.40162
G1 X137.999 Y144.559 E7030.44412
G1 X138 Y75.794 E7038.69592
G1 X138.6 Y75.436 E7038.77976
G1 X138.599 Y144.753 E7047.0978
G1 X139.199 Y144.947 E7047.17347
G1 X139.2 Y75.128 E7055.55175
G1 X139.667 Y74.895 E7055.61438
G1 X139.8 Y74.84 E7055.63165
G1 X139.799 Y145.115 E7064.06465
G1 X140.399 Y145.281 E7064.13936
G1 X140.4 Y74.594 E7072.6218
G1 X140.661 Y74.488 E7072.6556
G1 X141 Y74.377 E7072.69841
G1 X140.999 Y145.424 E7081.22405
G1 X141.599 Y145.563 E7081.29795
G1 X141.6 Y74.181 E7089.86379
G1 X141.669 Y74.159 E7089.87248
G1 X142.2 Y74.027 E7089.93814
G1 X142.199 Y145.697 E7098.53854
G1 X142.799 Y145.811 E7098.61183
G1 X142.8 Y73.884 E7107.24307
G1 X143.4 Y73.781 E7107.31612
G1 X143.399 Y145.92 E7115.9728
G1 X143.999 Y146.008 E7116.04557
G1 X144 Y73.695 E7124.72313
G1 X144.6 Y73.636 E7124.79548
G1 X144.599 Y146.096 E7133.49068
G1 X144.982 Y146.153 E7133.53715
G1 X145.199 Y146.175 E7133.56332
G1 X145.2 Y73.601 E7142.2722
G1 X145.737 Y73.583 E7142.33668
G1 X145.8 Y73.583 E7142.34424
G1 X145.799 Y146.237 E7151.06272
G1 X146.196 Y146.278 E7151.11061
G1 X146.399 Y146.29 E7151.13501
G1 X146.4 Y73.583 E7159.85985
G1 X147 Y73.583 E7159.93185
G1 X146.999 Y146.327 E7168.66113
G1 X147.599 Y146.364 E7168.73327
G1 X147.6 Y73.589 E7177.46627
G1 X147.842 Y73.592 E7177.49531
G1 X148.2 Y73.591 E7177.53827
G1 X148.199 Y146.388 E7186.27391
G1 X148.799 Y146.399 E7186.34592
G1 X148.8 Y73.59 E7195.083
G1 X149.4 Y73.588 E7195.155
G1 X149.399 Y146.4 E7203.89244
G1 X149.999 Y146.387 E7203.96446
G1 X150 Y73.587 E7212.70046
G1 X150.6 Y73.586 E7212.77246
G1 X150.599 Y146.374 E7221.50702
G1 X150.811 Y146.369 E7221.53247
G1 X151.199 Y146.344 E7221.57913
G1 X151.2 Y73.585 E7230.31021
G1 X151.8 Y73.584 E7230.38221
G1 X151.799 Y146.305 E7239.10873
G1 X152.059 Y146.287 E7239.14
G1 X152.399 Y146.251 E7239.18103
G1 X152.4 Y73.585 E7247.90095
G1 X153 Y73.606 E7247.97299
G1 X152.999 Y146.186 E7256.68259
G1 X153.599 Y146.122 E7256.755
G1 X153.6 Y73.641 E7265.45272
G1 X154.2 Y73.705 E7265.52513
G1 X154.199 Y146.038 E7274.20509
G1 X154.799 Y145.95 E7274.27786
G1 X154.8 Y73.795 E7282.93646
G1 X155.4 Y73.901 E7283.00957
G1 X155.399 Y145.84 E7291.64225
G1 X155.999 Y145.725 E7291.71556
G1 X156 Y74.046 E7300.31704
G1 X156.55 Y74.186 E7300.38515
G1 X156.6 Y74.203 E7300.39149
G1 X156.599 Y145.61 E7308.96033
G1 X157.199 Y145.468 E7309.03432
G1 X157.2 Y74.404 E7317.562
G1 X157.557 Y74.523 E7317.60715
G1 X157.8 Y74.625 E7317.63878
G1 X157.799 Y145.326 E7326.1229
G1 X157.817 Y145.321 E7326.12514
G1 X158.399 Y145.158 E7326.19767
G1 X158.4 Y74.875 E7334.63163
G1 X158.536 Y74.931 E7334.64928
G1 X159 Y75.166 E7334.71169
G1 X158.999 Y144.99 E7343.09057
G1 X159.43 Y144.868 E7343.14432
G1 X159.599 Y144.813 E7343.16565
G1 X159.6 Y75.477 E7351.48597
G1 X160.2 Y75.838 E7351.57
G1 X160.199 Y144.618 E7359.8236
G1 X160.604 Y144.485 E7359.87475
G1 X160.799 Y144.412 E7359.89974
G1 X160.8 Y76.239 E7368.0805
G1 X161.306 Y76.596 E7368.15481
G1 X161.4 Y76.674 E7368.16947
G1 X161.399 Y144.187 E7376.27103
G1 X161.999 Y143.962 E7376.34792
G1 X162 Y77.166 E7384.36344
G1 X162.145 Y77.285 E7384.38595
G1 X162.6 Y77.711 E7384.46075
G1 X162.599 Y143.718 E7392.38159
G1 X163.199 Y143.464 E7392.45977
G1 X163.2 Y78.326 E7400.27633
G1 X163.635 Y78.786 E7400.35231
G1 X163.8 Y78.989 E7400.3837
G1 X163.799 Y143.187 E7408.08746
G1 X164.399 Y142.904 E7408.16706
G1 X164.4 Y79.697 E7415.7519
G1 X164.624 Y79.943 E7415.79183
G1 X165 Y80.264 E7415.85116
G1 X164.999 Y142.614 E7423.33316
G1 X165.599 Y142.298 E7423.41453
G1 X165.6 Y80.668 E7430.81013
G1 X165.905 Y80.857 E7430.85319
G1 X166.2 Y81.028 E7430.89411
G1 X166.199 Y141.971 E7438.20727
G1 X166.799 Y141.623 E7438.2905
G1 X166.8 Y81.374 E7445.52038
G1 X167.332 Y81.68 E7445.59403
G1 X167.4 Y81.724 E7445.60375
G1 X167.399 Y141.276 E7452.74999
G1 X167.42 Y141.263 E7452.75295
G1 X167.999 Y140.895 E7452.83528
G1 X168 Y82.103 E7459.89032
G1 X168.362 Y82.332 E7459.94172
G1 X168.6 Y82.497 E7459.97647
G1 X168.599 Y140.504 E7466.93731
G1 X169.199 Y140.084 E7467.0252
G1 X169.2 Y82.913 E7473.88572
G1 X169.724 Y83.276 E7473.96221
G1 X169.8 Y83.334 E7473.97368
G1 X169.799 Y139.665 E7480.7334
G1 X169.861 Y139.621 E7480.74253
G1 X170.399 Y139.212 E7480.82362
G1 X170.4 Y83.787 E7487.47462
G1 X170.771 Y84.066 E7487.53033
G1 X171 Y84.256 E7487.56604
G1 X170.999 Y138.743 E7494.10448
G1 X171.599 Y138.246 E7494.19797
G1 X171.6 Y84.752 E7500.61725
G1 X172.023 Y85.101 E7500.68306
G1 X172.2 Y85.26 E7500.71161
G1 X172.199 Y137.741 E7507.00933
G1 X172.799 Y137.197 E7507.10651
G1 X172.8 Y85.798 E7513.27439
G1 X172.945 Y85.928 E7513.29776
G1 X173.4 Y86.373 E7513.37414
G1 X173.399 Y136.627 E7519.40462
G1 X173.999 Y136.035 E7519.50576
G1 X174 Y86.959 E7525.39488
G1 X174.133 Y87.088 E7525.41712
G1 X174.6 Y87.582 E7525.49869
G1 X174.599 Y135.416 E7531.23877
G1 X175.105 Y134.873 E7531.32784
G1 X175.199 Y134.764 E7531.34511
G1 X175.2 Y88.237 E7536.92835
G1 X175.8 Y88.928 E7537.03817
G1 X175.799 Y134.068 E7542.45497
G1 X176.185 Y133.619 E7542.52602
G1 X176.399 Y133.349 E7542.56736
G1 X176.4 Y89.651 E7547.81112
G1 X176.887 Y90.262 E7547.90488
G1 X177 Y90.418 E7547.928
G1 X176.999 Y132.583 E7552.9878
G1 X177.599 Y131.754 E7553.1106
G1 X177.6 Y91.242 E7557.97204
G1 X177.891 Y91.641 E7558.0313
G1 X178.2 Y92.105 E7558.0982
G1 X178.199 Y130.893 E7562.75276
G1 X178.614 Y130.266 E7562.84299
G1 X178.799 Y129.961 E7562.88579
G1 X178.8 Y93.039 E7567.31643
G1 X179.4 Y94.025 E7567.45494
G1 X179.399 Y128.97 E7571.64834
G1 X179.482 Y128.832 E7571.66766
G1 X179.999 Y127.89 E7571.79661
G1 X180 Y95.108 E7575.73045
G1 X180.025 Y95.153 E7575.73663
G1 X180.6 Y96.305 E7575.89113
G1 X180.599 Y126.697 E7579.53817
G1 X180.827 Y126.236 E7579.59989
G1 X181.199 Y125.398 E7579.70991
G1 X181.2 Y97.605 E7583.04507
G1 X181.296 Y97.818 E7583.0731
G1 X181.8 Y99.085 E7583.23673
G1 X181.799 Y123.918 E7586.21669
G1 X181.959 Y123.512 E7586.26906
G1 X182.365 Y122.336 E7586.41835
G1 X182.399 Y122.223 E7586.43251
G1 X182.4 Y100.794 E7589.00399
G1 X182.818 Y102.168 E7589.17633
G1 X183 Y102.872 E7589.26359
G1 X182.999 Y120.135 E7591.33515
G1 X183.157 Y119.516 E7591.41181
G1 X183.511 Y117.83 E7591.61854
G1 X183.6 Y117.293 E7591.68386
G1 X183.6 Y105.71 E7593.07382
G1 X183.69 Y106.233 E7593.13751
G1 X183.903 Y107.907 E7593.34001
G1 X184.012 Y109.184 E7593.4938
G1 X184.082 Y110.83 E7593.6915
G1 X184.084 Y112.04 E7593.8367
G1 X184.019 Y113.703 E7594.03641
G1 X183.916 Y114.977 E7594.18979
G1 X183.709 Y116.635 E7594.3903
G0 F2400 X125.141 Y86.191
G10
G0 F600 X125.141 Y86.191 Z1.294
G0 F2400 X126.15 Y84.766
G0 X145.856 Y88.584
;TIME_ELAPSED:4338.535269
;LAYER:-1
M106 S127.5
;TYPE:SUPPORT
G11
G1 F600 X146.911 Y88.584 E7594.62957
G1 X146.91 Y90.413 E7595.04439
G1 X145.856 Y90.564 E7595.28588
G1 X145.856 Y88.584 E7595.73494
G0 F2400 X151.453 Y88.584
G1 F600 X152.271 Y88.584 E7595.92046
G1 X152.271 Y90.51 E7596.35728
G1 X151.453 Y90.427 E7596.54375
G1 X151.453 Y88.584 E7596.96175
G10
G0 X151.453 Y88.584 Z1.344
G0 F2400 X140.959 Y94.024
;TIME_ELAPSED:4340.537994
;LAYER:0
;TYPE:WALL-INNER
;MESH:[RUG]_ABU3-35_sulfinamide.stl
G11
G1 F600 X142.454 Y93.395 E7597.3296
G1 X143.99 Y92.896 E7597.69589
G1 X145.555 Y92.529 E7598.06046
G1 X147.076 Y92.306 E7598.40911
G1 X147.708 Y92.256 E7598.5529
G1 X148.892 Y92.187 E7598.82188
G1 X148.892 Y92.137 E7598.83322
G1 X148.892 Y89.184 E7599.50296
G1 X149.472 Y89.184 E7599.63451
G1 X149.473 Y92.137 E7600.28248
G1 X152.003 Y92.392 E7600.85919
G1 X153.46 Y92.668 E7601.19552
G1 X155.063 Y93.105 E7601.57234
G1 X156.664 Y93.694 E7601.95924
G1 X158.13 Y94.383 E7602.32662
G1 X159.535 Y95.194 E7602.69455
G1 X160.87 Y96.121 E7603.06317
G1 X162.098 Y97.137 E7603.42465
G1 X163.267 Y98.282 E7603.79577
G1 X164.315 Y99.496 E7604.1595
G1 X165.269 Y100.809 E7604.5276
G1 X166.108 Y102.194 E7604.89485
G1 X166.825 Y103.637 E7605.2603
G1 X167.425 Y105.153 E7605.63008
G1 X167.888 Y106.688 E7605.99371
G1 X168.225 Y108.27 E7606.36056
G1 X168.429 Y109.884 E7606.72952
G1 X168.495 Y111.487 E7607.09339
G1 X168.43 Y113.121 E7607.46428
G1 X168.227 Y114.724 E7607.83074
G1 X167.891 Y116.305 E7608.19732
G1 X167.429 Y117.841 E7608.5611
G1 X166.829 Y119.357 E7608.93088
G1 X166.112 Y120.8 E7609.29633
G1 X165.272 Y122.187 E7609.66409
G1 X164.322 Y123.494 E7610.03055
G1 X163.262 Y124.722 E7610.39847
G1 X162.105 Y125.858 E7610.76622
G1 X160.87 Y126.879 E7611.12964
G1 X159.535 Y127.806 E7611.49825
G1 X158.13 Y128.617 E7611.86618
G1 X156.656 Y129.31 E7612.23559
G1 X155.157 Y129.869 E7612.59843
G1 X153.59 Y130.306 E7612.96739
G1 X152.005 Y130.608 E7613.33334
G1 X150.399 Y130.777 E7613.69959
G1 X148.773 Y130.811 E7614.06845
G1 X147.174 Y130.71 E7614.43182
G1 X145.553 Y130.471 E7614.80344
G1 X143.99 Y130.104 E7615.16757
G1 X142.454 Y129.605 E7615.53385
G1 X140.959 Y128.976 E7615.90171
G1 X139.517 Y128.224 E7616.27056
G1 X138.162 Y127.363 E7616.63466
G1 X136.876 Y126.388 E7617.00068
G1 X135.662 Y125.293 E7617.37147
G1 X134.561 Y124.123 E7617.73584
G1 X133.562 Y122.861 E7618.10089
G1 X132.664 Y121.51 E7618.46881
G1 X131.879 Y120.084 E7618.83799
G1 X131.227 Y118.616 E7619.20229
G1 X130.477 Y116.464 E7619.71916
G1 X129.733 Y116.589 E7619.89026
G1 X105.587 Y116.6 E7625.36657
G1 X104.165 Y116.449 E7625.6909
G1 X103.892 Y117.739 E7625.98995
G1 X103.289 Y119.739 E7626.46372
G1 X102.507 Y121.712 E7626.94506
G1 X101.577 Y123.586 E7627.41954
G1 X100.487 Y125.387 E7627.89699
G1 X99.251 Y127.089 E7628.37406
G1 X97.883 Y128.674 E7628.84891
G1 X96.364 Y130.161 E7629.33102
G1 X94.757 Y131.49 E7629.80397
G1 X93.036 Y132.686 E7630.27929
G1 X91.198 Y133.747 E7630.76062
G1 X89.305 Y134.638 E7631.23513
G1 X87.341 Y135.37 E7631.7105
G1 X85.307 Y135.937 E7632.1894
G1 X83.246 Y136.33 E7632.66526
G1 X81.158 Y136.55 E7633.14144
G1 X79.049 Y136.593 E7633.61986
G1 X76.966 Y136.463 E7634.0932
G1 X74.863 Y136.152 E7634.57535
G1 X72.833 Y135.676 E7635.04824
G1 X70.834 Y135.026 E7635.52498
G1 X68.893 Y134.209 E7636.00261
G1 X67.025 Y133.234 E7636.48051
G1 X65.255 Y132.111 E7636.95592
G1 X63.586 Y130.844 E7637.43117
G1 X62.012 Y129.425 E7637.9118
G1 X60.58 Y127.902 E7638.38593
G1 X59.28 Y126.261 E7638.86074
G1 X58.114 Y124.508 E7639.33824
G1 X57.096 Y122.657 E7639.81735
G1 X56.246 Y120.746 E7640.2917
G1 X55.554 Y118.761 E7640.76847
G1 X55.031 Y116.726 E7641.24501
G1 X54.68 Y114.645 E7641.72365
G1 X54.503 Y112.554 E7642.19958
G1 X54.502 Y110.454 E7642.67586
G1 X54.677 Y108.362 E7643.15198
G1 X55.027 Y106.282 E7643.63036
G1 X55.55 Y104.247 E7644.1069
G1 X56.244 Y102.258 E7644.58467
G1 X57.094 Y100.345 E7645.05944
G1 X58.105 Y98.504 E7645.5358
G1 X59.274 Y96.747 E7646.01443
G1 X60.575 Y95.105 E7646.48956
G1 X62.009 Y93.577 E7646.96482
G1 X63.586 Y92.156 E7647.44626
G1 X65.255 Y90.889 E7647.92151
G1 X67.025 Y89.766 E7648.39693
G1 X68.893 Y88.791 E7648.87483
G1 X70.834 Y87.974 E7649.35245
G1 X72.833 Y87.324 E7649.82919
G1 X74.863 Y86.848 E7650.30208
G1 X76.966 Y86.537 E7650.78423
G1 X79.049 Y86.407 E7651.25757
G1 X81.158 Y86.45 E7651.73599
G1 X83.246 Y86.67 E7652.21217
G1 X85.307 Y87.063 E7652.68803
G1 X87.341 Y87.63 E7653.16693
G1 X89.305 Y88.362 E7653.6423
G1 X91.198 Y89.253 E7654.11681
G1 X93.036 Y90.314 E7654.59814
G1 X94.757 Y91.51 E7655.07346
G1 X96.364 Y92.839 E7655.54642
G1 X97.88 Y94.323 E7656.02756
G1 X99.245 Y95.905 E7656.50145
G1 X100.481 Y97.605 E7656.97815
G1 X101.572 Y99.406 E7657.45572
G1 X102.503 Y101.28 E7657.9303
G1 X103.285 Y103.253 E7658.41164
G1 X103.888 Y105.253 E7658.88541
G1 X104.165 Y106.561 E7659.18865
G1 X105.683 Y106.4 E7659.53486
G1 X129.706 Y106.4 E7664.98328
G1 X130.477 Y106.53 E7665.16061
G1 X131.225 Y104.386 E7665.67561
G1 X131.875 Y102.922 E7666.0389
G1 X132.66 Y101.496 E7666.40808
G1 X133.558 Y100.145 E7666.776
G1 X134.557 Y98.883 E7667.14105
G1 X135.666 Y97.703 E7667.50832
G1 X136.869 Y96.617 E7667.87589
G1 X138.165 Y95.635 E7668.24467
G1 X139.517 Y94.776 E7668.60796
G1 X140.959 Y94.024 E7668.9768
G0 F1200 X140.996 Y94.117
G0 X147.717 Y92.355
G0 X147.673 Y91.657
;TYPE:WALL-OUTER
G1 F600 X148.292 Y91.621 E7669.11743
G1 X148.292 Y88.584 E7669.80622
G1 X150.072 Y88.584 E7670.20993
G1 X150.073 Y91.594 E7670.89259
G1 X152.084 Y91.797 E7671.35101
G1 X153.603 Y92.085 E7671.70165
G1 X155.242 Y92.532 E7672.08695
G1 X156.896 Y93.14 E7672.48662
G1 X158.413 Y93.853 E7672.86679
G1 X159.86 Y94.688 E7673.24569
G1 X161.222 Y95.635 E7673.62192
G1 X162.508 Y96.698 E7674.00033
G1 X163.7 Y97.866 E7674.37882
G1 X164.788 Y99.125 E7674.75621
G1 X165.768 Y100.475 E7675.13456
G1 X166.633 Y101.903 E7675.51322
G1 X167.376 Y103.398 E7675.89185
G1 X167.989 Y104.948 E7676.26988
G1 X168.471 Y106.546 E7676.64844
G1 X168.816 Y108.164 E7677.02365
G1 X169.027 Y109.832 E7677.40497
G1 X169.096 Y111.498 E7677.78314
G1 X169.029 Y113.162 E7678.16084
G1 X168.818 Y114.829 E7678.54193
G1 X168.475 Y116.446 E7678.91683
G1 X167.993 Y118.046 E7679.29582
G1 X167.38 Y119.596 E7679.67385
G1 X166.637 Y121.091 E7680.05248
G1 X165.772 Y122.519 E7680.43114
G1 X164.793 Y123.867 E7680.80898
G1 X163.701 Y125.131 E7681.18783
G1 X162.508 Y126.302 E7681.56696
G1 X161.222 Y127.365 E7681.94537
G1 X159.86 Y128.312 E7682.3216
G1 X158.413 Y129.147 E7682.7005
G1 X156.892 Y129.862 E7683.08168
G1 X155.338 Y130.441 E7683.45779
G1 X153.732 Y130.889 E7683.83594
G1 X152.084 Y131.203 E7684.21643
G1 X150.439 Y131.376 E7684.59157
G1 X148.76 Y131.412 E7684.97246
G1 X147.108 Y131.307 E7685.34789
G1 X145.448 Y131.062 E7685.72846
G1 X143.824 Y130.681 E7686.10678
G1 X142.246 Y130.169 E7686.48304
G1 X140.701 Y129.519 E7686.86319
G1 X139.222 Y128.747 E7687.24157
G1 X137.815 Y127.853 E7687.61965
G1 X136.491 Y126.849 E7687.99651
G1 X135.246 Y125.727 E7688.37662
G1 X134.106 Y124.514 E7688.75415
G1 X133.075 Y123.213 E7689.13064
G1 X132.15 Y121.822 E7689.50951
G1 X131.343 Y120.354 E7689.88944
G1 X130.667 Y118.833 E7690.26694
G1 X130.077 Y117.14 E7690.67356
G1 X129.785 Y117.189 E7690.74071
G1 X105.177 Y117.2 E7696.32181
G1 X105.177 Y117.16 E7696.33088
G1 X104.64 Y117.103 E7696.45335
G1 X104.475 Y117.883 E7696.63417
G1 X103.853 Y119.944 E7697.12243
G1 X103.058 Y121.951 E7697.61203
G1 X102.102 Y123.877 E7698.0997
G1 X100.987 Y125.719 E7698.58804
G1 X99.722 Y127.461 E7699.07631
G1 X98.316 Y129.09 E7699.56435
G1 X96.774 Y130.6 E7700.05383
G1 X95.115 Y131.972 E7700.54209
G1 X93.355 Y133.195 E7701.02817
G1 X91.481 Y134.277 E7701.51895
G1 X89.541 Y135.19 E7702.00523
G1 X87.522 Y135.942 E7702.49387
G1 X85.449 Y136.52 E7702.98196
G1 X83.325 Y136.925 E7703.47236
G1 X81.198 Y137.149 E7703.95743
G1 X79.035 Y137.194 E7704.44811
G1 X76.9 Y137.06 E7704.93328
G1 X74.758 Y136.743 E7705.42438
G1 X72.667 Y136.253 E7705.91146
G1 X70.626 Y135.59 E7706.39817
G1 X68.635 Y134.752 E7706.8881
G1 X66.727 Y133.755 E7707.37635
G1 X64.911 Y132.603 E7707.8641
G1 X63.201 Y131.305 E7708.351
G1 X61.596 Y129.859 E7708.84096
G1 X60.125 Y128.293 E7709.32825
G1 X58.793 Y126.613 E7709.8145
G1 X57.6 Y124.82 E7710.30294
G1 X56.56 Y122.927 E7710.7928
G1 X55.686 Y120.963 E7711.28035
G1 X54.981 Y118.94 E7711.76623
G1 X54.442 Y116.844 E7712.25707
G1 X54.084 Y114.724 E7712.74469
G1 X53.903 Y112.58 E7713.23268
G1 X53.902 Y110.428 E7713.72075
G1 X54.081 Y108.284 E7714.20871
G1 X54.438 Y106.164 E7714.69629
G1 X54.978 Y104.064 E7715.18807
G1 X55.682 Y102.045 E7715.67301
G1 X56.557 Y100.075 E7716.1619
G1 X57.591 Y98.193 E7716.64892
G1 X58.787 Y96.395 E7717.13868
G1 X60.119 Y94.714 E7717.62511
G1 X61.593 Y93.144 E7718.11352
G1 X63.201 Y91.695 E7718.60444
G1 X64.911 Y90.397 E7719.09135
G1 X66.727 Y89.245 E7719.5791
G1 X68.635 Y88.248 E7720.06735
G1 X70.626 Y87.41 E7720.55727
G1 X72.667 Y86.747 E7721.04398
G1 X74.758 Y86.257 E7721.53107
G1 X76.9 Y85.94 E7722.02217
G1 X79.035 Y85.806 E7722.50734
G1 X81.198 Y85.851 E7722.99801
G1 X83.325 Y86.075 E7723.48308
G1 X85.449 Y86.48 E7723.97348
G1 X87.522 Y87.058 E7724.46157
G1 X89.541 Y87.81 E7724.95021
G1 X91.481 Y88.723 E7725.4365
G1 X93.355 Y89.805 E7725.92728
G1 X95.115 Y91.028 E7726.41336
G1 X96.774 Y92.4 E7726.90162
G1 X98.313 Y93.907 E7727.39014
G1 X99.716 Y95.532 E7727.87705
G1 X100.981 Y97.273 E7728.36513
G1 X102.097 Y99.115 E7728.85359
G1 X103.054 Y101.041 E7729.34136
G1 X103.849 Y103.048 E7729.83096
G1 X104.471 Y105.109 E7730.31921
G1 X104.64 Y105.907 E7730.50421
G1 X105.177 Y105.85 E7730.62669
G1 X105.177 Y105.8 E7730.63803
G1 X129.759 Y105.8 E7736.21323
G1 X130.077 Y105.854 E7736.28638
G1 X130.663 Y104.173 E7736.69013
G1 X131.339 Y102.652 E7737.06763
G1 X132.146 Y101.184 E7737.44757
G1 X133.071 Y99.793 E7737.82643
G1 X134.102 Y98.492 E7738.20292
G1 X135.244 Y97.276 E7738.58126
G1 X136.491 Y96.151 E7738.96217
G1 X137.815 Y95.147 E7739.33902
G1 X139.222 Y94.253 E7739.7171
G1 X140.701 Y93.481 E7740.09548
G1 X142.246 Y92.831 E7740.47563
G1 X143.824 Y92.319 E7740.85189
G1 X145.448 Y91.938 E7741.23022
G1 X147.001 Y91.71 E7741.58621
G1 X147.673 Y91.657 E7741.73909
G0 F1200 X147.872 Y91.646
G0 X147.911 Y92.344
G0 X147.749 Y92.844
;TYPE:SKIN
G1 F600 X149.482 Y92.744 E7742.13279
G1 X149.482 Y92.731 E7742.13574
G1 X151.914 Y92.976 E7742.69011
G1 X153.335 Y93.245 E7743.01812
G1 X154.876 Y93.666 E7743.38042
G1 X156.439 Y94.24 E7743.75806
G1 X157.856 Y94.907 E7744.11326
G1 X159.227 Y95.698 E7744.47224
G1 X160.51 Y96.589 E7744.82652
G1 X161.7 Y97.573 E7745.17673
G1 X162.836 Y98.686 E7745.53742
G1 X163.851 Y99.86 E7745.8894
G1 X164.778 Y101.137 E7746.24729
G1 X165.588 Y102.475 E7746.60202
G1 X166.286 Y103.877 E7746.95722
G1 X166.868 Y105.348 E7747.31601
G1 X167.317 Y106.839 E7747.66917
G1 X167.641 Y108.357 E7748.0212
G1 X167.841 Y109.935 E7748.38196
G1 X167.905 Y111.487 E7748.73425
G1 X167.842 Y113.069 E7749.09333
G1 X167.642 Y114.638 E7749.45206
G1 X167.319 Y116.159 E7749.80472
G1 X166.874 Y117.64 E7750.15544
G1 X166.29 Y119.117 E7750.51566
G1 X165.594 Y120.516 E7750.87005
G1 X164.781 Y121.859 E7751.22611
G1 X163.858 Y123.13 E7751.58236
G1 X162.83 Y124.319 E7751.93884
G1 X161.714 Y125.416 E7752.29376
G1 X160.503 Y126.416 E7752.64995
G1 X159.227 Y127.302 E7753.00227
G1 X157.847 Y128.098 E7753.36359
G1 X156.438 Y128.761 E7753.71676
G1 X154.971 Y129.309 E7754.07193
G1 X153.461 Y129.729 E7754.4274
G1 X151.905 Y130.026 E7754.78667
G1 X150.374 Y130.187 E7755.13582
G1 X148.774 Y130.221 E7755.49878
G1 X147.249 Y130.124 E7755.84535
G1 X145.656 Y129.889 E7756.21055
G1 X144.154 Y129.537 E7756.56044
G1 X142.661 Y129.052 E7756.91647
G1 X141.208 Y128.44 E7757.27405
G1 X139.811 Y127.711 E7757.63143
G1 X138.496 Y126.877 E7757.9846
G1 X137.254 Y125.935 E7758.33814
G1 X136.077 Y124.873 E7758.69768
G1 X135.003 Y123.732 E7759.05307
G1 X134.044 Y122.519 E7759.40377
G1 X133.171 Y121.209 E7759.76081
G1 X132.406 Y119.818 E7760.12085
G1 X131.776 Y118.396 E7760.47359
G1 X130.87 Y115.799 E7761.09741
G1 X129.683 Y115.999 E7761.37041
G1 X105.612 Y116.01 E7766.82972
G1 X103.698 Y115.806 E7767.26627
G1 X103.322 Y117.586 E7767.67888
G1 X102.733 Y119.54 E7768.14175
G1 X101.966 Y121.476 E7768.61403
G1 X101.057 Y123.305 E7769.07726
G1 X99.996 Y125.059 E7769.54218
G1 X98.795 Y126.714 E7770.00595
G1 X97.446 Y128.277 E7770.47422
G1 X95.966 Y129.725 E7770.94381
G1 X94.403 Y131.018 E7771.40388
G1 X92.722 Y132.186 E7771.86812
G1 X90.915 Y133.229 E7772.34132
G1 X89.087 Y134.089 E7772.7995
G1 X87.155 Y134.81 E7773.2672
G1 X85.178 Y135.36 E7773.73261
G1 X83.146 Y135.748 E7774.20179
G1 X81.133 Y135.96 E7774.66087
G1 X79.05 Y136.003 E7775.13339
G1 X77.041 Y135.877 E7775.58993
G1 X74.963 Y135.57 E7776.06633
G1 X72.999 Y135.11 E7776.52382
G1 X71.042 Y134.473 E7776.99059
G1 X69.142 Y133.673 E7777.45815
G1 X67.319 Y132.721 E7777.92459
G1 X65.589 Y131.625 E7778.38907
G1 X63.964 Y130.391 E7778.85184
G1 X62.433 Y129.011 E7779.31931
G1 X61.016 Y127.503 E7779.78862
G1 X59.761 Y125.919 E7780.24696
G1 X58.621 Y124.207 E7780.71345
G1 X57.623 Y122.391 E7781.18342
G1 X56.796 Y120.53 E7781.64529
G1 X56.121 Y118.595 E7782.11009
G1 X55.608 Y116.599 E7782.57749
G1 X55.266 Y114.57 E7783.04416
G1 X55.093 Y112.529 E7783.50872
G1 X55.092 Y110.479 E7783.97366
G1 X55.263 Y108.437 E7784.43841
G1 X55.604 Y106.409 E7784.90481
G1 X56.118 Y104.409 E7785.37315
G1 X56.794 Y102.474 E7785.83802
G1 X57.623 Y100.605 E7786.30174
G1 X58.609 Y98.81 E7786.76622
G1 X59.755 Y97.089 E7787.23516
G1 X61.022 Y95.49 E7787.69786
G1 X62.418 Y94.003 E7788.16044
G1 X63.964 Y92.609 E7788.63257
G1 X65.589 Y91.375 E7789.09534
G1 X67.319 Y90.279 E7789.55981
G1 X69.142 Y89.327 E7790.02625
G1 X71.042 Y88.527 E7790.49381
G1 X72.999 Y87.89 E7790.96058
G1 X74.963 Y87.43 E7791.41807
G1 X77.041 Y87.123 E7791.89448
G1 X79.05 Y86.997 E7792.35101
G1 X81.133 Y87.04 E7792.82354
G1 X83.146 Y87.252 E7793.28261
G1 X85.178 Y87.64 E7793.75179
G1 X87.155 Y88.19 E7794.21721
G1 X89.087 Y88.911 E7794.6849
G1 X90.915 Y89.771 E7795.14308
G1 X92.722 Y90.814 E7795.61628
G1 X94.403 Y91.982 E7796.08053
G1 X95.966 Y93.275 E7796.54059
G1 X97.449 Y94.726 E7797.01115
G1 X98.781 Y96.27 E7797.47363
G1 X99.99 Y97.933 E7797.93994
G1 X101.049 Y99.681 E7798.40346
G1 X101.962 Y101.516 E7798.86831
G1 X102.729 Y103.452 E7799.3406
G1 X103.318 Y105.406 E7799.80346
G1 X103.698 Y107.204 E7800.22025
G1 X105.708 Y106.99 E7800.6787
G1 X129.656 Y106.99 E7806.11011
G1 X130.87 Y107.195 E7806.38934
G1 X131.775 Y104.602 E7807.01222
G1 X132.402 Y103.188 E7807.36303
G1 X133.167 Y101.797 E7807.72307
G1 X134.04 Y100.487 E7808.08011
G1 X134.999 Y99.274 E7808.43081
G1 X136.081 Y98.123 E7808.78909
G1 X137.247 Y97.07 E7809.14542
G1 X138.499 Y96.121 E7809.50172
G1 X139.811 Y95.289 E7809.85407
G1 X141.208 Y94.56 E7810.21146
G1 X142.661 Y93.948 E7810.56904
G1 X144.156 Y93.462 E7810.92557
G1 X145.655 Y93.111 E7811.27474
G1 X147.149 Y92.892 E7811.6172
G1 X147.749 Y92.844 E7811.75371
G0 F1200 X163.606 Y99.118
G1 F600 X161.542 Y97.053 E7812.41589
G1 X161.436 Y96.947
G0 F1200 X158.671 Y95.031
G1 F600 X165.665 Y102.025 E7814.65917
G1 X165.771 Y102.131
G0 F1200 X166.568 Y103.777
G1 F600 X156.93 Y94.139 E7817.7505
G1 X156.824 Y94.033
G0 F1200 X155.529 Y93.586
G1 F600 X167.124 Y105.182 E7821.46968
G1 X167.23 Y105.288
G0 F1200 X167.499 Y106.405
G1 F600 X154.288 Y93.194 E7825.70702
G0 F1200 X153.15 Y92.905
G1 F600 X167.77 Y107.524 E7830.39614
G0 F1200 X167.969 Y108.572
G1 F600 X152.104 Y92.707 E7835.48473
G0 F1200 X151.145 Y92.597
G1 F600 X168.093 Y109.544 E7840.92054
G0 F1200 X168.162 Y110.462
G1 F600 X150.201 Y92.501 E7846.68141
G0 F1200 X149.304 Y92.453
G1 F600 X168.198 Y111.347 E7852.74154
G0 F1200 X168.177 Y112.174
G1 F600 X148.503 Y92.5 E7859.05185
G0 F1200 X147.701 Y92.546
G1 F600 X168.144 Y112.99 E7865.60898
G0 F1200 X168.056 Y113.75
G1 F600 X146.927 Y92.621 E7872.38597
G0 F1200 X146.187 Y92.73
G1 F600 X167.961 Y114.503 E7879.36968
G0 F1200 X167.826 Y115.217
G1 F600 X145.458 Y92.849 E7886.54407
G0 F1200 X144.77 Y93.01
G1 F600 X167.677 Y115.917 E7893.89135
G0 F1200 X167.502 Y116.591
G1 F600 X144.082 Y93.171 E7901.40316
G0 F1200 X143.442 Y93.379
G1 F600 X167.306 Y117.243 E7909.05739
G0 F1200 X167.099 Y117.885
G1 F600 X142.801 Y93.586 E7916.85098
G0 F1200 X142.187 Y93.821
G1 F600 X166.859 Y118.493 E7924.76437
G0 F1200 X166.619 Y119.102
G1 F600 X141.591 Y94.073 E7932.7921
G0 F1200 X140.999 Y94.33
G1 F600 X166.346 Y119.677 E7940.92199
G0 F1200 X166.064 Y120.243
G1 F600 X140.442 Y94.622 E7949.13992
G0 F1200 X139.884 Y94.912
G1 F600 X165.771 Y120.8 E7957.44317
G0 F1200 X165.452 Y121.328
G1 F600 X139.35 Y95.226 E7965.81522
G0 F1200 X138.83 Y95.555
G1 F600 X165.132 Y121.857 E7974.25142
G0 F1200 X164.786 Y122.36
G1 F600 X138.312 Y95.885 E7982.74295
G0 F1200 X137.829 Y96.251
G1 F600 X164.429 Y122.852 E7991.27489
G0 F1200 X164.071 Y123.342
G1 F600 X137.347 Y96.617 E7999.8466
G0 F1200 X136.878 Y96.998
G1 F600 X163.677 Y123.796 E8008.44205
G0 F1200 X163.283 Y124.251
G1 F600 X136.433 Y97.401 E8017.05402
G0 F1200 X135.987 Y97.804
G1 F600 X162.876 Y124.692 E8025.67833
G0 F1200 X162.448 Y125.113
G1 F600 X135.566 Y98.231 E8034.30056
G0 F1200 X135.154 Y98.668
G1 F600 X162.02 Y125.534 E8042.91766
G0 F1200 X161.565 Y125.927
G1 F600 X134.746 Y99.108 E8051.51969
G0 F1200 X134.371 Y99.581
G1 F600 X161.1 Y126.311 E8060.093
G0 F1200 X160.632 Y126.691
G1 F600 X133.996 Y100.055 E8068.63633
G0 F1200 X133.638 Y100.546
G1 F600 X160.131 Y127.038 E8077.13363
G0 F1200 X159.63 Y127.386
G1 F600 X133.299 Y101.055 E8085.57913
G0 F1200 X132.96 Y101.564
G1 F600 X159.11 Y127.714 E8093.96658
G0 F1200 X158.571 Y128.024
G1 F600 X132.653 Y102.106 E8102.27961
G0 F1200 X132.352 Y102.653
G1 F600 X158.033 Y128.334 E8110.51663
G0 F1200 X157.459 Y128.609
G1 F600 X132.061 Y103.211 E8118.66287
G0 F1200 X131.801 Y103.799
G1 F600 X156.883 Y128.882 E8126.70793
G0 F1200 X156.288 Y129.136
G1 F600 X131.54 Y104.388 E8134.64569
G0 F1200 X131.314 Y105.01
G1 F600 X155.67 Y129.366 E8142.45772
G0 F1200 X155.052 Y129.597
G1 F600 X131.094 Y105.638 E8150.14226
G0 F1200 X130.875 Y106.268
G1 F600 X154.388 Y129.781 E8157.6839
G0 F1200 X153.725 Y129.966
G1 F600 X130.604 Y106.845 E8165.09982
G0 F1200 X129.599 Y106.689
G1 F600 X153.026 Y130.116 E8172.61388
G0 F1200 X152.313 Y130.251
G1 F600 X128.751 Y106.689 E8180.17124
G0 F1200 X127.902 Y106.689
G1 F600 X151.575 Y130.362 E8187.7642
G0 F1200 X150.807 Y130.442
G1 F600 X127.054 Y106.689 E8195.38283
G0 F1200 X126.205 Y106.689
G1 F600 X150.009 Y130.493 E8203.01781
G0 F1200 X149.179 Y130.511
G1 F600 X125.357 Y106.689 E8210.65856
G0 F1200 X124.508 Y106.689
G1 F600 X148.31 Y130.491 E8218.2929
G0 F1200 X147.404 Y130.434
G1 F600 X123.66 Y106.689 E8225.9088
G0 F1200 X122.811 Y106.689
G1 F600 X146.427 Y130.305 E8233.48348
G0 F1200 X145.414 Y130.14
G1 F600 X121.963 Y106.689 E8241.00524
G0 F1200 X121.114 Y106.689
G1 F600 X130.576 Y116.151 E8244.04012
G0 F1200 X130.726 Y116.301
G1 F600 X144.304 Y129.879 E8248.39518
G1 X144.41 Y129.985
G0 F1200 X143.079 Y129.503
G1 F600 X131.181 Y117.604 E8252.21154
G1 X131.075 Y117.498
G0 F1200 X131.704 Y118.976
G1 F600 X141.701 Y128.973 E8255.41802
G1 X141.807 Y129.079
G0 F1200 X140.055 Y128.176
G1 F600 X132.51 Y120.631 E8257.83803
G1 X132.404 Y120.525
G0 F1200 X134.078 Y123.047
G1 F600 X137.625 Y126.594 E8258.97571
G1 X137.731 Y126.7
G0 F1200 X130.497 Y116.43
G0 X129.85 Y116.274
G1 F600 X120.266 Y106.689 E8262.04987
G0 F1200 X119.417 Y106.689
G1 F600 X129.027 Y116.299 E8265.13222
G0 F1200 X128.178 Y116.299
G1 F600 X118.569 Y106.689 E8268.21441
G0 F1200 X117.72 Y106.689
G1 F600 X127.33 Y116.299 E8271.29675
G0 F1200 X126.483 Y116.3
G1 F600 X116.872 Y106.689 E8274.37942
G0 F1200 X116.023 Y106.689
G1 F600 X125.634 Y116.3 E8277.46209
G0 F1200 X124.786 Y116.301
G1 F600 X115.174 Y106.689 E8280.54507
G0 F1200 X114.326 Y106.689
G1 F600 X123.938 Y116.301 E8283.62806
G0 F1200 X123.09 Y116.302
G1 F600 X113.477 Y106.689 E8286.71137
G0 F1200 X112.629 Y106.689
G1 F600 X122.241 Y116.302 E8289.79452
G0 F1200 X121.393 Y116.302
G1 F600 X111.78 Y106.689 E8292.87783
G0 F1200 X110.932 Y106.689
G1 F600 X120.545 Y116.302 E8295.96114
G0 F1200 X119.697 Y116.303
G1 F600 X110.083 Y106.689 E8299.04477
G0 F1200 X109.235 Y106.689
G1 F600 X118.849 Y116.303 E8302.12839
G0 F1200 X118.001 Y116.304
G1 F600 X108.386 Y106.689 E8305.21235
G0 F1200 X107.538 Y106.689
G1 F600 X117.152 Y116.304 E8308.29613
G0 F1200 X116.304 Y116.304
G1 F600 X106.689 Y106.689 E8311.38008
G0 F1200 X105.841 Y106.689
G1 F600 X115.456 Y116.304 E8314.46403
G0 F1200 X114.608 Y116.305
G1 F600 X105.059 Y106.756 E8317.52682
G0 F1200 X104.292 Y106.838
G1 F600 X113.76 Y116.305 E8320.56346
G0 F1200 X112.912 Y116.306
G1 F600 X83.648 Y87.042 E8329.9497
G0 F1200 X82.655 Y86.898
G1 F600 X112.063 Y116.306 E8339.38213
G0 F1200 X111.215 Y116.307
G1 F600 X81.706 Y86.798 E8348.84695
G0 F1200 X80.793 Y86.733
G1 F600 X110.368 Y116.307 E8358.33278
G0 F1200 X109.519 Y116.307
G1 F600 X79.926 Y86.714 E8367.82455
G0 F1200 X79.06 Y86.696
G1 F600 X108.671 Y116.308 E8377.32225
G0 F1200 X107.823 Y116.308
G1 F600 X78.26 Y86.745 E8386.80439
G0 F1200 X77.462 Y86.795
G1 F600 X106.975 Y116.309 E8396.27066
G0 F1200 X106.126 Y116.309
G1 F600 X76.689 Y86.872 E8405.71239
G0 F1200 X75.95 Y86.981
G1 F600 X105.24 Y116.271 E8415.10697
G0 F1200 X104.29 Y116.169
G1 F600 X75.21 Y87.09 E8424.43404
G0 F1200 X74.501 Y87.229
G1 F600 X103.842 Y116.57 E8433.84498
G0 F1200 X103.695 Y117.271
G1 F600 X73.814 Y87.39 E8443.42912
G0 F1200 X73.126 Y87.551
G1 F600 X103.526 Y117.951 E8453.17972
G0 F1200 X103.329 Y118.603
G1 F600 X72.472 Y87.745 E8463.07707
G0 F1200 X71.832 Y87.954
G1 F600 X103.132 Y119.254 E8473.11635
G0 F1200 X102.917 Y119.888
G1 F600 X71.191 Y88.162 E8483.29226
G0 F1200 X70.577 Y88.396
G1 F600 X102.677 Y120.496 E8493.58813
G0 F1200 X102.437 Y121.104
G1 F600 X69.98 Y88.647 E8503.99851
G0 F1200 X69.383 Y88.899
G1 F600 X102.187 Y121.703 E8514.52018
G0 F1200 X101.906 Y122.27
G1 F600 X68.802 Y89.166 E8525.13808
G0 F1200 X68.244 Y89.457
G1 F600 X101.623 Y122.837 E8535.84434
G0 F1200 X101.341 Y123.403
G1 F600 X67.687 Y89.748 E8546.63881
G0 F1200 X67.132 Y90.042
G1 F600 X101.025 Y123.936 E8557.50993
G0 F1200 X100.706 Y124.464
G1 F600 X66.612 Y90.371 E8568.4452
G0 F1200 X66.093 Y90.7
G1 F600 X100.385 Y124.993 E8579.4443
G0 F1200 X100.045 Y125.501
G1 F600 X65.573 Y91.029 E8590.50098
G0 F1200 X65.079 Y91.384
G1 F600 X99.689 Y125.993 E8601.60176
G0 F1200 X99.332 Y126.485
G1 F600 X64.597 Y91.75 E8612.74279
G0 F1200 X64.115 Y92.116
G1 F600 X98.97 Y126.971 E8623.92231
G0 F1200 X98.577 Y127.427
G1 F600 X63.643 Y92.493 E8635.12716
G0 F1200 X63.197 Y92.896
G1 F600 X98.183 Y127.882 E8646.3487
G0 F1200 X97.79 Y128.337
G1 F600 X62.751 Y93.298 E8657.58724
G0 F1200 X62.305 Y93.7
G1 F600 X97.372 Y128.767 E8668.83475
G0 F1200 X96.942 Y129.186
G1 F600 X61.885 Y94.13 E8680.0789
G0 F1200 X61.475 Y94.567
G1 F600 X96.514 Y129.607 E8691.3176
G0 F1200 X96.078 Y130.019
G1 F600 X61.064 Y95.005 E8702.54812
G0 F1200 X60.665 Y95.455
G1 F600 X95.614 Y130.403 E8713.75763
G0 F1200 X95.149 Y130.787
G1 F600 X60.29 Y95.928 E8724.93843
G0 F1200 X59.915 Y96.401
G1 F600 X94.685 Y131.171 E8736.09069
G0 F1200 X94.192 Y131.528
G1 F600 X59.54 Y96.875 E8747.20525
G0 F1200 X59.198 Y97.382
G1 F600 X93.692 Y131.876 E8758.26899
G0 F1200 X93.191 Y132.224
G1 F600 X58.859 Y97.891 E8769.28092
G0 F1200 X58.52 Y98.4
G1 F600 X92.676 Y132.557 E8780.2364
G0 F1200 X92.138 Y132.867
G1 F600 X58.2 Y98.929 E8791.12179
G0 F1200 X57.899 Y99.477
G1 F600 X91.6 Y133.177 E8801.93101
G0 F1200 X91.061 Y133.488
G1 F600 X57.598 Y100.025 E8812.66406
G0 F1200 X57.305 Y100.58
G1 F600 X90.485 Y133.76 E8823.30633
G0 F1200 X89.908 Y134.032
G1 F600 X57.044 Y101.167 E8833.84741
G0 F1200 X56.784 Y101.756
G1 F600 X89.331 Y134.303 E8844.28666
G0 F1200 X88.722 Y134.543
G1 F600 X56.523 Y102.344 E8854.61428
G0 F1200 X56.301 Y102.971
G1 F600 X88.105 Y134.774 E8864.81505
G0 F1200 X87.487 Y135.005
G1 F600 X56.082 Y103.599 E8874.88816
G0 F1200 X55.861 Y104.227
G1 F600 X86.841 Y135.208 E8884.82496
G0 F1200 X86.177 Y135.392
G1 F600 X55.682 Y104.897 E8894.60604
G0 F1200 X55.509 Y105.572
G1 F600 X85.513 Y135.577 E8904.22979
G0 F1200 X84.82 Y135.731
G1 F600 X55.335 Y106.247 E8913.68676
G0 F1200 X55.205 Y106.966
G1 F600 X84.108 Y135.868 E8922.95705
G0 F1200 X83.395 Y136.004
G1 F600 X55.083 Y107.692 E8932.03794
G0 F1200 X54.963 Y108.42
G1 F600 X82.644 Y136.101 E8940.91645
G0 F1200 X81.876 Y136.182
G1 F600 X54.897 Y109.203 E8949.56979
G0 F1200 X54.831 Y109.986
G1 F600 X81.105 Y136.259 E8957.99685
G0 F1200 X80.273 Y136.276
G1 F600 X54.791 Y110.794 E8966.17004
G0 F1200 X54.792 Y111.643
G1 F600 X79.442 Y136.294 E8974.07653
G0 F1200 X78.572 Y136.272
G1 F600 X54.792 Y112.492 E8981.70381
G0 F1200 X54.866 Y113.414
G1 F600 X77.667 Y136.215 E8989.01709
G0 F1200 X76.736 Y136.133
G1 F600 X54.945 Y114.341 E8996.00657
G0 F1200 X55.09 Y115.336
G1 F600 X75.741 Y135.987 E9002.63025
G0 F1200 X74.728 Y135.822
G1 F600 X55.263 Y116.357 E9008.87353
G0 F1200 X55.52 Y117.463
G1 F600 X73.62 Y135.562 E9014.67883
G1 X73.726 Y135.668
G0 F1200 X72.457 Y135.248
G1 F600 X55.814 Y118.605 E9020.01696
G1 X55.708 Y118.499
G0 F1200 X56.257 Y119.897
G1 F600 X71.199 Y134.839 E9024.80951
G1 X71.305 Y134.945
G0 F1200 X69.777 Y134.265
G1 F600 X56.808 Y121.297 E9028.96908
G1 X56.702 Y121.191
G0 F1200 X57.556 Y122.893
G1 F600 X68.16 Y133.496 E9032.37008
G1 X68.266 Y133.602
G0 F1200 X66.147 Y132.332
G1 F600 X58.74 Y124.925 E9034.74583
G1 X58.634 Y124.819
G0 F1200 X84.697 Y87.242
G1 F600 X103.829 Y106.375 E9040.88246
G0 F1200 X103.598 Y105.295
G1 F600 X85.805 Y87.503 E9046.58929
G1 X85.699 Y87.397
G0 F1200 X86.981 Y87.829
G1 F600 X103.232 Y104.081 E9051.80185
G1 X103.338 Y104.187
G0 F1200 X102.789 Y102.789
G1 F600 X88.295 Y88.295 E9056.45071
G1 X88.189 Y88.189
G0 F1200 X89.732 Y88.884
G1 F600 X102.228 Y101.38 E9060.45872
G1 X102.334 Y101.486
G0 F1200 X101.387 Y99.69
G1 F600 X91.406 Y89.709 E9063.66007
G1 X91.3 Y89.603
G0 F1200 X93.614 Y91.068
G1 F600 X100.043 Y97.498 E9065.72229
G1 X100.149 Y97.604
G0 F1200 X99.88 Y97.799
G10
;MESH:NONMESH
G0 F600 X99.88 Y97.799 Z1.494
G0 F1200 X101.555 Y99.415
G0 X102.999 Y98.697
G0 X145.856 Y88.584
;TIME_ELAPSED:5002.959782
;LAYER:1
;TYPE:SUPPORT
G11
G1 F900 X145.856 Y90.563 E9066.05476
G1 X146.34 Y90.492 E9066.13694
G1 X146.341 Y88.584 E9066.45749
G1 X145.856 Y88.584 E9066.53897
G10
G0 F1800 X147.1 Y87.592
G0 X151.264 Y87.592
G0 X152.078 Y90.49
G11
G1 F900 X152.023 Y90.484 E9066.54826
G1 X152.023 Y88.584 E9066.86746
G1 X152.271 Y88.584 E9066.90913
G1 X152.271 Y90.51 E9067.23269
G1 X152.264 Y90.509 E9067.23388
G1 X152.081 Y90.49 E9067.26479
G1 X152.078 Y90.49 E9067.26529
G10
;MESH:[RUG]_ABU3-35_sulfinamide.stl
G0 F1800 X151.845 Y88.173
G0 X147.1 Y87.592
G0 X146.524 Y90.783
G0 X148.124 Y92.198
G0 X129.672 Y116.561
G0 X104.141 Y116.415
G0 X103.799 Y117.702
G0 X103.895 Y117.722
;TYPE:WALL-INNER
G11
G1 F600 X103.285 Y119.748 E9067.62076
G1 X102.515 Y121.693 E9067.97219
G1 X101.574 Y123.59 E9068.32794
G1 X100.491 Y125.38 E9068.67942
G1 X99.252 Y127.087 E9069.03377
G1 X97.88 Y128.676 E9069.38647
G1 X96.371 Y130.156 E9069.74156
G1 X94.757 Y131.49 E9070.09334
G1 X93.036 Y132.686 E9070.44543
G1 X91.198 Y133.747 E9070.80197
G1 X89.305 Y134.638 E9071.15346
G1 X87.341 Y135.37 E9071.50558
G1 X85.307 Y135.937 E9071.86032
G1 X83.246 Y136.33 E9072.21281
G1 X81.158 Y136.55 E9072.56553
G1 X79.049 Y136.593 E9072.91992
G1 X76.966 Y136.463 E9073.27054
G1 X74.863 Y136.152 E9073.62769
G1 X72.833 Y135.676 E9073.97798
G1 X70.834 Y135.026 E9074.33112
G1 X68.893 Y134.209 E9074.68492
G1 X67.025 Y133.234 E9075.03892
G1 X65.255 Y132.111 E9075.39108
G1 X63.586 Y130.844 E9075.74311
G1 X62.012 Y129.425 E9076.09914
G1 X60.584 Y127.907 E9076.44927
G1 X59.282 Y126.263 E9076.80159
G1 X58.118 Y124.515 E9077.1544
G1 X57.098 Y122.662 E9077.50975
G1 X56.246 Y120.744 E9077.86234
G1 X55.559 Y118.776 E9078.21253
G1 X55.031 Y116.729 E9078.56768
G1 X54.68 Y114.651 E9078.92173
G1 X54.504 Y112.56 E9079.27426
G1 X54.502 Y110.46 E9079.62706
G1 X54.676 Y108.368 E9079.97973
G1 X55.027 Y106.288 E9080.33411
G1 X55.55 Y104.249 E9080.68775
G1 X56.238 Y102.269 E9081.0399
G1 X57.088 Y100.356 E9081.39158
G1 X58.106 Y98.504 E9081.74662
G1 X59.275 Y96.744 E9082.10158
G1 X60.565 Y95.115 E9082.45067
G1 X62.008 Y93.58 E9082.80461
G1 X63.586 Y92.156 E9083.1617
G1 X65.255 Y90.889 E9083.51373
G1 X67.025 Y89.766 E9083.86589
G1 X68.893 Y88.791 E9084.21989
G1 X70.834 Y87.974 E9084.57369
G1 X72.833 Y87.324 E9084.92683
G1 X74.863 Y86.848 E9085.27712
G1 X76.966 Y86.537 E9085.63427
G1 X79.049 Y86.407 E9085.98489
G1 X81.158 Y86.45 E9086.33928
G1 X83.246 Y86.67 E9086.692
G1 X85.307 Y87.063 E9087.04449
G1 X87.341 Y87.63 E9087.39923
G1 X89.305 Y88.362 E9087.75135
G1 X91.198 Y89.253 E9088.10284
G1 X93.036 Y90.314 E9088.45938
G1 X94.757 Y91.51 E9088.81147
G1 X96.364 Y92.839 E9089.16181
G1 X97.88 Y94.323 E9089.51821
G1 X99.241 Y95.9 E9089.86817
G1 X100.475 Y97.596 E9090.22054
G1 X101.57 Y99.404 E9090.57565
G1 X102.499 Y101.274 E9090.92644
G1 X103.283 Y103.248 E9091.28327
G1 X103.885 Y105.243 E9091.63336
G1 X104.166 Y106.563 E9091.86009
G1 X105.702 Y106.4 E9092.11958
G1 X129.681 Y106.4 E9096.14805
G1 X130.477 Y106.534 E9096.28366
G1 X131.224 Y104.389 E9096.66525
G1 X131.874 Y102.923 E9096.93466
G1 X132.655 Y101.503 E9097.20692
G1 X133.56 Y100.141 E9097.48165
G1 X134.544 Y98.898 E9097.74798
G1 X135.664 Y97.706 E9098.02277
G1 X136.876 Y96.612 E9098.29707
G1 X138.165 Y95.635 E9098.56879
G1 X139.517 Y94.776 E9098.8379
G1 X140.959 Y94.024 E9099.11112
G1 X142.454 Y93.395 E9099.3836
G1 X143.99 Y92.896 E9099.65492
G1 X145.555 Y92.529 E9099.92498
G1 X146.9 Y92.331 E9100.15337
G1 X148.11 Y92.185 E9100.35813
G1 X148.111 Y89.184 E9100.86229
G1 X150.253 Y89.184 E9101.22215
G1 X150.253 Y92.208 E9101.73018
G1 X151.841 Y92.376 E9101.99846
G1 X153.233 Y92.626 E9102.23605
G1 X154.926 Y93.067 E9102.52997
G1 X156.663 Y93.693 E9102.84016
G1 X158.13 Y94.383 E9103.11251
G1 X159.535 Y95.194 E9103.38505
G1 X160.87 Y96.121 E9103.6581
G1 X162.098 Y97.137 E9103.92586
G1 X163.267 Y98.282 E9104.20077
G1 X164.313 Y99.494 E9104.46973
G1 X165.262 Y100.799 E9104.74081
G1 X166.109 Y102.197 E9105.01541
G1 X166.821 Y103.63 E9105.28424
G1 X167.425 Y105.153 E9105.55949
G1 X167.887 Y106.684 E9105.82815
G1 X168.224 Y108.266 E9106.09989
G1 X168.428 Y109.881 E9106.37337
G1 X168.495 Y111.483 E9106.64274
G1 X168.43 Y113.119 E9106.9178
G1 X168.228 Y114.72 E9107.1889
G1 X167.893 Y116.298 E9107.45992
G1 X167.43 Y117.837 E9107.72991
G1 X166.834 Y119.343 E9108.00202
G1 X166.108 Y120.806 E9108.2764
G1 X165.275 Y122.182 E9108.54663
G1 X164.322 Y123.495 E9108.81919
G1 X163.265 Y124.719 E9109.09088
G1 X162.105 Y125.858 E9109.364
G1 X160.87 Y126.879 E9109.6332
G1 X159.535 Y127.806 E9109.90625
G1 X158.13 Y128.617 E9110.17879
G1 X156.656 Y129.31 E9110.45243
G1 X155.157 Y129.869 E9110.7212
G1 X153.59 Y130.306 E9110.9945
G1 X152.005 Y130.608 E9111.26557
G1 X150.399 Y130.777 E9111.53687
G1 X148.773 Y130.811 E9111.8101
G1 X147.174 Y130.71 E9112.07926
G1 X145.553 Y130.471 E9112.35454
G1 X143.99 Y130.104 E9112.62426
G1 X142.454 Y129.605 E9112.89559
G1 X140.959 Y128.976 E9113.16807
G1 X139.517 Y128.224 E9113.44129
G1 X138.162 Y127.363 E9113.711
G1 X136.876 Y126.388 E9113.98212
G1 X135.662 Y125.294 E9114.25667
G1 X134.564 Y124.125 E9114.52611
G1 X133.559 Y122.856 E9114.79806
G1 X132.67 Y121.522 E9115.06738
G1 X131.881 Y120.087 E9115.34249
G1 X131.23 Y118.623 E9115.61167
G1 X130.477 Y116.464 E9115.99581
G1 X129.676 Y116.6 E9116.1323
G1 X105.607 Y116.6 E9120.17589
G1 X104.165 Y116.447 E9120.41951
G1 X103.895 Y117.722 E9120.63846
G0 F1800 X103.799 Y117.702
G0 X104.141 Y116.415
G0 X130.497 Y116.43
G0 X145.569 Y130.372
G0 X145.448 Y131.062
;TYPE:WALL-OUTER
G1 F600 X143.824 Y130.681 E9120.9187
G1 X142.246 Y130.169 E9121.19741
G1 X140.701 Y129.519 E9121.479
G1 X139.222 Y128.747 E9121.75929
G1 X137.815 Y127.853 E9122.03934
G1 X136.491 Y126.849 E9122.31849
G1 X135.246 Y125.727 E9122.60006
G1 X134.109 Y124.516 E9122.87913
G1 X133.078 Y123.216 E9123.15787
G1 X132.152 Y121.825 E9123.43861
G1 X131.345 Y120.357 E9123.72004
G1 X130.668 Y118.836 E9123.99974
G1 X130.077 Y117.141 E9124.30131
G1 X129.73 Y117.2 E9124.36044
G1 X105.177 Y117.2 E9128.48535
G1 X105.177 Y117.158 E9128.4924
G1 X104.64 Y117.101 E9128.58312
G1 X104.476 Y117.877 E9128.71637
G1 X103.854 Y119.942 E9129.07869
G1 X103.062 Y121.942 E9129.44007
G1 X102.105 Y123.872 E9129.80199
G1 X100.99 Y125.714 E9130.16372
G1 X99.725 Y127.457 E9130.52554
G1 X98.319 Y129.085 E9130.88692
G1 X96.774 Y130.6 E9131.25045
G1 X95.115 Y131.972 E9131.61212
G1 X93.355 Y133.195 E9131.97218
G1 X91.481 Y134.277 E9132.33572
G1 X89.541 Y135.19 E9132.69593
G1 X87.522 Y135.942 E9133.05789
G1 X85.449 Y136.52 E9133.41943
G1 X83.325 Y136.925 E9133.7827
G1 X81.198 Y137.149 E9134.14201
G1 X79.035 Y137.194 E9134.50547
G1 X76.9 Y137.06 E9134.86486
G1 X74.758 Y136.743 E9135.22863
G1 X72.667 Y136.253 E9135.58944
G1 X70.626 Y135.59 E9135.94996
G1 X68.635 Y134.752 E9136.31287
G1 X66.727 Y133.755 E9136.67454
G1 X64.911 Y132.603 E9137.03583
G1 X63.201 Y131.305 E9137.3965
G1 X61.596 Y129.859 E9137.75943
G1 X60.129 Y128.298 E9138.11931
G1 X58.797 Y126.617 E9138.47963
G1 X57.603 Y124.824 E9138.84154
G1 X56.562 Y122.932 E9139.20433
G1 X55.689 Y120.968 E9139.56541
G1 X54.983 Y118.945 E9139.92537
G1 X54.443 Y116.85 E9140.28884
G1 X54.084 Y114.73 E9140.65007
G1 X53.904 Y112.586 E9141.01153
G1 X53.902 Y110.434 E9141.37306
G1 X54.08 Y108.29 E9141.7345
G1 X54.438 Y106.17 E9142.0957
G1 X54.977 Y104.07 E9142.45993
G1 X55.678 Y102.053 E9142.81867
G1 X56.552 Y100.086 E9143.18028
G1 X57.592 Y98.193 E9143.54314
G1 X58.784 Y96.399 E9143.90499
G1 X60.115 Y94.718 E9144.26521
G1 X61.592 Y93.146 E9144.62759
G1 X63.201 Y91.695 E9144.99158
G1 X64.911 Y90.397 E9145.35225
G1 X66.727 Y89.245 E9145.71355
G1 X68.635 Y88.248 E9146.07521
G1 X70.626 Y87.41 E9146.43812
G1 X72.667 Y86.747 E9146.79865
G1 X74.758 Y86.257 E9147.15945
G1 X76.9 Y85.94 E9147.52323
G1 X79.035 Y85.806 E9147.88261
G1 X81.198 Y85.851 E9148.24607
G1 X83.325 Y86.075 E9148.60539
G1 X85.449 Y86.48 E9148.96865
G1 X87.522 Y87.058 E9149.3302
G1 X89.541 Y87.81 E9149.69215
G1 X91.481 Y88.723 E9150.05236
G1 X93.355 Y89.805 E9150.4159
G1 X95.115 Y91.028 E9150.77596
G1 X96.774 Y92.4 E9151.13763
G1 X98.313 Y93.907 E9151.4995
G1 X99.712 Y95.527 E9151.8591
G1 X100.975 Y97.264 E9152.2199
G1 X102.095 Y99.113 E9152.58308
G1 X103.05 Y101.034 E9152.94349
G1 X103.847 Y103.043 E9153.30659
G1 X104.468 Y105.101 E9153.66773
G1 X104.64 Y105.909 E9153.80651
G1 X105.177 Y105.852 E9153.89724
G1 X105.177 Y105.8 E9153.90597
G1 X129.732 Y105.8 E9158.03121
G1 X130.077 Y105.858 E9158.08999
G1 X130.662 Y104.177 E9158.38901
G1 X131.34 Y102.649 E9158.66985
G1 X132.141 Y101.192 E9158.94917
G1 X133.069 Y99.796 E9159.23079
G1 X134.099 Y98.495 E9159.50957
G1 X135.241 Y97.278 E9159.78994
G1 X136.491 Y96.151 E9160.0727
G1 X137.815 Y95.147 E9160.35185
G1 X139.222 Y94.253 E9160.6319
G1 X140.701 Y93.481 E9160.91219
G1 X142.246 Y92.831 E9161.19378
G1 X143.824 Y92.319 E9161.47249
G1 X145.448 Y91.938 E9161.75273
G1 X146.82 Y91.736 E9161.98571
G1 X147.51 Y91.653 E9162.10247
G1 X147.511 Y88.584 E9162.61806
G1 X150.853 Y88.584 E9163.17952
G1 X150.853 Y91.668 E9163.69763
G1 X151.927 Y91.781 E9163.87906
G1 X153.36 Y92.039 E9164.12367
G1 X155.098 Y92.491 E9164.42537
G1 X156.894 Y93.139 E9164.74614
G1 X158.413 Y93.853 E9165.02811
G1 X159.86 Y94.688 E9165.30878
G1 X161.222 Y95.635 E9165.58747
G1 X162.508 Y96.698 E9165.86777
G1 X163.7 Y97.866 E9166.14814
G1 X164.784 Y99.121 E9166.42674
G1 X165.762 Y100.467 E9166.70626
G1 X166.634 Y101.906 E9166.98893
G1 X167.372 Y103.391 E9167.26752
G1 X167.989 Y104.948 E9167.54889
G1 X168.47 Y106.542 E9167.82861
G1 X168.815 Y108.16 E9168.10654
G1 X169.026 Y109.828 E9168.389
G1 X169.096 Y111.494 E9168.66913
G1 X169.029 Y113.16 E9168.94925
G1 X168.819 Y114.823 E9169.23085
G1 X168.476 Y116.442 E9169.50888
G1 X167.994 Y118.042 E9169.78961
G1 X167.381 Y119.592 E9170.06964
G1 X166.639 Y121.088 E9170.35018
G1 X165.774 Y122.516 E9170.63067
G1 X164.795 Y123.866 E9170.91082
G1 X163.704 Y125.128 E9171.19108
G1 X162.508 Y126.302 E9171.47264
G1 X161.222 Y127.365 E9171.75294
G1 X159.86 Y128.312 E9172.03163
G1 X158.413 Y129.147 E9172.3123
G1 X156.892 Y129.862 E9172.59465
G1 X155.338 Y130.441 E9172.87325
G1 X153.732 Y130.889 E9173.15336
G1 X152.084 Y131.203 E9173.43521
G1 X150.439 Y131.376 E9173.71309
G1 X148.76 Y131.412 E9173.99523
G1 X147.108 Y131.307 E9174.27333
G1 X145.448 Y131.062 E9174.55523
G0 F1800 X145.254 Y131.017
G0 X145.414 Y130.336
G0 X145.656 Y129.889
;TYPE:SKIN
G1 F501 X144.154 Y129.537 E9174.8144
G1 X142.661 Y129.052 E9175.07813
G1 X141.208 Y128.44 E9175.343
G1 X139.811 Y127.711 E9175.60773
G1 X138.496 Y126.877 E9175.86933
G1 X137.254 Y125.935 E9176.13122
G1 X136.077 Y124.874 E9176.39743
G1 X135.006 Y123.733 E9176.66034
G1 X134.04 Y122.514 E9176.92164
G1 X133.177 Y121.219 E9177.18308
G1 X132.408 Y119.821 E9177.45113
G1 X131.78 Y118.407 E9177.71106
G1 X130.87 Y115.799 E9178.17511
G1 X129.626 Y116.01 E9178.38708
G1 X105.632 Y116.01 E9182.41808
G1 X103.698 Y115.804 E9182.74483
G1 X103.324 Y117.572 E9183.04842
G1 X102.729 Y119.55 E9183.39544
G1 X101.976 Y121.453 E9183.73926
G1 X101.054 Y123.31 E9184.08757
G1 X100 Y125.052 E9184.42963
G1 X98.788 Y126.723 E9184.77642
G1 X97.448 Y128.272 E9185.12052
G1 X95.98 Y129.714 E9185.46622
G1 X94.395 Y131.023 E9185.81157
G1 X92.722 Y132.186 E9186.15387
G1 X90.915 Y133.229 E9186.50439
G1 X89.087 Y134.089 E9186.84378
G1 X87.155 Y134.81 E9187.19022
G1 X85.178 Y135.36 E9187.53497
G1 X83.146 Y135.748 E9187.88252
G1 X81.133 Y135.96 E9188.22257
G1 X79.05 Y136.003 E9188.57259
G1 X77.041 Y135.877 E9188.91077
G1 X74.963 Y135.57 E9189.26366
G1 X72.999 Y135.11 E9189.60254
G1 X71.042 Y134.473 E9189.94829
G1 X69.142 Y133.673 E9190.29463
G1 X67.319 Y132.721 E9190.64014
G1 X65.589 Y131.625 E9190.9842
G1 X63.964 Y130.391 E9191.32699
G1 X62.433 Y129.011 E9191.67327
G1 X61.02 Y127.508 E9192.01984
G1 X59.763 Y125.921 E9192.35995
G1 X58.625 Y124.212 E9192.70489
G1 X57.625 Y122.396 E9193.05318
G1 X56.796 Y120.528 E9193.39652
G1 X56.122 Y118.599 E9193.7398
G1 X55.61 Y116.613 E9194.08436
G1 X55.266 Y114.576 E9194.43142
G1 X55.094 Y112.535 E9194.77553
G1 X55.092 Y110.485 E9195.11993
G1 X55.262 Y108.443 E9195.46417
G1 X55.604 Y106.415 E9195.80968
G1 X56.119 Y104.407 E9196.15795
G1 X56.785 Y102.492 E9196.49857
G1 X57.615 Y100.622 E9196.84228
G1 X58.613 Y98.805 E9197.19055
G1 X59.757 Y97.086 E9197.53745
G1 X61.007 Y95.507 E9197.87578
G1 X62.423 Y94 E9198.22319
G1 X63.964 Y92.609 E9198.57195
G1 X65.589 Y91.375 E9198.91474
G1 X67.319 Y90.279 E9199.2588
G1 X69.142 Y89.327 E9199.60431
G1 X71.042 Y88.527 E9199.95065
G1 X72.999 Y87.89 E9200.2964
G1 X74.963 Y87.43 E9200.63528
G1 X77.041 Y87.123 E9200.98818
G1 X79.05 Y86.997 E9201.32635
G1 X81.133 Y87.04 E9201.67637
G1 X83.146 Y87.252 E9202.01642
G1 X85.178 Y87.64 E9202.36397
G1 X87.155 Y88.19 E9202.70872
G1 X89.087 Y88.911 E9203.05516
G1 X90.915 Y89.771 E9203.39455
G1 X92.722 Y90.814 E9203.74507
G1 X94.403 Y91.982 E9204.08895
G1 X95.966 Y93.275 E9204.42974
G1 X97.449 Y94.726 E9204.77831
G1 X98.772 Y96.259 E9205.1185
G1 X99.986 Y97.927 E9205.46508
G1 X101.047 Y99.679 E9205.80918
G1 X101.958 Y101.51 E9206.15276
G1 X102.727 Y103.447 E9206.50289
G1 X103.315 Y105.396 E9206.84489
G1 X103.7 Y107.206 E9207.15578
G1 X105.727 Y106.99 E9207.49824
G1 X129.631 Y106.99 E9211.51411
G1 X130.87 Y107.199 E9211.72521
G1 X131.774 Y104.604 E9212.18686
G1 X132.399 Y103.192 E9212.44628
G1 X133.162 Y101.804 E9212.71237
G1 X134.042 Y100.483 E9212.97903
G1 X134.986 Y99.289 E9213.23475
G1 X136.079 Y98.126 E9213.50287
G1 X137.254 Y97.065 E9213.76884
G1 X138.499 Y96.121 E9214.03133
G1 X139.811 Y95.289 E9214.29233
G1 X141.208 Y94.56 E9214.55706
G1 X142.661 Y93.948 E9214.82193
G1 X144.156 Y93.462 E9215.08603
G1 X145.655 Y93.111 E9215.34467
G1 X146.979 Y92.916 E9215.5695
G1 X148.7 Y92.708 E9215.86074
G1 X148.701 Y89.774 E9216.35365
G1 X149.663 Y89.774 E9216.51526
G1 X149.663 Y92.739 E9217.01338
G1 X151.759 Y92.96 E9217.36746
G1 X153.095 Y93.2 E9217.5955
G1 X154.753 Y93.631 E9217.88331
G1 X156.441 Y94.24 E9218.18478
G1 X157.852 Y94.904 E9218.44677
G1 X159.227 Y95.698 E9218.71351
G1 X160.51 Y96.589 E9218.97594
G1 X161.7 Y97.573 E9219.23535
G1 X162.828 Y98.677 E9219.50051
G1 X163.849 Y99.86 E9219.76304
G1 X164.776 Y101.135 E9220.02787
G1 X165.589 Y102.478 E9220.29162
G1 X166.28 Y103.866 E9220.5521
G1 X166.869 Y105.352 E9220.82064
G1 X167.316 Y106.835 E9221.08086
G1 X167.64 Y108.353 E9221.34163
G1 X167.84 Y109.932 E9221.60902
G1 X167.904 Y111.484 E9221.86998
G1 X167.842 Y113.068 E9222.13629
G1 X167.644 Y114.632 E9222.40114
G1 X167.322 Y116.148 E9222.66151
G1 X166.873 Y117.639 E9222.92311
G1 X166.295 Y119.103 E9223.18754
G1 X165.588 Y120.525 E9223.45433
G1 X164.784 Y121.854 E9223.71528
G1 X163.858 Y123.131 E9223.98029
G1 X162.833 Y124.315 E9224.24338
G1 X161.714 Y125.416 E9224.50711
G1 X160.503 Y126.416 E9224.77096
G1 X159.227 Y127.302 E9225.03194
G1 X157.847 Y128.098 E9225.29958
G1 X156.438 Y128.761 E9225.56119
G1 X154.971 Y129.309 E9225.82428
G1 X153.461 Y129.729 E9226.08759
G1 X151.905 Y130.026 E9226.35372
G1 X150.374 Y130.187 E9226.61234
G1 X148.774 Y130.221 E9226.8812
G1 X147.249 Y130.124 E9227.13792
G1 X145.656 Y129.889 E9227.40844
G0 F1800 X165.416 Y121.386
G1 F501 X159.055 Y127.746 E9228.91962
G1 X158.949 Y127.852
G0 F1800 X157.238 Y128.715
G1 F501 X166.408 Y119.545 E9231.0983
G1 X166.514 Y119.439
G0 F1800 X167.015 Y118.089
G1 F501 X155.777 Y129.327 E9233.76831
G1 X155.671 Y129.433
G0 F1800 X154.507 Y129.749
G1 F501 X167.43 Y116.826 E9236.83866
G0 F1800 X167.727 Y115.68
G1 F501 X153.353 Y130.054 E9240.25375
G0 F1800 X152.305 Y130.254
G1 F501 X167.947 Y114.612 E9243.9701
G0 F1800 X168.07 Y113.64
G1 F501 X151.322 Y130.389 E9247.94934
G0 F1800 X150.376 Y130.486
G1 F501 X168.155 Y112.707 E9252.17341
G0 F1800 X168.189 Y111.824
G1 F501 X149.509 Y130.505 E9256.61167
G0 F1800 X148.651 Y130.514
G1 F501 X168.181 Y110.983 E9261.25188
G0 F1800 X168.148 Y110.168
G1 F501 X147.853 Y130.463 E9266.07373
G0 F1800 X147.068 Y130.4
G1 F501 X168.072 Y109.395 E9271.06414
G0 F1800 X167.977 Y108.642
G1 F501 X146.328 Y130.291 E9276.20768
G0 F1800 X145.589 Y130.182
G1 F501 X167.853 Y107.918 E9281.49734
G0 F1800 X167.703 Y107.219
G1 F501 X144.901 Y130.021 E9286.91482
G0 F1800 X144.215 Y129.859
G1 F501 X167.538 Y106.536 E9292.45608
G0 F1800 X167.341 Y105.884
G1 F501 X143.564 Y129.661 E9298.10521
G0 F1800 X142.923 Y129.453
G1 F501 X167.143 Y105.233 E9303.85959
G0 F1800 X166.902 Y104.626
G1 F501 X142.301 Y129.227 E9309.70449
G0 F1800 X141.704 Y128.975
G1 F501 X166.661 Y104.018 E9315.63397
G0 F1800 X166.397 Y103.434
G1 F501 X141.108 Y128.723 E9321.64233
G0 F1800 X140.548 Y128.434
G1 F501 X166.115 Y102.867 E9327.71674
G0 F1800 X165.832 Y102.302
G1 F501 X139.991 Y128.143 E9333.85625
G0 F1800 X139.449 Y127.837
G1 F501 X165.511 Y101.774 E9340.04838
G0 F1800 X165.192 Y101.245
G1 F501 X138.929 Y127.508 E9346.28815
G0 F1800 X138.409 Y127.179
G1 F501 X164.854 Y100.734 E9352.57116
G0 F1800 X164.497 Y100.242
G1 F501 X137.921 Y126.819 E9358.88542
G0 F1800 X137.438 Y126.454
G1 F501 X164.14 Y99.751 E9365.22961
G0 F1800 X163.753 Y99.29
G1 F501 X136.964 Y126.079 E9371.59435
G0 F1800 X136.518 Y125.676
G1 F501 X163.36 Y98.835 E9377.97156
G0 F1800 X162.96 Y98.386
G1 F501 X136.072 Y125.274 E9384.35983
G0 F1800 X135.645 Y124.852
G1 F501 X162.531 Y97.966 E9390.74761
G0 F1800 X162.102 Y97.546
G1 F501 X135.234 Y124.414 E9397.13112
G0 F1800 X134.824 Y123.977
G1 F501 X161.654 Y97.146 E9403.50573
G0 F1800 X161.189 Y96.762
G1 F501 X134.445 Y123.507 E9409.85989
G0 F1800 X134.069 Y123.034
G1 F501 X160.725 Y96.378 E9416.19304
G0 F1800 X160.227 Y96.027
G1 F501 X133.704 Y122.55 E9422.49458
G0 F1800 X133.365 Y122.041
G1 F501 X159.726 Y95.68 E9428.75763
G0 F1800 X159.214 Y95.344
G1 F501 X133.025 Y121.532 E9434.9797
G0 F1800 X132.712 Y120.997
G1 F501 X158.676 Y95.033 E9441.14844
G0 F1800 X158.138 Y94.723
G1 F501 X132.411 Y120.449 E9447.26074
G0 F1800 X132.114 Y119.898
G1 F501 X157.572 Y94.44 E9453.30925
G0 F1800 X156.995 Y94.168
G1 F501 X131.853 Y119.31 E9459.28269
G0 F1800 X131.592 Y118.723
G1 F501 X156.407 Y93.908 E9465.17843
G0 F1800 X155.784 Y93.683
G1 F501 X131.358 Y118.108 E9470.98163
G0 F1800 X131.139 Y117.479
G1 F501 X155.16 Y93.458 E9476.68873
G0 F1800 X154.512 Y93.257
G1 F501 X130.92 Y116.85 E9482.29402
G0 F1800 X130.7 Y116.221
G1 F501 X153.839 Y93.082 E9487.79157
G0 F1800 X153.166 Y92.906
G1 F501 X129.786 Y116.286 E9493.34637
G0 F1800 X128.914 Y116.309
G1 F501 X152.446 Y92.778 E9498.93717
G0 F1800 X151.721 Y92.654
G1 F501 X128.066 Y116.309 E9504.55731
G0 F1800 X127.217 Y116.309
G1 F501 X150.954 Y92.573 E9510.19682
G0 F1800 X150.186 Y92.492
G1 F501 X126.369 Y116.309 E9515.85545
G0 F1800 X125.52 Y116.309
G1 F501 X149.962 Y91.868 E9521.66245
G0 F1800 X149.962 Y91.019
G1 F501 X124.672 Y116.309 E9527.67105
G0 F1800 X123.823 Y116.309
G1 F501 X147.594 Y92.539 E9533.31863
G0 F1800 X146.619 Y92.665
G1 F501 X122.975 Y116.309 E9538.93616
G0 F1800 X122.126 Y116.309
G1 F501 X145.623 Y92.812 E9544.51876
G0 F1800 X144.519 Y93.067
G1 F501 X121.278 Y116.309 E9550.04066
G0 F1800 X120.429 Y116.309
G1 F501 X129.992 Y106.746 E9552.31272
G0 F1800 X129.201 Y106.689
G1 F501 X119.58 Y116.309 E9554.59843
G0 F1800 X118.732 Y116.309
G1 F501 X128.352 Y106.689 E9556.88403
G0 F1800 X127.504 Y106.689
G1 F501 X117.883 Y116.309 E9559.16974
G0 F1800 X117.035 Y116.309
G1 F501 X126.655 Y106.689 E9561.45534
G0 F1800 X125.807 Y106.689
G1 F501 X116.186 Y116.309 E9563.74105
G0 F1800 X115.338 Y116.309
G1 F501 X124.958 Y106.689 E9566.02664
G0 F1800 X124.109 Y106.689
G1 F501 X114.489 Y116.309 E9568.31224
G0 F1800 X113.641 Y116.309
G1 F501 X123.261 Y106.689 E9570.59784
G0 F1800 X122.412 Y106.689
G1 F501 X112.792 Y116.309 E9572.88343
G0 F1800 X111.944 Y116.309
G1 F501 X121.564 Y106.689 E9575.16903
G0 F1800 X120.715 Y106.689
G1 F501 X111.095 Y116.309 E9577.45462
G0 F1800 X110.247 Y116.309
G1 F501 X119.867 Y106.689 E9579.74022
G0 F1800 X119.018 Y106.689
G1 F501 X109.398 Y116.309 E9582.02581
G0 F1800 X108.55 Y116.309
G1 F501 X118.17 Y106.689 E9584.31141
G0 F1800 X117.321 Y106.689
G1 F501 X107.701 Y116.309 E9586.597
G0 F1800 X106.853 Y116.309
G1 F501 X116.473 Y106.689 E9588.8826
G0 F1800 X115.624 Y106.689
G1 F501 X106.004 Y116.309 E9591.16819
G0 F1800 X105.2 Y116.265
G1 F501 X114.776 Y106.689 E9593.44334
G0 F1800 X113.927 Y106.689
G1 F501 X104.433 Y116.184 E9595.69911
G0 F1800 X103.787 Y116.829
G1 F501 X84.899 Y135.717 E9600.18667
G0 F1800 X83.85 Y135.917
G1 F501 X113.079 Y106.689 E9607.13101
G0 F1800 X112.23 Y106.689
G1 F501 X82.838 Y136.081 E9614.11419
G0 F1800 X81.89 Y136.181
G1 F501 X111.382 Y106.689 E9621.12114
G0 F1800 X110.533 Y106.689
G1 F501 X80.96 Y136.263 E9628.14744
G0 F1800 X80.093 Y136.281
G1 F501 X109.684 Y106.689 E9635.17802
G0 F1800 X108.836 Y106.689
G1 F501 X79.227 Y136.299 E9642.21288
G0 F1800 X78.413 Y136.263
G1 F501 X107.987 Y106.689 E9649.2393
G0 F1800 X107.139 Y106.689
G1 F501 X77.615 Y136.213 E9656.25385
G0 F1800 X76.832 Y136.148
G1 F501 X106.29 Y106.689 E9663.25283
G0 F1800 X105.411 Y106.72
G1 F501 X76.092 Y136.039 E9670.21867
G0 F1800 X75.352 Y135.93
G1 F501 X104.46 Y106.822 E9677.13438
G0 F1800 X103.871 Y106.563
G1 F501 X74.633 Y135.801 E9684.08097
G0 F1800 X73.946 Y135.64
G1 F501 X103.721 Y105.864 E9691.15527
G0 F1800 X103.562 Y105.175
G1 F501 X73.259 Y135.478 E9698.3549
G0 F1800 X72.595 Y135.294
G1 F501 X103.365 Y104.523 E9705.66559
G0 F1800 X103.169 Y103.871
G1 F501 X71.955 Y135.085 E9713.08166
G0 F1800 X71.314 Y134.877
G1 F501 X102.963 Y103.229 E9720.60096
G0 F1800 X102.722 Y102.621
G1 F501 X70.691 Y134.652 E9728.21114
G0 F1800 X70.094 Y134.4
G1 F501 X102.48 Y102.015 E9735.90554
G0 F1800 X102.239 Y101.407
G1 F501 X69.497 Y134.148 E9743.68453
G0 F1800 X68.909 Y133.888
G1 F501 X101.958 Y100.839 E9751.53657
G0 F1800 X101.676 Y100.273
G1 F501 X68.351 Y133.597 E9759.45406
G0 F1800 X67.794 Y133.306
G1 F501 X101.394 Y99.707 E9767.4369
G0 F1800 X101.085 Y99.166
G1 F501 X67.237 Y133.015 E9775.47889
G0 F1800 X66.712 Y132.691
G1 F501 X100.765 Y98.638 E9783.56947
G0 F1800 X100.445 Y98.109
G1 F501 X66.192 Y132.362 E9791.70757
G0 F1800 X65.673 Y132.033
G1 F501 X100.112 Y97.594 E9799.88986
G0 F1800 X99.755 Y97.103
G1 F501 X65.172 Y131.685 E9808.10624
G0 F1800 X64.69 Y131.319
G1 F501 X99.398 Y96.611 E9816.35244
G0 F1800 X99.04 Y96.121
G1 F501 X64.207 Y130.954 E9824.62834
G0 F1800 X63.728 Y130.584
G1 F501 X98.651 Y95.661 E9832.92562
G0 F1800 X98.258 Y95.206
G1 F501 X63.283 Y130.181 E9841.23526
G0 F1800 X62.837 Y129.778
G1 F501 X97.864 Y94.75 E9849.55737
G0 F1800 X97.454 Y94.312
G1 F501 X62.39 Y129.376 E9857.88815
G0 F1800 X61.967 Y128.951
G1 F501 X97.026 Y93.892 E9866.21774
G0 F1800 X96.597 Y93.473
G1 F501 X61.555 Y128.514 E9874.54318
G0 F1800 X61.144 Y128.076
G1 F501 X96.168 Y93.053 E9882.86434
G0 F1800 X95.704 Y92.669
G1 F501 X60.738 Y127.634 E9891.17171
G0 F1800 X60.363 Y127.161
G1 F501 X95.239 Y92.285 E9899.45783
G0 F1800 X94.774 Y91.901
G1 F501 X59.988 Y126.687 E9907.72256
G0 F1800 X59.614 Y126.213
G1 F501 X94.289 Y91.537 E9915.96104
G0 F1800 X93.789 Y91.189
G1 F501 X59.266 Y125.712 E9924.16329
G0 F1800 X58.926 Y125.203
G1 F501 X93.289 Y90.841 E9932.3274
G0 F1800 X92.78 Y90.501
G1 F501 X58.587 Y124.694 E9940.45124
G0 F1800 X58.261 Y124.172
G1 F501 X92.242 Y90.19 E9948.52483
G0 F1800 X91.704 Y89.88
G1 F501 X57.96 Y123.624 E9956.542
G0 F1800 X57.658 Y123.077
G1 F501 X91.166 Y89.569 E9964.50309
G0 F1800 X90.598 Y89.289
G1 F501 X57.357 Y122.53 E9972.40075
G0 F1800 X57.096 Y121.942
G1 F501 X90.021 Y89.018 E9980.22322
G0 F1800 X89.443 Y88.747
G1 F501 X56.835 Y121.355 E9987.97048
G0 F1800 X56.575 Y120.766
G1 F501 X88.843 Y88.499 E9995.63685
G0 F1800 X88.225 Y88.268
G1 F501 X56.346 Y120.147 E10003.21091
G0 F1800 X56.126 Y119.518
G92 E0
G1 F501 X87.607 Y88.037 E7.4795
G0 F1800 X86.97 Y87.826
G1 F501 X55.906 Y118.89 E14.85993
G0 F1800 X55.717 Y118.23
G1 F501 X86.306 Y87.641 E22.12751
G0 F1800 X85.642 Y87.457
G1 F501 X55.543 Y117.555 E29.27855
G0 F1800 X55.369 Y116.881
G1 F501 X84.958 Y87.292 E36.30854
G0 F1800 X84.246 Y87.156
G1 F501 X55.231 Y116.171 E43.20215
G0 F1800 X55.109 Y115.445
G1 F501 X83.534 Y87.02 E49.95558
G0 F1800 X82.793 Y86.911
G1 F501 X54.986 Y114.718 E56.56219
G0 F1800 X54.912 Y113.944
G1 F501 X82.025 Y86.831 E63.00391
G0 F1800 X81.258 Y86.749
G1 F501 X54.846 Y113.162 E69.2792
G0 F1800 X54.793 Y112.366
G1 F501 X80.435 Y86.724 E75.37143
G0 F1800 X79.603 Y86.707
G1 F501 X54.793 Y111.517 E81.26598
G0 F1800 X54.792 Y110.669
G1 F501 X78.749 Y86.713 E86.95776
G0 F1800 X77.843 Y86.771
G1 F501 X54.851 Y109.762 E92.42026
G0 F1800 X54.928 Y108.837
G1 F501 X76.929 Y86.836 E97.64743
G0 F1800 X75.934 Y86.982
G1 F501 X55.056 Y107.86 E102.60779
G0 F1800 X55.229 Y106.839
G1 F501 X74.939 Y87.129 E107.29065
G0 F1800 X73.835 Y87.384
G1 F501 X55.464 Y105.755 E111.65537
G0 F1800 X55.756 Y104.615
G1 F501 X72.701 Y87.67 E115.6813
G1 X72.807 Y87.564
G0 F1800 X71.443 Y88.079
G1 F501 X56.166 Y103.357 E119.31105
G1 X56.06 Y103.463
G0 F1800 X56.674 Y102
G1 F501 X70.061 Y88.613 E122.49164
G1 X70.167 Y88.507
G0 F1800 X68.505 Y89.321
G1 F501 X57.352 Y100.473 E125.14134
G1 X57.246 Y100.579
G0 F1800 X58.411 Y98.566
G1 F501 X66.598 Y90.378 E127.08659
G1 X66.704 Y90.272
G0 F1800 X63.559 Y92.57
G1 F501 X60.632 Y95.496 E127.78189
G1 X60.526 Y95.602
G0 F1800 X86.032 Y135.433
G1 F501 X103.528 Y117.937 E131.93873
G1 X103.634 Y117.831
G0 F1800 X103.161 Y119.152
G1 F501 X87.207 Y135.106 E135.7292
G1 X87.101 Y135.212
G0 F1800 X88.556 Y134.606
G1 F501 X102.683 Y120.478 E139.08573
G1 X102.789 Y120.372
G0 F1800 X102.067 Y121.944
G1 F501 X90.04 Y133.97 E141.94308
G1 X89.934 Y134.076
G0 F1800 X91.793 Y133.066
G1 F501 X101.179 Y123.68 E144.17308
G1 X101.285 Y123.574
G0 F1800 X99.612 Y126.095
G1 F501 X94.151 Y131.556 E145.47054
G1 X94.045 Y131.662
G0 F1800 X104.141 Y116.415
G0 X136.29 Y104.926
G0 X131.091 Y105.647
G1 F501 X143.322 Y93.417 E148.37636
G1 X143.428 Y93.311
G0 F1800 X141.984 Y93.906
G1 F501 X131.569 Y104.32 E150.85072
G1 X131.463 Y104.426
G0 F1800 X132.308 Y102.734
G1 F501 X140.398 Y94.644 E152.77281
G1 X140.504 Y94.538
G0 F1800 X138.297 Y95.896
G1 F501 X133.623 Y100.57 E153.88329
G1 X133.517 Y100.676
G0 F1800 X148.139 Y92.211
G0 X148.4 Y91.732
G1 F501 X149.962 Y90.17 E154.25441
G0 F1800 X149.811 Y89.473
G1 F501 X148.4 Y90.884 E154.58964
G0 F1800 X148.4 Y90.035
G1 F501 X148.962 Y89.473 E154.72317
G0 F1800 X148.962 Y89.784
G10
;MESH:NONMESH
G0 F600 X148.962 Y89.784 Z1.694
G0 F1800 X145.856 Y88.584
;TIME_ELAPSED:5814.445571
;LAYER:2
;TYPE:SUPPORT
G11
G1 F1200 X145.856 Y90.563 E155.05564
G1 X145.883 Y90.559 E155.06022
G1 X145.883 Y88.584 E155.39202
G1 X145.856 Y88.584 E155.39656
G10
;MESH:[RUG]_ABU3-35_sulfinamide.stl
G0 F2400 X147.667 Y89.198
G0 X150.681 Y92.283
G0 X162.031 Y97.21
G0 X162.098 Y97.137
;TYPE:WALL-INNER
G11
G1 F600 X163.267 Y98.282 E155.67146
G1 X164.309 Y99.49 E155.93948
G1 X165.264 Y100.802 E156.2121
G1 X166.101 Y102.185 E156.48368
G1 X166.822 Y103.633 E156.75544
G1 X167.424 Y105.15 E157.02963
G1 X167.886 Y106.681 E157.29829
G1 X168.223 Y108.261 E157.5697
G1 X168.428 Y109.879 E157.8437
G1 X168.495 Y111.48 E158.1129
G1 X168.43 Y113.116 E158.38796
G1 X168.227 Y114.718 E158.65925
G1 X167.894 Y116.295 E158.93003
G1 X167.431 Y117.834 E159.20003
G1 X166.835 Y119.34 E159.47213
G1 X166.109 Y120.803 E159.74651
G1 X165.277 Y122.179 E160.01665
G1 X164.323 Y123.494 E160.28959
G1 X163.267 Y124.717 E160.56105
G1 X162.105 Y125.858 E160.83464
G1 X160.87 Y126.879 E161.10384
G1 X159.535 Y127.806 E161.37689
G1 X158.13 Y128.617 E161.64943
G1 X156.656 Y129.31 E161.92306
G1 X155.157 Y129.869 E162.19184
G1 X153.59 Y130.306 E162.46514
G1 X152.005 Y130.608 E162.73621
G1 X150.399 Y130.777 E163.00751
G1 X148.773 Y130.811 E163.28073
G1 X147.174 Y130.71 E163.5499
G1 X145.553 Y130.471 E163.82517
G1 X143.99 Y130.104 E164.0949
G1 X142.454 Y129.605 E164.36622
G1 X140.959 Y128.976 E164.63871
G1 X139.517 Y128.224 E164.91193
G1 X138.162 Y127.363 E165.18164
G1 X136.876 Y126.388 E165.45276
G1 X135.662 Y125.293 E165.72742
G1 X134.566 Y124.128 E165.99614
G1 X133.565 Y122.864 E166.26701
G1 X132.669 Y121.519 E166.53852
G1 X131.882 Y120.09 E166.81259
G1 X131.227 Y118.615 E167.08373
G1 X130.476 Y116.464 E167.46649
G1 X129.676 Y116.6 E167.60281
G1 X105.607 Y116.6 E171.64641
G1 X104.165 Y116.447 E171.89002
G1 X103.896 Y117.72 E172.10861
G1 X103.287 Y119.741 E172.46322
G1 X102.515 Y121.693 E172.81587
G1 X101.579 Y123.582 E173.17004
G1 X100.493 Y125.376 E173.52236
G1 X99.255 Y127.083 E173.87661
G1 X97.883 Y128.673 E174.22943
G1 X96.371 Y130.156 E174.58524
G1 X94.757 Y131.49 E174.93702
G1 X93.036 Y132.686 E175.28911
G1 X91.198 Y133.747 E175.64565
G1 X89.305 Y134.638 E175.99714
G1 X87.341 Y135.37 E176.34926
G1 X85.307 Y135.937 E176.704
G1 X83.246 Y136.33 E177.05649
G1 X81.158 Y136.55 E177.40921
G1 X79.049 Y136.593 E177.7636
G1 X76.966 Y136.463 E178.11422
G1 X74.863 Y136.152 E178.47137
G1 X72.833 Y135.676 E178.82166
G1 X70.834 Y135.026 E179.1748
G1 X68.893 Y134.209 E179.5286
G1 X67.025 Y133.234 E179.8826
G1 X65.255 Y132.111 E180.23476
G1 X63.586 Y130.844 E180.58679
G1 X62.012 Y129.425 E180.94282
G1 X60.587 Y127.91 E181.29224
G1 X59.285 Y126.267 E181.64442
G1 X58.12 Y124.519 E181.99733
G1 X57.101 Y122.666 E182.3526
G1 X56.248 Y120.749 E182.7051
G1 X55.557 Y118.77 E183.05726
G1 X55.034 Y116.744 E183.40878
G1 X54.681 Y114.655 E183.76471
G1 X54.504 Y112.564 E184.11725
G1 X54.502 Y110.465 E184.46989
G1 X54.676 Y108.373 E184.82256
G1 X55.026 Y106.293 E185.17691
G1 X55.549 Y104.252 E185.53087
G1 X56.238 Y102.27 E185.8834
G1 X57.086 Y100.359 E186.23463
G1 X58.1 Y98.513 E186.58847
G1 X59.267 Y96.757 E186.94268
G1 X60.569 Y95.111 E187.29526
G1 X62.008 Y93.579 E187.64837
G1 X63.579 Y92.161 E188.00391
G1 X65.255 Y90.889 E188.35739
G1 X67.025 Y89.766 E188.70955
G1 X68.893 Y88.791 E189.06355
G1 X70.834 Y87.974 E189.41735
G1 X72.833 Y87.324 E189.77049
G1 X74.863 Y86.848 E190.12078
G1 X76.966 Y86.537 E190.47793
G1 X79.049 Y86.407 E190.82855
G1 X81.158 Y86.45 E191.18294
G1 X83.246 Y86.67 E191.53566
G1 X85.307 Y87.063 E191.88815
G1 X87.341 Y87.63 E192.24289
G1 X89.305 Y88.362 E192.59501
G1 X91.198 Y89.253 E192.9465
G1 X93.036 Y90.314 E193.30304
G1 X94.757 Y91.51 E193.65513
G1 X96.364 Y92.839 E194.00547
G1 X97.88 Y94.323 E194.36187
G1 X99.238 Y95.897 E194.71112
G1 X100.478 Y97.601 E195.06517
G1 X101.565 Y99.395 E195.41757
G1 X102.498 Y101.272 E195.76971
G1 X103.279 Y103.24 E196.12542
G1 X103.884 Y105.242 E196.47678
G1 X104.166 Y106.564 E196.70387
G1 X105.711 Y106.4 E196.96489
G1 X129.681 Y106.4 E200.99185
G1 X130.477 Y106.534 E201.12746
G1 X131.223 Y104.392 E201.50851
G1 X131.87 Y102.932 E201.7768
G1 X132.657 Y101.501 E202.05117
G1 X133.553 Y100.151 E202.32337
G1 X134.554 Y98.886 E202.59438
G1 X135.661 Y97.708 E202.86596
G1 X136.869 Y96.617 E203.13942
G1 X138.165 Y95.635 E203.41259
G1 X139.517 Y94.776 E203.68169
G1 X140.959 Y94.024 E203.95491
G1 X142.454 Y93.395 E204.2274
G1 X143.99 Y92.896 E204.49872
G1 X145.553 Y92.529 E204.76844
G1 X147.653 Y92.219 E205.12507
G1 X147.653 Y89.184 E205.63495
G1 X150.71 Y89.184 E206.14852
G1 X150.71 Y92.257 E206.66479
G1 X152.005 Y92.392 E206.88353
G1 X153.539 Y92.684 E207.14587
G1 X155.16 Y93.132 E207.4284
G1 X156.66 Y93.692 E207.69739
G1 X158.13 Y94.383 E207.97028
G1 X159.535 Y95.194 E208.24282
G1 X160.87 Y96.121 E208.51587
G1 X162.098 Y97.137 E208.78363
G0 F2400 X162.031 Y97.21
G0 X150.681 Y92.283
G0 X151.31 Y91.716
;TYPE:WALL-OUTER
G1 F600 X152.085 Y91.797 E208.91454
G1 X153.677 Y92.1 E209.18679
G1 X155.347 Y92.562 E209.47789
G1 X156.892 Y93.138 E209.7549
G1 X158.413 Y93.853 E210.03726
G1 X159.86 Y94.688 E210.31792
G1 X161.222 Y95.635 E210.59661
G1 X162.508 Y96.698 E210.87691
G1 X163.7 Y97.866 E211.15728
G1 X164.78 Y99.117 E211.43494
G1 X165.764 Y100.47 E211.716
G1 X166.626 Y101.893 E211.9955
G1 X167.373 Y103.393 E212.27702
G1 X167.988 Y104.945 E212.55748
G1 X168.469 Y106.539 E212.8372
G1 X168.814 Y108.157 E213.11514
G1 X169.026 Y109.825 E213.39761
G1 X169.096 Y111.491 E213.67775
G1 X169.029 Y113.157 E213.95786
G1 X168.819 Y114.821 E214.23963
G1 X168.477 Y116.439 E214.51746
G1 X167.995 Y118.039 E214.79819
G1 X167.382 Y119.589 E215.07822
G1 X166.64 Y121.085 E215.35876
G1 X165.776 Y122.513 E215.63916
G1 X164.796 Y123.864 E215.91955
G1 X163.706 Y125.126 E216.1997
G1 X162.508 Y126.302 E216.48173
G1 X161.222 Y127.365 E216.76203
G1 X159.86 Y128.312 E217.04073
G1 X158.413 Y129.147 E217.32139
G1 X156.892 Y129.862 E217.60375
G1 X155.338 Y130.441 E217.88235
G1 X153.732 Y130.889 E218.16246
G1 X152.084 Y131.203 E218.4443
G1 X150.439 Y131.376 E218.72219
G1 X148.76 Y131.412 E219.00432
G1 X147.108 Y131.307 E219.28242
G1 X145.448 Y131.062 E219.56432
G1 X143.824 Y130.681 E219.84456
G1 X142.246 Y130.169 E220.12327
G1 X140.701 Y129.519 E220.40487
G1 X139.222 Y128.747 E220.68515
G1 X137.815 Y127.853 E220.96521
G1 X136.491 Y126.849 E221.24436
G1 X135.246 Y125.727 E221.52592
G1 X134.111 Y124.519 E221.80439
G1 X133.08 Y123.218 E222.08327
G1 X132.154 Y121.828 E222.36387
G1 X131.346 Y120.36 E222.64538
G1 X130.67 Y118.839 E222.92501
G1 X130.077 Y117.141 E223.22717
G1 X129.73 Y117.2 E223.2863
G1 X105.177 Y117.2 E227.4112
G1 X105.177 Y117.158 E227.41826
G1 X104.64 Y117.101 E227.50898
G1 X104.476 Y117.875 E227.6419
G1 X103.856 Y119.935 E228.00332
G1 X103.064 Y121.937 E228.36502
G1 X102.107 Y123.868 E228.72708
G1 X100.992 Y125.71 E229.08881
G1 X99.728 Y127.453 E229.45053
G1 X98.322 Y129.082 E229.81204
G1 X96.774 Y130.6 E230.17628
G1 X95.115 Y131.972 E230.53796
G1 X93.355 Y133.195 E230.89801
G1 X91.481 Y134.277 E231.26155
G1 X89.541 Y135.19 E231.62176
G1 X87.522 Y135.942 E231.98372
G1 X85.449 Y136.52 E232.34527
G1 X83.325 Y136.925 E232.70853
G1 X81.198 Y137.149 E233.06784
G1 X79.035 Y137.194 E233.4313
G1 X76.9 Y137.06 E233.79069
G1 X74.758 Y136.743 E234.15446
G1 X72.667 Y136.253 E234.51527
G1 X70.626 Y135.59 E234.87579
G1 X68.635 Y134.752 E235.2387
G1 X66.727 Y133.755 E235.60037
G1 X64.911 Y132.603 E235.96167
G1 X63.201 Y131.305 E236.32233
G1 X61.596 Y129.859 E236.68527
G1 X60.132 Y128.301 E237.04444
G1 X58.8 Y126.621 E237.40462
G1 X57.606 Y124.829 E237.76639
G1 X56.565 Y122.936 E238.12932
G1 X55.691 Y120.973 E238.49032
G1 X54.981 Y118.939 E238.85225
G1 X54.446 Y116.865 E239.21209
G1 X54.085 Y114.734 E239.5752
G1 X53.904 Y112.591 E239.9365
G1 X53.902 Y110.439 E240.29804
G1 X54.08 Y108.295 E240.65947
G1 X54.437 Y106.175 E241.02065
G1 X54.976 Y104.074 E241.38504
G1 X55.676 Y102.058 E241.74357
G1 X56.552 Y100.085 E242.10623
G1 X57.586 Y98.202 E242.46713
G1 X58.781 Y96.404 E242.82983
G1 X60.112 Y94.721 E243.19031
G1 X61.586 Y93.152 E243.55197
G1 X63.201 Y91.695 E243.91739
G1 X64.911 Y90.397 E244.27806
G1 X66.727 Y89.245 E244.63936
G1 X68.635 Y88.248 E245.00102
G1 X70.626 Y87.41 E245.36393
G1 X72.667 Y86.747 E245.72446
G1 X74.758 Y86.257 E246.08526
G1 X76.9 Y85.94 E246.44904
G1 X79.035 Y85.806 E246.80842
G1 X81.198 Y85.851 E247.17188
G1 X83.325 Y86.075 E247.5312
G1 X85.449 Y86.48 E247.89446
G1 X87.522 Y87.058 E248.25601
G1 X89.541 Y87.81 E248.61796
G1 X91.481 Y88.723 E248.97817
G1 X93.355 Y89.805 E249.34171
G1 X95.115 Y91.028 E249.70177
G1 X96.774 Y92.4 E250.06344
G1 X98.313 Y93.907 E250.42531
G1 X99.709 Y95.524 E250.7842
G1 X100.978 Y97.269 E251.14668
G1 X102.09 Y99.103 E251.507
G1 X103.049 Y101.032 E251.86892
G1 X103.845 Y103.038 E252.23149
G1 X104.467 Y105.097 E252.59284
G1 X104.64 Y105.91 E252.73248
G1 X105.177 Y105.853 E252.8232
G1 X105.177 Y105.8 E252.83211
G1 X129.732 Y105.8 E256.95735
G1 X130.077 Y105.858 E257.01612
G1 X130.661 Y104.18 E257.31461
G1 X131.336 Y102.658 E257.59432
G1 X132.143 Y101.19 E257.87576
G1 X133.067 Y99.798 E258.15644
G1 X134.097 Y98.496 E258.43535
G1 X135.239 Y97.281 E258.71548
G1 X136.491 Y96.151 E258.99882
G1 X137.815 Y95.147 E259.27797
G1 X139.222 Y94.253 E259.55803
G1 X140.701 Y93.481 E259.83831
G1 X142.246 Y92.831 E260.11991
G1 X143.824 Y92.319 E260.39862
G1 X145.448 Y91.938 E260.67886
G1 X147.053 Y91.701 E260.95142
G1 X147.053 Y88.584 E261.47508
G1 X151.31 Y88.584 E262.19025
G1 X151.31 Y91.716 E262.71643
G0 F2400 X151.508 Y91.736
G0 X151.436 Y92.432
G0 X151.906 Y92.974
;TYPE:SKIN
G1 F402 X153.406 Y93.26 E262.97297
G1 X154.979 Y93.694 E263.24711
G1 X156.431 Y94.237 E263.50754
G1 X157.856 Y94.907 E263.77208
G1 X159.227 Y95.698 E264.038
G1 X160.51 Y96.589 E264.30042
G1 X161.7 Y97.573 E264.55983
G1 X162.836 Y98.685 E264.8269
G1 X163.84 Y99.849 E265.08514
G1 X164.775 Y101.133 E265.35199
G1 X165.578 Y102.462 E265.61285
G1 X166.283 Y103.875 E265.87814
G1 X166.868 Y105.349 E266.14456
G1 X167.314 Y106.83 E266.40441
G1 X167.639 Y108.349 E266.66538
G1 X167.84 Y109.932 E266.93346
G1 X167.904 Y111.481 E267.19391
G1 X167.842 Y113.065 E267.46023
G1 X167.645 Y114.615 E267.72272
G1 X167.32 Y116.157 E267.98747
G1 X166.875 Y117.636 E268.24694
G1 X166.296 Y119.1 E268.51143
G1 X165.591 Y120.519 E268.77762
G1 X164.786 Y121.852 E269.03924
G1 X163.859 Y123.13 E269.30448
G1 X162.835 Y124.314 E269.56746
G1 X161.714 Y125.416 E269.83155
G1 X160.503 Y126.416 E270.0954
G1 X159.227 Y127.302 E270.35637
G1 X157.847 Y128.098 E270.62402
G1 X156.438 Y128.761 E270.88562
G1 X154.971 Y129.309 E271.14871
G1 X153.461 Y129.729 E271.41202
G1 X151.905 Y130.026 E271.67815
G1 X150.374 Y130.187 E271.93678
G1 X148.774 Y130.221 E272.20564
G1 X147.249 Y130.124 E272.46236
G1 X145.656 Y129.889 E272.73288
G1 X144.154 Y129.537 E272.99205
G1 X142.661 Y129.052 E273.25578
G1 X141.208 Y128.44 E273.52065
G1 X139.811 Y127.711 E273.78538
G1 X138.496 Y126.877 E274.04698
G1 X137.254 Y125.935 E274.30887
G1 X136.083 Y124.879 E274.57377
G1 X135.002 Y123.729 E274.83893
G1 X134.046 Y122.522 E275.0976
G1 X133.176 Y121.216 E275.36124
G1 X132.409 Y119.824 E275.62824
G1 X131.777 Y118.399 E275.89013
G1 X130.869 Y115.799 E276.3528
G1 X129.626 Y116.01 E276.56461
G1 X105.632 Y116.01 E280.59561
G1 X103.697 Y115.804 E280.92252
G1 X103.322 Y117.578 E281.22714
G1 X102.729 Y119.546 E281.57245
G1 X101.976 Y121.453 E281.9169
G1 X101.059 Y123.301 E282.26348
G1 X100.002 Y125.048 E282.60652
G1 X98.791 Y126.719 E282.95321
G1 X97.451 Y128.269 E283.29743
G1 X95.98 Y129.714 E283.64385
G1 X94.395 Y131.023 E283.9892
G1 X92.722 Y132.186 E284.3315
G1 X90.915 Y133.229 E284.68202
G1 X89.087 Y134.089 E285.02141
G1 X87.155 Y134.81 E285.36785
G1 X85.178 Y135.36 E285.7126
G1 X83.146 Y135.748 E286.06015
G1 X81.133 Y135.96 E286.4002
G1 X79.05 Y136.003 E286.75022
G1 X77.041 Y135.877 E287.0884
G1 X74.963 Y135.57 E287.44129
G1 X72.999 Y135.11 E287.78017
G1 X71.042 Y134.473 E288.12592
G1 X69.142 Y133.673 E288.47227
G1 X67.319 Y132.721 E288.81778
G1 X65.589 Y131.625 E289.16183
G1 X63.964 Y130.391 E289.50463
G1 X62.433 Y129.011 E289.8509
G1 X61.023 Y127.511 E290.19675
G1 X59.766 Y125.925 E290.53674
G1 X58.627 Y124.216 E290.88177
G1 X57.628 Y122.4 E291.22998
G1 X56.798 Y120.533 E291.57323
G1 X56.12 Y118.593 E291.91848
G1 X55.613 Y116.628 E292.25942
G1 X55.267 Y114.58 E292.60835
G1 X55.094 Y112.538 E292.95264
G1 X55.092 Y110.49 E293.2967
G1 X55.262 Y108.448 E293.64095
G1 X55.604 Y106.417 E293.98696
G1 X56.116 Y104.417 E294.33379
G1 X56.788 Y102.485 E294.67744
G1 X57.613 Y100.623 E295.01959
G1 X58.597 Y98.832 E295.3629
G1 X59.755 Y97.09 E295.71432
G1 X61.011 Y95.501 E296.05459
G1 X62.423 Y93.999 E296.40092
G1 X63.957 Y92.614 E296.74814
G1 X65.589 Y91.375 E297.09237
G1 X67.319 Y90.279 E297.43643
G1 X69.142 Y89.327 E297.78194
G1 X71.042 Y88.527 E298.12828
G1 X72.999 Y87.89 E298.47403
G1 X74.963 Y87.43 E298.81292
G1 X77.041 Y87.123 E299.16581
G1 X79.05 Y86.997 E299.50398
G1 X81.133 Y87.04 E299.854
G1 X83.146 Y87.252 E300.19406
G1 X85.178 Y87.64 E300.5416
G1 X87.155 Y88.19 E300.88635
G1 X89.087 Y88.911 E301.23279
G1 X90.915 Y89.771 E301.57218
G1 X92.722 Y90.814 E301.9227
G1 X94.403 Y91.982 E302.26659
G1 X95.966 Y93.275 E302.60738
G1 X97.449 Y94.726 E302.95594
G1 X98.769 Y96.256 E303.29542
G1 X99.989 Y97.933 E303.64382
G1 X101.042 Y99.672 E303.98536
G1 X101.959 Y101.513 E304.33089
G1 X102.723 Y103.439 E304.67898
G1 X103.313 Y105.393 E305.02189
G1 X103.7 Y107.207 E305.3335
G1 X105.736 Y106.99 E305.67749
G1 X129.631 Y106.99 E309.69185
G1 X130.87 Y107.199 E309.90294
G1 X131.773 Y104.607 E310.36407
G1 X132.395 Y103.201 E310.62236
G1 X133.163 Y101.805 E310.89003
G1 X134.037 Y100.489 E311.15544
G1 X134.996 Y99.277 E311.41509
G1 X136.076 Y98.128 E311.68
G1 X137.247 Y97.07 E311.94514
G1 X138.499 Y96.121 E312.20907
G1 X139.811 Y95.289 E312.47007
G1 X141.208 Y94.56 E312.7348
G1 X142.661 Y93.948 E312.99967
G1 X144.154 Y93.463 E313.2634
G1 X145.656 Y93.111 E313.52257
G1 X148.243 Y92.728 E313.96192
G1 X148.243 Y89.774 E314.45819
G1 X150.12 Y89.774 E314.77353
G1 X150.12 Y92.788 E315.27988
G1 X151.906 Y92.974 E315.58155
G0 F2400 X163.6 Y99.112
G1 F402 X161.542 Y97.053 E316.07063
G1 X161.436 Y96.947
G0 F2400 X158.673 Y95.033
G1 F402 X165.663 Y102.024 E317.73148
G1 X165.769 Y102.13
G0 F2400 X166.565 Y103.774
G1 F402 X156.933 Y94.142 E320.01993
G1 X156.827 Y94.036
G0 F2400 X155.518 Y93.576
G1 F402 X167.123 Y105.181 E322.77714
G1 X167.229 Y105.287
G0 F2400 X167.499 Y106.405
G1 F402 X154.286 Y93.192 E325.91639
G0 F2400 X153.152 Y92.907
G1 F402 X167.769 Y107.524 E329.38921
G0 F2400 X167.968 Y108.572
G1 F402 X152.104 Y92.707 E333.15842
G0 F2400 X151.141 Y92.592
G1 F402 X168.092 Y109.543 E337.18577
G0 F2400 X168.161 Y110.461
G1 F402 X147.942 Y90.242 E341.98956
G0 F2400 X148.022 Y89.474
G1 F402 X150.419 Y91.87 E342.55894
G0 F2400 X150.419 Y91.022
G1 F402 X148.871 Y89.474 E342.92673
G0 F2400 X149.719 Y89.474
G1 F402 X150.419 Y90.173 E343.09292
G0 F2400 X147.942 Y91.09
G1 F402 X168.198 Y111.346 E347.9055
G0 F2400 X168.176 Y112.174
G1 F402 X147.942 Y91.939 E352.71297
G0 F2400 X147.664 Y92.51
G1 F402 X168.145 Y112.991 E357.57901
G0 F2400 X168.057 Y113.751
G1 F402 X146.925 Y92.619 E362.59972
G0 F2400 X146.187 Y92.729
G1 F402 X167.961 Y114.503 E367.77296
G0 F2400 X167.824 Y115.215
G1 F402 X145.458 Y92.849 E373.08685
G0 F2400 X144.77 Y93.01
G1 F402 X167.676 Y115.916 E378.52903
G0 F2400 X167.502 Y116.591
G1 F402 X144.082 Y93.171 E384.09334
G0 F2400 X143.442 Y93.379
G1 F402 X167.306 Y117.243 E389.76314
G0 F2400 X167.099 Y117.884
G1 F402 X142.801 Y93.586 E395.53605
G0 F2400 X142.187 Y93.821
G1 F402 X166.858 Y118.492 E401.39758
G0 F2400 X166.618 Y119.1
G1 F402 X141.591 Y94.073 E407.34369
G0 F2400 X140.999 Y94.33
G1 F402 X166.344 Y119.675 E413.36536
G0 F2400 X166.063 Y120.242
G1 F402 X140.442 Y94.622 E419.45248
G0 F2400 X139.884 Y94.912
G1 F402 X165.771 Y120.8 E425.60303
G0 F2400 X165.452 Y121.328
G1 F402 X139.35 Y95.226 E431.80455
G0 F2400 X138.83 Y95.555
G1 F402 X165.132 Y121.857 E438.05359
G0 F2400 X164.787 Y122.361
G1 F402 X138.312 Y95.885 E444.34385
G0 F2400 X137.829 Y96.251
G1 F402 X164.43 Y122.852 E450.66392
G0 F2400 X164.072 Y123.342
G1 F402 X137.347 Y96.617 E457.01346
G0 F2400 X136.878 Y96.998
G1 F402 X163.678 Y123.797 E463.38069
G0 F2400 X163.284 Y124.252
G1 F402 X136.433 Y97.401 E469.76017
G0 F2400 X135.987 Y97.804
G1 F402 X162.875 Y124.691 E476.14831
G0 F2400 X162.448 Y125.113
G1 F402 X135.566 Y98.231 E482.53515
G0 F2400 X135.154 Y98.668
G1 F402 X162.02 Y125.534 E488.91818
G0 F2400 X161.565 Y125.927
G1 F402 X134.745 Y99.107 E495.29029
G0 F2400 X134.37 Y99.581
G1 F402 X161.1 Y126.311 E501.64101
G0 F2400 X160.632 Y126.691
G1 F402 X133.996 Y100.054 E507.96952
G0 F2400 X133.638 Y100.545
G1 F402 X160.131 Y127.038 E514.26394
G0 F2400 X159.63 Y127.386
G1 F402 X133.299 Y101.055 E520.51987
G0 F2400 X132.96 Y101.564
G1 F402 X159.11 Y127.714 E526.73279
G0 F2400 X158.571 Y128.024
G1 F402 X132.653 Y102.106 E532.89059
G0 F2400 X132.352 Y102.654
G1 F402 X158.033 Y128.334 E538.99197
G0 F2400 X157.459 Y128.609
G1 F402 X132.06 Y103.21 E545.02646
G0 F2400 X131.8 Y103.799
G1 F402 X156.883 Y128.882 E550.98588
G0 F2400 X156.288 Y129.136
G1 F402 X131.539 Y104.386 E556.86606
G0 F2400 X131.313 Y105.008
G1 F402 X155.67 Y129.366 E562.65311
G0 F2400 X155.052 Y129.597
G1 F402 X131.094 Y105.638 E568.34536
G0 F2400 X130.874 Y106.267
G1 F402 X154.388 Y129.781 E573.932
G0 F2400 X153.725 Y129.966
G1 F402 X130.609 Y106.85 E579.42408
G0 F2400 X129.6 Y106.69
G1 F402 X153.026 Y130.116 E584.98981
G0 F2400 X152.313 Y130.251
G1 F402 X128.752 Y106.69 E590.58762
G0 F2400 X127.903 Y106.69
G1 F402 X151.575 Y130.362 E596.2118
G0 F2400 X150.807 Y130.442
G1 F402 X127.055 Y106.69 E601.85499
G0 F2400 X126.206 Y106.69
G1 F402 X150.009 Y130.493 E607.51029
G0 F2400 X149.179 Y130.511
G1 F402 X125.358 Y106.69 E613.16987
G0 F2400 X124.509 Y106.69
G1 F402 X148.31 Y130.491 E618.8247
G0 F2400 X147.404 Y130.434
G1 F402 X123.66 Y106.69 E624.46599
G0 F2400 X122.812 Y106.69
G1 F402 X146.427 Y130.305 E630.07663
G0 F2400 X145.414 Y130.14
G1 F402 X121.963 Y106.69 E635.64818
G0 F2400 X121.115 Y106.69
G1 F402 X130.577 Y116.152 E637.89624
G0 F2400 X130.726 Y116.301
G1 F402 X144.304 Y129.879 E641.12221
G1 X144.41 Y129.985
G0 F2400 X143.079 Y129.503
G1 F402 X131.181 Y117.605 E643.94903
G1 X131.075 Y117.499
G0 F2400 X131.705 Y118.977
G1 F402 X141.701 Y128.973 E646.32395
G1 X141.807 Y129.079
G0 F2400 X140.055 Y128.176
G1 F402 X132.511 Y120.631 E648.11644
G1 X132.405 Y120.525
G0 F2400 X134.08 Y123.049
G1 F402 X137.625 Y126.594 E648.95869
G1 X137.731 Y126.7
G0 F2400 X130.497 Y116.43
G0 X129.851 Y116.275
G1 F402 X120.266 Y106.69 E651.23597
G0 F2400 X119.418 Y106.69
G1 F402 X129.037 Y116.309 E653.52132
G0 F2400 X128.188 Y116.309
G1 F402 X118.569 Y106.69 E655.80668
G0 F2400 X117.721 Y106.69
G1 F402 X127.34 Y116.309 E658.09204
G0 F2400 X126.491 Y116.309
G1 F402 X116.872 Y106.69 E660.3774
G0 F2400 X116.024 Y106.69
G1 F402 X125.642 Y116.309 E662.66264
G0 F2400 X124.794 Y116.309
G1 F402 X115.175 Y106.69 E664.94799
G0 F2400 X114.327 Y106.69
G1 F402 X123.945 Y116.309 E667.23323
G0 F2400 X123.097 Y116.309
G1 F402 X113.478 Y106.69 E669.51859
G0 F2400 X112.63 Y106.69
G1 F402 X122.248 Y116.309 E671.80383
G0 F2400 X121.4 Y116.309
G1 F402 X111.781 Y106.69 E674.08919
G0 F2400 X110.933 Y106.69
G1 F402 X120.551 Y116.309 E676.37443
G0 F2400 X119.703 Y116.309
G1 F402 X110.084 Y106.69 E678.65978
G0 F2400 X109.235 Y106.69
G1 F402 X118.854 Y116.309 E680.94514
G0 F2400 X118.006 Y116.309
G1 F402 X108.387 Y106.69 E683.2305
G0 F2400 X107.538 Y106.69
G1 F402 X117.157 Y116.309 E685.51586
G0 F2400 X116.309 Y116.309
G1 F402 X106.69 Y106.69 E687.80122
G0 F2400 X105.841 Y106.69
G1 F402 X115.46 Y116.309 E690.08657
G0 F2400 X114.612 Y116.309
G1 F402 X105.062 Y106.759 E692.35554
G0 F2400 X104.296 Y106.841
G1 F402 X113.763 Y116.309 E694.6049
G0 F2400 X112.915 Y116.309
G1 F402 X83.648 Y87.042 E701.55838
G0 F2400 X82.655 Y86.898
G1 F402 X112.066 Y116.309 E708.54608
G0 F2400 X111.217 Y116.309
G1 F402 X81.706 Y86.798 E715.55754
G0 F2400 X80.793 Y86.733
G1 F402 X110.369 Y116.309 E722.58444
G0 F2400 X109.52 Y116.309
G1 F402 X79.926 Y86.714 E729.61573
G0 F2400 X79.06 Y86.696
G1 F402 X108.672 Y116.309 E736.6513
G0 F2400 X107.823 Y116.309
G1 F402 X78.26 Y86.745 E743.67523
G0 F2400 X77.462 Y86.795
G1 F402 X106.975 Y116.309 E750.68728
G0 F2400 X106.126 Y116.309
G1 F402 X76.689 Y86.872 E757.68116
G0 F2400 X75.95 Y86.981
G1 F402 X105.237 Y116.268 E764.63939
G0 F2400 X104.288 Y116.167
G1 F402 X75.21 Y87.09 E771.54785
G0 F2400 X74.501 Y87.229
G1 F402 X103.841 Y116.569 E778.51868
G0 F2400 X103.693 Y117.27
G1 F402 X73.814 Y87.39 E785.61769
G0 F2400 X73.126 Y87.551
G1 F402 X103.523 Y117.948 E792.83965
G0 F2400 X103.327 Y118.6
G1 F402 X72.472 Y87.745 E800.17042
G0 F2400 X71.832 Y87.954
G1 F402 X103.13 Y119.252 E807.60645
G0 F2400 X102.916 Y119.887
G1 F402 X71.191 Y88.162 E815.14392
G0 F2400 X70.577 Y88.396
G1 F402 X102.676 Y120.495 E822.77026
G0 F2400 X102.437 Y121.104
G1 F402 X69.98 Y88.647 E830.48165
G0 F2400 X69.383 Y88.899
G1 F402 X102.187 Y121.703 E838.27548
G0 F2400 X101.906 Y122.27
G1 F402 X68.802 Y89.166 E846.14059
G0 F2400 X68.244 Y89.457
G1 F402 X101.623 Y122.837 E854.07115
G0 F2400 X101.342 Y123.404
G1 F402 X67.687 Y89.748 E862.06729
G0 F2400 X67.132 Y90.042
G1 F402 X101.025 Y123.935 E870.11986
G0 F2400 X100.705 Y124.464
G1 F402 X66.612 Y90.371 E878.21994
G0 F2400 X66.093 Y90.7
G1 F402 X100.385 Y124.993 E886.36742
G0 F2400 X100.044 Y125.5
G1 F402 X65.573 Y91.029 E894.55731
G0 F2400 X65.079 Y91.384
G1 F402 X99.687 Y125.992 E902.77976
G0 F2400 X99.331 Y126.484
G1 F402 X64.597 Y91.75 E911.03213
G0 F2400 X64.115 Y92.116
G1 F402 X98.97 Y126.971 E919.31326
G0 F2400 X98.576 Y127.426
G1 F402 X63.643 Y92.493 E927.61292
G0 F2400 X63.197 Y92.896
G1 F402 X98.182 Y127.88 E935.92481
G0 F2400 X97.788 Y128.335
G1 F402 X62.752 Y93.299 E944.24894
G0 F2400 X62.306 Y93.701
G1 F402 X97.37 Y128.766 E952.57984
G0 F2400 X96.942 Y129.186
G1 F402 X61.886 Y94.13 E960.90872
G0 F2400 X61.475 Y94.567
G1 F402 X96.515 Y129.607 E969.2338
G0 F2400 X96.078 Y130.019
G1 F402 X61.063 Y95.004 E977.55294
G0 F2400 X60.663 Y95.453
G1 F402 X95.614 Y130.403 E985.85675
G0 F2400 X95.148 Y130.787
G1 F402 X60.289 Y95.927 E994.13895
G0 F2400 X59.914 Y96.401
G1 F402 X94.684 Y131.171 E1002.39988
G0 F2400 X94.192 Y131.527
G1 F402 X59.54 Y96.875 E1010.63277
G0 F2400 X59.198 Y97.382
G1 F402 X93.691 Y131.875 E1018.82789
G0 F2400 X93.191 Y132.224
G1 F402 X58.86 Y97.892 E1026.98464
G0 F2400 X58.52 Y98.401
G1 F402 X92.676 Y132.557 E1035.09969
G0 F2400 X92.138 Y132.867
G1 F402 X58.199 Y98.929 E1043.16307
G0 F2400 X57.898 Y99.476
G1 F402 X91.6 Y133.177 E1051.17014
G0 F2400 X91.061 Y133.488
G1 F402 X57.598 Y100.024 E1059.12066
G0 F2400 X57.303 Y100.578
G1 F402 X90.485 Y133.76 E1067.0043
G0 F2400 X89.908 Y134.032
G1 F402 X57.043 Y101.166 E1074.81274
G0 F2400 X56.782 Y101.754
G1 F402 X89.331 Y134.303 E1082.54599
G0 F2400 X88.722 Y134.543
G1 F402 X56.521 Y102.342 E1090.19656
G0 F2400 X56.3 Y102.969
G1 F402 X88.105 Y134.774 E1097.75304
G0 F2400 X87.487 Y135.005
G1 F402 X56.082 Y103.599 E1105.21461
G0 F2400 X55.862 Y104.228
G1 F402 X86.841 Y135.208 E1112.57496
G0 F2400 X86.177 Y135.392
G1 F402 X55.683 Y104.897 E1119.82008
G0 F2400 X55.51 Y105.573
G1 F402 X85.513 Y135.577 E1126.94855
G0 F2400 X84.82 Y135.731
G1 F402 X55.337 Y106.249 E1133.95324
G0 F2400 X55.207 Y106.967
G1 F402 X84.108 Y135.868 E1140.81976
G0 F2400 X83.395 Y136.004
G1 F402 X55.085 Y107.693 E1147.546
G0 F2400 X54.962 Y108.419
G1 F402 X82.644 Y136.101 E1154.1229
G0 F2400 X81.876 Y136.182
G1 F402 X54.897 Y109.203 E1160.53279
G0 F2400 X54.832 Y109.986
G1 F402 X81.105 Y136.259 E1166.77493
G0 F2400 X80.273 Y136.276
G1 F402 X54.792 Y110.795 E1172.82891
G0 F2400 X54.792 Y111.644
G1 F402 X79.442 Y136.294 E1178.68545
G0 F2400 X78.572 Y136.272
G1 F402 X54.792 Y112.492 E1184.33529
G0 F2400 X54.866 Y113.414
G1 F402 X77.667 Y136.215 E1189.75253
G0 F2400 X76.736 Y136.133
G1 F402 X54.945 Y114.341 E1194.92993
G0 F2400 X55.089 Y115.335
G1 F402 X75.741 Y135.987 E1199.83659
G0 F2400 X74.728 Y135.822
G1 F402 X55.262 Y116.356 E1204.46148
G0 F2400 X55.517 Y117.459
G1 F402 X73.62 Y135.562 E1208.76253
G1 X73.726 Y135.668
G0 F2400 X72.457 Y135.248
G1 F402 X55.811 Y118.603 E1212.7173
G1 X55.705 Y118.497
G0 F2400 X56.258 Y119.897
G1 F402 X71.199 Y134.839 E1216.26722
G1 X71.305 Y134.945
G0 F2400 X69.777 Y134.265
G1 F402 X56.809 Y121.297 E1219.34826
G1 X56.703 Y121.191
G0 F2400 X57.559 Y122.895
G1 F402 X68.16 Y133.496 E1221.86693
G1 X68.266 Y133.602
G0 F2400 X66.147 Y132.332
G1 F402 X58.739 Y124.924 E1223.62698
G1 X58.633 Y124.818
G0 F2400 X84.697 Y87.242
G1 F402 X103.83 Y106.375 E1228.17275
G0 F2400 X103.598 Y105.295
G1 F402 X85.805 Y87.503 E1232.40003
G1 X85.699 Y87.397
G0 F2400 X86.981 Y87.829
G1 F402 X103.23 Y104.079 E1236.26072
G1 X103.336 Y104.185
G0 F2400 X102.787 Y102.787
G1 F402 X88.295 Y88.295 E1239.70384
G1 X88.189 Y88.189
G0 F2400 X89.732 Y88.884
G1 F402 X102.225 Y101.377 E1242.67202
G1 X102.331 Y101.483
G0 F2400 X101.381 Y99.684
G1 F402 X91.406 Y89.709 E1245.04196
G1 X91.3 Y89.603
G0 F2400 X93.614 Y91.068
G1 F402 X100.038 Y97.493 E1246.56835
G1 X100.144 Y97.599
G0 F2400 X99.874 Y97.791
;MESH:NONMESH
G0 F600 X99.874 Y97.791 Z1.894
G0 F2400 X104.143 Y106.596
G0 X166.743 Y119.303
G0 X166.836 Y119.338
;TIME_ELAPSED:6763.490668
;LAYER:3
;TYPE:WALL-INNER
;MESH:[RUG]_ABU3-35_sulfinamide.stl
G1 F600 X166.114 Y120.796 E1246.84168
G1 X165.278 Y122.176 E1247.11274
G1 X164.325 Y123.491 E1247.38558
G1 X163.269 Y124.715 E1247.65716
G1 X162.105 Y125.858 E1247.93123
G1 X160.87 Y126.879 E1248.20043
G1 X159.535 Y127.806 E1248.47348
G1 X158.13 Y128.617 E1248.74602
G1 X156.656 Y129.31 E1249.01966
G1 X155.157 Y129.869 E1249.28843
G1 X153.59 Y130.306 E1249.56173
G1 X152.005 Y130.608 E1249.8328
G1 X150.399 Y130.777 E1250.1041
G1 X148.773 Y130.811 E1250.37733
G1 X147.174 Y130.71 E1250.64649
G1 X145.553 Y130.471 E1250.92177
G1 X143.99 Y130.104 E1251.19149
G1 X142.454 Y129.605 E1251.46282
G1 X140.959 Y128.976 E1251.7353
G1 X139.517 Y128.224 E1252.00852
G1 X138.162 Y127.363 E1252.27823
G1 X136.876 Y126.388 E1252.54935
G1 X135.662 Y125.293 E1252.82401
G1 X134.574 Y124.135 E1253.09095
G1 X133.564 Y122.863 E1253.36382
G1 X132.669 Y121.518 E1253.63523
G1 X131.884 Y120.093 E1253.90856
G1 X131.228 Y118.618 E1254.17976
G1 X130.476 Y116.464 E1254.56305
G1 X129.676 Y116.6 E1254.69938
G1 X105.623 Y116.6 E1258.74028
G1 X104.164 Y116.448 E1258.98672
G1 X103.891 Y117.735 E1259.20775
G1 X103.289 Y119.733 E1259.55832
G1 X102.518 Y121.685 E1259.91091
G1 X101.578 Y123.582 E1260.26658
G1 X100.499 Y125.367 E1260.61699
G1 X99.258 Y127.079 E1260.97223
G1 X97.886 Y128.669 E1261.32504
G1 X96.371 Y130.156 E1261.68168
G1 X94.757 Y131.49 E1262.03346
G1 X93.036 Y132.686 E1262.38555
G1 X91.198 Y133.747 E1262.74209
G1 X89.305 Y134.638 E1263.09358
G1 X87.341 Y135.37 E1263.4457
G1 X85.307 Y135.937 E1263.80044
G1 X83.246 Y136.33 E1264.15293
G1 X81.158 Y136.55 E1264.50566
G1 X79.049 Y136.593 E1264.86004
G1 X76.966 Y136.463 E1265.21067
G1 X74.863 Y136.152 E1265.56781
G1 X72.833 Y135.676 E1265.9181
G1 X70.834 Y135.026 E1266.27124
G1 X68.893 Y134.209 E1266.62504
G1 X67.025 Y133.234 E1266.97904
G1 X65.255 Y132.111 E1267.3312
G1 X63.586 Y130.844 E1267.68323
G1 X62.012 Y129.425 E1268.03926
G1 X60.596 Y127.919 E1268.38654
G1 X59.283 Y126.264 E1268.74146
G1 X58.123 Y124.523 E1269.09292
G1 X57.103 Y122.67 E1269.44827
G1 X56.249 Y120.753 E1269.80084
G1 X55.562 Y118.785 E1270.15103
G1 X55.034 Y116.738 E1270.50618
G1 X54.682 Y114.66 E1270.86026
G1 X54.505 Y112.568 E1271.21297
G1 X54.502 Y110.468 E1271.56577
G1 X54.675 Y108.379 E1271.91792
G1 X55.026 Y106.294 E1272.27313
G1 X55.545 Y104.264 E1272.62514
G1 X56.235 Y102.282 E1272.97772
G1 X57.09 Y100.353 E1273.3322
G1 X58.098 Y98.517 E1273.68407
G1 X59.265 Y96.76 E1274.03843
G1 X60.561 Y95.121 E1274.38946
G1 X62.005 Y93.582 E1274.744
G1 X63.586 Y92.156 E1275.10169
G1 X65.255 Y90.889 E1275.45372
G1 X67.025 Y89.766 E1275.80589
G1 X68.893 Y88.791 E1276.15989
G1 X70.834 Y87.974 E1276.51368
G1 X72.833 Y87.324 E1276.86682
G1 X74.863 Y86.848 E1277.21711
G1 X76.966 Y86.537 E1277.57426
G1 X79.049 Y86.407 E1277.92488
G1 X81.158 Y86.45 E1278.27927
G1 X83.246 Y86.67 E1278.632
G1 X85.307 Y87.063 E1278.98448
G1 X87.341 Y87.63 E1279.33922
G1 X89.305 Y88.362 E1279.69135
G1 X91.198 Y89.253 E1280.04284
G1 X93.036 Y90.314 E1280.39938
G1 X94.757 Y91.51 E1280.75147
G1 X96.364 Y92.839 E1281.1018
G1 X97.88 Y94.323 E1281.45821
G1 X99.235 Y95.893 E1281.80662
G1 X100.475 Y97.597 E1282.16066
G1 X101.558 Y99.383 E1282.51157
G1 X102.498 Y101.272 E1282.86604
G1 X103.278 Y103.236 E1283.22106
G1 X103.883 Y105.237 E1283.57226
G1 X104.166 Y106.564 E1283.80021
G1 X105.711 Y106.4 E1284.06122
G1 X129.681 Y106.4 E1288.08818
G1 X130.477 Y106.534 E1288.22379
G1 X131.218 Y104.405 E1288.60251
G1 X131.876 Y102.919 E1288.87554
G1 X132.652 Y101.509 E1289.14592
G1 X133.551 Y100.154 E1289.41911
G1 X134.552 Y98.889 E1289.69012
G1 X135.652 Y97.715 E1289.9604
G1 X136.876 Y96.612 E1290.2372
G1 X138.165 Y95.635 E1290.50893
G1 X139.517 Y94.776 E1290.77803
G1 X140.959 Y94.024 E1291.05125
G1 X142.454 Y93.395 E1291.32374
G1 X143.99 Y92.896 E1291.59506
G1 X145.555 Y92.529 E1291.86511
G1 X147.284 Y92.274 E1292.15873
G1 X147.284 Y89.184 E1292.67785
G1 X151.08 Y89.184 E1293.31558
G1 X151.081 Y92.241 E1293.82915
G1 X152.851 Y92.552 E1294.13107
G1 X153.381 Y92.655 E1294.22177
G1 X154.686 Y93 E1294.44855
G1 X155.16 Y93.132 E1294.53121
G1 X156.656 Y93.69 E1294.79945
G1 X158.13 Y94.383 E1295.07309
G1 X159.535 Y95.194 E1295.34563
G1 X160.87 Y96.121 E1295.61867
G1 X162.098 Y97.137 E1295.88643
G1 X163.267 Y98.282 E1296.16134
G1 X164.31 Y99.491 E1296.42959
G1 X165.265 Y100.803 E1296.70221
G1 X166.101 Y102.183 E1296.97328
G1 X166.818 Y103.625 E1297.24383
G1 X167.42 Y105.144 E1297.51833
G1 X167.885 Y106.681 E1297.7881
G1 X168.222 Y108.258 E1298.05902
G1 X168.427 Y109.876 E1298.33302
G1 X168.495 Y111.478 E1298.6024
G1 X168.431 Y113.113 E1298.87729
G1 X168.228 Y114.715 E1299.14858
G1 X167.895 Y116.292 E1299.41935
G1 X167.429 Y117.835 E1299.69014
G1 X166.836 Y119.338 E1299.96159
G0 F2400 X166.745 Y119.296
G0 X140.999 Y128.885
G0 X140.701 Y129.519
;TYPE:WALL-OUTER
G1 F600 X139.222 Y128.747 E1300.24187
G1 X137.815 Y127.853 E1300.52193
G1 X136.491 Y126.849 E1300.80108
G1 X135.246 Y125.727 E1301.08265
G1 X134.119 Y124.527 E1301.35921
G1 X133.077 Y123.215 E1301.64069
G1 X132.156 Y121.83 E1301.92012
G1 X131.348 Y120.363 E1302.20148
G1 X130.671 Y118.842 E1302.48118
G1 X130.077 Y117.141 E1302.78387
G1 X129.73 Y117.2 E1302.84301
G1 X105.177 Y117.2 E1306.96791
G1 X105.177 Y117.157 E1306.97513
G1 X104.639 Y117.101 E1307.06601
G1 X104.474 Y117.879 E1307.19962
G1 X103.855 Y119.933 E1307.56002
G1 X103.065 Y121.933 E1307.92128
G1 X102.109 Y123.863 E1308.28312
G1 X100.995 Y125.706 E1308.64491
G1 X99.731 Y127.449 E1309.00663
G1 X98.325 Y129.078 E1309.36814
G1 X96.774 Y130.6 E1309.73321
G1 X95.115 Y131.972 E1310.09488
G1 X93.355 Y133.195 E1310.45494
G1 X91.481 Y134.277 E1310.81848
G1 X89.541 Y135.19 E1311.17869
G1 X87.522 Y135.942 E1311.54065
G1 X85.449 Y136.52 E1311.90219
G1 X83.325 Y136.925 E1312.26546
G1 X81.198 Y137.149 E1312.62477
G1 X79.035 Y137.194 E1312.98823
G1 X76.9 Y137.06 E1313.34762
G1 X74.758 Y136.743 E1313.71139
G1 X72.667 Y136.253 E1314.0722
G1 X70.626 Y135.59 E1314.43272
G1 X68.635 Y134.752 E1314.79563
G1 X66.727 Y133.755 E1315.1573
G1 X64.911 Y132.603 E1315.51859
G1 X63.201 Y131.305 E1315.87926
G1 X61.596 Y129.859 E1316.24219
G1 X60.141 Y128.311 E1316.5991
G1 X58.798 Y126.619 E1316.96202
G1 X57.608 Y124.832 E1317.32271
G1 X56.567 Y122.94 E1317.6855
G1 X55.692 Y120.977 E1318.04656
G1 X54.986 Y118.954 E1318.40653
G1 X54.446 Y116.859 E1318.76999
G1 X54.086 Y114.738 E1319.13142
G1 X53.905 Y112.596 E1319.49256
G1 X53.902 Y110.444 E1319.85409
G1 X54.079 Y108.3 E1320.21551
G1 X54.437 Y106.176 E1320.57738
G1 X54.972 Y104.086 E1320.93982
G1 X55.677 Y102.06 E1321.3002
G1 X56.55 Y100.089 E1321.66236
G1 X57.584 Y98.206 E1322.02326
G1 X58.779 Y96.407 E1322.38609
G1 X60.109 Y94.725 E1322.74634
G1 X61.582 Y93.155 E1323.10801
G1 X63.201 Y91.695 E1323.47426
G1 X64.911 Y90.397 E1323.83493
G1 X66.727 Y89.245 E1324.19623
G1 X68.635 Y88.248 E1324.5579
G1 X70.626 Y87.41 E1324.9208
G1 X72.667 Y86.747 E1325.28133
G1 X74.758 Y86.257 E1325.64213
G1 X76.9 Y85.94 E1326.00591
G1 X79.035 Y85.806 E1326.36529
G1 X81.198 Y85.851 E1326.72876
G1 X83.325 Y86.075 E1327.08807
G1 X85.449 Y86.48 E1327.45133
G1 X87.522 Y87.058 E1327.81288
G1 X89.541 Y87.81 E1328.17483
G1 X91.481 Y88.723 E1328.53504
G1 X93.355 Y89.805 E1328.89858
G1 X95.115 Y91.028 E1329.25864
G1 X96.774 Y92.4 E1329.62032
G1 X98.313 Y93.907 E1329.98218
G1 X99.706 Y95.52 E1330.34023
G1 X100.975 Y97.265 E1330.70272
G1 X102.083 Y99.091 E1331.06154
G1 X103.049 Y101.032 E1331.42578
G1 X103.843 Y103.034 E1331.7876
G1 X104.466 Y105.092 E1332.14884
G1 X104.64 Y105.91 E1332.28934
G1 X105.177 Y105.853 E1332.38006
G1 X105.177 Y105.8 E1332.38897
G1 X129.732 Y105.8 E1336.51421
G1 X130.077 Y105.858 E1336.57298
G1 X130.66 Y104.183 E1336.87094
G1 X131.337 Y102.655 E1337.15171
G1 X132.138 Y101.198 E1337.43104
G1 X133.065 Y99.801 E1337.71271
G1 X134.095 Y98.499 E1337.99161
G1 X135.236 Y97.282 E1338.27187
G1 X136.491 Y96.151 E1338.5557
G1 X137.815 Y95.147 E1338.83485
G1 X139.222 Y94.253 E1339.11491
G1 X140.701 Y93.481 E1339.39519
G1 X142.246 Y92.831 E1339.67679
G1 X143.824 Y92.319 E1339.95549
G1 X145.448 Y91.938 E1340.23573
G1 X146.684 Y91.756 E1340.44562
G1 X146.684 Y88.584 E1340.97852
G1 X151.68 Y88.584 E1341.81785
G1 X151.681 Y91.737 E1342.34755
G1 X152.966 Y91.963 E1342.56674
G1 X153.511 Y92.069 E1342.66002
G1 X154.848 Y92.422 E1342.89233
G1 X155.338 Y92.559 E1342.97781
G1 X156.892 Y93.138 E1343.25641
G1 X158.413 Y93.853 E1343.53877
G1 X159.86 Y94.688 E1343.81943
G1 X161.222 Y95.635 E1344.09812
G1 X162.508 Y96.698 E1344.37843
G1 X163.7 Y97.866 E1344.65879
G1 X164.781 Y99.118 E1344.93668
G1 X165.765 Y100.471 E1345.21774
G1 X166.626 Y101.891 E1345.49673
G1 X167.369 Y103.385 E1345.77705
G1 X167.986 Y104.942 E1346.05841
G1 X168.468 Y106.536 E1346.33818
G1 X168.813 Y108.154 E1346.61612
G1 X169.025 Y109.822 E1346.8986
G1 X169.095 Y111.488 E1347.17873
G1 X169.03 Y113.154 E1347.45883
G1 X168.82 Y114.818 E1347.7406
G1 X168.478 Y116.436 E1348.01843
G1 X167.995 Y118.036 E1348.29921
G1 X167.383 Y119.586 E1348.57917
G1 X166.642 Y121.082 E1348.85964
G1 X165.777 Y122.51 E1349.14013
G1 X164.798 Y123.861 E1349.42042
G1 X163.708 Y125.124 E1349.7007
G1 X162.508 Y126.302 E1349.9832
G1 X161.222 Y127.365 E1350.26351
G1 X159.86 Y128.312 E1350.5422
G1 X158.413 Y129.147 E1350.82286
G1 X156.892 Y129.862 E1351.10522
G1 X155.338 Y130.441 E1351.38382
G1 X153.732 Y130.889 E1351.66393
G1 X152.084 Y131.203 E1351.94578
G1 X150.439 Y131.376 E1352.22366
G1 X148.76 Y131.412 E1352.5058
G1 X147.108 Y131.307 E1352.78389
G1 X145.448 Y131.062 E1353.06579
G1 X143.824 Y130.681 E1353.34603
G1 X142.246 Y130.169 E1353.62474
G1 X140.701 Y129.519 E1353.90634
G0 F2400 X140.524 Y129.427
G0 X140.849 Y128.807
G0 X141.208 Y128.44
;TYPE:SKIN
G1 F402 X139.811 Y127.711 E1354.17107
G1 X138.496 Y126.877 E1354.43267
G1 X137.254 Y125.935 E1354.69455
G1 X136.077 Y124.873 E1354.96088
G1 X135.021 Y123.749 E1355.21998
G1 X134.04 Y122.515 E1355.48482
G1 X133.176 Y121.216 E1355.74692
G1 X132.411 Y119.826 E1356.01347
G1 X131.778 Y118.402 E1356.27527
G1 X130.869 Y115.799 E1356.73847
G1 X129.626 Y116.01 E1356.95028
G1 X105.646 Y116.01 E1360.97892
G1 X103.697 Y115.807 E1361.30813
G1 X103.321 Y117.582 E1361.61294
G1 X102.731 Y119.538 E1361.95617
G1 X101.978 Y121.445 E1362.30062
G1 X101.058 Y123.302 E1362.64879
G1 X100.008 Y125.04 E1362.98992
G1 X98.794 Y126.715 E1363.33746
G1 X97.454 Y128.266 E1363.6818
G1 X95.98 Y129.714 E1364.02893
G1 X94.395 Y131.023 E1364.37428
G1 X92.722 Y132.186 E1364.71659
G1 X90.915 Y133.229 E1365.0671
G1 X89.087 Y134.089 E1365.40649
G1 X87.155 Y134.81 E1365.75294
G1 X85.178 Y135.36 E1366.09769
G1 X83.146 Y135.748 E1366.44523
G1 X81.133 Y135.96 E1366.78528
G1 X79.05 Y136.003 E1367.1353
G1 X77.041 Y135.877 E1367.47348
G1 X74.963 Y135.57 E1367.82637
G1 X72.999 Y135.11 E1368.16525
G1 X71.042 Y134.473 E1368.51101
G1 X69.142 Y133.673 E1368.85735
G1 X67.319 Y132.721 E1369.20286
G1 X65.589 Y131.625 E1369.54691
G1 X63.964 Y130.391 E1369.88971
G1 X62.433 Y129.011 E1370.23598
G1 X61.032 Y127.52 E1370.5797
G1 X59.763 Y125.922 E1370.92252
G1 X58.63 Y124.22 E1371.26601
G1 X57.63 Y122.403 E1371.61445
G1 X56.798 Y120.537 E1371.95768
G1 X56.125 Y118.608 E1372.30091
G1 X55.613 Y116.622 E1372.64547
G1 X55.268 Y114.583 E1372.99289
G1 X55.095 Y112.543 E1373.33684
G1 X55.092 Y110.493 E1373.68124
G1 X55.261 Y108.454 E1374.02497
G1 X55.604 Y106.418 E1374.37184
G1 X56.112 Y104.429 E1374.71671
G1 X56.785 Y102.497 E1375.06042
G1 X57.617 Y100.617 E1375.40581
G1 X58.601 Y98.826 E1375.74912
G1 X59.743 Y97.106 E1376.09597
G1 X61.014 Y95.499 E1376.44018
G1 X62.414 Y94.007 E1376.78391
G1 X63.964 Y92.609 E1377.13458
G1 X65.589 Y91.375 E1377.47737
G1 X67.319 Y90.279 E1377.82142
G1 X69.142 Y89.327 E1378.16693
G1 X71.042 Y88.527 E1378.51328
G1 X72.999 Y87.89 E1378.85903
G1 X74.963 Y87.43 E1379.19791
G1 X77.041 Y87.123 E1379.5508
G1 X79.05 Y86.997 E1379.88898
G1 X81.133 Y87.04 E1380.239
G1 X83.146 Y87.252 E1380.57905
G1 X85.178 Y87.64 E1380.9266
G1 X87.155 Y88.19 E1381.27135
G1 X89.087 Y88.911 E1381.61779
G1 X90.915 Y89.771 E1381.95718
G1 X92.722 Y90.814 E1382.3077
G1 X94.403 Y91.982 E1382.65158
G1 X95.966 Y93.275 E1382.99237
G1 X97.449 Y94.726 E1383.34093
G1 X98.76 Y96.245 E1383.67803
G1 X99.989 Y97.935 E1384.02908
G1 X101.038 Y99.665 E1384.36898
G1 X101.959 Y101.513 E1384.71586
G1 X102.722 Y103.435 E1385.06327
G1 X103.312 Y105.388 E1385.40602
G1 X103.7 Y107.207 E1385.71849
G1 X105.736 Y106.99 E1386.06247
G1 X129.631 Y106.99 E1390.07683
G1 X130.87 Y107.199 E1390.28793
G1 X131.769 Y104.615 E1390.74756
G1 X132.397 Y103.196 E1391.00826
G1 X133.158 Y101.813 E1391.27345
G1 X134.035 Y100.492 E1391.53984
G1 X134.994 Y99.28 E1391.79948
G1 X136.067 Y98.134 E1392.06323
G1 X137.254 Y97.065 E1392.33159
G1 X138.499 Y96.121 E1392.59408
G1 X139.811 Y95.289 E1392.85508
G1 X141.208 Y94.56 E1393.11981
G1 X142.661 Y93.948 E1393.38468
G1 X144.156 Y93.462 E1393.64878
G1 X145.655 Y93.111 E1393.90742
G1 X147.874 Y92.783 E1394.28427
G1 X147.874 Y89.774 E1394.78978
G1 X150.49 Y89.774 E1395.22927
G1 X150.491 Y92.737 E1395.72705
G1 X152.749 Y93.133 E1396.11218
G1 X153.251 Y93.23 E1396.19808
G1 X154.531 Y93.569 E1396.42053
G1 X154.971 Y93.691 E1396.49724
G1 X156.438 Y94.239 E1396.76033
G1 X157.847 Y94.902 E1397.02194
G1 X159.227 Y95.698 E1397.28959
G1 X160.51 Y96.589 E1397.55201
G1 X161.7 Y97.573 E1397.81142
G1 X162.836 Y98.685 E1398.07849
G1 X163.841 Y99.85 E1398.33697
G1 X164.776 Y101.135 E1398.60395
G1 X165.578 Y102.46 E1398.86415
G1 X166.279 Y103.866 E1399.12809
G1 X166.864 Y105.343 E1399.39498
G1 X167.313 Y106.83 E1399.65594
G1 X167.638 Y108.346 E1399.91641
G1 X167.839 Y109.929 E1400.18449
G1 X167.904 Y111.48 E1400.44529
G1 X167.843 Y113.062 E1400.71126
G1 X167.646 Y114.615 E1400.97425
G1 X167.321 Y116.15 E1401.23785
G1 X166.872 Y117.639 E1401.49913
G1 X166.295 Y119.098 E1401.76271
G1 X165.594 Y120.515 E1402.02831
G1 X164.787 Y121.848 E1402.29009
G1 X163.861 Y123.127 E1402.55537
G1 X162.837 Y124.312 E1402.81848
G1 X161.714 Y125.416 E1403.08304
G1 X160.503 Y126.416 E1403.34689
G1 X159.227 Y127.302 E1403.60787
G1 X157.847 Y128.098 E1403.87551
G1 X156.438 Y128.761 E1404.13712
G1 X154.971 Y129.309 E1404.40021
G1 X153.461 Y129.729 E1404.66352
G1 X151.905 Y130.026 E1404.92965
G1 X150.374 Y130.187 E1405.18827
G1 X148.774 Y130.221 E1405.45713
G1 X147.249 Y130.124 E1405.71385
G1 X145.656 Y129.889 E1405.98437
G1 X144.154 Y129.537 E1406.24355
G1 X142.661 Y129.052 E1406.50727
G1 X141.208 Y128.44 E1406.77214
G0 F2400 X165.418 Y121.384
G1 F402 X159.055 Y127.746 E1408.2838
G1 X158.949 Y127.852
G0 F2400 X157.238 Y128.715
G1 F402 X166.405 Y119.548 E1410.46177
G1 X166.511 Y119.442
G0 F2400 X167.015 Y118.09
G1 F402 X155.777 Y129.327 E1413.13166
G1 X155.671 Y129.433
G0 F2400 X154.507 Y129.749
G1 F402 X167.429 Y116.827 E1416.20177
G0 F2400 X167.726 Y115.681
G1 F402 X153.353 Y130.054 E1419.61662
G0 F2400 X152.305 Y130.254
G1 F402 X167.947 Y114.612 E1423.33297
G0 F2400 X168.07 Y113.64
G1 F402 X151.322 Y130.389 E1427.31221
G0 F2400 X150.376 Y130.486
G1 F402 X168.156 Y112.706 E1431.53652
G0 F2400 X168.188 Y111.825
G1 F402 X149.509 Y130.505 E1435.97455
G0 F2400 X148.651 Y130.514
G1 F402 X168.181 Y110.983 E1440.61476
G0 F2400 X168.147 Y110.169
G1 F402 X147.853 Y130.463 E1445.43636
G0 F2400 X147.068 Y130.4
G1 F402 X168.072 Y109.396 E1450.42666
G0 F2400 X167.976 Y108.643
G1 F402 X146.328 Y130.291 E1455.56996
G0 F2400 X145.589 Y130.182
G1 F402 X167.853 Y107.918 E1460.85962
G0 F2400 X167.703 Y107.219
G1 F402 X144.901 Y130.021 E1466.2771
G0 F2400 X144.215 Y129.859
G1 F402 X167.537 Y106.536 E1471.81824
G0 F2400 X167.341 Y105.884
G1 F402 X143.564 Y129.661 E1477.46737
G0 F2400 X142.923 Y129.453
G1 F402 X167.143 Y105.234 E1483.22163
G0 F2400 X166.901 Y104.627
G1 F402 X142.301 Y129.227 E1489.06629
G0 F2400 X141.704 Y128.975
G1 F402 X166.661 Y104.018 E1494.99577
G0 F2400 X166.397 Y103.434
G1 F402 X141.108 Y128.723 E1501.00413
G0 F2400 X140.548 Y128.434
G1 F402 X166.115 Y102.867 E1507.07854
G0 F2400 X165.832 Y102.302
G1 F402 X139.991 Y128.143 E1513.21805
G0 F2400 X139.449 Y127.837
G1 F402 X165.512 Y101.773 E1519.41042
G0 F2400 X165.192 Y101.245
G1 F402 X138.929 Y127.508 E1525.65019
G0 F2400 X138.409 Y127.179
G1 F402 X164.853 Y100.735 E1531.93296
G0 F2400 X164.496 Y100.244
G1 F402 X137.921 Y126.819 E1538.24686
G0 F2400 X137.438 Y126.454
G1 F402 X164.138 Y99.753 E1544.59058
G0 F2400 X163.753 Y99.29
G1 F402 X136.964 Y126.079 E1550.95532
G0 F2400 X136.518 Y125.676
G1 F402 X163.36 Y98.834 E1557.33265
G0 F2400 X162.96 Y98.386
G1 F402 X136.072 Y125.273 E1563.7208
G0 F2400 X135.645 Y124.852
G1 F402 X162.531 Y97.966 E1570.10858
G0 F2400 X162.102 Y97.546
G1 F402 X135.234 Y124.414 E1576.4921
G0 F2400 X134.823 Y123.977
G1 F402 X161.654 Y97.146 E1582.86682
G0 F2400 X161.189 Y96.762
G1 F402 X134.445 Y123.506 E1589.22087
G0 F2400 X134.069 Y123.034
G1 F402 X160.725 Y96.378 E1595.55401
G0 F2400 X160.227 Y96.027
G1 F402 X133.703 Y122.551 E1601.85579
G0 F2400 X133.364 Y122.042
G1 F402 X159.726 Y95.68 E1608.11908
G0 F2400 X159.214 Y95.344
G1 F402 X133.025 Y121.532 E1614.34115
G0 F2400 X132.713 Y120.996
G1 F402 X158.676 Y95.033 E1620.50965
G0 F2400 X158.137 Y94.724
G1 F402 X132.412 Y120.449 E1626.62159
G0 F2400 X132.115 Y119.897
G1 F402 X157.571 Y94.441 E1632.66963
G0 F2400 X156.994 Y94.169
G1 F402 X131.853 Y119.31 E1638.64283
G0 F2400 X131.592 Y118.723
G1 F402 X156.407 Y93.908 E1644.53857
G0 F2400 X155.79 Y93.676
G1 F402 X131.357 Y118.109 E1650.34356
G0 F2400 X131.138 Y117.48
G1 F402 X155.173 Y93.445 E1656.05398
G0 F2400 X154.515 Y93.254
G1 F402 X130.918 Y116.851 E1661.66034
G0 F2400 X130.699 Y116.222
G1 F402 X153.844 Y93.077 E1667.15931
G0 F2400 X153.171 Y92.901
G1 F402 X129.786 Y116.286 E1672.71531
G0 F2400 X128.914 Y116.309
G1 F402 X152.449 Y92.775 E1678.30682
G0 F2400 X151.727 Y92.648
G1 F402 X128.066 Y116.309 E1683.92838
G0 F2400 X127.217 Y116.309
G1 F402 X151.004 Y92.522 E1689.57989
G0 F2400 X150.789 Y91.889
G1 F402 X126.369 Y116.309 E1695.38178
G0 F2400 X125.52 Y116.309
G1 F402 X150.789 Y91.04 E1701.38539
G0 F2400 X150.789 Y90.192
G1 F402 X124.672 Y116.309 E1707.59047
G0 F2400 X123.823 Y116.309
G1 F402 X150.658 Y89.474 E1713.96614
G0 F2400 X149.81 Y89.474
G1 F402 X147.573 Y91.711 E1714.49763
G0 F2400 X147.573 Y90.863
G1 F402 X148.961 Y89.474 E1714.82752
G0 F2400 X148.113 Y89.474
G1 F402 X147.573 Y90.014 E1714.95582
G0 F2400 X147.314 Y92.3
G0 X146.62 Y92.664
G1 F402 X122.975 Y116.309 E1720.57358
G0 F2400 X122.126 Y116.309
G1 F402 X145.623 Y92.812 E1726.15618
G0 F2400 X144.519 Y93.067
G1 F402 X121.278 Y116.309 E1731.67808
G0 F2400 X120.429 Y116.309
G1 F402 X129.992 Y106.746 E1733.95014
G0 F2400 X129.201 Y106.689
G1 F402 X119.58 Y116.309 E1736.23585
G0 F2400 X118.732 Y116.309
G1 F402 X128.352 Y106.689 E1738.52145
G0 F2400 X127.504 Y106.689
G1 F402 X117.883 Y116.309 E1740.80716
G0 F2400 X117.035 Y116.309
G1 F402 X126.655 Y106.689 E1743.09275
G0 F2400 X125.807 Y106.689
G1 F402 X116.186 Y116.309 E1745.37847
G0 F2400 X115.338 Y116.309
G1 F402 X124.958 Y106.689 E1747.66406
G0 F2400 X124.109 Y106.689
G1 F402 X114.489 Y116.309 E1749.94966
G0 F2400 X113.641 Y116.309
G1 F402 X123.261 Y106.689 E1752.23526
G0 F2400 X122.412 Y106.689
G1 F402 X112.792 Y116.309 E1754.52085
G0 F2400 X111.944 Y116.309
G1 F402 X121.564 Y106.689 E1756.80645
G0 F2400 X120.715 Y106.689
G1 F402 X111.095 Y116.309 E1759.09204
G0 F2400 X110.247 Y116.309
G1 F402 X119.867 Y106.689 E1761.37764
G0 F2400 X119.018 Y106.689
G1 F402 X109.398 Y116.309 E1763.66323
G0 F2400 X108.55 Y116.309
G1 F402 X118.17 Y106.689 E1765.94883
G0 F2400 X117.321 Y106.689
G1 F402 X107.701 Y116.309 E1768.23442
G0 F2400 X106.853 Y116.309
G1 F402 X116.473 Y106.689 E1770.52002
G0 F2400 X115.624 Y106.689
G1 F402 X106.004 Y116.309 E1772.80561
G0 F2400 X105.199 Y116.266
G1 F402 X114.776 Y106.689 E1775.08099
G0 F2400 X113.927 Y106.689
G1 F402 X104.431 Y116.185 E1777.33713
G0 F2400 X103.786 Y116.831
G1 F402 X84.899 Y135.717 E1781.82433
G0 F2400 X83.85 Y135.917
G1 F402 X113.079 Y106.689 E1788.76867
G0 F2400 X112.23 Y106.689
G1 F402 X82.838 Y136.081 E1795.75185
G0 F2400 X81.89 Y136.181
G1 F402 X111.382 Y106.689 E1802.75879
G0 F2400 X110.533 Y106.689
G1 F402 X80.96 Y136.263 E1809.7851
G0 F2400 X80.093 Y136.281
G1 F402 X109.684 Y106.689 E1816.81568
G0 F2400 X108.836 Y106.689
G1 F402 X79.227 Y136.299 E1823.85054
G0 F2400 X78.413 Y136.263
G1 F402 X107.987 Y106.689 E1830.87696
G0 F2400 X107.139 Y106.689
G1 F402 X77.615 Y136.213 E1837.89151
G0 F2400 X76.832 Y136.148
G1 F402 X106.29 Y106.689 E1844.89049
G0 F2400 X105.409 Y106.722
G1 F402 X76.092 Y136.039 E1851.85585
G0 F2400 X75.352 Y135.93
G1 F402 X104.459 Y106.824 E1858.7712
G0 F2400 X103.869 Y106.565
G1 F402 X74.633 Y135.801 E1865.71732
G0 F2400 X73.946 Y135.64
G1 F402 X103.721 Y105.865 E1872.7915
G0 F2400 X103.562 Y105.175
G1 F402 X73.259 Y135.478 E1879.99113
G0 F2400 X72.595 Y135.294
G1 F402 X103.364 Y104.524 E1887.30159
G0 F2400 X103.168 Y103.872
G1 F402 X71.955 Y135.085 E1894.71742
G0 F2400 X71.314 Y134.877
G1 F402 X102.962 Y103.229 E1902.2366
G0 F2400 X102.721 Y102.622
G1 F402 X70.691 Y134.652 E1909.84654
G0 F2400 X70.094 Y134.4
G1 F402 X102.48 Y102.015 E1917.54094
G0 F2400 X102.238 Y101.408
G1 F402 X69.497 Y134.148 E1925.31969
G0 F2400 X68.909 Y133.888
G1 F402 X101.957 Y100.84 E1933.17149
G0 F2400 X101.674 Y100.274
G1 F402 X68.351 Y133.597 E1941.08863
G0 F2400 X67.794 Y133.306
G1 F402 X101.392 Y99.708 E1949.07111
G0 F2400 X101.085 Y99.167
G1 F402 X67.237 Y133.015 E1957.11299
G0 F2400 X66.712 Y132.691
G1 F402 X100.764 Y98.639 E1965.20333
G0 F2400 X100.444 Y98.111
G1 F402 X66.192 Y132.362 E1973.34107
G0 F2400 X65.673 Y132.033
G1 F402 X100.111 Y97.595 E1981.52312
G0 F2400 X99.754 Y97.104
G1 F402 X65.172 Y131.685 E1989.73927
G0 F2400 X64.69 Y131.319
G1 F402 X99.397 Y96.612 E1997.98523
G0 F2400 X99.04 Y96.121
G1 F402 X64.207 Y130.954 E2006.26113
G0 F2400 X63.728 Y130.584
G1 F402 X98.652 Y95.66 E2014.55865
G0 F2400 X98.258 Y95.205
G1 F402 X63.283 Y130.181 E2022.8684
G0 F2400 X62.837 Y129.778
G1 F402 X97.864 Y94.75 E2031.19051
G0 F2400 X97.454 Y94.312
G1 F402 X62.39 Y129.376 E2039.52129
G0 F2400 X61.967 Y128.951
G1 F402 X97.026 Y93.892 E2047.85088
G0 F2400 X96.597 Y93.473
G1 F402 X61.556 Y128.513 E2056.17608
G0 F2400 X61.144 Y128.076
G1 F402 X96.168 Y93.053 E2064.49724
G0 F2400 X95.704 Y92.669
G1 F402 X60.74 Y127.632 E2072.80415
G0 F2400 X60.364 Y127.159
G1 F402 X95.239 Y92.285 E2081.0899
G0 F2400 X94.774 Y91.901
G1 F402 X59.988 Y126.687 E2089.35464
G0 F2400 X59.613 Y126.214
G1 F402 X94.289 Y91.537 E2097.59335
G0 F2400 X93.789 Y91.189
G1 F402 X59.265 Y125.713 E2105.79584
G0 F2400 X58.926 Y125.204
G1 F402 X93.289 Y90.841 E2113.96007
G0 F2400 X92.78 Y90.501
G1 F402 X58.586 Y124.695 E2122.08415
G0 F2400 X58.262 Y124.171
G1 F402 X92.242 Y90.19 E2130.1575
G0 F2400 X91.704 Y89.88
G1 F402 X57.96 Y123.624 E2138.17467
G0 F2400 X57.659 Y123.076
G1 F402 X91.166 Y89.569 E2146.13553
G0 F2400 X90.598 Y89.289
G1 F402 X57.358 Y122.529 E2154.03295
G0 F2400 X57.096 Y121.942
G1 F402 X90.021 Y89.018 E2161.85541
G0 F2400 X89.443 Y88.747
G1 F402 X56.835 Y121.355 E2169.60267
G0 F2400 X56.573 Y120.768
G1 F402 X88.843 Y88.499 E2177.26952
G0 F2400 X88.225 Y88.268
G1 F402 X56.345 Y120.148 E2184.84382
G0 F2400 X56.125 Y119.519
G1 F402 X87.607 Y88.037 E2192.32356
G0 F2400 X86.97 Y87.826
G1 F402 X55.906 Y118.89 E2199.70399
G0 F2400 X55.718 Y118.229
G1 F402 X86.306 Y87.641 E2206.97133
G0 F2400 X85.642 Y87.457
G1 F402 X55.544 Y117.555 E2214.12225
G0 F2400 X55.37 Y116.88
G1 F402 X84.958 Y87.292 E2221.152
G0 F2400 X84.246 Y87.156
G1 F402 X55.232 Y116.169 E2228.04525
G0 F2400 X55.11 Y115.443
G1 F402 X83.534 Y87.02 E2234.79833
G0 F2400 X82.793 Y86.911
G1 F402 X54.987 Y114.718 E2241.40482
G0 F2400 X54.913 Y113.943
G1 F402 X82.025 Y86.831 E2247.8463
G0 F2400 X81.258 Y86.749
G1 F402 X54.846 Y113.161 E2254.12147
G0 F2400 X54.795 Y112.364
G1 F402 X80.435 Y86.724 E2260.21323
G0 F2400 X79.603 Y86.707
G1 F402 X54.793 Y111.517 E2266.10778
G0 F2400 X54.792 Y110.669
G1 F402 X78.749 Y86.713 E2271.79956
G0 F2400 X77.843 Y86.771
G1 F402 X54.851 Y109.762 E2277.26206
G0 F2400 X54.928 Y108.837
G1 F402 X76.929 Y86.836 E2282.48923
G0 F2400 X75.934 Y86.982
G1 F402 X55.056 Y107.86 E2287.44959
G0 F2400 X55.228 Y106.84
G1 F402 X74.939 Y87.129 E2292.13268
G0 F2400 X73.835 Y87.384
G1 F402 X55.463 Y105.757 E2296.49777
G0 F2400 X55.754 Y104.617
G1 F402 X72.701 Y87.67 E2300.52417
G1 X72.807 Y87.564
G0 F2400 X71.443 Y88.079
G1 F402 X56.168 Y103.354 E2304.15332
G1 X56.062 Y103.46
G0 F2400 X56.677 Y101.997
G1 F402 X70.061 Y88.613 E2307.3332
G1 X70.167 Y88.507
G0 F2400 X68.505 Y89.321
G1 F402 X57.352 Y100.473 E2309.9829
G1 X57.246 Y100.579
G0 F2400 X58.414 Y98.562
G1 F402 X66.598 Y90.378 E2311.92732
G1 X66.704 Y90.272
G0 F2400 X63.574 Y92.554
G1 F402 X60.629 Y95.499 E2312.62701
G1 X60.523 Y95.605
G0 F2400 X86.032 Y135.433
G1 F402 X103.526 Y117.939 E2316.78338
G1 X103.632 Y117.833
G0 F2400 X103.16 Y119.153
G1 F402 X87.207 Y135.106 E2320.57361
G1 X87.101 Y135.212
G0 F2400 X88.556 Y134.606
G1 F402 X102.68 Y120.482 E2323.92931
G1 X102.786 Y120.376
G0 F2400 X102.062 Y121.949
G1 F402 X90.04 Y133.97 E2326.78547
G1 X89.934 Y134.076
G0 F2400 X91.793 Y133.066
G1 F402 X101.178 Y123.681 E2329.01523
G1 X101.284 Y123.575
G0 F2400 X99.616 Y126.091
G1 F402 X94.151 Y131.556 E2330.31365
G1 X94.045 Y131.662
G0 F2400 X104.14 Y116.416
G0 X136.29 Y104.927
G0 X131.09 Y105.648
G1 F402 X143.322 Y93.416 E2333.21982
G1 X143.428 Y93.31
G0 F2400 X141.984 Y93.905
G1 F402 X131.569 Y104.321 E2335.69442
G1 X131.463 Y104.427
G0 F2400 X132.309 Y102.732
G1 F402 X140.398 Y94.644 E2337.61615
G1 X140.504 Y94.538
G0 F2400 X138.296 Y95.897
G1 F402 X133.617 Y100.576 E2338.72782
G1 X133.511 Y100.682
G0 F2400 X133.793 Y100.873
;MESH:NONMESH
G0 F600 X133.793 Y100.873 Z2.094
G0 F2400 X130.497 Y106.568
G0 X104.143 Y106.596
G0 X102.406 Y101.311
G0 X102.496 Y101.268
;TIME_ELAPSED:7713.245824
;LAYER:4
;TYPE:WALL-INNER
;MESH:[RUG]_ABU3-35_sulfinamide.stl
G1 F600 X103.276 Y103.231 E2339.08269
G1 X103.881 Y105.232 E2339.43389
G1 X104.166 Y106.567 E2339.66322
G1 X105.739 Y106.4 E2339.92897
G1 X129.675 Y106.4 E2343.95022
G1 X130.477 Y106.535 E2344.08685
G1 X131.217 Y104.408 E2344.46519
G1 X131.876 Y102.922 E2344.73829
G1 X132.65 Y101.512 E2345.00851
G1 X133.549 Y100.156 E2345.28184
G1 X134.55 Y98.891 E2345.55285
G1 X135.651 Y97.717 E2345.82324
G1 X136.876 Y96.612 E2346.1004
G1 X138.165 Y95.635 E2346.37212
G1 X139.517 Y94.776 E2346.64123
G1 X140.959 Y94.024 E2346.91445
G1 X142.454 Y93.395 E2347.18693
G1 X143.99 Y92.896 E2347.45825
G1 X145.553 Y92.529 E2347.72798
G1 X146.968 Y92.32 E2347.96828
G1 X146.968 Y89.184 E2348.49513
G1 X151.396 Y89.184 E2349.23903
G1 X151.396 Y92.275 E2349.75832
G1 X153.325 Y92.644 E2350.08827
G1 X154.568 Y92.965 E2350.30394
G1 X155.018 Y93.093 E2350.38254
G1 X156.671 Y93.697 E2350.6782
G1 X158.13 Y94.383 E2350.94906
G1 X159.535 Y95.194 E2351.2216
G1 X160.87 Y96.121 E2351.49465
G1 X162.098 Y97.137 E2351.76241
G1 X163.267 Y98.282 E2352.03731
G1 X164.308 Y99.488 E2352.30496
G1 X165.257 Y100.792 E2352.5759
G1 X166.101 Y102.185 E2352.84953
G1 X166.819 Y103.627 E2353.12016
G1 X167.419 Y105.141 E2353.39376
G1 X167.884 Y106.679 E2353.66369
G1 X168.222 Y108.256 E2353.93464
G1 X168.427 Y109.872 E2354.20831
G1 X168.495 Y111.474 E2354.47769
G1 X168.431 Y113.109 E2354.75258
G1 X168.228 Y114.711 E2355.02386
G1 X167.896 Y116.281 E2355.29346
G1 X167.429 Y117.836 E2355.56622
G1 X166.835 Y119.339 E2355.83773
G1 X166.112 Y120.798 E2356.11129
G1 X165.283 Y122.169 E2356.38045
G1 X164.327 Y123.488 E2356.65412
G1 X163.276 Y124.705 E2356.92427
G1 X162.098 Y125.863 E2357.20178
G1 X160.87 Y126.879 E2357.46954
G1 X159.535 Y127.806 E2357.74259
G1 X158.13 Y128.617 E2358.01513
G1 X156.656 Y129.31 E2358.28877
G1 X155.157 Y129.869 E2358.55754
G1 X153.59 Y130.306 E2358.83084
G1 X152.005 Y130.608 E2359.10191
G1 X150.399 Y130.777 E2359.37321
G1 X148.773 Y130.811 E2359.64644
G1 X147.174 Y130.71 E2359.9156
G1 X145.553 Y130.471 E2360.19088
G1 X143.99 Y130.104 E2360.4606
G1 X142.454 Y129.605 E2360.73193
G1 X140.959 Y128.976 E2361.00441
G1 X139.517 Y128.224 E2361.27763
G1 X138.162 Y127.363 E2361.54734
G1 X136.876 Y126.388 E2361.81846
G1 X135.662 Y125.294 E2362.09301
G1 X134.576 Y124.137 E2362.3596
G1 X133.566 Y122.865 E2362.63246
G1 X132.669 Y121.516 E2362.90463
G1 X131.89 Y120.104 E2363.17555
G1 X131.229 Y118.623 E2363.44801
G1 X130.477 Y116.464 E2363.8321
G1 X129.676 Y116.6 E2363.96859
G1 X105.617 Y116.6 E2368.0105
G1 X104.163 Y116.446 E2368.25614
G1 X103.898 Y117.711 E2368.47327
G1 X103.29 Y119.731 E2368.82767
G1 X102.518 Y121.684 E2369.18048
G1 X101.58 Y123.578 E2369.53556
G1 X100.501 Y125.363 E2369.88597
G1 X99.261 Y127.075 E2370.2411
G1 X97.889 Y128.665 E2370.59392
G1 X96.371 Y130.156 E2370.95139
G1 X94.757 Y131.49 E2371.30317
G1 X93.036 Y132.686 E2371.65526
G1 X91.198 Y133.747 E2372.01179
G1 X89.305 Y134.638 E2372.36329
G1 X87.341 Y135.37 E2372.71541
G1 X85.307 Y135.937 E2373.07015
G1 X83.246 Y136.33 E2373.42264
G1 X81.158 Y136.55 E2373.77536
G1 X79.049 Y136.593 E2374.12975
G1 X76.966 Y136.463 E2374.48037
G1 X74.863 Y136.152 E2374.83752
G1 X72.833 Y135.676 E2375.18781
G1 X70.834 Y135.026 E2375.54095
G1 X68.893 Y134.209 E2375.89475
G1 X67.025 Y133.234 E2376.24875
G1 X65.255 Y132.111 E2376.60091
G1 X63.586 Y130.844 E2376.95294
G1 X62.012 Y129.425 E2377.30897
G1 X60.595 Y127.917 E2377.65661
G1 X59.286 Y126.267 E2378.01045
G1 X58.129 Y124.532 E2378.36079
G1 X57.103 Y122.669 E2378.7181
G1 X56.251 Y120.757 E2379.06976
G1 X55.56 Y118.779 E2379.42176
G1 X55.037 Y116.753 E2379.77329
G1 X54.683 Y114.665 E2380.12908
G1 X54.505 Y112.572 E2380.48197
G1 X54.502 Y110.473 E2380.8346
G1 X54.675 Y108.381 E2381.18726
G1 X55.025 Y106.3 E2381.54178
G1 X55.547 Y104.261 E2381.89538
G1 X56.231 Y102.289 E2382.24604
G1 X57.088 Y100.357 E2382.60111
G1 X58.096 Y98.522 E2382.95284
G1 X59.262 Y96.764 E2383.30724
G1 X60.558 Y95.124 E2383.65841
G1 X62.002 Y93.585 E2384.01295
G1 X63.586 Y92.156 E2384.37135
G1 X65.255 Y90.889 E2384.72338
G1 X67.025 Y89.766 E2385.07554
G1 X68.893 Y88.791 E2385.42954
G1 X70.834 Y87.974 E2385.78334
G1 X72.833 Y87.324 E2386.13648
G1 X74.863 Y86.848 E2386.48677
G1 X76.966 Y86.537 E2386.84392
G1 X79.049 Y86.407 E2387.19454
G1 X81.158 Y86.45 E2387.54893
G1 X83.246 Y86.67 E2387.90165
G1 X85.307 Y87.063 E2388.25414
G1 X87.341 Y87.63 E2388.60888
G1 X89.305 Y88.362 E2388.961
G1 X91.198 Y89.253 E2389.31249
G1 X93.036 Y90.314 E2389.66903
G1 X94.757 Y91.51 E2390.02112
G1 X96.364 Y92.839 E2390.37146
G1 X97.88 Y94.323 E2390.72786
G1 X99.232 Y95.889 E2391.07544
G1 X100.472 Y97.593 E2391.42948
G1 X101.556 Y99.379 E2391.78047
G1 X102.496 Y101.268 E2392.13494
G0 F2400 X102.407 Y101.313
G0 X104.143 Y106.599
G0 X130.497 Y106.569
G0 X136.943 Y96.686
G0 X136.491 Y96.151
;TYPE:WALL-OUTER
G1 F600 X137.815 Y95.147 E2392.4141
G1 X139.222 Y94.253 E2392.69415
G1 X140.701 Y93.481 E2392.97444
G1 X142.246 Y92.831 E2393.25603
G1 X143.824 Y92.319 E2393.53474
G1 X145.448 Y91.938 E2393.81498
G1 X146.368 Y91.802 E2393.97122
G1 X146.368 Y88.584 E2394.51185
G1 X151.996 Y88.584 E2395.45735
G1 X151.996 Y91.779 E2395.99411
G1 X153.461 Y92.059 E2396.24468
G1 X154.718 Y92.384 E2396.46281
G1 X155.211 Y92.524 E2396.5489
G1 X156.896 Y93.14 E2396.85031
G1 X158.413 Y93.853 E2397.13191
G1 X159.86 Y94.688 E2397.41258
G1 X161.222 Y95.635 E2397.69127
G1 X162.508 Y96.698 E2397.97157
G1 X163.7 Y97.866 E2398.25194
G1 X164.779 Y99.115 E2398.52923
G1 X165.757 Y100.46 E2398.80861
G1 X166.626 Y101.893 E2399.09016
G1 X167.37 Y103.387 E2399.37055
G1 X167.985 Y104.939 E2399.65101
G1 X168.467 Y106.533 E2399.93078
G1 X168.813 Y108.151 E2400.20875
G1 X169.025 Y109.818 E2400.49106
G1 X169.095 Y111.484 E2400.7712
G1 X169.03 Y113.15 E2401.0513
G1 X168.82 Y114.814 E2401.33307
G1 X168.477 Y116.436 E2401.61159
G1 X167.998 Y118.03 E2401.89121
G1 X167.384 Y119.583 E2402.17176
G1 X166.643 Y121.079 E2402.45223
G1 X165.779 Y122.508 E2402.73278
G1 X164.8 Y123.858 E2403.01293
G1 X163.71 Y125.121 E2403.29321
G1 X162.508 Y126.302 E2403.57631
G1 X161.222 Y127.365 E2403.85661
G1 X159.86 Y128.312 E2404.1353
G1 X158.413 Y129.147 E2404.41597
G1 X156.892 Y129.862 E2404.69832
G1 X155.338 Y130.441 E2404.97693
G1 X153.732 Y130.889 E2405.25703
G1 X152.084 Y131.203 E2405.53888
G1 X150.439 Y131.376 E2405.81676
G1 X148.76 Y131.412 E2406.0989
G1 X147.108 Y131.307 E2406.377
G1 X145.448 Y131.062 E2406.6589
G1 X143.824 Y130.681 E2406.93914
G1 X142.246 Y130.169 E2407.21785
G1 X140.701 Y129.519 E2407.49944
G1 X139.222 Y128.747 E2407.77973
G1 X137.815 Y127.853 E2408.05978
G1 X136.491 Y126.849 E2408.33893
G1 X135.246 Y125.727 E2408.6205
G1 X134.121 Y124.529 E2408.89659
G1 X133.079 Y123.217 E2409.17807
G1 X132.158 Y121.832 E2409.4575
G1 X131.35 Y120.366 E2409.73872
G1 X130.671 Y118.845 E2410.01855
G1 X130.077 Y117.141 E2410.32172
G1 X129.73 Y117.2 E2410.38085
G1 X105.177 Y117.2 E2414.50575
G1 X105.177 Y117.157 E2414.51298
G1 X104.639 Y117.1 E2414.60387
G1 X104.478 Y117.867 E2414.73553
G1 X103.859 Y119.925 E2415.09658
G1 X103.067 Y121.928 E2415.45843
G1 X102.111 Y123.859 E2415.82042
G1 X100.997 Y125.702 E2416.18221
G1 X99.734 Y127.445 E2416.54383
G1 X98.328 Y129.074 E2416.90534
G1 X96.774 Y130.6 E2417.27124
G1 X95.115 Y131.972 E2417.63292
G1 X93.355 Y133.195 E2417.99297
G1 X91.481 Y134.277 E2418.35652
G1 X89.541 Y135.19 E2418.71672
G1 X87.522 Y135.942 E2419.07868
G1 X85.449 Y136.52 E2419.44023
G1 X83.325 Y136.925 E2419.80349
G1 X81.198 Y137.149 E2420.1628
G1 X79.035 Y137.194 E2420.52626
G1 X76.9 Y137.06 E2420.88565
G1 X74.758 Y136.743 E2421.24943
G1 X72.667 Y136.253 E2421.61023
G1 X70.626 Y135.59 E2421.97075
G1 X68.635 Y134.752 E2422.33366
G1 X66.727 Y133.755 E2422.69533
G1 X64.911 Y132.603 E2423.05663
G1 X63.201 Y131.305 E2423.4173
G1 X61.596 Y129.859 E2423.78023
G1 X60.14 Y128.309 E2424.1375
G1 X58.801 Y126.622 E2424.49934
G1 X57.611 Y124.836 E2424.85989
G1 X56.569 Y122.945 E2425.22261
G1 X55.694 Y120.981 E2425.58383
G1 X54.984 Y118.948 E2425.9456
G1 X54.449 Y116.875 E2426.30528
G1 X54.087 Y114.743 E2426.66858
G1 X53.905 Y112.6 E2427.0299
G1 X53.902 Y110.449 E2427.39127
G1 X54.079 Y108.304 E2427.75285
G1 X54.436 Y106.181 E2428.11453
G1 X54.973 Y104.083 E2428.47835
G1 X55.673 Y102.067 E2428.83688
G1 X56.548 Y100.093 E2429.19963
G1 X57.582 Y98.211 E2429.56038
G1 X58.776 Y96.411 E2429.92326
G1 X60.106 Y94.728 E2430.28364
G1 X61.579 Y93.158 E2430.64531
G1 X63.201 Y91.695 E2431.01228
G1 X64.911 Y90.397 E2431.37294
G1 X66.727 Y89.245 E2431.73424
G1 X68.635 Y88.248 E2432.09591
G1 X70.626 Y87.41 E2432.45882
G1 X72.667 Y86.747 E2432.81934
G1 X74.758 Y86.257 E2433.18015
G1 X76.9 Y85.94 E2433.54392
G1 X79.035 Y85.806 E2433.90331
G1 X81.198 Y85.851 E2434.26677
G1 X83.325 Y86.075 E2434.62608
G1 X85.449 Y86.48 E2434.98934
G1 X87.522 Y87.058 E2435.35089
G1 X89.541 Y87.81 E2435.71285
G1 X91.481 Y88.723 E2436.07306
G1 X93.355 Y89.805 E2436.4366
G1 X95.115 Y91.028 E2436.79665
G1 X96.774 Y92.4 E2437.15833
G1 X98.313 Y93.907 E2437.5202
G1 X99.703 Y95.516 E2437.87741
G1 X100.972 Y97.261 E2438.23989
G1 X102.081 Y99.087 E2438.5988
G1 X103.047 Y101.028 E2438.96304
G1 X103.841 Y103.029 E2439.32471
G1 X104.464 Y105.087 E2439.68595
G1 X104.64 Y105.913 E2439.82783
G1 X105.177 Y105.856 E2439.91855
G1 X105.177 Y105.8 E2439.92796
G1 X129.726 Y105.8 E2444.05219
G1 X130.077 Y105.859 E2444.11199
G1 X130.659 Y104.186 E2444.40957
G1 X131.336 Y102.658 E2444.69035
G1 X132.136 Y101.201 E2444.96959
G1 X133.063 Y99.803 E2445.2514
G1 X134.093 Y98.501 E2445.53031
G1 X135.234 Y97.284 E2445.81057
G1 X136.491 Y96.151 E2446.09487
G0 F2400 X136.65 Y96.031
G0 X137.072 Y96.588
G0 X137.254 Y97.065
;TYPE:SKIN
G1 F402 X138.499 Y96.121 E2446.35735
G1 X139.811 Y95.289 E2446.61835
G1 X141.208 Y94.56 E2446.88308
G1 X142.661 Y93.948 E2447.14795
G1 X144.154 Y93.463 E2447.41168
G1 X145.656 Y93.111 E2447.67085
G1 X147.558 Y92.829 E2447.99388
G1 X147.558 Y89.774 E2448.50712
G1 X150.806 Y89.774 E2449.05279
G1 X150.806 Y92.763 E2449.55494
G1 X153.208 Y93.223 E2449.96581
G1 X154.37 Y93.523 E2450.16743
G1 X154.848 Y93.659 E2450.25092
G1 X156.445 Y94.242 E2450.53653
G1 X157.851 Y94.904 E2450.79761
G1 X159.227 Y95.698 E2451.06451
G1 X160.51 Y96.589 E2451.32693
G1 X161.7 Y97.573 E2451.58634
G1 X162.828 Y98.677 E2451.85151
G1 X163.845 Y99.855 E2452.11296
G1 X164.768 Y101.123 E2452.37644
G1 X165.578 Y102.462 E2452.63935
G1 X166.28 Y103.868 E2452.90337
G1 X166.863 Y105.34 E2453.16935
G1 X167.312 Y106.828 E2453.43047
G1 X167.638 Y108.344 E2453.69098
G1 X167.839 Y109.925 E2453.95873
G1 X167.904 Y111.476 E2454.21952
G1 X167.843 Y113.058 E2454.4855
G1 X167.646 Y114.611 E2454.74849
G1 X167.32 Y116.147 E2455.01229
G1 X166.874 Y117.635 E2455.27326
G1 X166.296 Y119.099 E2455.53768
G1 X165.592 Y120.518 E2455.8038
G1 X164.792 Y121.842 E2456.06369
G1 X163.863 Y123.124 E2456.32967
G1 X162.844 Y124.302 E2456.59134
G1 X161.7 Y125.427 E2456.86089
G1 X160.51 Y126.411 E2457.12031
G1 X159.227 Y127.302 E2457.38273
G1 X157.847 Y128.098 E2457.65037
G1 X156.438 Y128.761 E2457.91198
G1 X154.971 Y129.309 E2458.17507
G1 X153.461 Y129.729 E2458.43838
G1 X151.905 Y130.026 E2458.70451
G1 X150.374 Y130.187 E2458.96314
G1 X148.774 Y130.221 E2459.232
G1 X147.249 Y130.124 E2459.48871
G1 X145.656 Y129.889 E2459.75923
G1 X144.154 Y129.537 E2460.01841
G1 X142.661 Y129.052 E2460.28213
G1 X141.208 Y128.44 E2460.54701
G1 X139.811 Y127.711 E2460.81174
G1 X138.496 Y126.877 E2461.07334
G1 X137.254 Y125.935 E2461.33522
G1 X136.077 Y124.874 E2461.60144
G1 X135.023 Y123.751 E2461.86018
G1 X134.049 Y122.524 E2462.12337
G1 X133.169 Y121.201 E2462.39031
G1 X132.417 Y119.837 E2462.65198
G1 X131.778 Y118.403 E2462.91573
G1 X130.87 Y115.799 E2463.37904
G1 X129.626 Y116.01 E2463.59101
G1 X105.642 Y116.01 E2467.62033
G1 X103.695 Y115.803 E2467.94927
G1 X103.324 Y117.571 E2468.25276
G1 X102.734 Y119.533 E2468.59696
G1 X101.978 Y121.444 E2468.94221
G1 X101.06 Y123.298 E2469.28978
G1 X100.009 Y125.036 E2469.631
G1 X98.797 Y126.711 E2469.97834
G1 X97.457 Y128.262 E2470.32268
G1 X95.98 Y129.714 E2470.67064
G1 X94.395 Y131.023 E2471.01599
G1 X92.722 Y132.186 E2471.3583
G1 X90.915 Y133.229 E2471.70881
G1 X89.087 Y134.089 E2472.04821
G1 X87.155 Y134.81 E2472.39465
G1 X85.178 Y135.36 E2472.7394
G1 X83.146 Y135.748 E2473.08694
G1 X81.133 Y135.96 E2473.42699
G1 X79.05 Y136.003 E2473.77701
G1 X77.041 Y135.877 E2474.11519
G1 X74.963 Y135.57 E2474.46808
G1 X72.999 Y135.11 E2474.80696
G1 X71.042 Y134.473 E2475.15272
G1 X69.142 Y133.673 E2475.49906
G1 X67.319 Y132.721 E2475.84457
G1 X65.589 Y131.625 E2476.18862
G1 X63.964 Y130.391 E2476.53142
G1 X62.427 Y129.005 E2476.87911
G1 X61.037 Y127.525 E2477.22022
G1 X59.766 Y125.924 E2477.56364
G1 X58.636 Y124.229 E2477.90588
G1 X57.63 Y122.402 E2478.25627
G1 X56.8 Y120.539 E2478.59891
G1 X56.123 Y118.602 E2478.94363
G1 X55.616 Y116.637 E2479.28456
G1 X55.269 Y114.589 E2479.63353
G1 X55.095 Y112.546 E2479.978
G1 X55.092 Y110.498 E2480.32206
G1 X55.261 Y108.456 E2480.66629
G1 X55.603 Y106.424 E2481.01247
G1 X56.116 Y104.418 E2481.36032
G1 X56.778 Y102.511 E2481.69945
G1 X57.617 Y100.617 E2482.04747
G1 X58.599 Y98.831 E2482.38988
G1 X59.741 Y97.11 E2482.73687
G1 X61.011 Y95.502 E2483.08111
G1 X62.411 Y94.01 E2483.42483
G1 X63.964 Y92.609 E2483.77622
G1 X65.589 Y91.375 E2484.11901
G1 X67.319 Y90.279 E2484.46307
G1 X69.142 Y89.327 E2484.80858
G1 X71.042 Y88.527 E2485.15492
G1 X72.999 Y87.89 E2485.50067
G1 X74.963 Y87.43 E2485.83955
G1 X77.041 Y87.123 E2486.19245
G1 X79.05 Y86.997 E2486.53062
G1 X81.133 Y87.04 E2486.88064
G1 X83.146 Y87.252 E2487.22069
G1 X85.178 Y87.64 E2487.56824
G1 X87.155 Y88.19 E2487.91299
G1 X89.087 Y88.911 E2488.25943
G1 X90.915 Y89.771 E2488.59882
G1 X92.722 Y90.814 E2488.94934
G1 X94.403 Y91.982 E2489.29322
G1 X95.966 Y93.275 E2489.63401
G1 X97.449 Y94.727 E2489.98269
G1 X98.763 Y96.247 E2490.32024
G1 X99.987 Y97.931 E2490.66999
G1 X101.03 Y99.649 E2491.00764
G1 X101.957 Y101.509 E2491.35678
G1 X102.72 Y103.43 E2491.70403
G1 X103.31 Y105.383 E2492.04678
G1 X103.7 Y107.21 E2492.36063
G1 X105.764 Y106.99 E2492.70935
G1 X129.625 Y106.99 E2496.71799
G1 X130.87 Y107.2 E2496.93011
G1 X131.767 Y104.623 E2497.38852
G1 X132.403 Y103.186 E2497.65253
G1 X133.153 Y101.821 E2497.91418
G1 X134.033 Y100.494 E2498.18168
G1 X134.992 Y99.282 E2498.44133
G1 X136.066 Y98.136 E2498.70519
G1 X137.254 Y97.065 E2498.97391
G0 F2400 X163.594 Y99.105
G1 F402 X161.542 Y97.053 E2499.46144
G1 X161.436 Y96.947
G0 F2400 X158.67 Y95.03
G1 F402 X165.661 Y102.022 E2501.12253
G1 X165.767 Y102.128
G0 F2400 X166.565 Y103.774
G1 F402 X156.929 Y94.138 E2503.41193
G1 X156.823 Y94.032
G0 F2400 X155.533 Y93.59
G1 F402 X167.121 Y105.179 E2506.16522
G1 X167.227 Y105.285
G0 F2400 X167.496 Y106.402
G1 F402 X154.285 Y93.191 E2509.30399
G0 F2400 X153.152 Y92.907
G1 F402 X167.768 Y107.522 E2512.77646
G0 F2400 X167.968 Y108.572
G1 F402 X152.103 Y92.706 E2516.54591
G1 X151.997 Y92.6
G0 F2400 X151.105 Y91.708
G1 F402 X148.87 Y89.473 E2517.07692
G0 F2400 X148.022 Y89.473
G1 F402 X168.092 Y109.543 E2521.8453
G0 F2400 X168.16 Y110.46
G1 F402 X147.257 Y89.557 E2526.8116
G0 F2400 X147.257 Y90.405
G1 F402 X168.197 Y111.345 E2531.78669
G0 F2400 X168.176 Y112.174
G1 F402 X147.257 Y91.254 E2536.75691
G0 F2400 X147.257 Y92.102
G1 F402 X168.145 Y112.991 E2541.71977
G0 F2400 X168.057 Y113.751
G1 F402 X146.925 Y92.619 E2546.74048
G0 F2400 X146.187 Y92.729
G1 F402 X167.961 Y114.503 E2551.91371
G0 F2400 X167.824 Y115.215
G1 F402 X145.458 Y92.849 E2557.2276
G0 F2400 X144.77 Y93.01
G1 F402 X167.676 Y115.916 E2562.66979
G0 F2400 X167.5 Y116.589
G1 F402 X144.082 Y93.171 E2568.23363
G0 F2400 X143.442 Y93.379
G1 F402 X167.304 Y117.241 E2573.90295
G0 F2400 X167.097 Y117.883
G1 F402 X142.801 Y93.586 E2579.6755
G0 F2400 X142.187 Y93.821
G1 F402 X166.858 Y118.492 E2585.53703
G0 F2400 X166.617 Y119.1
G1 F402 X141.591 Y94.073 E2591.48302
G0 F2400 X140.999 Y94.33
G1 F402 X166.344 Y119.675 E2597.50469
G0 F2400 X166.063 Y120.242
G1 F402 X140.442 Y94.622 E2603.59181
G0 F2400 X139.884 Y94.912
G1 F402 X165.771 Y120.8 E2609.74237
G0 F2400 X165.452 Y121.328
G1 F402 X139.35 Y95.226 E2615.94388
G0 F2400 X138.83 Y95.555
G1 F402 X165.132 Y121.857 E2622.19292
G0 F2400 X164.786 Y122.36
G1 F402 X138.312 Y95.885 E2628.48294
G0 F2400 X137.829 Y96.251
G1 F402 X164.43 Y122.852 E2634.80302
G0 F2400 X164.071 Y123.342
G1 F402 X137.347 Y96.617 E2641.15243
G0 F2400 X136.878 Y96.998
G1 F402 X163.677 Y123.796 E2647.51943
G0 F2400 X163.283 Y124.251
G1 F402 X136.432 Y97.4 E2653.8989
G0 F2400 X135.986 Y97.802
G1 F402 X162.874 Y124.69 E2660.28717
G0 F2400 X162.447 Y125.111
G1 F402 X135.564 Y98.229 E2666.67412
G0 F2400 X135.154 Y98.667
G1 F402 X162.019 Y125.532 E2673.05692
G0 F2400 X161.564 Y125.926
G1 F402 X134.744 Y99.106 E2679.42903
G0 F2400 X134.37 Y99.58
G1 F402 X161.1 Y126.31 E2685.77975
G0 F2400 X160.631 Y126.69
G1 F402 X133.995 Y100.054 E2692.10814
G0 F2400 X133.637 Y100.544
G1 F402 X160.13 Y127.038 E2698.40268
G0 F2400 X159.63 Y127.386
G1 F402 X133.299 Y101.055 E2704.6586
G0 F2400 X132.96 Y101.565
G1 F402 X159.11 Y127.714 E2710.87141
G0 F2400 X158.571 Y128.024
G1 F402 X132.652 Y102.105 E2717.02945
G0 F2400 X132.352 Y102.653
G1 F402 X158.033 Y128.334 E2723.13094
G0 F2400 X157.459 Y128.609
G1 F402 X132.062 Y103.212 E2729.16496
G0 F2400 X131.801 Y103.799
G1 F402 X156.883 Y128.882 E2735.12426
G0 F2400 X156.288 Y129.136
G1 F402 X131.54 Y104.388 E2741.00409
G0 F2400 X131.313 Y105.008
G1 F402 X155.67 Y129.366 E2746.79113
G0 F2400 X155.052 Y129.597
G1 F402 X131.094 Y105.638 E2752.48338
G0 F2400 X130.875 Y106.268
G1 F402 X154.388 Y129.781 E2758.06979
G0 F2400 X153.725 Y129.966
G1 F402 X130.611 Y106.853 E2763.56127
G0 F2400 X129.599 Y106.689
G1 F402 X153.026 Y130.116 E2769.12724
G0 F2400 X152.313 Y130.251
G1 F402 X128.751 Y106.689 E2774.72529
G0 F2400 X127.902 Y106.689
G1 F402 X151.575 Y130.362 E2780.34971
G0 F2400 X150.807 Y130.442
G1 F402 X127.054 Y106.689 E2785.99313
G0 F2400 X126.205 Y106.689
G1 F402 X150.009 Y130.493 E2791.64867
G0 F2400 X149.179 Y130.511
G1 F402 X125.357 Y106.689 E2797.30849
G0 F2400 X124.508 Y106.689
G1 F402 X148.31 Y130.491 E2802.96356
G0 F2400 X147.404 Y130.434
G1 F402 X123.66 Y106.689 E2808.60496
G0 F2400 X122.811 Y106.689
G1 F402 X146.427 Y130.305 E2814.21584
G0 F2400 X145.414 Y130.14
G1 F402 X121.963 Y106.689 E2819.78751
G0 F2400 X121.114 Y106.689
G1 F402 X130.577 Y116.152 E2822.03581
G0 F2400 X130.725 Y116.3
G1 F402 X144.304 Y129.879 E2825.26201
G1 X144.41 Y129.985
G0 F2400 X143.079 Y129.503
G1 F402 X131.181 Y117.605 E2828.08883
G1 X131.075 Y117.499
G0 F2400 X131.705 Y118.977
G1 F402 X141.701 Y128.973 E2830.46376
G1 X141.807 Y129.079
G0 F2400 X140.055 Y128.176
G1 F402 X132.514 Y120.635 E2832.25541
G1 X132.408 Y120.529
G0 F2400 X134.091 Y123.06
G1 F402 X137.625 Y126.594 E2833.09505
G1 X137.731 Y126.7
G0 F2400 X130.497 Y116.43
G0 X129.851 Y116.275
G1 F402 X120.266 Y106.689 E2835.37245
G0 F2400 X119.417 Y106.689
G1 F402 X129.037 Y116.309 E2837.65804
G0 F2400 X128.188 Y116.309
G1 F402 X118.569 Y106.689 E2839.94352
G0 F2400 X117.72 Y106.689
G1 F402 X127.34 Y116.309 E2842.22911
G0 F2400 X126.491 Y116.309
G1 F402 X116.872 Y106.689 E2844.51459
G0 F2400 X116.023 Y106.689
G1 F402 X125.642 Y116.309 E2846.80007
G0 F2400 X124.794 Y116.309
G1 F402 X115.174 Y106.689 E2849.08566
G0 F2400 X114.326 Y106.689
G1 F402 X123.945 Y116.309 E2851.37114
G0 F2400 X123.097 Y116.309
G1 F402 X113.477 Y106.689 E2853.65673
G0 F2400 X112.629 Y106.689
G1 F402 X122.248 Y116.309 E2855.94221
G0 F2400 X121.4 Y116.309
G1 F402 X111.78 Y106.689 E2858.22781
G0 F2400 X110.932 Y106.689
G1 F402 X120.551 Y116.309 E2860.51328
G0 F2400 X119.703 Y116.309
G1 F402 X110.083 Y106.689 E2862.79888
G0 F2400 X109.235 Y106.689
G1 F402 X118.854 Y116.309 E2865.08436
G0 F2400 X118.006 Y116.309
G1 F402 X108.386 Y106.689 E2867.36995
G0 F2400 X107.538 Y106.689
G1 F402 X117.157 Y116.309 E2869.65543
G0 F2400 X116.309 Y116.309
G1 F402 X106.689 Y106.689 E2871.94102
G0 F2400 X105.841 Y106.689
G1 F402 X115.46 Y116.309 E2874.2265
G0 F2400 X114.612 Y116.309
G1 F402 X105.065 Y106.762 E2876.49475
G0 F2400 X104.298 Y106.844
G1 F402 X113.763 Y116.309 E2878.74352
G0 F2400 X112.915 Y116.309
G1 F402 X83.648 Y87.042 E2885.697
G0 F2400 X82.655 Y86.898
G1 F402 X112.066 Y116.309 E2892.6847
G0 F2400 X111.217 Y116.309
G1 F402 X81.706 Y86.798 E2899.69616
G0 F2400 X80.793 Y86.733
G1 F402 X110.369 Y116.309 E2906.72306
G0 F2400 X109.52 Y116.309
G1 F402 X79.926 Y86.714 E2913.75435
G0 F2400 X79.06 Y86.696
G1 F402 X108.672 Y116.309 E2920.78992
G0 F2400 X107.823 Y116.309
G1 F402 X78.26 Y86.745 E2927.81385
G0 F2400 X77.462 Y86.795
G1 F402 X106.975 Y116.309 E2934.8259
G0 F2400 X106.126 Y116.309
G1 F402 X76.689 Y86.872 E2941.81978
G0 F2400 X75.95 Y86.981
G1 F402 X105.236 Y116.267 E2948.77777
G0 F2400 X104.287 Y116.167
G1 F402 X75.21 Y87.09 E2955.68612
G0 F2400 X74.501 Y87.229
G1 F402 X103.841 Y116.569 E2962.65694
G0 F2400 X103.694 Y117.27
G1 F402 X73.814 Y87.39 E2969.75607
G0 F2400 X73.126 Y87.551
G1 F402 X103.524 Y117.949 E2976.97827
G0 F2400 X103.328 Y118.601
G1 F402 X72.472 Y87.745 E2984.30928
G0 F2400 X71.832 Y87.954
G1 F402 X103.132 Y119.254 E2991.74578
G0 F2400 X102.916 Y119.887
G1 F402 X71.191 Y88.162 E2999.28325
G0 F2400 X70.577 Y88.396
G1 F402 X102.676 Y120.495 E3006.90959
G0 F2400 X102.436 Y121.104
G1 F402 X69.98 Y88.647 E3014.62086
G0 F2400 X69.383 Y88.899
G1 F402 X102.186 Y121.702 E3022.41445
G0 F2400 X101.904 Y122.269
G1 F402 X68.802 Y89.166 E3030.27921
G0 F2400 X68.244 Y89.457
G1 F402 X101.623 Y122.836 E3038.20965
G0 F2400 X101.341 Y123.403
G1 F402 X67.687 Y89.748 E3046.20555
G0 F2400 X67.132 Y90.042
G1 F402 X101.025 Y123.935 E3054.25812
G0 F2400 X100.705 Y124.464
G1 F402 X66.612 Y90.371 E3062.3582
G0 F2400 X66.093 Y90.7
G1 F402 X100.385 Y124.993 E3070.50569
G0 F2400 X100.044 Y125.5
G1 F402 X65.573 Y91.029 E3078.69558
G0 F2400 X65.079 Y91.384
G1 F402 X99.687 Y125.992 E3086.91802
G0 F2400 X99.332 Y126.485
G1 F402 X64.597 Y91.75 E3095.17063
G0 F2400 X64.115 Y92.116
G1 F402 X98.969 Y126.97 E3103.45152
G0 F2400 X98.576 Y127.426
G1 F402 X63.643 Y92.493 E3111.75118
G0 F2400 X63.197 Y92.896
G1 F402 X98.182 Y127.88 E3120.06307
G0 F2400 X97.789 Y128.336
G1 F402 X62.752 Y93.299 E3128.38744
G0 F2400 X62.306 Y93.701
G1 F402 X97.37 Y128.766 E3136.71834
G0 F2400 X96.942 Y129.186
G1 F402 X61.885 Y94.13 E3145.04734
G0 F2400 X61.475 Y94.567
G1 F402 X96.515 Y129.607 E3153.37242
G0 F2400 X96.078 Y130.019
G1 F402 X61.064 Y95.005 E3161.69132
G0 F2400 X60.664 Y95.454
G1 F402 X95.614 Y130.403 E3169.9949
G0 F2400 X95.148 Y130.787
G1 F402 X60.29 Y95.928 E3178.27685
G0 F2400 X59.915 Y96.402
G1 F402 X94.684 Y131.171 E3186.53755
G0 F2400 X94.192 Y131.527
G1 F402 X59.541 Y96.877 E3194.77009
G0 F2400 X59.198 Y97.382
G1 F402 X93.691 Y131.875 E3202.9652
G0 F2400 X93.191 Y132.224
G1 F402 X58.86 Y97.892 E3211.12195
G0 F2400 X58.522 Y98.403
G1 F402 X92.676 Y132.557 E3219.23653
G0 F2400 X92.138 Y132.867
G1 F402 X58.201 Y98.93 E3227.29955
G0 F2400 X57.9 Y99.477
G1 F402 X91.6 Y133.177 E3235.30626
G0 F2400 X91.061 Y133.488
G1 F402 X57.598 Y100.025 E3243.25666
G0 F2400 X57.304 Y100.579
G1 F402 X90.485 Y133.76 E3251.14007
G0 F2400 X89.908 Y134.032
G1 F402 X57.043 Y101.167 E3258.94839
G0 F2400 X56.783 Y101.755
G1 F402 X89.331 Y134.303 E3266.6814
G0 F2400 X88.722 Y134.543
G1 F402 X56.522 Y102.343 E3274.33173
G0 F2400 X56.299 Y102.968
G1 F402 X88.105 Y134.774 E3281.88845
G0 F2400 X87.487 Y135.005
G1 F402 X56.081 Y103.598 E3289.35026
G0 F2400 X55.862 Y104.228
G1 F402 X86.841 Y135.208 E3296.71061
G0 F2400 X86.177 Y135.392
G1 F402 X55.683 Y104.897 E3303.95573
G0 F2400 X55.51 Y105.573
G1 F402 X85.513 Y135.577 E3311.0842
G0 F2400 X84.82 Y135.731
G1 F402 X55.337 Y106.249 E3318.08889
G0 F2400 X55.207 Y106.967
G1 F402 X84.108 Y135.868 E3324.95541
G0 F2400 X83.395 Y136.004
G1 F402 X55.085 Y107.693 E3331.68165
G0 F2400 X54.962 Y108.419
G1 F402 X82.644 Y136.101 E3338.25855
G0 F2400 X81.876 Y136.182
G1 F402 X54.897 Y109.203 E3344.66844
G0 F2400 X54.832 Y109.986
G1 F402 X81.105 Y136.259 E3350.91058
G0 F2400 X80.273 Y136.276
G1 F402 X54.791 Y110.794 E3356.9648
G0 F2400 X54.792 Y111.644
G1 F402 X79.442 Y136.294 E3362.82134
G0 F2400 X78.572 Y136.272
G1 F402 X54.794 Y112.494 E3368.4707
G0 F2400 X54.867 Y113.416
G1 F402 X77.667 Y136.215 E3373.88759
G0 F2400 X76.736 Y136.133
G1 F402 X54.947 Y114.344 E3379.06439
G0 F2400 X55.091 Y115.336
G1 F402 X75.741 Y135.987 E3383.9707
G0 F2400 X74.728 Y135.822
G1 F402 X55.264 Y116.358 E3388.59511
G0 F2400 X55.517 Y117.46
G1 F402 X73.62 Y135.562 E3392.89604
G1 X73.726 Y135.668
G0 F2400 X72.457 Y135.248
G1 F402 X55.812 Y118.603 E3396.85069
G1 X55.706 Y118.497
G0 F2400 X56.256 Y119.896
G1 F402 X71.199 Y134.839 E3400.40097
G1 X71.305 Y134.945
G0 F2400 X69.777 Y134.265
G1 F402 X56.809 Y121.297 E3403.48201
G1 X56.703 Y121.191
G0 F2400 X57.561 Y122.897
G1 F402 X68.16 Y133.496 E3406.0002
G1 X68.266 Y133.602
G0 F2400 X66.147 Y132.332
G1 F402 X58.739 Y124.924 E3407.76025
G1 X58.633 Y124.818
G0 F2400 X84.697 Y87.242
G1 F402 X103.829 Y106.375 E3412.3059
G0 F2400 X103.598 Y105.295
G1 F402 X85.805 Y87.503 E3416.53319
G1 X85.699 Y87.397
G0 F2400 X86.981 Y87.829
G1 F402 X103.23 Y104.079 E3420.39387
G1 X103.336 Y104.185
G0 F2400 X102.787 Y102.787
G1 F402 X88.295 Y88.295 E3423.83699
G1 X88.189 Y88.189
G0 F2400 X89.732 Y88.884
G1 F402 X102.226 Y101.377 E3426.8053
G1 X102.332 Y101.483
G0 F2400 X101.382 Y99.685
G1 F402 X91.406 Y89.709 E3429.17547
G1 X91.3 Y89.603
G0 F2400 X93.614 Y91.068
G1 F402 X100.038 Y97.493 E3430.70186
G1 X100.144 Y97.599
G0 F2400 X104.143 Y106.599
G0 X130.497 Y106.569
G0 X146.998 Y92.346
G0 X149.719 Y89.473
G1 F402 X151.105 Y90.86 E3431.03127
G0 F2400 X151.105 Y90.011
G1 F402 X150.567 Y89.473 E3431.1591
G0 F2400 X150.567 Y89.784
;MESH:NONMESH
G0 F600 X150.567 Y89.784 Z2.294
G0 F2400 X129.672 Y116.561
G0 X104.14 Y116.414
G0 X85.29 Y135.837
G0 X85.307 Y135.937
;TIME_ELAPSED:8665.305410
;LAYER:5
;TYPE:WALL-INNER
;MESH:[RUG]_ABU3-35_sulfinamide.stl
G1 F600 X83.246 Y136.33 E3431.51158
G1 X81.158 Y136.55 E3431.86431
G1 X79.049 Y136.593 E3432.21869
G1 X76.966 Y136.463 E3432.56932
G1 X74.863 Y136.152 E3432.92647
G1 X72.833 Y135.676 E3433.27676
G1 X70.834 Y135.026 E3433.6299
G1 X68.893 Y134.209 E3433.98369
G1 X67.025 Y133.234 E3434.33769
G1 X65.255 Y132.111 E3434.68985
G1 X63.586 Y130.844 E3435.04189
G1 X62.012 Y129.425 E3435.39791
G1 X60.602 Y127.926 E3435.74365
G1 X59.289 Y126.271 E3436.09856
G1 X58.13 Y124.532 E3436.44965
G1 X57.108 Y122.677 E3436.80546
G1 X56.251 Y120.757 E3437.15869
G1 X55.561 Y118.784 E3437.50984
G1 X55.038 Y116.757 E3437.86153
G1 X54.684 Y114.669 E3438.21732
G1 X54.505 Y112.577 E3438.57006
G1 X54.502 Y110.477 E3438.92286
G1 X54.675 Y108.386 E3439.27535
G1 X55.024 Y106.305 E3439.62984
G1 X55.546 Y104.265 E3439.9836
G1 X56.23 Y102.294 E3440.3341
G1 X57.089 Y100.357 E3440.69008
G1 X58.09 Y98.531 E3441.03992
G1 X59.259 Y96.768 E3441.3953
G1 X60.555 Y95.128 E3441.74647
G1 X62.005 Y93.583 E3442.10243
G1 X63.579 Y92.161 E3442.4588
G1 X65.255 Y90.889 E3442.81227
G1 X67.025 Y89.766 E3443.16443
G1 X68.893 Y88.791 E3443.51843
G1 X70.834 Y87.974 E3443.87223
G1 X72.833 Y87.324 E3444.22537
G1 X74.863 Y86.848 E3444.57566
G1 X76.966 Y86.537 E3444.93281
G1 X79.049 Y86.407 E3445.28343
G1 X81.158 Y86.45 E3445.63782
G1 X83.246 Y86.67 E3445.99054
G1 X85.307 Y87.063 E3446.34303
G1 X87.341 Y87.63 E3446.69777
G1 X89.305 Y88.362 E3447.0499
G1 X91.198 Y89.253 E3447.40139
G1 X93.036 Y90.314 E3447.75793
G1 X94.757 Y91.51 E3448.11002
G1 X96.364 Y92.839 E3448.46035
G1 X97.88 Y94.323 E3448.81676
G1 X99.23 Y95.888 E3449.16398
G1 X100.463 Y97.582 E3449.51598
G1 X101.556 Y99.38 E3449.86947
G1 X102.492 Y101.26 E3450.22229
G1 X103.276 Y103.232 E3450.57881
G1 X103.88 Y105.229 E3450.92932
G1 X104.166 Y106.567 E3451.15918
G1 X105.739 Y106.4 E3451.42493
G1 X129.675 Y106.4 E3455.44618
G1 X130.477 Y106.535 E3455.58281
G1 X131.216 Y104.41 E3455.96078
G1 X131.874 Y102.925 E3456.23365
G1 X132.649 Y101.515 E3456.50396
G1 X133.548 Y100.159 E3456.77728
G1 X134.548 Y98.894 E3457.04819
G1 X135.655 Y97.713 E3457.32013
G1 X136.869 Y96.617 E3457.5949
G1 X138.165 Y95.635 E3457.86807
G1 X139.517 Y94.776 E3458.13718
G1 X140.959 Y94.024 E3458.4104
G1 X142.454 Y93.395 E3458.68288
G1 X143.99 Y92.896 E3458.9542
G1 X145.205 Y92.611 E3459.16387
G1 X145.895 Y92.479 E3459.28189
G1 X146.693 Y92.382 E3459.41694
G1 X146.694 Y89.184 E3459.9542
G1 X151.671 Y89.184 E3460.79034
G1 X151.671 Y92.328 E3461.31853
G1 X153.463 Y92.67 E3461.62502
G1 X154.426 Y92.927 E3461.79247
G1 X154.923 Y93.066 E3461.87917
G1 X156.66 Y93.692 E3462.18935
G1 X158.13 Y94.383 E3462.46224
G1 X159.535 Y95.194 E3462.73478
G1 X160.87 Y96.121 E3463.00783
G1 X162.098 Y97.137 E3463.27559
G1 X163.267 Y98.282 E3463.55049
G1 X164.306 Y99.486 E3463.81767
G1 X165.261 Y100.798 E3464.09029
G1 X166.091 Y102.165 E3464.35896
G1 X166.82 Y103.629 E3464.63372
G1 X167.419 Y105.138 E3464.90648
G1 X167.884 Y106.676 E3465.17641
G1 X168.221 Y108.252 E3465.44717
G1 X168.427 Y109.869 E3465.72102
G1 X168.495 Y111.471 E3465.9904
G1 X168.431 Y113.106 E3466.26529
G1 X168.23 Y114.696 E3466.53453
G1 X167.894 Y116.288 E3466.80788
G1 X167.428 Y117.837 E3467.07963
G1 X166.838 Y119.332 E3467.34964
G1 X166.118 Y120.786 E3467.62222
G1 X165.279 Y122.175 E3467.89484
G1 X164.329 Y123.486 E3468.16684
G1 X163.278 Y124.703 E3468.43698
G1 X162.098 Y125.863 E3468.71497
G1 X160.87 Y126.879 E3468.98273
G1 X159.535 Y127.806 E3469.25578
G1 X158.13 Y128.617 E3469.52832
G1 X156.656 Y129.31 E3469.80196
G1 X155.157 Y129.869 E3470.07073
G1 X153.59 Y130.306 E3470.34403
G1 X152.005 Y130.608 E3470.6151
G1 X150.399 Y130.777 E3470.8864
G1 X148.773 Y130.811 E3471.15963
G1 X147.174 Y130.71 E3471.42879
G1 X145.553 Y130.471 E3471.70407
G1 X143.99 Y130.104 E3471.97379
G1 X142.454 Y129.605 E3472.24511
G1 X140.959 Y128.976 E3472.5176
G1 X139.517 Y128.224 E3472.79082
G1 X138.162 Y127.363 E3473.06053
G1 X136.876 Y126.388 E3473.33165
G1 X135.662 Y125.293 E3473.60631
G1 X134.578 Y124.14 E3473.87218
G1 X133.562 Y122.86 E3474.14673
G1 X132.675 Y121.528 E3474.41558
G1 X131.889 Y120.103 E3474.68898
G1 X131.23 Y118.624 E3474.961
G1 X130.476 Y116.464 E3475.34535
G1 X129.676 Y116.6 E3475.48168
G1 X105.617 Y116.6 E3479.52359
G1 X104.163 Y116.446 E3479.76923
G1 X103.899 Y117.706 E3479.98551
G1 X103.291 Y119.727 E3480.34007
G1 X102.519 Y121.68 E3480.69288
G1 X101.583 Y123.575 E3481.04795
G1 X100.504 Y125.359 E3481.39822
G1 X99.264 Y127.071 E3481.75336
G1 X97.893 Y128.662 E3482.10619
G1 X96.371 Y130.156 E3482.46449
G1 X94.757 Y131.49 E3482.81627
G1 X93.036 Y132.686 E3483.16836
G1 X91.198 Y133.747 E3483.5249
G1 X89.305 Y134.638 E3483.87639
G1 X87.341 Y135.37 E3484.22851
G1 X85.307 Y135.937 E3484.58325
G0 F2400 X85.29 Y135.837
G0 X104.14 Y116.414
G0 X136.29 Y104.926
G0 X139.564 Y94.864
G0 X139.222 Y94.253
;TYPE:WALL-OUTER
G1 F600 X140.701 Y93.481 E3484.86354
G1 X142.246 Y92.831 E3485.14513
G1 X143.824 Y92.319 E3485.42384
G1 X145.077 Y92.025 E3485.64007
G1 X145.811 Y91.884 E3485.76563
G1 X146.093 Y91.85 E3485.81335
G1 X146.094 Y88.584 E3486.36204
G1 X152.271 Y88.584 E3487.39977
G1 X152.271 Y91.832 E3487.94544
G1 X153.608 Y92.087 E3488.1741
G1 X154.588 Y92.349 E3488.34453
G1 X155.095 Y92.491 E3488.43298
G1 X156.894 Y93.139 E3488.75422
G1 X158.413 Y93.853 E3489.0362
G1 X159.86 Y94.688 E3489.31687
G1 X161.222 Y95.635 E3489.59556
G1 X162.508 Y96.698 E3489.87586
G1 X163.7 Y97.866 E3490.15623
G1 X164.777 Y99.113 E3490.43304
G1 X165.761 Y100.466 E3490.7141
G1 X166.618 Y101.878 E3490.99159
G1 X167.369 Y103.384 E3491.27431
G1 X167.984 Y104.936 E3491.55477
G1 X168.467 Y106.53 E3491.83459
G1 X168.812 Y108.147 E3492.11236
G1 X169.025 Y109.815 E3492.39486
G1 X169.095 Y111.481 E3492.67499
G1 X169.03 Y113.147 E3492.95509
G1 X168.822 Y114.799 E3493.23482
G1 X168.475 Y116.443 E3493.5171
G1 X167.998 Y118.027 E3493.79502
G1 X167.385 Y119.58 E3494.07551
G1 X166.644 Y121.076 E3494.35598
G1 X165.781 Y122.505 E3494.63643
G1 X164.802 Y123.856 E3494.91673
G1 X163.712 Y125.119 E3495.197
G1 X162.508 Y126.302 E3495.48058
G1 X161.222 Y127.365 E3495.76088
G1 X159.86 Y128.312 E3496.03957
G1 X158.413 Y129.147 E3496.32024
G1 X156.892 Y129.862 E3496.60259
G1 X155.338 Y130.441 E3496.88119
G1 X153.732 Y130.889 E3497.1613
G1 X152.084 Y131.203 E3497.44315
G1 X150.439 Y131.376 E3497.72103
G1 X148.76 Y131.412 E3498.00317
G1 X147.108 Y131.307 E3498.28126
G1 X145.448 Y131.062 E3498.56317
G1 X143.824 Y130.681 E3498.84341
G1 X142.246 Y130.169 E3499.12211
G1 X140.701 Y129.519 E3499.40371
G1 X139.222 Y128.747 E3499.68399
G1 X137.815 Y127.853 E3499.96405
G1 X136.491 Y126.849 E3500.2432
G1 X135.246 Y125.727 E3500.52477
G1 X134.123 Y124.532 E3500.80026
G1 X133.081 Y123.22 E3501.08174
G1 X132.159 Y121.835 E3501.36126
G1 X131.351 Y120.369 E3501.64248
G1 X130.673 Y118.848 E3501.92225
G1 X130.077 Y117.141 E3502.226
G1 X129.73 Y117.2 E3502.28513
G1 X105.177 Y117.2 E3506.41004
G1 X105.177 Y117.157 E3506.41726
G1 X104.639 Y117.1 E3506.50815
G1 X104.479 Y117.862 E3506.63896
G1 X103.86 Y119.921 E3507.00016
G1 X103.068 Y121.924 E3507.36202
G1 X102.114 Y123.855 E3507.72386
G1 X101 Y125.698 E3508.08565
G1 X99.737 Y127.441 E3508.44727
G1 X98.332 Y129.071 E3508.8088
G1 X96.774 Y130.6 E3509.17553
G1 X95.115 Y131.972 E3509.5372
G1 X93.355 Y133.195 E3509.89726
G1 X91.481 Y134.277 E3510.2608
G1 X89.541 Y135.19 E3510.62101
G1 X87.522 Y135.942 E3510.98297
G1 X85.449 Y136.52 E3511.34452
G1 X83.325 Y136.925 E3511.70778
G1 X81.198 Y137.149 E3512.06709
G1 X79.035 Y137.194 E3512.43055
G1 X76.9 Y137.06 E3512.78994
G1 X74.758 Y136.743 E3513.15371
G1 X72.667 Y136.253 E3513.51452
G1 X70.626 Y135.59 E3513.87504
G1 X68.635 Y134.752 E3514.23795
G1 X66.727 Y133.755 E3514.59962
G1 X64.911 Y132.603 E3514.96091
G1 X63.201 Y131.305 E3515.32158
G1 X61.596 Y129.859 E3515.68451
G1 X60.147 Y128.318 E3516.03988
G1 X58.804 Y126.626 E3516.40279
G1 X57.614 Y124.84 E3516.76334
G1 X56.572 Y122.949 E3517.12607
G1 X55.696 Y120.986 E3517.4872
G1 X54.985 Y118.953 E3517.84903
G1 X54.45 Y116.879 E3518.20887
G1 X54.088 Y114.748 E3518.572
G1 X53.905 Y112.605 E3518.93334
G1 X53.902 Y110.453 E3519.29487
G1 X54.079 Y108.309 E3519.65629
G1 X54.435 Y106.186 E3520.01794
G1 X54.972 Y104.087 E3520.38193
G1 X55.672 Y102.072 E3520.74029
G1 X56.547 Y100.098 E3521.10304
G1 X57.579 Y98.215 E3521.46378
G1 X58.773 Y96.415 E3521.82666
G1 X60.103 Y94.732 E3522.18704
G1 X61.576 Y93.162 E3522.54871
G1 X63.201 Y91.695 E3522.9165
G1 X64.911 Y90.397 E3523.27717
G1 X66.727 Y89.245 E3523.63846
G1 X68.635 Y88.248 E3524.00013
G1 X70.626 Y87.41 E3524.36304
G1 X72.667 Y86.747 E3524.72357
G1 X74.758 Y86.257 E3525.08437
G1 X76.9 Y85.94 E3525.44815
G1 X79.035 Y85.806 E3525.80753
G1 X81.198 Y85.851 E3526.17099
G1 X83.325 Y86.075 E3526.53031
G1 X85.449 Y86.48 E3526.89357
G1 X87.522 Y87.058 E3527.25512
G1 X89.541 Y87.81 E3527.61707
G1 X91.481 Y88.723 E3527.97728
G1 X93.355 Y89.805 E3528.34082
G1 X95.115 Y91.028 E3528.70088
G1 X96.774 Y92.4 E3529.06255
G1 X98.313 Y93.907 E3529.42442
G1 X99.701 Y95.515 E3529.78129
G1 X100.967 Y97.255 E3530.14279
G1 X102.078 Y99.083 E3530.50217
G1 X103.044 Y101.024 E3530.86641
G1 X103.84 Y103.025 E3531.2282
G1 X104.463 Y105.083 E3531.58944
G1 X104.64 Y105.913 E3531.73201
G1 X105.177 Y105.856 E3531.82273
G1 X105.177 Y105.8 E3531.83214
G1 X129.726 Y105.8 E3535.95637
G1 X130.077 Y105.859 E3536.01617
G1 X130.658 Y104.188 E3536.31338
G1 X131.334 Y102.661 E3536.59393
G1 X132.135 Y101.204 E3536.87326
G1 X133.062 Y99.806 E3537.15507
G1 X134.091 Y98.504 E3537.43387
G1 X135.232 Y97.287 E3537.71413
G1 X136.491 Y96.151 E3537.99902
G1 X137.815 Y95.147 E3538.27817
G1 X139.222 Y94.253 E3538.55822
G0 F2400 X139.399 Y94.161
G0 X139.722 Y94.782
G0 X139.811 Y95.289
;TYPE:SKIN
G1 F402 X141.208 Y94.56 E3538.82295
G1 X142.661 Y93.948 E3539.08783
G1 X144.154 Y93.463 E3539.35155
G1 X145.315 Y93.191 E3539.55188
G1 X145.987 Y93.063 E3539.66681
G1 X147.283 Y92.905 E3539.88615
G1 X147.284 Y89.774 E3540.41216
G1 X151.081 Y89.774 E3541.05005
G1 X151.081 Y92.816 E3541.56111
G1 X153.337 Y93.246 E3541.94694
G1 X154.27 Y93.496 E3542.10921
G1 X154.742 Y93.628 E3542.19155
G1 X156.433 Y94.238 E3542.49356
G1 X157.856 Y94.907 E3542.75772
G1 X159.227 Y95.698 E3543.02364
G1 X160.51 Y96.589 E3543.28606
G1 X161.7 Y97.573 E3543.54548
G1 X162.836 Y98.685 E3543.81254
G1 X163.837 Y99.845 E3544.06995
G1 X164.773 Y101.131 E3544.33716
G1 X165.568 Y102.44 E3544.59445
G1 X166.281 Y103.87 E3544.8629
G1 X166.863 Y105.337 E3545.12804
G1 X167.312 Y106.825 E3545.38916
G1 X167.637 Y108.34 E3545.64947
G1 X167.839 Y109.922 E3545.91741
G1 X167.904 Y111.473 E3546.1782
G1 X167.843 Y113.055 E3546.44418
G1 X167.648 Y114.594 E3546.70479
G1 X167.32 Y116.15 E3546.97195
G1 X166.871 Y117.639 E3547.23323
G1 X166.298 Y119.092 E3547.49562
G1 X165.598 Y120.506 E3547.76069
G1 X164.787 Y121.848 E3548.02412
G1 X163.865 Y123.122 E3548.28832
G1 X162.846 Y124.3 E3548.54999
G1 X161.7 Y125.427 E3548.82002
G1 X160.51 Y126.411 E3549.07944
G1 X159.227 Y127.302 E3549.34186
G1 X157.847 Y128.098 E3549.6095
G1 X156.438 Y128.761 E3549.87111
G1 X154.971 Y129.309 E3550.1342
G1 X153.461 Y129.729 E3550.39751
G1 X151.905 Y130.026 E3550.66364
G1 X150.374 Y130.187 E3550.92226
G1 X148.774 Y130.221 E3551.19113
G1 X147.249 Y130.124 E3551.44784
G1 X145.656 Y129.889 E3551.71836
G1 X144.154 Y129.537 E3551.97754
G1 X142.661 Y129.052 E3552.24126
G1 X141.208 Y128.44 E3552.50614
G1 X139.811 Y127.711 E3552.77087
G1 X138.496 Y126.877 E3553.03247
G1 X137.254 Y125.935 E3553.29435
G1 X136.077 Y124.873 E3553.56068
G1 X135.025 Y123.754 E3553.81871
G1 X134.038 Y122.512 E3554.08523
G1 X133.182 Y121.225 E3554.3449
G1 X132.416 Y119.836 E3554.61138
G1 X131.777 Y118.404 E3554.87482
G1 X130.869 Y115.799 E3555.33829
G1 X129.626 Y116.01 E3555.5501
G1 X105.642 Y116.01 E3559.57941
G1 X103.695 Y115.803 E3559.90835
G1 X103.325 Y117.566 E3560.21099
G1 X102.735 Y119.529 E3560.55534
G1 X101.976 Y121.445 E3560.90157
G1 X101.066 Y123.29 E3561.24718
G1 X100.013 Y125.032 E3561.58915
G1 X98.8 Y126.706 E3561.93645
G1 X97.46 Y128.259 E3562.28105
G1 X95.98 Y129.714 E3562.62973
G1 X94.395 Y131.023 E3562.97508
G1 X92.722 Y132.186 E3563.31738
G1 X90.915 Y133.229 E3563.6679
G1 X89.087 Y134.089 E3564.00729
G1 X87.155 Y134.81 E3564.35373
G1 X85.178 Y135.36 E3564.69848
G1 X83.146 Y135.748 E3565.04602
G1 X81.133 Y135.96 E3565.38608
G1 X79.05 Y136.003 E3565.7361
G1 X77.041 Y135.877 E3566.07427
G1 X74.963 Y135.57 E3566.42716
G1 X72.999 Y135.11 E3566.76605
G1 X71.042 Y134.473 E3567.1118
G1 X69.142 Y133.673 E3567.45814
G1 X67.319 Y132.721 E3567.80365
G1 X65.589 Y131.625 E3568.14771
G1 X63.964 Y130.391 E3568.4905
G1 X62.433 Y129.011 E3568.83677
G1 X61.038 Y127.527 E3569.17895
G1 X59.769 Y125.929 E3569.52176
G1 X58.637 Y124.229 E3569.86489
G1 X57.635 Y122.41 E3570.21378
G1 X56.8 Y120.54 E3570.55783
G1 X56.124 Y118.607 E3570.90186
G1 X55.617 Y116.641 E3571.24296
G1 X55.27 Y114.594 E3571.59176
G1 X55.095 Y112.548 E3571.93674
G1 X55.092 Y110.502 E3572.28047
G1 X55.261 Y108.461 E3572.62453
G1 X55.602 Y106.429 E3572.97068
G1 X56.115 Y104.422 E3573.3187
G1 X56.777 Y102.516 E3573.65767
G1 X57.622 Y100.612 E3574.00763
G1 X58.587 Y98.849 E3574.34528
G1 X59.738 Y97.114 E3574.69507
G1 X61.008 Y95.506 E3575.03931
G1 X62.414 Y94.008 E3575.38446
G1 X63.957 Y92.614 E3575.7338
G1 X65.589 Y91.375 E3576.07804
G1 X67.319 Y90.279 E3576.4221
G1 X69.142 Y89.327 E3576.76761
G1 X71.042 Y88.527 E3577.11395
G1 X72.999 Y87.89 E3577.4597
G1 X74.963 Y87.43 E3577.79858
G1 X77.041 Y87.123 E3578.15148
G1 X79.05 Y86.997 E3578.48965
G1 X81.133 Y87.04 E3578.83967
G1 X83.146 Y87.252 E3579.17972
G1 X85.178 Y87.64 E3579.52727
G1 X87.155 Y88.19 E3579.87202
G1 X89.087 Y88.911 E3580.21846
G1 X90.915 Y89.771 E3580.55785
G1 X92.722 Y90.814 E3580.90837
G1 X94.403 Y91.982 E3581.25225
G1 X95.966 Y93.275 E3581.59304
G1 X97.449 Y94.726 E3581.9416
G1 X98.761 Y96.247 E3582.27906
G1 X99.975 Y97.915 E3582.62565
G1 X101.033 Y99.656 E3582.96791
G1 X101.959 Y101.514 E3583.31667
G1 X102.716 Y103.419 E3583.66105
G1 X103.308 Y105.378 E3584.00487
G1 X103.7 Y107.21 E3584.31961
G1 X105.764 Y106.99 E3584.66832
G1 X129.625 Y106.99 E3588.67697
G1 X130.87 Y107.2 E3588.88909
G1 X131.766 Y104.624 E3589.34729
G1 X132.399 Y103.194 E3589.61001
G1 X133.156 Y101.819 E3589.87371
G1 X134.027 Y100.505 E3590.13855
G1 X134.996 Y99.278 E3590.40122
G1 X136.07 Y98.132 E3590.66508
G1 X137.247 Y97.07 E3590.93141
G1 X138.499 Y96.121 E3591.19534
G1 X139.811 Y95.289 E3591.45634
G0 F2400 X165.416 Y121.386
G1 F402 X159.055 Y127.746 E3592.96752
G1 X158.949 Y127.852
G0 F2400 X157.238 Y128.715
G1 F402 X166.404 Y119.549 E3595.14525
G1 X166.51 Y119.443
G0 F2400 X167.012 Y118.092
G1 F402 X155.777 Y129.327 E3597.81455
G1 X155.671 Y129.433
G0 F2400 X154.507 Y129.749
G1 F402 X167.427 Y116.829 E3600.88418
G0 F2400 X167.723 Y115.684
G1 F402 X153.353 Y130.054 E3604.29832
G0 F2400 X152.305 Y130.254
G1 F402 X167.947 Y114.612 E3608.01467
G0 F2400 X168.07 Y113.641
G1 F402 X151.322 Y130.389 E3611.99379
G0 F2400 X150.376 Y130.486
G1 F402 X168.155 Y112.707 E3616.21787
G0 F2400 X168.188 Y111.825
G1 F402 X149.509 Y130.505 E3620.65589
G0 F2400 X148.651 Y130.514
G1 F402 X168.181 Y110.983 E3625.2961
G0 F2400 X168.147 Y110.169
G1 F402 X147.853 Y130.463 E3630.11771
G0 F2400 X147.068 Y130.4
G1 F402 X168.072 Y109.395 E3635.10812
G0 F2400 X167.976 Y108.643
G1 F402 X146.328 Y130.291 E3640.25142
G0 F2400 X145.589 Y130.182
G1 F402 X167.853 Y107.918 E3645.54108
G0 F2400 X167.703 Y107.22
G1 F402 X144.901 Y130.021 E3650.95844
G0 F2400 X144.215 Y129.859
G1 F402 X167.537 Y106.536 E3656.49958
G0 F2400 X167.341 Y105.884
G1 F402 X143.564 Y129.661 E3662.14871
G0 F2400 X142.923 Y129.453
G1 F402 X167.143 Y105.233 E3667.90309
G0 F2400 X166.902 Y104.626
G1 F402 X142.301 Y129.227 E3673.74799
G0 F2400 X141.704 Y128.975
G1 F402 X166.661 Y104.018 E3679.67747
G0 F2400 X166.398 Y103.433
G1 F402 X141.108 Y128.723 E3685.68607
G0 F2400 X140.548 Y128.434
G1 F402 X166.115 Y102.867 E3691.76048
G0 F2400 X165.833 Y102.301
G1 F402 X139.991 Y128.143 E3697.90022
G0 F2400 X139.449 Y127.837
G1 F402 X165.513 Y101.773 E3704.09271
G0 F2400 X165.192 Y101.245
G1 F402 X138.929 Y127.508 E3710.33248
G0 F2400 X138.409 Y127.179
G1 F402 X164.854 Y100.735 E3716.61538
G0 F2400 X164.496 Y100.244
G1 F402 X137.921 Y126.819 E3722.92927
G0 F2400 X137.438 Y126.454
G1 F402 X164.139 Y99.752 E3729.27323
G0 F2400 X163.753 Y99.29
G1 F402 X136.964 Y126.079 E3735.63797
G0 F2400 X136.518 Y125.676
G1 F402 X163.36 Y98.834 E3742.0153
G0 F2400 X162.96 Y98.386
G1 F402 X136.072 Y125.273 E3748.40345
G0 F2400 X135.645 Y124.852
G1 F402 X162.531 Y97.966 E3754.79123
G0 F2400 X162.102 Y97.546
G1 F402 X135.234 Y124.415 E3761.17486
G0 F2400 X134.823 Y123.977
G1 F402 X161.654 Y97.146 E3767.54958
G0 F2400 X161.189 Y96.762
G1 F402 X134.445 Y123.507 E3773.90375
G0 F2400 X134.069 Y123.034
G1 F402 X160.725 Y96.378 E3780.2369
G0 F2400 X160.227 Y96.027
G1 F402 X133.703 Y122.552 E3786.5388
G0 F2400 X133.365 Y122.041
G1 F402 X159.726 Y95.68 E3792.80185
G0 F2400 X159.214 Y95.344
G1 F402 X133.026 Y121.531 E3799.02368
G0 F2400 X132.713 Y120.996
G1 F402 X158.675 Y95.034 E3805.19194
G0 F2400 X158.137 Y94.724
G1 F402 X132.411 Y120.449 E3811.30401
G0 F2400 X132.114 Y119.898
G1 F402 X157.57 Y94.441 E3817.35216
G0 F2400 X156.994 Y94.169
G1 F402 X131.852 Y119.311 E3823.3256
G0 F2400 X131.591 Y118.724
G1 F402 X156.407 Y93.908 E3829.22158
G0 F2400 X155.783 Y93.683
G1 F402 X131.356 Y118.11 E3835.02514
G0 F2400 X131.137 Y117.481
G1 F402 X155.159 Y93.459 E3840.73247
G0 F2400 X154.516 Y93.253
G1 F402 X130.917 Y116.852 E3846.33931
G0 F2400 X130.698 Y116.223
G1 F402 X153.848 Y93.072 E3851.83959
G0 F2400 X153.164 Y92.908
G1 F402 X129.785 Y116.287 E3857.39415
G0 F2400 X128.914 Y116.309
G1 F402 X152.452 Y92.772 E3862.98638
G0 F2400 X151.74 Y92.635
G1 F402 X128.066 Y116.309 E3868.61103
G0 F2400 X127.217 Y116.309
G1 F402 X151.38 Y92.147 E3874.35175
G0 F2400 X151.38 Y91.298
G1 F402 X126.369 Y116.309 E3880.29406
G0 F2400 X125.52 Y116.309
G1 F402 X151.38 Y90.45 E3886.43797
G0 F2400 X151.38 Y89.601
G1 F402 X124.672 Y116.309 E3892.78346
G0 F2400 X123.823 Y116.309
G1 F402 X150.658 Y89.474 E3899.15913
G0 F2400 X149.81 Y89.474
G1 F402 X146.983 Y92.301 E3899.83079
G0 F2400 X146.598 Y92.686
G1 F402 X122.975 Y116.309 E3905.44333
G0 F2400 X122.126 Y116.309
G1 F402 X145.606 Y92.83 E3911.02178
G0 F2400 X144.519 Y93.068
G1 F402 X121.278 Y116.309 E3916.54356
G0 F2400 X120.429 Y116.309
G1 F402 X129.991 Y106.747 E3918.81537
G0 F2400 X129.201 Y106.689
G1 F402 X119.58 Y116.309 E3921.10109
G0 F2400 X118.732 Y116.309
G1 F402 X128.352 Y106.689 E3923.38668
G0 F2400 X127.504 Y106.689
G1 F402 X117.883 Y116.309 E3925.6724
G0 F2400 X117.035 Y116.309
G1 F402 X126.655 Y106.689 E3927.95799
G0 F2400 X125.807 Y106.689
G1 F402 X116.186 Y116.309 E3930.24371
G0 F2400 X115.338 Y116.309
G1 F402 X124.958 Y106.689 E3932.5293
G0 F2400 X124.109 Y106.689
G1 F402 X114.489 Y116.309 E3934.8149
G0 F2400 X113.641 Y116.309
G1 F402 X123.261 Y106.689 E3937.10049
G0 F2400 X122.412 Y106.689
G1 F402 X112.792 Y116.309 E3939.38609
G0 F2400 X111.944 Y116.309
G1 F402 X121.564 Y106.689 E3941.67168
G0 F2400 X120.715 Y106.689
G1 F402 X111.095 Y116.309 E3943.95728
G0 F2400 X110.247 Y116.309
G1 F402 X119.867 Y106.689 E3946.24287
G0 F2400 X119.018 Y106.689
G1 F402 X109.398 Y116.309 E3948.52847
G0 F2400 X108.55 Y116.309
G1 F402 X118.17 Y106.689 E3950.81406
G0 F2400 X117.321 Y106.689
G1 F402 X107.701 Y116.309 E3953.09966
G0 F2400 X106.853 Y116.309
G1 F402 X116.473 Y106.689 E3955.38525
G0 F2400 X115.624 Y106.689
G1 F402 X106.004 Y116.309 E3957.67085
G0 F2400 X105.201 Y116.264
G1 F402 X114.776 Y106.689 E3959.94575
G0 F2400 X113.927 Y106.689
G1 F402 X104.434 Y116.183 E3962.20129
G0 F2400 X103.784 Y116.833
G1 F402 X84.899 Y135.717 E3966.68802
G0 F2400 X83.85 Y135.917
G1 F402 X113.079 Y106.689 E3973.63236
G0 F2400 X112.23 Y106.689
G1 F402 X82.838 Y136.081 E3980.61554
G0 F2400 X81.89 Y136.181
G1 F402 X111.382 Y106.689 E3987.62248
G0 F2400 X110.533 Y106.689
G1 F402 X80.96 Y136.263 E3994.64879
G0 F2400 X80.093 Y136.281
G1 F402 X109.684 Y106.689 E4001.67937
G0 F2400 X108.836 Y106.689
G1 F402 X79.227 Y136.299 E4008.71423
G0 F2400 X78.413 Y136.263
G1 F402 X107.987 Y106.689 E4015.74065
G0 F2400 X107.139 Y106.689
G1 F402 X77.615 Y136.213 E4022.7552
G0 F2400 X76.832 Y136.148
G1 F402 X106.29 Y106.689 E4029.75418
G0 F2400 X105.406 Y106.725
G1 F402 X76.092 Y136.039 E4036.71883
G0 F2400 X75.352 Y135.93
G1 F402 X104.456 Y106.826 E4043.63359
G0 F2400 X103.869 Y106.565
G1 F402 X74.633 Y135.801 E4050.57971
G0 F2400 X73.946 Y135.64
G1 F402 X103.719 Y105.867 E4057.65341
G0 F2400 X103.56 Y105.177
G1 F402 X73.259 Y135.478 E4064.85256
G0 F2400 X72.595 Y135.294
G1 F402 X103.363 Y104.525 E4072.16279
G0 F2400 X103.166 Y103.873
G1 F402 X71.955 Y135.085 E4079.57826
G0 F2400 X71.314 Y134.877
G1 F402 X102.963 Y103.229 E4087.09756
G0 F2400 X102.721 Y102.622
G1 F402 X70.691 Y134.652 E4094.7075
G0 F2400 X70.094 Y134.4
G1 F402 X102.479 Y102.015 E4102.40178
G0 F2400 X102.237 Y101.409
G1 F402 X69.497 Y134.148 E4110.18029
G0 F2400 X68.909 Y133.888
G1 F402 X101.957 Y100.841 E4118.03198
G0 F2400 X101.674 Y100.274
G1 F402 X68.351 Y133.597 E4125.94912
G0 F2400 X67.794 Y133.306
G1 F402 X101.392 Y99.708 E4133.9316
G0 F2400 X101.085 Y99.166
G1 F402 X67.237 Y133.015 E4141.97359
G0 F2400 X66.712 Y132.691
G1 F402 X100.764 Y98.639 E4150.06393
G0 F2400 X100.444 Y98.111
G1 F402 X66.192 Y132.362 E4158.20167
G0 F2400 X65.673 Y132.033
G1 F402 X100.111 Y97.595 E4166.38372
G0 F2400 X99.754 Y97.104
G1 F402 X65.172 Y131.685 E4174.59987
G0 F2400 X64.69 Y131.319
G1 F402 X99.396 Y96.613 E4182.84559
G0 F2400 X99.039 Y96.121
G1 F402 X64.207 Y130.954 E4191.12137
G0 F2400 X63.728 Y130.584
G1 F402 X98.651 Y95.661 E4199.41865
G0 F2400 X98.258 Y95.206
G1 F402 X63.283 Y130.181 E4207.72829
G0 F2400 X62.837 Y129.778
G1 F402 X97.864 Y94.75 E4216.0504
G0 F2400 X97.454 Y94.312
G1 F402 X62.39 Y129.376 E4224.38118
G0 F2400 X61.967 Y128.951
G1 F402 X97.026 Y93.892 E4232.71078
G0 F2400 X96.597 Y93.473
G1 F402 X61.555 Y128.514 E4241.03621
G0 F2400 X61.144 Y128.076
G1 F402 X96.168 Y93.053 E4249.35737
G0 F2400 X95.704 Y92.669
G1 F402 X60.74 Y127.632 E4257.66427
G0 F2400 X60.364 Y127.159
G1 F402 X95.239 Y92.285 E4265.95003
G0 F2400 X94.774 Y91.901
G1 F402 X59.988 Y126.687 E4274.21476
G0 F2400 X59.613 Y126.214
G1 F402 X94.289 Y91.537 E4282.45348
G0 F2400 X93.789 Y91.189
G1 F402 X59.266 Y125.712 E4290.65573
G0 F2400 X58.926 Y125.203
G1 F402 X93.289 Y90.841 E4298.81984
G0 F2400 X92.78 Y90.501
G1 F402 X58.588 Y124.694 E4306.94356
G0 F2400 X58.263 Y124.17
G1 F402 X92.242 Y90.19 E4315.01668
G0 F2400 X91.704 Y89.88
G1 F402 X57.962 Y123.622 E4323.03337
G0 F2400 X57.66 Y123.076
G1 F402 X91.166 Y89.569 E4330.99411
G0 F2400 X90.598 Y89.289
G1 F402 X57.359 Y122.528 E4338.89129
G0 F2400 X57.097 Y121.941
G1 F402 X90.021 Y89.018 E4346.71352
G0 F2400 X89.443 Y88.747
G1 F402 X56.835 Y121.355 E4354.46078
G0 F2400 X56.574 Y120.768
G1 F402 X88.843 Y88.499 E4362.12751
G0 F2400 X88.225 Y88.268
G1 F402 X56.345 Y120.148 E4369.70181
G0 F2400 X56.125 Y119.519
G1 F402 X87.607 Y88.037 E4377.18155
G0 F2400 X86.97 Y87.826
G1 F402 X55.905 Y118.89 E4384.5621
G0 F2400 X55.717 Y118.231
G1 F402 X86.306 Y87.641 E4391.82979
G0 F2400 X85.642 Y87.457
G1 F402 X55.543 Y117.556 E4398.98095
G0 F2400 X55.369 Y116.881
G1 F402 X84.958 Y87.292 E4406.01094
G0 F2400 X84.246 Y87.156
G1 F402 X55.233 Y116.169 E4412.90407
G0 F2400 X55.11 Y115.443
G1 F402 X83.534 Y87.02 E4419.65715
G0 F2400 X82.793 Y86.911
G1 F402 X54.987 Y114.718 E4426.26364
G0 F2400 X54.913 Y113.943
G1 F402 X82.025 Y86.831 E4432.70512
G0 F2400 X81.258 Y86.749
G1 F402 X54.846 Y113.161 E4438.98029
G0 F2400 X54.795 Y112.364
G1 F402 X80.435 Y86.724 E4445.07205
G0 F2400 X79.603 Y86.707
G1 F402 X54.793 Y111.517 E4450.9666
G0 F2400 X54.792 Y110.67
G1 F402 X78.749 Y86.713 E4456.6585
G0 F2400 X77.843 Y86.771
G1 F402 X54.852 Y109.762 E4462.12088
G0 F2400 X54.928 Y108.837
G1 F402 X76.929 Y86.836 E4467.34805
G0 F2400 X75.934 Y86.982
G1 F402 X55.058 Y107.859 E4472.30805
G0 F2400 X55.229 Y106.839
G1 F402 X74.939 Y87.129 E4476.99091
G0 F2400 X73.835 Y87.384
G1 F402 X55.464 Y105.755 E4481.35564
G0 F2400 X55.755 Y104.616
G1 F402 X72.701 Y87.67 E4485.3818
G1 X72.807 Y87.564
G0 F2400 X71.443 Y88.079
G1 F402 X56.165 Y103.357 E4489.01167
G1 X56.059 Y103.463
G0 F2400 X56.678 Y101.995
G1 F402 X70.061 Y88.613 E4492.19119
G1 X70.167 Y88.507
G0 F2400 X68.505 Y89.321
G1 F402 X57.361 Y100.465 E4494.83887
G1 X57.255 Y100.571
G0 F2400 X58.42 Y98.557
G1 F402 X66.598 Y90.378 E4496.78198
G1 X66.704 Y90.272
G0 F2400 X63.568 Y92.56
G1 F402 X60.63 Y95.499 E4497.48013
G1 X60.524 Y95.605
G0 F2400 X86.032 Y135.433
G1 F402 X103.525 Y117.94 E4501.63626
G1 X103.631 Y117.834
G0 F2400 X103.161 Y119.153
G1 F402 X87.207 Y135.106 E4505.42662
G1 X87.101 Y135.212
G0 F2400 X88.556 Y134.606
G1 F402 X102.678 Y120.483 E4508.78195
G1 X102.784 Y120.377
G0 F2400 X102.058 Y121.952
G1 F402 X90.04 Y133.97 E4511.63728
G1 X89.934 Y134.076
G0 F2400 X91.793 Y133.066
G1 F402 X101.18 Y123.679 E4513.86752
G1 X101.286 Y123.573
G0 F2400 X99.61 Y126.097
G1 F402 X94.151 Y131.556 E4515.16451
G1 X94.045 Y131.662
G0 F2400 X104.14 Y116.414
G0 X136.29 Y104.926
G0 X131.091 Y105.648
G1 F402 X143.322 Y93.417 E4518.07045
G1 X143.428 Y93.311
G0 F2400 X141.984 Y93.906
G1 F402 X131.57 Y104.32 E4520.54469
G1 X131.464 Y104.426
G0 F2400 X132.311 Y102.73
G1 F402 X140.398 Y94.644 E4522.46594
G1 X140.504 Y94.538
G0 F2400 X138.297 Y95.896
G1 F402 X133.624 Y100.568 E4523.57607
G1 X133.518 Y100.674
G0 F2400 X146.722 Y92.408
G0 X146.983 Y91.452
G1 F402 X148.961 Y89.474 E4524.04602
G0 F2400 X148.113 Y89.474
G1 F402 X146.983 Y90.604 E4524.3145
G0 F2400 X146.983 Y89.755
G1 F402 X147.264 Y89.474 E4524.38126
G0 F2400 X147.293 Y89.784
;MESH:NONMESH
G0 F600 X147.293 Y89.784 Z2.494
G0 F2400 X146.722 Y92.408
G0 X130.497 Y106.569
G0 X104.143 Y106.599
G0 X101.464 Y99.42
G0 X101.554 Y99.376
;TIME_ELAPSED:9618.236166
;LAYER:6
;TYPE:WALL-INNER
;MESH:[RUG]_ABU3-35_sulfinamide.stl
G1 F600 X102.495 Y101.266 E4524.73596
G1 X103.271 Y103.216 E4525.08854
G1 X103.878 Y105.224 E4525.44096
G1 X104.166 Y106.571 E4525.67237
G1 X105.777 Y106.4 E4525.94454
G1 X129.675 Y106.4 E4529.95941
G1 X130.477 Y106.535 E4530.09604
G1 X131.215 Y104.413 E4530.47348
G1 X131.876 Y102.923 E4530.74732
G1 X132.644 Y101.522 E4531.01574
G1 X133.546 Y100.161 E4531.29004
G1 X134.546 Y98.896 E4531.56095
G1 X135.653 Y97.715 E4531.83289
G1 X136.869 Y96.617 E4532.10813
G1 X138.165 Y95.635 E4532.38131
G1 X139.517 Y94.776 E4532.65041
G1 X140.959 Y94.024 E4532.92363
G1 X142.454 Y93.395 E4533.19611
G1 X143.99 Y92.896 E4533.46744
G1 X145.409 Y92.563 E4533.71231
G1 X146.456 Y92.366 E4533.89129
G1 X146.456 Y89.184 E4534.42586
G1 X151.907 Y89.184 E4535.34163
G1 X151.907 Y92.373 E4535.87738
G1 X153.22 Y92.624 E4536.10196
G1 X154.303 Y92.892 E4536.28939
G1 X155.175 Y93.138 E4536.44161
G1 X156.656 Y93.69 E4536.70714
G1 X158.13 Y94.383 E4536.98077
G1 X159.535 Y95.194 E4537.25331
G1 X160.87 Y96.121 E4537.52636
G1 X162.098 Y97.137 E4537.79412
G1 X163.267 Y98.282 E4538.06902
G1 X164.304 Y99.483 E4538.3356
G1 X165.255 Y100.79 E4538.60715
G1 X166.095 Y102.173 E4538.87899
G1 X166.816 Y103.621 E4539.15074
G1 X167.418 Y105.135 E4539.42447
G1 X167.883 Y106.673 E4539.6944
G1 X168.22 Y108.249 E4539.96515
G1 X168.426 Y109.866 E4540.23901
G1 X168.494 Y111.468 E4540.50838
G1 X168.431 Y113.103 E4540.78327
G1 X168.231 Y114.694 E4541.05266
G1 X167.895 Y116.285 E4541.32584
G1 X167.429 Y117.834 E4541.5976
G1 X166.839 Y119.329 E4541.86761
G1 X166.115 Y120.792 E4542.14184
G1 X165.286 Y122.163 E4542.411
G1 X164.331 Y123.483 E4542.68471
G1 X163.28 Y124.702 E4542.95511
G1 X162.098 Y125.863 E4543.23346
G1 X160.87 Y126.879 E4543.50122
G1 X159.535 Y127.806 E4543.77427
G1 X158.13 Y128.617 E4544.04681
G1 X156.656 Y129.31 E4544.32044
G1 X155.157 Y129.869 E4544.58922
G1 X153.59 Y130.306 E4544.86252
G1 X152.005 Y130.608 E4545.13359
G1 X150.399 Y130.777 E4545.40489
G1 X148.773 Y130.811 E4545.67811
G1 X147.174 Y130.71 E4545.94728
G1 X145.553 Y130.471 E4546.22255
G1 X143.99 Y130.104 E4546.49228
G1 X142.454 Y129.605 E4546.7636
G1 X140.959 Y128.976 E4547.03609
G1 X139.517 Y128.224 E4547.30931
G1 X138.162 Y127.363 E4547.57902
G1 X136.876 Y126.388 E4547.85014
G1 X135.662 Y125.293 E4548.1248
G1 X134.58 Y124.142 E4548.39019
G1 X133.564 Y122.862 E4548.66474
G1 X132.677 Y121.53 E4548.93359
G1 X131.893 Y120.109 E4549.20624
G1 X131.229 Y118.622 E4549.47983
G1 X130.476 Y116.464 E4549.86381
G1 X129.676 Y116.6 E4550.00014
G1 X105.633 Y116.6 E4554.03937
G1 X104.164 Y116.447 E4554.28749
G1 X103.895 Y117.718 E4554.50575
G1 X103.294 Y119.719 E4554.85675
G1 X102.521 Y121.675 E4555.21009
G1 X101.59 Y123.561 E4555.56344
G1 X100.5 Y125.364 E4555.9174
G1 X99.267 Y127.066 E4556.27048
G1 X97.895 Y128.66 E4556.62381
G1 X96.371 Y130.156 E4556.98258
G1 X94.757 Y131.49 E4557.33436
G1 X93.036 Y132.686 E4557.68645
G1 X91.198 Y133.747 E4558.04299
G1 X89.305 Y134.638 E4558.39448
G1 X87.341 Y135.37 E4558.74661
G1 X85.307 Y135.937 E4559.10135
G1 X83.246 Y136.33 E4559.45383
G1 X81.158 Y136.55 E4559.80656
G1 X79.049 Y136.593 E4560.16094
G1 X76.966 Y136.463 E4560.51157
G1 X74.863 Y136.152 E4560.86872
G1 X72.833 Y135.676 E4561.21901
G1 X70.834 Y135.026 E4561.57215
G1 X68.893 Y134.209 E4561.92594
G1 X67.025 Y133.234 E4562.27994
G1 X65.255 Y132.111 E4562.6321
G1 X63.586 Y130.844 E4562.98414
G1 X62.012 Y129.425 E4563.34016
G1 X60.606 Y127.929 E4563.68507
G1 X59.291 Y126.275 E4564.04006
G1 X58.134 Y124.54 E4564.39041
G1 X57.11 Y122.681 E4564.74697
G1 X56.252 Y120.761 E4565.10027
G1 X55.563 Y118.788 E4565.45136
G1 X55.039 Y116.762 E4565.80293
G1 X54.684 Y114.672 E4566.15908
G1 X54.506 Y112.581 E4566.51164
G1 X54.502 Y110.482 E4566.86427
G1 X54.674 Y108.391 E4567.21674
G1 X55.023 Y106.31 E4567.57123
G1 X55.545 Y104.27 E4567.925
G1 X56.232 Y102.288 E4568.27741
G1 X57.083 Y100.37 E4568.62992
G1 X58.088 Y98.535 E4568.98141
G1 X59.257 Y96.771 E4569.33693
G1 X60.557 Y95.126 E4569.68917
G1 X61.995 Y93.591 E4570.04254
G1 X63.579 Y92.161 E4570.40105
G1 X65.255 Y90.889 E4570.75452
G1 X67.025 Y89.766 E4571.10669
G1 X68.893 Y88.791 E4571.46069
G1 X70.834 Y87.974 E4571.81448
G1 X72.833 Y87.324 E4572.16762
G1 X74.863 Y86.848 E4572.51791
G1 X76.966 Y86.537 E4572.87506
G1 X79.049 Y86.407 E4573.22568
G1 X81.158 Y86.45 E4573.58007
G1 X83.246 Y86.67 E4573.9328
G1 X85.307 Y87.063 E4574.28528
G1 X87.341 Y87.63 E4574.64002
G1 X89.305 Y88.362 E4574.99215
G1 X91.198 Y89.253 E4575.34364
G1 X93.036 Y90.314 E4575.70018
G1 X94.757 Y91.51 E4576.05227
G1 X96.364 Y92.839 E4576.4026
G1 X97.88 Y94.323 E4576.75901
G1 X99.227 Y95.884 E4577.10539
G1 X100.461 Y97.578 E4577.45749
G1 X101.554 Y99.376 E4577.81099
G0 F2400 X101.464 Y99.419
G0 X104.143 Y106.603
G0 X130.497 Y106.569
G0 X135.721 Y97.788
G0 X135.23 Y97.289
;TYPE:WALL-OUTER
G1 F600 X136.491 Y96.151 E4578.09635
G1 X137.815 Y95.147 E4578.3755
G1 X139.222 Y94.253 E4578.65556
G1 X140.701 Y93.481 E4578.93584
G1 X142.246 Y92.831 E4579.21744
G1 X143.824 Y92.319 E4579.49615
G1 X145.298 Y91.973 E4579.75051
G1 X145.856 Y91.868 E4579.8459
G1 X145.856 Y88.584 E4580.39761
G1 X152.507 Y88.584 E4581.51498
G1 X152.507 Y91.877 E4582.0682
G1 X153.345 Y92.037 E4582.21153
G1 X154.458 Y92.313 E4582.40418
G1 X155.362 Y92.568 E4582.56197
G1 X156.892 Y93.138 E4582.83627
G1 X158.413 Y93.853 E4583.11863
G1 X159.86 Y94.688 E4583.39929
G1 X161.222 Y95.635 E4583.67798
G1 X162.508 Y96.698 E4583.95828
G1 X163.7 Y97.866 E4584.23865
G1 X164.775 Y99.11 E4584.51487
G1 X165.759 Y100.463 E4584.79593
G1 X166.617 Y101.875 E4585.0735
G1 X167.367 Y103.381 E4585.35615
G1 X167.983 Y104.933 E4585.63667
G1 X168.466 Y106.527 E4585.91649
G1 X168.811 Y108.144 E4586.19426
G1 X169.024 Y109.812 E4586.47676
G1 X169.095 Y111.478 E4586.7569
G1 X169.03 Y113.144 E4587.037
G1 X168.823 Y114.796 E4587.31671
G1 X168.476 Y116.44 E4587.59899
G1 X167.999 Y118.024 E4587.8769
G1 X167.386 Y119.577 E4588.1574
G1 X166.646 Y121.073 E4588.43779
G1 X165.782 Y122.502 E4588.71833
G1 X164.804 Y123.853 E4588.99853
G1 X163.714 Y125.117 E4589.27893
G1 X162.508 Y126.302 E4589.56298
G1 X161.222 Y127.365 E4589.84328
G1 X159.86 Y128.312 E4590.12197
G1 X158.413 Y129.147 E4590.40264
G1 X156.892 Y129.862 E4590.68499
G1 X155.338 Y130.441 E4590.9636
G1 X153.732 Y130.889 E4591.24371
G1 X152.084 Y131.203 E4591.52555
G1 X150.439 Y131.376 E4591.80343
G1 X148.76 Y131.412 E4592.08557
G1 X147.108 Y131.307 E4592.36367
G1 X145.448 Y131.062 E4592.64557
G1 X143.824 Y130.681 E4592.92581
G1 X142.246 Y130.169 E4593.20452
G1 X140.701 Y129.519 E4593.48611
G1 X139.222 Y128.747 E4593.7664
G1 X137.815 Y127.853 E4594.04645
G1 X136.491 Y126.849 E4594.32561
G1 X135.246 Y125.727 E4594.60717
G1 X134.125 Y124.534 E4594.88219
G1 X133.083 Y123.222 E4595.16367
G1 X132.161 Y121.837 E4595.44319
G1 X131.353 Y120.371 E4595.72441
G1 X130.674 Y118.851 E4596.00409
G1 X130.077 Y117.141 E4596.30837
G1 X129.73 Y117.2 E4596.36751
G1 X105.177 Y117.2 E4600.49241
G1 X105.177 Y117.156 E4600.4998
G1 X104.639 Y117.1 E4600.59068
G1 X104.476 Y117.869 E4600.72274
G1 X103.862 Y119.916 E4601.08177
G1 X103.07 Y121.919 E4601.44363
G1 X102.116 Y123.85 E4601.80546
G1 X101.002 Y125.694 E4602.1674
G1 X99.739 Y127.437 E4602.52902
G1 X98.335 Y129.068 E4602.89056
G1 X96.774 Y130.6 E4603.25801
G1 X95.115 Y131.972 E4603.61969
G1 X93.355 Y133.195 E4603.97974
G1 X91.481 Y134.277 E4604.34328
G1 X89.541 Y135.19 E4604.70349
G1 X87.522 Y135.942 E4605.06545
G1 X85.449 Y136.52 E4605.427
G1 X83.325 Y136.925 E4605.79026
G1 X81.198 Y137.149 E4606.14957
G1 X79.035 Y137.194 E4606.51303
G1 X76.9 Y137.06 E4606.87242
G1 X74.758 Y136.743 E4607.23619
G1 X72.667 Y136.253 E4607.597
G1 X70.626 Y135.59 E4607.95752
G1 X68.635 Y134.752 E4608.32043
G1 X66.727 Y133.755 E4608.6821
G1 X64.911 Y132.603 E4609.0434
G1 X63.201 Y131.305 E4609.40406
G1 X61.596 Y129.859 E4609.767
G1 X60.151 Y128.321 E4610.12153
G1 X58.807 Y126.63 E4610.48442
G1 X57.616 Y124.844 E4610.84506
G1 X56.574 Y122.953 E4611.20779
G1 X55.697 Y120.99 E4611.56899
G1 X54.987 Y118.957 E4611.93076
G1 X54.451 Y116.884 E4612.29048
G1 X54.089 Y114.753 E4612.65362
G1 X53.906 Y112.609 E4613.01512
G1 X53.902 Y110.458 E4613.37649
G1 X54.078 Y108.314 E4613.73789
G1 X54.434 Y106.191 E4614.09953
G1 X54.971 Y104.092 E4614.46352
G1 X55.67 Y102.076 E4614.82199
G1 X56.546 Y100.102 E4615.18481
G1 X57.577 Y98.219 E4615.54547
G1 X58.771 Y96.419 E4615.90835
G1 X60.1 Y94.736 E4616.26862
G1 X61.572 Y93.165 E4616.6303
G1 X63.201 Y91.695 E4616.99893
G1 X64.911 Y90.397 E4617.3596
G1 X66.727 Y89.245 E4617.72089
G1 X68.635 Y88.248 E4618.08256
G1 X70.626 Y87.41 E4618.44547
G1 X72.667 Y86.747 E4618.806
G1 X74.758 Y86.257 E4619.1668
G1 X76.9 Y85.94 E4619.53058
G1 X79.035 Y85.806 E4619.88996
G1 X81.198 Y85.851 E4620.25342
G1 X83.325 Y86.075 E4620.61274
G1 X85.449 Y86.48 E4620.976
G1 X87.522 Y87.058 E4621.33754
G1 X89.541 Y87.81 E4621.6995
G1 X91.481 Y88.723 E4622.05971
G1 X93.355 Y89.805 E4622.42325
G1 X95.115 Y91.028 E4622.78331
G1 X96.774 Y92.4 E4623.14498
G1 X98.313 Y93.907 E4623.50685
G1 X99.698 Y95.511 E4623.86288
G1 X100.965 Y97.251 E4624.22448
G1 X102.076 Y99.079 E4624.58386
G1 X103.042 Y101.02 E4624.9481
G1 X103.838 Y103.02 E4625.30973
G1 X104.461 Y105.078 E4625.67097
G1 X104.64 Y105.917 E4625.81509
G1 X105.177 Y105.86 E4625.90582
G1 X105.177 Y105.8 E4625.9159
G1 X129.726 Y105.8 E4630.04013
G1 X130.077 Y105.859 E4630.09992
G1 X130.657 Y104.191 E4630.39661
G1 X131.334 Y102.664 E4630.67722
G1 X132.133 Y101.206 E4630.95654
G1 X133.06 Y99.808 E4631.23834
G1 X134.089 Y98.506 E4631.51715
G1 X135.23 Y97.289 E4631.79741
G0 F2400 X135.378 Y97.155
G0 X135.846 Y97.676
G0 X136.068 Y98.134
;TYPE:SKIN
G1 F402 X137.247 Y97.07 E4632.06421
G1 X138.499 Y96.121 E4632.32814
G1 X139.811 Y95.289 E4632.58914
G1 X141.208 Y94.56 E4632.85387
G1 X142.661 Y93.948 E4633.11874
G1 X144.154 Y93.463 E4633.38247
G1 X145.524 Y93.142 E4633.61886
G1 X147.046 Y92.856 E4633.87904
G1 X147.046 Y89.774 E4634.39681
G1 X151.317 Y89.774 E4635.11434
G1 X151.317 Y92.862 E4635.63312
G1 X151.398 Y92.877 E4635.64696
G1 X153.11 Y93.204 E4635.93978
G1 X154.143 Y93.46 E4636.11857
G1 X154.992 Y93.699 E4636.26675
G1 X156.438 Y94.239 E4636.52606
G1 X157.847 Y94.902 E4636.78767
G1 X159.227 Y95.698 E4637.05531
G1 X160.51 Y96.589 E4637.31774
G1 X161.7 Y97.573 E4637.57715
G1 X162.836 Y98.686 E4637.84433
G1 X163.835 Y99.841 E4638.10089
G1 X164.767 Y101.123 E4638.36716
G1 X165.572 Y102.448 E4638.62762
G1 X166.283 Y103.875 E4638.89547
G1 X166.858 Y105.322 E4639.15706
G1 X167.311 Y106.822 E4639.4203
G1 X167.636 Y108.337 E4639.68061
G1 X167.838 Y109.919 E4639.94854
G1 X167.903 Y111.47 E4640.20934
G1 X167.842 Y113.054 E4640.47565
G1 X167.649 Y114.594 E4640.73639
G1 X167.321 Y116.147 E4641.00305
G1 X166.872 Y117.636 E4641.26433
G1 X166.298 Y119.089 E4641.52679
G1 X165.595 Y120.512 E4641.79344
G1 X164.794 Y121.836 E4642.05341
G1 X163.866 Y123.118 E4642.31929
G1 X162.847 Y124.3 E4642.58147
G1 X161.7 Y125.427 E4642.85162
G1 X160.51 Y126.411 E4643.11103
G1 X159.227 Y127.302 E4643.37345
G1 X157.847 Y128.098 E4643.6411
G1 X156.438 Y128.761 E4643.90271
G1 X154.971 Y129.309 E4644.1658
G1 X153.461 Y129.729 E4644.42911
G1 X151.905 Y130.026 E4644.69523
G1 X150.374 Y130.187 E4644.95386
G1 X148.774 Y130.221 E4645.22272
G1 X147.249 Y130.124 E4645.47944
G1 X145.656 Y129.889 E4645.74996
G1 X144.154 Y129.537 E4646.00913
G1 X142.661 Y129.052 E4646.27286
G1 X141.208 Y128.44 E4646.53773
G1 X139.811 Y127.711 E4646.80246
G1 X138.496 Y126.877 E4647.06407
G1 X137.254 Y125.935 E4647.32595
G1 X136.077 Y124.873 E4647.59228
G1 X135.027 Y123.756 E4647.84983
G1 X134.039 Y122.512 E4648.11671
G1 X133.184 Y121.227 E4648.37601
G1 X132.42 Y119.842 E4648.64175
G1 X131.776 Y118.402 E4648.90676
G1 X130.869 Y115.799 E4649.36985
G1 X129.626 Y116.01 E4649.58166
G1 X105.656 Y116.01 E4653.60862
G1 X103.696 Y115.806 E4653.93968
G1 X103.323 Y117.572 E4654.24291
G1 X102.739 Y119.518 E4654.58425
G1 X101.978 Y121.44 E4654.93153
G1 X101.073 Y123.276 E4655.27541
G1 X100.009 Y125.037 E4655.62107
G1 X98.804 Y126.699 E4655.96595
G1 X97.462 Y128.259 E4656.31166
G1 X95.98 Y129.714 E4656.66058
G1 X94.395 Y131.023 E4657.00593
G1 X92.722 Y132.186 E4657.34823
G1 X90.915 Y133.229 E4657.69875
G1 X89.087 Y134.089 E4658.03814
G1 X87.155 Y134.81 E4658.38458
G1 X85.178 Y135.36 E4658.72933
G1 X83.146 Y135.748 E4659.07687
G1 X81.133 Y135.96 E4659.41693
G1 X79.05 Y136.003 E4659.76695
G1 X77.041 Y135.877 E4660.10512
G1 X74.963 Y135.57 E4660.45801
G1 X72.999 Y135.11 E4660.7969
G1 X71.042 Y134.473 E4661.14265
G1 X69.142 Y133.673 E4661.48899
G1 X67.319 Y132.721 E4661.8345
G1 X65.589 Y131.625 E4662.17856
G1 X63.964 Y130.391 E4662.52135
G1 X62.427 Y129.005 E4662.86905
G1 X61.053 Y127.543 E4663.20611
G1 X59.767 Y125.926 E4663.5532
G1 X58.641 Y124.237 E4663.89423
G1 X57.637 Y122.414 E4664.24387
G1 X56.801 Y120.544 E4664.588
G1 X56.127 Y118.614 E4664.93144
G1 X55.618 Y116.644 E4665.27327
G1 X55.27 Y114.594 E4665.62259
G1 X55.096 Y112.553 E4665.96673
G1 X55.092 Y110.507 E4666.31045
G1 X55.26 Y108.466 E4666.6545
G1 X55.601 Y106.434 E4667.00065
G1 X56.114 Y104.427 E4667.34867
G1 X56.779 Y102.51 E4667.68955
G1 X57.618 Y100.62 E4668.03695
G1 X58.588 Y98.849 E4668.37618
G1 X59.736 Y97.117 E4668.72527
G1 X61.005 Y95.51 E4669.06928
G1 X62.41 Y94.01 E4669.41456
G1 X63.957 Y92.614 E4669.76463
G1 X65.589 Y91.375 E4670.10887
G1 X67.319 Y90.279 E4670.45292
G1 X69.142 Y89.327 E4670.79843
G1 X71.042 Y88.527 E4671.14477
G1 X72.999 Y87.89 E4671.49053
G1 X74.963 Y87.43 E4671.82941
G1 X77.041 Y87.123 E4672.1823
G1 X79.05 Y86.997 E4672.52048
G1 X81.133 Y87.04 E4672.8705
G1 X83.146 Y87.252 E4673.21055
G1 X85.178 Y87.64 E4673.55809
G1 X87.155 Y88.19 E4673.90284
G1 X89.087 Y88.911 E4674.24928
G1 X90.915 Y89.771 E4674.58868
G1 X92.722 Y90.814 E4674.93919
G1 X94.403 Y91.982 E4675.28308
G1 X95.966 Y93.275 E4675.62387
G1 X97.441 Y94.718 E4675.97053
G1 X98.773 Y96.261 E4676.31298
G1 X99.967 Y97.901 E4676.65379
G1 X101.031 Y99.651 E4676.99786
G1 X101.962 Y101.521 E4677.3488
G1 X102.711 Y103.403 E4677.6891
G1 X103.306 Y105.373 E4678.03483
G1 X103.7 Y107.214 E4678.35112
G1 X105.802 Y106.99 E4678.70625
G1 X129.625 Y106.99 E4682.70852
G1 X130.87 Y107.2 E4682.92063
G1 X131.764 Y104.633 E4683.37729
G1 X132.409 Y103.178 E4683.64467
G1 X133.141 Y101.84 E4683.9009
G1 X134.025 Y100.507 E4684.16961
G1 X134.994 Y99.28 E4684.43228
G1 X136.068 Y98.134 E4684.69614
G0 F2400 X163.601 Y99.113
G1 F402 X161.542 Y97.053 E4685.18545
G1 X161.436 Y96.947
G0 F2400 X158.671 Y95.032
G1 F402 X165.668 Y102.029 E4686.84785
G1 X165.774 Y102.135
G0 F2400 X166.565 Y103.774
G1 F402 X156.931 Y94.139 E4689.13689
G1 X156.825 Y94.033
G0 F2400 X155.517 Y93.574
G1 F402 X167.124 Y105.182 E4691.89469
G1 X167.23 Y105.288
G0 F2400 X167.497 Y106.403
G1 F402 X154.281 Y93.187 E4695.03466
G0 F2400 X153.152 Y92.907
G1 F402 X167.768 Y107.522 E4698.50712
G0 F2400 X167.967 Y108.57
G1 F402 X152.103 Y92.706 E4702.27622
G0 F2400 X151.616 Y92.219
G1 F402 X148.871 Y89.474 E4702.92839
G0 F2400 X149.719 Y89.474
G1 F402 X151.616 Y91.37 E4703.37898
G0 F2400 X151.616 Y90.522
G1 F402 X150.568 Y89.474 E4703.62797
G0 F2400 X151.417 Y89.474
G1 F402 X151.616 Y89.673 E4703.67525
G0 F2400 X148.022 Y89.474
G1 F402 X168.092 Y109.543 E4708.44352
G0 F2400 X168.159 Y110.459
G1 F402 X147.174 Y89.474 E4713.4293
G0 F2400 X146.745 Y89.893
G1 F402 X168.195 Y111.344 E4718.52568
G0 F2400 X168.175 Y112.172
G1 F402 X146.745 Y90.742 E4723.61719
G0 F2400 X146.745 Y91.59
G1 F402 X168.145 Y112.99 E4728.70157
G0 F2400 X168.056 Y113.75
G1 F402 X146.745 Y92.439 E4733.76481
G0 F2400 X146.172 Y92.715
G1 F402 X167.961 Y114.504 E4738.94161
G0 F2400 X167.823 Y115.214
G1 F402 X145.458 Y92.85 E4744.25514
G0 F2400 X144.77 Y93.01
G1 F402 X167.675 Y115.915 E4749.69709
G0 F2400 X167.5 Y116.589
G1 F402 X144.082 Y93.171 E4755.26093
G0 F2400 X143.442 Y93.379
G1 F402 X167.304 Y117.241 E4760.93025
G0 F2400 X167.097 Y117.882
G1 F402 X142.801 Y93.586 E4766.70268
G0 F2400 X142.187 Y93.821
G1 F402 X166.856 Y118.49 E4772.56374
G0 F2400 X166.616 Y119.098
G1 F402 X141.591 Y94.073 E4778.50937
G0 F2400 X140.999 Y94.33
G1 F402 X166.343 Y119.674 E4784.5308
G0 F2400 X166.062 Y120.242
G1 F402 X140.442 Y94.622 E4790.6178
G0 F2400 X139.884 Y94.912
G1 F402 X165.771 Y120.8 E4796.76836
G0 F2400 X165.451 Y121.328
G1 F402 X139.35 Y95.226 E4802.96976
G0 F2400 X138.83 Y95.555
G1 F402 X165.132 Y121.857 E4809.2188
G0 F2400 X164.785 Y122.359
G1 F402 X138.312 Y95.885 E4815.50858
G0 F2400 X137.829 Y96.251
G1 F402 X164.429 Y122.851 E4821.82842
G0 F2400 X164.069 Y123.34
G1 F402 X137.347 Y96.617 E4828.17736
G0 F2400 X136.878 Y96.998
G1 F402 X163.677 Y123.796 E4834.54436
G0 F2400 X163.284 Y124.252
G1 F402 X136.432 Y97.4 E4840.92407
G0 F2400 X135.986 Y97.802
G1 F402 X162.875 Y124.691 E4847.31257
G0 F2400 X162.447 Y125.112
G1 F402 X135.564 Y98.229 E4853.69964
G0 F2400 X135.154 Y98.667
G1 F402 X162.019 Y125.532 E4860.08244
G0 F2400 X161.564 Y125.926
G1 F402 X134.745 Y99.107 E4866.45431
G0 F2400 X134.371 Y99.581
G1 F402 X161.1 Y126.31 E4872.8048
G0 F2400 X160.631 Y126.69
G1 F402 X133.997 Y100.056 E4879.13271
G0 F2400 X133.638 Y100.546
G1 F402 X160.13 Y127.038 E4885.42689
G0 F2400 X159.63 Y127.386
G1 F402 X133.3 Y101.056 E4891.68258
G0 F2400 X132.962 Y101.566
G1 F402 X159.11 Y127.714 E4897.89503
G0 F2400 X158.571 Y128.024
G1 F402 X132.652 Y102.105 E4904.05307
G0 F2400 X132.352 Y102.654
G1 F402 X158.033 Y128.334 E4910.15444
G0 F2400 X157.459 Y128.609
G1 F402 X132.064 Y103.214 E4916.18799
G0 F2400 X131.803 Y103.801
G1 F402 X156.883 Y128.882 E4922.14681
G0 F2400 X156.288 Y129.136
G1 F402 X131.542 Y104.389 E4928.02628
G0 F2400 X131.313 Y105.008
G1 F402 X155.67 Y129.366 E4933.81332
G0 F2400 X155.052 Y129.597
G1 F402 X131.094 Y105.638 E4939.50557
G0 F2400 X130.875 Y106.268
G1 F402 X154.388 Y129.781 E4945.09198
G0 F2400 X153.725 Y129.966
G1 F402 X130.611 Y106.853 E4950.58346
G0 F2400 X129.599 Y106.689
G1 F402 X153.026 Y130.116 E4956.14944
G0 F2400 X152.313 Y130.251
G1 F402 X128.751 Y106.689 E4961.74748
G0 F2400 X127.902 Y106.689
G1 F402 X151.575 Y130.362 E4967.3719
G0 F2400 X150.807 Y130.442
G1 F402 X127.054 Y106.689 E4973.01532
G0 F2400 X126.205 Y106.689
G1 F402 X150.009 Y130.493 E4978.67087
G0 F2400 X149.179 Y130.511
G1 F402 X125.357 Y106.689 E4984.33068
G0 F2400 X124.508 Y106.689
G1 F402 X148.31 Y130.491 E4989.98575
G0 F2400 X147.404 Y130.434
G1 F402 X123.66 Y106.689 E4995.62716
G0 F2400 X122.811 Y106.689
G1 F402 X146.427 Y130.305 E5001.23803
G0 F2400 X145.414 Y130.14
G1 F402 X121.963 Y106.689 E5006.80971
G0 F2400 X121.114 Y106.689
G1 F402 X130.577 Y116.152 E5009.058
G0 F2400 X130.723 Y116.298
G1 F402 X144.304 Y129.879 E5012.28468
G1 X144.41 Y129.985
G0 F2400 X143.079 Y129.503
G1 F402 X131.178 Y117.601 E5015.11233
G1 X131.072 Y117.495
G0 F2400 X131.702 Y118.974
G1 F402 X141.701 Y128.973 E5017.48797
G1 X141.807 Y129.079
G0 F2400 X140.055 Y128.176
G1 F402 X132.515 Y120.635 E5019.27951
G1 X132.409 Y120.529
G0 F2400 X134.087 Y123.056
G1 F402 X137.625 Y126.594 E5020.12009
G1 X137.731 Y126.7
G0 F2400 X130.496 Y116.43
G0 X129.851 Y116.275
G1 F402 X120.266 Y106.689 E5022.39749
G0 F2400 X119.417 Y106.689
G1 F402 X129.037 Y116.309 E5024.68309
G0 F2400 X128.188 Y116.309
G1 F402 X118.569 Y106.689 E5026.96856
G0 F2400 X117.72 Y106.689
G1 F402 X127.34 Y116.309 E5029.25416
G0 F2400 X126.491 Y116.309
G1 F402 X116.872 Y106.689 E5031.53963
G0 F2400 X116.023 Y106.689
G1 F402 X125.642 Y116.309 E5033.82511
G0 F2400 X124.794 Y116.309
G1 F402 X115.174 Y106.689 E5036.11071
G0 F2400 X114.326 Y106.689
G1 F402 X123.945 Y116.309 E5038.39618
G0 F2400 X123.097 Y116.309
G1 F402 X113.477 Y106.689 E5040.68178
G0 F2400 X112.629 Y106.689
G1 F402 X122.248 Y116.309 E5042.96725
G0 F2400 X121.4 Y116.309
G1 F402 X111.78 Y106.689 E5045.25285
G0 F2400 X110.932 Y106.689
G1 F402 X120.551 Y116.309 E5047.53833
G0 F2400 X119.703 Y116.309
G1 F402 X110.083 Y106.689 E5049.82392
G0 F2400 X109.235 Y106.689
G1 F402 X118.854 Y116.309 E5052.1094
G0 F2400 X118.006 Y116.309
G1 F402 X108.386 Y106.689 E5054.39499
G0 F2400 X107.538 Y106.689
G1 F402 X117.157 Y116.309 E5056.68047
G0 F2400 X116.309 Y116.309
G1 F402 X106.689 Y106.689 E5058.96607
G0 F2400 X105.841 Y106.689
G1 F402 X115.46 Y116.309 E5061.25154
G0 F2400 X114.612 Y116.309
G1 F402 X105.068 Y106.766 E5063.51896
G0 F2400 X104.302 Y106.848
G1 F402 X113.763 Y116.309 E5065.76678
G0 F2400 X112.915 Y116.309
G1 F402 X83.648 Y87.042 E5072.72027
G0 F2400 X82.655 Y86.898
G1 F402 X112.066 Y116.309 E5079.70796
G0 F2400 X111.217 Y116.309
G1 F402 X81.706 Y86.798 E5086.71942
G0 F2400 X80.793 Y86.733
G1 F402 X110.369 Y116.309 E5093.74632
G0 F2400 X109.52 Y116.309
G1 F402 X79.926 Y86.714 E5100.77761
G0 F2400 X79.06 Y86.696
G1 F402 X108.672 Y116.309 E5107.81318
G0 F2400 X107.823 Y116.309
G1 F402 X78.26 Y86.745 E5114.83711
G0 F2400 X77.462 Y86.795
G1 F402 X106.975 Y116.309 E5121.84916
G0 F2400 X106.126 Y116.309
G1 F402 X76.689 Y86.872 E5128.84304
G0 F2400 X75.95 Y86.981
G1 F402 X105.236 Y116.267 E5135.80104
G0 F2400 X104.289 Y116.169
G1 F402 X75.21 Y87.09 E5142.70985
G0 F2400 X74.501 Y87.229
G1 F402 X103.841 Y116.569 E5149.68068
G0 F2400 X103.692 Y117.269
G1 F402 X73.814 Y87.39 E5156.77945
G0 F2400 X73.126 Y87.551
G1 F402 X103.523 Y117.948 E5164.00141
G0 F2400 X103.328 Y118.601
G1 F402 X72.472 Y87.745 E5171.33242
G0 F2400 X71.832 Y87.954
G1 F402 X103.132 Y119.254 E5178.76892
G0 F2400 X102.915 Y119.886
G1 F402 X71.191 Y88.162 E5186.30616
G0 F2400 X70.577 Y88.396
G1 F402 X102.674 Y120.493 E5193.93202
G0 F2400 X102.434 Y121.101
G1 F402 X69.98 Y88.647 E5201.64269
G0 F2400 X69.383 Y88.899
G1 F402 X102.183 Y121.699 E5209.43558
G0 F2400 X101.903 Y122.267
G1 F402 X68.802 Y89.166 E5217.29997
G0 F2400 X68.244 Y89.457
G1 F402 X101.623 Y122.837 E5225.23054
G0 F2400 X101.343 Y123.405
G1 F402 X67.687 Y89.748 E5233.22691
G0 F2400 X67.132 Y90.042
G1 F402 X101.025 Y123.935 E5241.27948
G0 F2400 X100.705 Y124.464
G1 F402 X66.612 Y90.371 E5249.37956
G0 F2400 X66.093 Y90.7
G1 F402 X100.385 Y124.993 E5257.52705
G0 F2400 X100.043 Y125.499
G1 F402 X65.573 Y91.029 E5265.7167
G0 F2400 X65.079 Y91.384
G1 F402 X99.687 Y125.991 E5273.93902
G0 F2400 X99.33 Y126.483
G1 F402 X64.597 Y91.75 E5282.19116
G0 F2400 X64.115 Y92.116
G1 F402 X98.967 Y126.968 E5290.47158
G0 F2400 X98.574 Y127.424
G1 F402 X63.643 Y92.493 E5298.77076
G0 F2400 X63.197 Y92.896
G1 F402 X98.182 Y127.88 E5307.08265
G0 F2400 X97.79 Y128.337
G1 F402 X62.751 Y93.298 E5315.40749
G0 F2400 X62.305 Y93.7
G1 F402 X97.371 Y128.766 E5323.73875
G0 F2400 X96.942 Y129.186
G1 F402 X61.885 Y94.129 E5332.06787
G0 F2400 X61.475 Y94.567
G1 F402 X96.515 Y129.607 E5340.39295
G0 F2400 X96.078 Y130.019
G1 F402 X61.065 Y95.006 E5348.71161
G0 F2400 X60.664 Y95.454
G1 F402 X95.614 Y130.403 E5357.01519
G0 F2400 X95.148 Y130.787
G1 F402 X60.29 Y95.928 E5365.29715
G0 F2400 X59.915 Y96.402
G1 F402 X94.684 Y131.171 E5373.55784
G0 F2400 X94.192 Y131.527
G1 F402 X59.541 Y96.877 E5381.79038
G0 F2400 X59.198 Y97.382
G1 F402 X93.691 Y131.875 E5389.9855
G0 F2400 X93.191 Y132.224
G1 F402 X58.86 Y97.893 E5398.14213
G0 F2400 X58.522 Y98.403
G1 F402 X92.676 Y132.557 E5406.2567
G0 F2400 X92.138 Y132.867
G1 F402 X58.2 Y98.929 E5414.31996
G0 F2400 X57.9 Y99.478
G1 F402 X91.6 Y133.177 E5422.32655
G0 F2400 X91.061 Y133.488
G1 F402 X57.6 Y100.026 E5430.2766
G0 F2400 X57.306 Y100.581
G1 F402 X90.485 Y133.76 E5438.15953
G0 F2400 X89.908 Y134.032
G1 F402 X57.045 Y101.168 E5445.9675
G0 F2400 X56.784 Y101.756
G1 F402 X89.331 Y134.303 E5453.70027
G0 F2400 X88.722 Y134.543
G1 F402 X56.522 Y102.343 E5461.3506
G0 F2400 X56.299 Y102.968
G1 F402 X88.105 Y134.774 E5468.90732
G0 F2400 X87.487 Y135.005
G1 F402 X56.081 Y103.598 E5476.36912
G0 F2400 X55.862 Y104.228
G1 F402 X86.841 Y135.208 E5483.72948
G0 F2400 X86.177 Y135.392
G1 F402 X55.683 Y104.897 E5490.9746
G0 F2400 X55.51 Y105.573
G1 F402 X85.513 Y135.577 E5498.10307
G0 F2400 X84.82 Y135.731
G1 F402 X55.338 Y106.249 E5505.10763
G0 F2400 X55.206 Y106.966
G1 F402 X84.108 Y135.868 E5511.9744
G0 F2400 X83.395 Y136.004
G1 F402 X55.085 Y107.693 E5518.70063
G0 F2400 X54.963 Y108.42
G1 F402 X82.644 Y136.101 E5525.2773
G0 F2400 X81.876 Y136.182
G1 F402 X54.898 Y109.204 E5531.68695
G0 F2400 X54.833 Y109.987
G1 F402 X81.105 Y136.259 E5537.92885
G0 F2400 X80.273 Y136.276
G1 F402 X54.792 Y110.795 E5543.98283
G0 F2400 X54.794 Y111.645
G1 F402 X79.442 Y136.294 E5549.83902
G0 F2400 X78.572 Y136.272
G1 F402 X54.795 Y112.495 E5555.48814
G0 F2400 X54.868 Y113.417
G1 F402 X77.667 Y136.215 E5560.90479
G0 F2400 X76.736 Y136.133
G1 F402 X54.947 Y114.344 E5566.08159
G0 F2400 X55.092 Y115.337
G1 F402 X75.741 Y135.987 E5570.98766
G0 F2400 X74.728 Y135.822
G1 F402 X55.266 Y116.36 E5575.6116
G0 F2400 X55.519 Y117.461
G1 F402 X73.62 Y135.562 E5579.91218
G1 X73.726 Y135.668
G0 F2400 X72.457 Y135.248
G1 F402 X55.814 Y118.605 E5583.86635
G1 X55.708 Y118.499
G0 F2400 X56.256 Y119.896
G1 F402 X71.199 Y134.839 E5587.41663
G1 X71.305 Y134.945
G0 F2400 X69.777 Y134.265
G1 F402 X56.808 Y121.297 E5590.49779
G1 X56.702 Y121.191
G0 F2400 X57.562 Y122.898
G1 F402 X68.16 Y133.496 E5593.01574
G1 X68.266 Y133.602
G0 F2400 X66.147 Y132.332
G1 F402 X58.739 Y124.924 E5594.77579
G1 X58.633 Y124.818
G0 F2400 X84.697 Y87.242
G1 F402 X103.828 Y106.373 E5599.32109
G0 F2400 X103.596 Y105.293
G1 F402 X85.805 Y87.503 E5603.54789
G1 X85.699 Y87.397
G0 F2400 X86.981 Y87.829
G1 F402 X103.229 Y104.077 E5607.40822
G1 X103.335 Y104.183
G0 F2400 X102.789 Y102.789
G1 F402 X88.295 Y88.295 E5610.85182
G1 X88.189 Y88.189
G0 F2400 X89.732 Y88.884
G1 F402 X102.222 Y101.374 E5613.81929
G1 X102.328 Y101.48
G0 F2400 X101.381 Y99.684
G1 F402 X91.406 Y89.709 E5616.18923
G1 X91.3 Y89.603
G0 F2400 X93.614 Y91.068
G1 F402 X100.041 Y97.495 E5617.71621
G1 X100.147 Y97.601
G0 F2400 X99.878 Y97.795
;MESH:NONMESH
G0 F600 X99.878 Y97.795 Z2.694
G0 F2400 X104.143 Y106.603
G0 X168.12 Y108.259
G0 X168.22 Y108.248
;TIME_ELAPSED:10569.327756
;LAYER:7
;TYPE:WALL-INNER
;MESH:[RUG]_ABU3-35_sulfinamide.stl
G1 F600 X168.426 Y109.863 E5617.98973
G1 X168.494 Y111.465 E5618.25911
G1 X168.431 Y113.1 E5618.53399
G1 X168.231 Y114.691 E5618.80338
G1 X167.894 Y116.287 E5619.07742
G1 X167.431 Y117.828 E5619.34774
G1 X166.84 Y119.326 E5619.61828
G1 X166.121 Y120.78 E5619.89079
G1 X165.282 Y122.169 E5620.16341
G1 X164.333 Y123.479 E5620.43517
G1 X163.277 Y124.707 E5620.70726
G1 X162.105 Y125.858 E5620.98323
G1 X160.87 Y126.879 E5621.25243
G1 X159.535 Y127.806 E5621.52548
G1 X158.13 Y128.617 E5621.79802
G1 X156.656 Y129.31 E5622.07166
G1 X155.157 Y129.869 E5622.34043
G1 X153.59 Y130.306 E5622.61373
G1 X152.005 Y130.608 E5622.8848
G1 X150.399 Y130.777 E5623.1561
G1 X148.773 Y130.811 E5623.42933
G1 X147.174 Y130.71 E5623.6985
G1 X145.553 Y130.471 E5623.97377
G1 X143.99 Y130.104 E5624.24349
G1 X142.454 Y129.605 E5624.51482
G1 X140.959 Y128.976 E5624.7873
G1 X139.517 Y128.224 E5625.06052
G1 X138.162 Y127.363 E5625.33023
G1 X136.876 Y126.388 E5625.60135
G1 X135.662 Y125.293 E5625.87601
G1 X134.582 Y124.144 E5626.14093
G1 X133.566 Y122.865 E5626.41535
G1 X132.679 Y121.533 E5626.6842
G1 X131.894 Y120.112 E5626.95693
G1 X131.23 Y118.625 E5627.23052
G1 X130.476 Y116.464 E5627.61503
G1 X129.676 Y116.6 E5627.75136
G1 X105.633 Y116.6 E5631.79059
G1 X104.164 Y116.447 E5632.03871
G1 X103.896 Y117.713 E5632.25612
G1 X103.294 Y119.719 E5632.60797
G1 X102.525 Y121.668 E5632.95997
G1 X101.592 Y123.557 E5633.31392
G1 X100.503 Y125.359 E5633.66764
G1 X99.269 Y127.062 E5634.02096
G1 X97.898 Y128.656 E5634.37418
G1 X96.371 Y130.156 E5634.73378
G1 X94.757 Y131.49 E5635.08556
G1 X93.036 Y132.686 E5635.43765
G1 X91.198 Y133.747 E5635.79419
G1 X89.305 Y134.638 E5636.14568
G1 X87.341 Y135.37 E5636.49781
G1 X85.307 Y135.937 E5636.85255
G1 X83.246 Y136.33 E5637.20504
G1 X81.158 Y136.55 E5637.55776
G1 X79.049 Y136.593 E5637.91215
G1 X76.966 Y136.463 E5638.26277
G1 X74.863 Y136.152 E5638.61992
G1 X72.833 Y135.676 E5638.97021
G1 X70.834 Y135.026 E5639.32335
G1 X68.893 Y134.209 E5639.67715
G1 X67.025 Y133.234 E5640.03115
G1 X65.255 Y132.111 E5640.38331
G1 X63.586 Y130.844 E5640.73534
G1 X62.012 Y129.425 E5641.09137
G1 X60.609 Y127.933 E5641.43544
G1 X59.294 Y126.279 E5641.79043
G1 X58.131 Y124.535 E5642.14259
G1 X57.116 Y122.695 E5642.49562
G1 X56.254 Y120.766 E5642.85058
G1 X55.565 Y118.792 E5643.20183
G1 X55.038 Y116.758 E5643.55483
G1 X54.685 Y114.689 E5643.90744
G1 X54.506 Y112.586 E5644.26202
G1 X54.502 Y110.487 E5644.61466
G1 X54.674 Y108.396 E5644.96713
G1 X55.023 Y106.312 E5645.32212
G1 X55.544 Y104.274 E5645.67551
G1 X56.228 Y102.296 E5646.02713
G1 X57.081 Y100.375 E5646.38024
G1 X58.089 Y98.533 E5646.733
G1 X59.25 Y96.781 E5647.0861
G1 X60.554 Y95.13 E5647.43955
G1 X61.992 Y93.595 E5647.79291
G1 X63.579 Y92.161 E5648.15224
G1 X65.255 Y90.889 E5648.50572
G1 X67.025 Y89.766 E5648.85788
G1 X68.893 Y88.791 E5649.21188
G1 X70.834 Y87.974 E5649.56568
G1 X72.833 Y87.324 E5649.91882
G1 X74.863 Y86.848 E5650.26911
G1 X76.966 Y86.537 E5650.62626
G1 X79.049 Y86.407 E5650.97688
G1 X81.158 Y86.45 E5651.33127
G1 X83.246 Y86.67 E5651.68399
G1 X85.307 Y87.063 E5652.03648
G1 X87.341 Y87.63 E5652.39122
G1 X89.305 Y88.362 E5652.74334
G1 X91.198 Y89.253 E5653.09484
G1 X93.036 Y90.314 E5653.45137
G1 X94.757 Y91.51 E5653.80346
G1 X96.364 Y92.839 E5654.1538
G1 X97.88 Y94.323 E5654.5102
G1 X99.224 Y95.88 E5654.85575
G1 X100.459 Y97.574 E5655.20795
G1 X101.551 Y99.371 E5655.56121
G1 X102.493 Y101.262 E5655.91614
G1 X103.269 Y103.212 E5656.26872
G1 X103.877 Y105.22 E5656.62119
G1 X104.166 Y106.571 E5656.8533
G1 X105.777 Y106.4 E5657.12546
G1 X129.657 Y106.4 E5661.1373
G1 X130.478 Y106.538 E5661.27717
G1 X131.216 Y104.409 E5661.65572
G1 X131.87 Y102.935 E5661.92663
G1 X132.646 Y101.519 E5662.1979
G1 X133.54 Y100.169 E5662.46992
G1 X134.544 Y98.899 E5662.7419
G1 X135.651 Y97.717 E5663.01397
G1 X136.869 Y96.617 E5663.28969
G1 X138.165 Y95.635 E5663.56286
G1 X139.517 Y94.776 E5663.83196
G1 X140.959 Y94.024 E5664.10518
G1 X142.454 Y93.395 E5664.37767
G1 X143.989 Y92.896 E5664.64883
G1 X146.238 Y92.37 E5665.03686
G1 X146.239 Y89.184 E5665.57211
G1 X152.125 Y89.184 E5666.56095
G1 X152.125 Y92.415 E5667.10376
G1 X153.437 Y92.666 E5667.32818
G1 X154.179 Y92.857 E5667.4569
G1 X155.174 Y93.138 E5667.63059
G1 X156.656 Y93.69 E5667.89628
G1 X158.13 Y94.383 E5668.16991
G1 X159.535 Y95.194 E5668.44245
G1 X160.87 Y96.121 E5668.7155
G1 X162.105 Y97.142 E5668.98471
G1 X163.26 Y98.275 E5669.25652
G1 X164.304 Y99.483 E5669.52475
G1 X165.252 Y100.785 E5669.79532
G1 X166.091 Y102.165 E5670.06665
G1 X166.818 Y103.623 E5670.34036
G1 X167.417 Y105.132 E5670.61311
G1 X167.882 Y106.667 E5670.88256
G1 X168.22 Y108.248 E5671.15417
G0 F2400 X168.12 Y108.259
G0 X155.126 Y129.775
G0 X155.338 Y130.441
;TYPE:WALL-OUTER
G1 F600 X153.732 Y130.889 E5671.43428
G1 X152.084 Y131.203 E5671.71613
G1 X150.439 Y131.376 E5671.99401
G1 X148.76 Y131.412 E5672.27615
G1 X147.108 Y131.307 E5672.55424
G1 X145.448 Y131.062 E5672.83614
G1 X143.824 Y130.681 E5673.11638
G1 X142.246 Y130.169 E5673.39509
G1 X140.701 Y129.519 E5673.67669
G1 X139.222 Y128.747 E5673.95697
G1 X137.815 Y127.853 E5674.23703
G1 X136.491 Y126.849 E5674.51618
G1 X135.246 Y125.727 E5674.79775
G1 X134.127 Y124.536 E5675.07229
G1 X133.085 Y123.225 E5675.35364
G1 X132.163 Y121.84 E5675.63316
G1 X131.354 Y120.374 E5675.91446
G1 X130.675 Y118.854 E5676.19414
G1 X130.077 Y117.141 E5676.49896
G1 X129.73 Y117.2 E5676.55809
G1 X105.177 Y117.2 E5680.68299
G1 X105.177 Y117.156 E5680.69038
G1 X104.639 Y117.1 E5680.78126
G1 X104.477 Y117.864 E5680.91246
G1 X103.863 Y119.912 E5681.27166
G1 X103.072 Y121.915 E5681.63345
G1 X102.118 Y123.846 E5681.99529
G1 X101.005 Y125.689 E5682.35699
G1 X99.741 Y127.433 E5682.71885
G1 X98.338 Y129.064 E5683.08028
G1 X96.774 Y130.6 E5683.44856
G1 X95.115 Y131.972 E5683.81023
G1 X93.355 Y133.195 E5684.17029
G1 X91.481 Y134.277 E5684.53383
G1 X89.541 Y135.19 E5684.89404
G1 X87.522 Y135.942 E5685.256
G1 X85.449 Y136.52 E5685.61755
G1 X83.325 Y136.925 E5685.98081
G1 X81.198 Y137.149 E5686.34012
G1 X79.035 Y137.194 E5686.70358
G1 X76.9 Y137.06 E5687.06297
G1 X74.758 Y136.743 E5687.42674
G1 X72.667 Y136.253 E5687.78755
G1 X70.626 Y135.59 E5688.14807
G1 X68.635 Y134.752 E5688.51098
G1 X66.727 Y133.755 E5688.87265
G1 X64.911 Y132.603 E5689.23395
G1 X63.201 Y131.305 E5689.59461
G1 X61.596 Y129.859 E5689.95755
G1 X60.154 Y128.325 E5690.31125
G1 X58.81 Y126.634 E5690.67413
G1 X57.619 Y124.848 E5691.03478
G1 X56.576 Y122.957 E5691.39758
G1 X55.699 Y120.995 E5691.75863
G1 X54.989 Y118.962 E5692.1204
G1 X54.452 Y116.889 E5692.48016
G1 X54.089 Y114.758 E5692.84333
G1 X53.906 Y112.614 E5693.20483
G1 X53.902 Y110.463 E5693.5662
G1 X54.078 Y108.319 E5693.9276
G1 X54.434 Y106.196 E5694.28925
G1 X54.97 Y104.097 E5694.65319
G1 X55.668 Y102.081 E5695.01161
G1 X56.544 Y100.107 E5695.37443
G1 X57.575 Y98.223 E5695.73523
G1 X58.768 Y96.423 E5696.09802
G1 X60.097 Y94.74 E5696.45829
G1 X61.569 Y93.169 E5696.81997
G1 X63.201 Y91.695 E5697.18942
G1 X64.911 Y90.397 E5697.55009
G1 X66.727 Y89.245 E5697.91139
G1 X68.635 Y88.248 E5698.27306
G1 X70.626 Y87.41 E5698.63596
G1 X72.667 Y86.747 E5698.99649
G1 X74.758 Y86.257 E5699.35729
G1 X76.9 Y85.94 E5699.72107
G1 X79.035 Y85.806 E5700.08046
G1 X81.198 Y85.851 E5700.44392
G1 X83.325 Y86.075 E5700.80323
G1 X85.449 Y86.48 E5701.16649
G1 X87.522 Y87.058 E5701.52804
G1 X89.541 Y87.81 E5701.89
G1 X91.481 Y88.723 E5702.2502
G1 X93.355 Y89.805 E5702.61375
G1 X95.115 Y91.028 E5702.9738
G1 X96.774 Y92.4 E5703.33548
G1 X98.313 Y93.907 E5703.69734
G1 X99.695 Y95.507 E5704.05253
G1 X100.963 Y97.247 E5704.41424
G1 X102.073 Y99.074 E5704.77338
G1 X103.04 Y101.016 E5705.13785
G1 X103.836 Y103.016 E5705.49948
G1 X104.46 Y105.074 E5705.86077
G1 X104.64 Y105.917 E5706.00559
G1 X105.177 Y105.86 E5706.09631
G1 X105.177 Y105.8 E5706.10639
G1 X129.708 Y105.8 E5710.2276
G1 X130.077 Y105.862 E5710.29046
G1 X130.654 Y104.198 E5710.58634
G1 X131.333 Y102.667 E5710.86771
G1 X132.132 Y101.209 E5711.14702
G1 X133.058 Y99.811 E5711.42873
G1 X134.087 Y98.509 E5711.70754
G1 X135.228 Y97.291 E5711.98792
G1 X136.491 Y96.151 E5712.27376
G1 X137.815 Y95.147 E5712.55291
G1 X139.222 Y94.253 E5712.83296
G1 X140.701 Y93.481 E5713.11325
G1 X142.246 Y92.831 E5713.39484
G1 X143.824 Y92.319 E5713.67355
G1 X145.638 Y91.894 E5713.98656
G1 X145.639 Y88.584 E5714.54264
G1 X152.725 Y88.584 E5715.73309
G1 X152.725 Y91.919 E5716.29337
G1 X153.573 Y92.081 E5716.43841
G1 X154.329 Y92.276 E5716.56957
G1 X155.361 Y92.568 E5716.74975
G1 X156.892 Y93.138 E5717.02421
G1 X158.413 Y93.853 E5717.30656
G1 X159.86 Y94.688 E5717.58723
G1 X161.222 Y95.635 E5717.86592
G1 X162.508 Y96.698 E5718.14622
G1 X163.699 Y97.866 E5718.42647
G1 X164.774 Y99.11 E5718.70268
G1 X165.756 Y100.458 E5718.98287
G1 X166.615 Y101.872 E5719.26082
G1 X167.366 Y103.378 E5719.54354
G1 X167.982 Y104.93 E5719.82406
G1 X168.465 Y106.524 E5720.10388
G1 X168.811 Y108.141 E5720.38168
G1 X169.024 Y109.809 E5720.66418
G1 X169.095 Y111.475 E5720.94433
G1 X169.03 Y113.141 E5721.22443
G1 X168.823 Y114.793 E5721.50413
G1 X168.475 Y116.438 E5721.78661
G1 X168 Y118.021 E5722.06427
G1 X167.387 Y119.574 E5722.34476
G1 X166.647 Y121.07 E5722.62516
G1 X165.784 Y122.499 E5722.90561
G1 X164.805 Y123.85 E5723.18591
G1 X163.717 Y125.115 E5723.46622
G1 X162.508 Y126.302 E5723.75086
G1 X161.222 Y127.365 E5724.03116
G1 X159.86 Y128.312 E5724.30985
G1 X158.413 Y129.147 E5724.59052
G1 X156.892 Y129.862 E5724.87287
G1 X155.338 Y130.441 E5725.15148
G0 F2400 X155.146 Y130.494
G0 X154.961 Y129.821
G0 X154.971 Y129.309
;TYPE:SKIN
G1 F402 X153.461 Y129.729 E5725.41479
G1 X151.905 Y130.026 E5725.68091
G1 X150.374 Y130.187 E5725.93954
G1 X148.774 Y130.221 E5726.2084
G1 X147.249 Y130.124 E5726.46512
G1 X145.656 Y129.889 E5726.73564
G1 X144.154 Y129.537 E5726.99481
G1 X142.661 Y129.052 E5727.25854
G1 X141.208 Y128.44 E5727.52341
G1 X139.811 Y127.711 E5727.78814
G1 X138.496 Y126.877 E5728.04975
G1 X137.254 Y125.935 E5728.31163
G1 X136.077 Y124.873 E5728.57796
G1 X135.029 Y123.758 E5728.83503
G1 X134.042 Y122.517 E5729.10142
G1 X133.186 Y121.23 E5729.36109
G1 X132.421 Y119.845 E5729.62691
G1 X131.777 Y118.405 E5729.89192
G1 X130.869 Y115.799 E5730.35554
G1 X129.626 Y116.01 E5730.56735
G1 X105.656 Y116.01 E5734.59431
G1 X103.696 Y115.806 E5734.92537
G1 X103.324 Y117.567 E5735.22775
G1 X102.739 Y119.518 E5735.56993
G1 X101.982 Y121.433 E5735.91588
G1 X101.075 Y123.272 E5736.26036
G1 X100.012 Y125.032 E5736.60579
G1 X98.804 Y126.697 E5736.95137
G1 X97.465 Y128.255 E5737.2965
G1 X95.98 Y129.714 E5737.64625
G1 X94.395 Y131.023 E5737.9916
G1 X92.722 Y132.186 E5738.3339
G1 X90.915 Y133.229 E5738.68442
G1 X89.087 Y134.089 E5739.02381
G1 X87.155 Y134.81 E5739.37025
G1 X85.178 Y135.36 E5739.715
G1 X83.146 Y135.748 E5740.06254
G1 X81.133 Y135.96 E5740.4026
G1 X79.05 Y136.003 E5740.75262
G1 X77.041 Y135.877 E5741.09079
G1 X74.963 Y135.57 E5741.44368
G1 X72.999 Y135.11 E5741.78256
G1 X71.042 Y134.473 E5742.12832
G1 X69.142 Y133.673 E5742.47466
G1 X67.319 Y132.721 E5742.82017
G1 X65.589 Y131.625 E5743.16423
G1 X63.964 Y130.391 E5743.50702
G1 X62.433 Y129.011 E5743.85329
G1 X61.056 Y127.546 E5744.19107
G1 X59.766 Y125.924 E5744.53924
G1 X58.638 Y124.232 E5744.88087
G1 X57.643 Y122.428 E5745.22698
G1 X56.803 Y120.549 E5745.57276
G1 X56.129 Y118.618 E5745.91637
G1 X55.617 Y116.64 E5746.25962
G1 X55.27 Y114.603 E5746.60677
G1 X55.096 Y112.558 E5746.95157
G1 X55.092 Y110.512 E5747.2953
G1 X55.26 Y108.471 E5747.63935
G1 X55.601 Y106.436 E5747.98599
G1 X56.109 Y104.445 E5748.3312
G1 X56.78 Y102.508 E5748.67558
G1 X57.616 Y100.625 E5749.0217
G1 X58.59 Y98.847 E5749.36229
G1 X59.729 Y97.127 E5749.70887
G1 X61.002 Y95.514 E5750.05408
G1 X62.408 Y94.014 E5750.39947
G1 X63.957 Y92.614 E5750.75024
G1 X65.589 Y91.375 E5751.09448
G1 X67.319 Y90.279 E5751.43854
G1 X69.142 Y89.327 E5751.78405
G1 X71.042 Y88.527 E5752.13039
G1 X72.999 Y87.89 E5752.47614
G1 X74.963 Y87.43 E5752.81502
G1 X77.041 Y87.123 E5753.16792
G1 X79.05 Y86.997 E5753.50609
G1 X81.133 Y87.04 E5753.85611
G1 X83.146 Y87.252 E5754.19616
G1 X85.178 Y87.64 E5754.54371
G1 X87.155 Y88.19 E5754.88846
G1 X89.087 Y88.911 E5755.2349
G1 X90.915 Y89.771 E5755.57429
G1 X92.722 Y90.814 E5755.92481
G1 X94.403 Y91.982 E5756.26869
G1 X95.966 Y93.275 E5756.60948
G1 X97.449 Y94.727 E5756.95816
G1 X98.764 Y96.248 E5757.29595
G1 X99.965 Y97.897 E5757.63867
G1 X101.028 Y99.647 E5757.98266
G1 X101.96 Y101.517 E5758.33367
G1 X102.709 Y103.399 E5758.67397
G1 X103.305 Y105.369 E5759.01974
G1 X103.7 Y107.214 E5759.33673
G1 X105.802 Y106.99 E5759.69186
G1 X129.607 Y106.99 E5763.6911
G1 X130.872 Y107.203 E5763.90661
G1 X131.763 Y104.631 E5764.3639
G1 X132.405 Y103.185 E5764.6297
G1 X133.146 Y101.833 E5764.88871
G1 X134.019 Y100.515 E5765.1543
G1 X134.992 Y99.283 E5765.41805
G1 X136.066 Y98.136 E5765.68203
G1 X137.247 Y97.07 E5765.94931
G1 X138.499 Y96.121 E5766.21324
G1 X139.811 Y95.289 E5766.47424
G1 X141.208 Y94.56 E5766.73897
G1 X142.662 Y93.948 E5767.004
G1 X144.155 Y93.462 E5767.26778
G1 X146.828 Y92.838 E5767.72891
G1 X146.829 Y89.774 E5768.24367
G1 X151.535 Y89.774 E5769.03427
G1 X151.535 Y92.903 E5769.55995
G1 X153.303 Y93.241 E5769.86235
G1 X154.032 Y93.429 E5769.98883
G1 X154.994 Y93.7 E5770.15673
G1 X156.438 Y94.239 E5770.41568
G1 X157.847 Y94.902 E5770.67728
G1 X159.227 Y95.698 E5770.94493
G1 X160.502 Y96.583 E5771.20567
G1 X161.714 Y97.585 E5771.46986
G1 X162.829 Y98.679 E5771.73229
G1 X163.835 Y99.841 E5771.9905
G1 X164.764 Y101.118 E5772.2558
G1 X165.578 Y102.458 E5772.5192
G1 X166.269 Y103.841 E5772.77893
G1 X166.861 Y105.331 E5773.04829
G1 X167.31 Y106.816 E5773.30892
G1 X167.636 Y108.336 E5773.57009
G1 X167.838 Y109.916 E5773.83769
G1 X167.903 Y111.467 E5774.09848
G1 X167.842 Y113.051 E5774.36479
G1 X167.649 Y114.59 E5774.62537
G1 X167.318 Y116.153 E5774.89378
G1 X166.876 Y117.627 E5775.1523
G1 X166.297 Y119.091 E5775.41679
G1 X165.604 Y120.495 E5775.67983
G1 X164.79 Y121.842 E5775.94424
G1 X163.868 Y123.114 E5776.20817
G1 X162.844 Y124.306 E5776.47217
G1 X161.714 Y125.416 E5776.73828
G1 X160.503 Y126.416 E5777.00213
G1 X159.227 Y127.302 E5777.26311
G1 X157.847 Y128.098 E5777.53075
G1 X156.438 Y128.761 E5777.79236
G1 X154.971 Y129.309 E5778.05545
G0 F2400 X165.414 Y121.388
G1 F402 X159.055 Y127.746 E5779.56615
G1 X158.949 Y127.852
G0 F2400 X157.238 Y128.715
G1 F402 X166.404 Y119.549 E5781.74388
G1 X166.51 Y119.443
G0 F2400 X167.013 Y118.091
G1 F402 X155.777 Y129.327 E5784.41342
G1 X155.671 Y129.433
G0 F2400 X154.507 Y129.749
G1 F402 X167.427 Y116.829 E5787.48305
G0 F2400 X167.722 Y115.685
G1 F402 X153.353 Y130.054 E5790.89695
G0 F2400 X152.305 Y130.254
G1 F402 X167.946 Y114.613 E5794.61307
G0 F2400 X168.069 Y113.641
G1 F402 X151.322 Y130.389 E5798.59207
G0 F2400 X150.376 Y130.486
G1 F402 X168.154 Y112.707 E5802.81602
G0 F2400 X168.187 Y111.826
G1 F402 X149.509 Y130.505 E5807.25381
G0 F2400 X148.651 Y130.514
G1 F402 X168.181 Y110.984 E5811.8939
G0 F2400 X168.147 Y110.169
G1 F402 X147.853 Y130.463 E5816.71551
G0 F2400 X147.068 Y130.4
G1 F402 X168.072 Y109.395 E5821.70592
G0 F2400 X167.976 Y108.644
G1 F402 X146.328 Y130.291 E5826.84911
G0 F2400 X145.589 Y130.182
G1 F402 X167.853 Y107.918 E5832.13876
G0 F2400 X167.702 Y107.22
G1 F402 X144.901 Y130.021 E5837.55601
G0 F2400 X144.215 Y129.859
G1 F402 X167.537 Y106.536 E5843.09715
G0 F2400 X167.341 Y105.884
G1 F402 X143.564 Y129.661 E5848.74628
G0 F2400 X142.923 Y129.453
G1 F402 X167.143 Y105.233 E5854.50065
G0 F2400 X166.902 Y104.626
G1 F402 X142.301 Y129.227 E5860.34555
G0 F2400 X141.704 Y128.975
G1 F402 X166.661 Y104.018 E5866.27503
G0 F2400 X166.399 Y103.432
G1 F402 X141.108 Y128.723 E5872.28387
G0 F2400 X140.548 Y128.434
G1 F402 X166.117 Y102.866 E5878.35863
G0 F2400 X165.832 Y102.302
G1 F402 X139.991 Y128.143 E5884.49814
G0 F2400 X139.449 Y127.837
G1 F402 X165.512 Y101.773 E5890.69051
G0 F2400 X165.192 Y101.245
G1 F402 X138.929 Y127.508 E5896.93029
G0 F2400 X138.409 Y127.179
G1 F402 X164.854 Y100.734 E5903.2133
G0 F2400 X164.497 Y100.243
G1 F402 X137.921 Y126.819 E5909.52743
G0 F2400 X137.438 Y126.454
G1 F402 X164.139 Y99.752 E5915.87139
G0 F2400 X163.753 Y99.29
G1 F402 X136.964 Y126.079 E5922.23613
G0 F2400 X136.518 Y125.676
G1 F402 X163.36 Y98.835 E5928.61334
G0 F2400 X162.959 Y98.386
G1 F402 X136.072 Y125.273 E5935.00137
G0 F2400 X135.645 Y124.852
G1 F402 X162.531 Y97.966 E5941.38915
G0 F2400 X162.102 Y97.546
G1 F402 X135.234 Y124.415 E5947.77278
G0 F2400 X134.823 Y123.977
G1 F402 X161.654 Y97.146 E5954.14751
G0 F2400 X161.189 Y96.762
G1 F402 X134.445 Y123.506 E5960.50156
G0 F2400 X134.07 Y123.033
G1 F402 X160.725 Y96.378 E5966.83446
G0 F2400 X160.227 Y96.027
G1 F402 X133.704 Y122.55 E5973.136
G0 F2400 X133.365 Y122.041
G1 F402 X159.726 Y95.68 E5979.39906
G0 F2400 X159.213 Y95.344
G1 F402 X133.026 Y121.531 E5985.62077
G0 F2400 X132.714 Y120.995
G1 F402 X158.675 Y95.034 E5991.78879
G0 F2400 X158.137 Y94.724
G1 F402 X132.412 Y120.448 E5997.90062
G0 F2400 X132.115 Y119.897
G1 F402 X157.571 Y94.441 E6003.94866
G0 F2400 X156.994 Y94.169
G1 F402 X131.853 Y119.31 E6009.92185
G0 F2400 X131.591 Y118.724
G1 F402 X156.407 Y93.908 E6015.81783
G0 F2400 X155.79 Y93.676
G1 F402 X131.355 Y118.111 E6021.62329
G0 F2400 X131.136 Y117.482
G1 F402 X155.172 Y93.446 E6027.33396
G0 F2400 X154.524 Y93.245
G1 F402 X130.917 Y116.852 E6032.94269
G0 F2400 X130.698 Y116.223
G1 F402 X153.85 Y93.071 E6038.44333
G0 F2400 X153.164 Y92.908
G1 F402 X129.785 Y116.287 E6043.99789
G0 F2400 X128.914 Y116.309
G1 F402 X152.452 Y92.772 E6049.59012
G0 F2400 X151.834 Y92.541
G1 F402 X128.066 Y116.309 E6055.23711
G0 F2400 X127.217 Y116.309
G1 F402 X151.834 Y91.693 E6061.08569
G0 F2400 X151.834 Y90.844
G1 F402 X126.369 Y116.309 E6067.13587
G0 F2400 X125.52 Y116.309
G1 F402 X151.834 Y89.996 E6073.38763
G0 F2400 X151.507 Y89.474
G1 F402 X124.672 Y116.309 E6079.76331
G0 F2400 X123.823 Y116.309
G1 F402 X150.658 Y89.474 E6086.13898
G0 F2400 X149.81 Y89.474
G1 F402 X122.975 Y116.309 E6092.51465
G0 F2400 X122.126 Y116.309
G1 F402 X145.625 Y92.81 E6098.09772
G0 F2400 X144.519 Y93.067
G1 F402 X121.278 Y116.309 E6103.61962
G0 F2400 X120.429 Y116.309
G1 F402 X129.988 Y106.75 E6105.89073
G0 F2400 X129.201 Y106.689
G1 F402 X119.58 Y116.309 E6108.17644
G0 F2400 X118.732 Y116.309
G1 F402 X128.352 Y106.689 E6110.46203
G0 F2400 X127.504 Y106.689
G1 F402 X117.883 Y116.309 E6112.74775
G0 F2400 X117.035 Y116.309
G1 F402 X126.655 Y106.689 E6115.03334
G0 F2400 X125.807 Y106.689
G1 F402 X116.186 Y116.309 E6117.31906
G0 F2400 X115.338 Y116.309
G1 F402 X124.958 Y106.689 E6119.60465
G0 F2400 X124.109 Y106.689
G1 F402 X114.489 Y116.309 E6121.89025
G0 F2400 X113.641 Y116.309
G1 F402 X123.261 Y106.689 E6124.17584
G0 F2400 X122.412 Y106.689
G1 F402 X112.792 Y116.309 E6126.46144
G0 F2400 X111.944 Y116.309
G1 F402 X121.564 Y106.689 E6128.74704
G0 F2400 X120.715 Y106.689
G1 F402 X111.095 Y116.309 E6131.03263
G0 F2400 X110.247 Y116.309
G1 F402 X119.867 Y106.689 E6133.31823
G0 F2400 X119.018 Y106.689
G1 F402 X109.398 Y116.309 E6135.60382
G0 F2400 X108.55 Y116.309
G1 F402 X118.17 Y106.689 E6137.88942
G0 F2400 X117.321 Y106.689
G1 F402 X107.701 Y116.309 E6140.17501
G0 F2400 X106.853 Y116.309
G1 F402 X116.473 Y106.689 E6142.46061
G0 F2400 X115.624 Y106.689
G1 F402 X106.004 Y116.309 E6144.7462
G0 F2400 X105.201 Y116.264
G1 F402 X114.776 Y106.689 E6147.02111
G0 F2400 X113.927 Y106.689
G1 F402 X104.432 Y116.184 E6149.277
G0 F2400 X103.784 Y116.832
G1 F402 X84.899 Y135.717 E6153.76385
G0 F2400 X83.85 Y135.917
G1 F402 X113.079 Y106.689 E6160.70819
G0 F2400 X112.23 Y106.689
G1 F402 X82.838 Y136.081 E6167.69137
G0 F2400 X81.89 Y136.181
G1 F402 X111.382 Y106.689 E6174.69831
G0 F2400 X110.533 Y106.689
G1 F402 X80.96 Y136.263 E6181.72462
G0 F2400 X80.093 Y136.281
G1 F402 X109.684 Y106.689 E6188.7552
G0 F2400 X108.836 Y106.689
G1 F402 X79.227 Y136.299 E6195.79006
G0 F2400 X78.413 Y136.263
G1 F402 X107.987 Y106.689 E6202.81648
G0 F2400 X107.139 Y106.689
G1 F402 X77.615 Y136.213 E6209.83103
G0 F2400 X76.832 Y136.148
G1 F402 X106.29 Y106.689 E6216.83001
G0 F2400 X105.402 Y106.729
G1 F402 X76.092 Y136.039 E6223.79371
G0 F2400 X75.352 Y135.93
G1 F402 X104.452 Y106.831 E6230.7074
G0 F2400 X103.868 Y106.566
G1 F402 X74.633 Y135.801 E6237.65328
G0 F2400 X73.946 Y135.64
G1 F402 X103.719 Y105.867 E6244.72698
G0 F2400 X103.56 Y105.177
G1 F402 X73.259 Y135.478 E6251.92613
G0 F2400 X72.595 Y135.294
G1 F402 X103.363 Y104.525 E6259.23636
G0 F2400 X103.166 Y103.874
G1 F402 X71.955 Y135.085 E6266.65171
G0 F2400 X71.314 Y134.877
G1 F402 X102.963 Y103.229 E6274.17101
G0 F2400 X102.721 Y102.622
G1 F402 X70.691 Y134.652 E6281.78095
G0 F2400 X70.094 Y134.4
G1 F402 X102.479 Y102.015 E6289.47524
G0 F2400 X102.237 Y101.409
G1 F402 X69.497 Y134.148 E6297.25374
G0 F2400 X68.909 Y133.888
G1 F402 X101.956 Y100.841 E6305.10531
G0 F2400 X101.674 Y100.275
G1 F402 X68.351 Y133.597 E6313.02233
G0 F2400 X67.794 Y133.306
G1 F402 X101.392 Y99.709 E6321.00469
G0 F2400 X101.086 Y99.166
G1 F402 X67.237 Y133.015 E6329.0468
G0 F2400 X66.712 Y132.691
G1 F402 X100.766 Y98.637 E6337.13762
G0 F2400 X100.445 Y98.11
G1 F402 X66.192 Y132.362 E6345.2756
G0 F2400 X65.673 Y132.033
G1 F402 X100.114 Y97.592 E6353.45836
G0 F2400 X99.756 Y97.102
G1 F402 X65.172 Y131.685 E6361.67498
G0 F2400 X64.69 Y131.319
G1 F402 X99.398 Y96.611 E6369.92118
G0 F2400 X99.04 Y96.12
G1 F402 X64.207 Y130.954 E6378.1972
G0 F2400 X63.728 Y130.584
G1 F402 X98.652 Y95.66 E6386.49472
G0 F2400 X98.258 Y95.205
G1 F402 X63.283 Y130.181 E6394.80448
G0 F2400 X62.837 Y129.778
G1 F402 X97.864 Y94.75 E6403.12658
G0 F2400 X97.454 Y94.312
G1 F402 X62.39 Y129.376 E6411.45737
G0 F2400 X61.967 Y128.951
G1 F402 X97.026 Y93.892 E6419.78696
G0 F2400 X96.597 Y93.473
G1 F402 X61.555 Y128.514 E6428.1124
G0 F2400 X61.144 Y128.076
G1 F402 X96.168 Y93.053 E6436.43355
G0 F2400 X95.704 Y92.669
G1 F402 X60.741 Y127.631 E6444.74022
G0 F2400 X60.365 Y127.159
G1 F402 X95.239 Y92.285 E6453.02586
G0 F2400 X94.774 Y91.901
G1 F402 X59.989 Y126.686 E6461.29035
G0 F2400 X59.614 Y126.213
G1 F402 X94.289 Y91.537 E6469.52883
G0 F2400 X93.789 Y91.189
G1 F402 X59.265 Y125.713 E6477.73132
G0 F2400 X58.926 Y125.203
G1 F402 X93.289 Y90.841 E6485.89543
G0 F2400 X92.78 Y90.501
G1 F402 X58.587 Y124.694 E6494.01927
G0 F2400 X58.263 Y124.17
G1 F402 X92.242 Y90.19 E6502.09239
G0 F2400 X91.704 Y89.88
G1 F402 X57.961 Y123.623 E6510.10932
G0 F2400 X57.66 Y123.076
G1 F402 X91.166 Y89.569 E6518.07006
G0 F2400 X90.598 Y89.289
G1 F402 X57.36 Y122.527 E6525.967
G0 F2400 X57.098 Y121.941
G1 F402 X90.021 Y89.018 E6533.78911
G0 F2400 X89.443 Y88.747
G1 F402 X56.835 Y121.355 E6541.53637
G0 F2400 X56.572 Y120.769
G1 F402 X88.843 Y88.499 E6549.20345
G0 F2400 X88.225 Y88.268
G1 F402 X56.345 Y120.148 E6556.77775
G0 F2400 X56.125 Y119.519
G1 F402 X87.607 Y88.037 E6564.2575
G0 F2400 X86.97 Y87.826
G1 F402 X55.905 Y118.89 E6571.63804
G0 F2400 X55.717 Y118.23
G1 F402 X86.306 Y87.641 E6578.90562
G0 F2400 X85.642 Y87.457
G1 F402 X55.543 Y117.555 E6586.05666
G0 F2400 X55.369 Y116.881
G1 F402 X84.958 Y87.292 E6593.08665
G0 F2400 X84.246 Y87.156
G1 F402 X55.233 Y116.169 E6599.97978
G0 F2400 X55.109 Y115.444
G1 F402 X83.534 Y87.02 E6606.7331
G0 F2400 X82.793 Y86.911
G1 F402 X54.986 Y114.718 E6613.33971
G0 F2400 X54.913 Y113.943
G1 F402 X82.025 Y86.831 E6619.78119
G0 F2400 X81.258 Y86.749
G1 F402 X54.846 Y113.161 E6626.05636
G0 F2400 X54.795 Y112.364
G1 F402 X80.435 Y86.724 E6632.14811
G0 F2400 X79.603 Y86.707
G1 F402 X54.793 Y111.517 E6638.04267
G0 F2400 X54.792 Y110.67
G1 F402 X78.749 Y86.713 E6643.73456
G0 F2400 X77.843 Y86.771
G1 F402 X54.853 Y109.761 E6649.19671
G0 F2400 X54.929 Y108.836
G1 F402 X76.929 Y86.836 E6654.42364
G0 F2400 X75.934 Y86.982
G1 F402 X55.058 Y107.858 E6659.38352
G0 F2400 X55.229 Y106.839
G1 F402 X74.939 Y87.129 E6664.06638
G0 F2400 X73.835 Y87.384
G1 F402 X55.465 Y105.754 E6668.43087
G0 F2400 X55.756 Y104.615
G1 F402 X72.701 Y87.67 E6672.4568
G1 X72.807 Y87.564
G0 F2400 X71.443 Y88.079
G1 F402 X56.168 Y103.354 E6676.08595
G1 X56.062 Y103.46
G0 F2400 X56.678 Y101.995
G1 F402 X70.061 Y88.613 E6679.26547
G1 X70.167 Y88.507
G0 F2400 X68.505 Y89.321
G1 F402 X57.364 Y100.462 E6681.91244
G1 X57.258 Y100.568
G0 F2400 X58.426 Y98.551
G1 F402 X66.598 Y90.378 E6683.85413
G1 X66.704 Y90.272
G0 F2400 X63.565 Y92.563
G1 F402 X60.629 Y95.499 E6684.55168
G1 X60.523 Y95.605
G0 F2400 X86.032 Y135.433
G1 F402 X103.523 Y117.941 E6688.70745
G1 X103.629 Y117.835
G0 F2400 X103.161 Y119.153
G1 F402 X87.207 Y135.106 E6692.49781
G1 X87.101 Y135.212
G0 F2400 X88.556 Y134.606
G1 F402 X102.678 Y120.483 E6695.85315
G1 X102.784 Y120.377
G0 F2400 X102.058 Y121.952
G1 F402 X90.04 Y133.97 E6698.70848
G1 X89.934 Y134.076
G0 F2400 X91.793 Y133.066
G1 F402 X101.177 Y123.682 E6700.938
G1 X101.283 Y123.576
G0 F2400 X99.605 Y126.102
G1 F402 X94.151 Y131.556 E6702.23381
G1 X94.045 Y131.662
G0 F2400 X104.14 Y116.415
G0 X136.29 Y104.926
G0 X131.092 Y105.646
G1 F402 X143.322 Y93.416 E6705.13951
G1 X143.428 Y93.31
G0 F2400 X141.982 Y93.908
G1 F402 X131.573 Y104.317 E6707.61256
G1 X131.467 Y104.423
G0 F2400 X132.31 Y102.731
G1 F402 X140.397 Y94.644 E6709.53393
G1 X140.503 Y94.538
G0 F2400 X138.297 Y95.896
G1 F402 X133.619 Y100.573 E6710.64525
G1 X133.513 Y100.679
G0 F2400 X146.269 Y92.394
G0 X146.528 Y91.908
G1 F402 X148.961 Y89.474 E6711.22342
G0 F2400 X148.113 Y89.474
G1 F402 X146.528 Y91.059 E6711.59999
G0 F2400 X146.528 Y90.211
G1 F402 X147.264 Y89.474 E6711.77498
G0 F2400 X147.264 Y89.784
;MESH:NONMESH
G0 F600 X147.264 Y89.784 Z2.894
G0 F2400 X150.397 Y130.677
G0 X150.399 Y130.777
;TIME_ELAPSED:11520.745145
;LAYER:8
;TYPE:WALL-INNER
;MESH:[RUG]_ABU3-35_sulfinamide.stl
G1 F600 X148.773 Y130.811 E6712.04821
G1 X147.174 Y130.71 E6712.31737
G1 X145.553 Y130.471 E6712.59265
G1 X143.99 Y130.104 E6712.86237
G1 X142.454 Y129.605 E6713.13369
G1 X140.959 Y128.976 E6713.40618
G1 X139.517 Y128.224 E6713.6794
G1 X138.162 Y127.363 E6713.94911
G1 X136.876 Y126.388 E6714.22023
G1 X135.662 Y125.293 E6714.49489
G1 X134.585 Y124.147 E6714.7591
G1 X133.572 Y122.872 E6715.03267
G1 X132.677 Y121.53 E6715.30367
G1 X131.896 Y120.115 E6715.57519
G1 X131.232 Y118.628 E6715.84878
G1 X130.475 Y116.464 E6716.23394
G1 X129.682 Y116.6 E6716.36911
G1 X105.643 Y116.6 E6720.40766
G1 X104.164 Y116.446 E6720.65747
G1 X103.897 Y117.708 E6720.87418
G1 X103.295 Y119.715 E6721.2262
G1 X102.527 Y121.663 E6721.57798
G1 X101.594 Y123.553 E6721.93208
G1 X100.505 Y125.355 E6722.28581
G1 X99.272 Y127.058 E6722.63903
G1 X97.9 Y128.653 E6722.99248
G1 X96.371 Y130.156 E6723.35268
G1 X94.757 Y131.49 E6723.70446
G1 X93.036 Y132.686 E6724.05655
G1 X91.198 Y133.747 E6724.41309
G1 X89.305 Y134.638 E6724.76458
G1 X87.341 Y135.37 E6725.1167
G1 X85.307 Y135.937 E6725.47144
G1 X83.246 Y136.33 E6725.82393
G1 X81.158 Y136.55 E6726.17665
G1 X79.049 Y136.593 E6726.53104
G1 X76.966 Y136.463 E6726.88166
G1 X74.863 Y136.152 E6727.23881
G1 X72.833 Y135.676 E6727.5891
G1 X70.834 Y135.026 E6727.94224
G1 X68.893 Y134.209 E6728.29604
G1 X67.025 Y133.234 E6728.65004
G1 X65.255 Y132.111 E6729.0022
G1 X63.586 Y130.844 E6729.35423
G1 X62.012 Y129.425 E6729.71026
G1 X60.608 Y127.931 E6730.05469
G1 X59.297 Y126.283 E6730.40847
G1 X58.134 Y124.539 E6730.76064
G1 X57.119 Y122.699 E6731.11367
G1 X56.256 Y120.77 E6731.4687
G1 X55.566 Y118.797 E6731.81984
G1 X55.041 Y116.765 E6732.17243
G1 X54.686 Y114.691 E6732.52593
G1 X54.507 Y112.591 E6732.88001
G1 X54.502 Y110.49 E6733.23298
G1 X54.673 Y108.402 E6733.58494
G1 X55.022 Y106.316 E6733.94026
G1 X55.541 Y104.283 E6734.29275
G1 X56.227 Y102.303 E6734.64479
G1 X57.081 Y100.374 E6734.9992
G1 X58.087 Y98.538 E6735.35092
G1 X59.248 Y96.784 E6735.7043
G1 X60.551 Y95.134 E6736.05751
G1 X61.989 Y93.598 E6736.41099
G1 X63.579 Y92.161 E6736.77104
G1 X65.255 Y90.889 E6737.12452
G1 X67.025 Y89.766 E6737.47668
G1 X68.893 Y88.791 E6737.83068
G1 X70.834 Y87.974 E6738.18448
G1 X72.833 Y87.324 E6738.53762
G1 X74.863 Y86.848 E6738.88791
G1 X76.966 Y86.537 E6739.24505
G1 X79.049 Y86.407 E6739.59568
G1 X81.158 Y86.45 E6739.95006
G1 X83.246 Y86.67 E6740.30279
G1 X85.307 Y87.063 E6740.65528
G1 X87.341 Y87.63 E6741.01002
G1 X89.305 Y88.362 E6741.36214
G1 X91.198 Y89.253 E6741.71363
G1 X93.036 Y90.314 E6742.07017
G1 X94.757 Y91.51 E6742.42226
G1 X96.364 Y92.839 E6742.7726
G1 X97.88 Y94.323 E6743.129
G1 X99.222 Y95.877 E6743.47395
G1 X100.457 Y97.571 E6743.82614
G1 X101.549 Y99.368 E6744.17941
G1 X102.491 Y101.258 E6744.53418
G1 X103.267 Y103.207 E6744.88661
G1 X103.876 Y105.215 E6745.23913
G1 X104.166 Y106.571 E6745.47209
G1 X105.777 Y106.4 E6745.74426
G1 X129.651 Y106.4 E6749.75509
G1 X130.478 Y106.539 E6749.89598
G1 X131.214 Y104.418 E6750.27315
G1 X131.868 Y102.938 E6750.54498
G1 X132.647 Y101.517 E6750.81723
G1 X133.538 Y100.172 E6751.08827
G1 X134.542 Y98.901 E6751.36038
G1 X135.648 Y97.72 E6751.63221
G1 X136.869 Y96.617 E6751.90864
G1 X138.165 Y95.635 E6752.18181
G1 X139.517 Y94.776 E6752.45092
G1 X140.959 Y94.024 E6752.72414
G1 X142.454 Y93.395 E6752.99662
G1 X143.992 Y92.896 E6753.26827
G1 X146.043 Y92.418 E6753.62207
G1 X146.043 Y89.184 E6754.16538
G1 X152.022 Y89.184 E6755.16985
G1 X152.322 Y89.184 E6755.22025
G1 X152.322 Y89.484 E6755.25284
G1 X152.321 Y92.452 E6755.75147
G1 X153.592 Y92.695 E6755.96886
G1 X155.157 Y93.131 E6756.2418
G1 X156.656 Y93.69 E6756.51057
G1 X158.13 Y94.383 E6756.7842
G1 X159.535 Y95.194 E6757.05674
G1 X160.87 Y96.121 E6757.32979
G1 X162.098 Y97.137 E6757.59755
G1 X163.267 Y98.282 E6757.87246
G1 X164.292 Y99.47 E6758.13606
G1 X165.26 Y100.798 E6758.41214
G1 X166.093 Y102.17 E6758.6818
G1 X166.81 Y103.606 E6758.95144
G1 X167.415 Y105.13 E6759.22691
G1 X167.881 Y106.665 E6759.49641
G1 X168.219 Y108.245 E6759.76786
G1 X168.425 Y109.86 E6760.04138
G1 X168.494 Y111.462 E6760.31076
G1 X168.431 Y113.098 E6760.58582
G1 X168.233 Y114.686 E6760.85467
G1 X167.895 Y116.284 E6761.12907
G1 X167.432 Y117.826 E6761.39955
G1 X166.842 Y119.324 E6761.67003
G1 X166.123 Y120.778 E6761.94254
G1 X165.284 Y122.167 E6762.21516
G1 X164.335 Y123.477 E6762.48692
G1 X163.284 Y124.698 E6762.75757
G1 X162.098 Y125.863 E6763.03687
G1 X160.87 Y126.879 E6763.30463
G1 X159.535 Y127.806 E6763.57767
G1 X158.13 Y128.617 E6763.85022
G1 X156.656 Y129.31 E6764.12385
G1 X155.157 Y129.869 E6764.39262
G1 X153.59 Y130.306 E6764.66592
G1 X152.005 Y130.608 E6764.93699
G1 X150.399 Y130.777 E6765.20829
G0 F2400 X150.397 Y130.677
G0 X130.495 Y116.431
G0 X104.142 Y116.414
G0 X62.079 Y129.351
G0 X61.596 Y129.859
;TYPE:WALL-OUTER
G1 F600 X60.153 Y128.323 E6765.56235
G1 X58.813 Y126.638 E6765.92403
G1 X57.622 Y124.852 E6766.28468
G1 X56.579 Y122.962 E6766.64734
G1 X55.701 Y120.999 E6767.00861
G1 X54.99 Y118.967 E6767.37028
G1 X54.455 Y116.896 E6767.72963
G1 X54.09 Y114.76 E6768.09368
G1 X53.907 Y112.619 E6768.45467
G1 X53.902 Y110.466 E6768.81638
G1 X54.077 Y108.325 E6769.17727
G1 X54.433 Y106.2 E6769.53924
G1 X54.968 Y104.102 E6769.90299
G1 X55.669 Y102.081 E6770.26236
G1 X56.539 Y100.115 E6770.62354
G1 X57.573 Y98.228 E6770.98503
G1 X58.765 Y96.427 E6771.34787
G1 X60.094 Y94.744 E6771.70814
G1 X61.566 Y93.172 E6772.06994
G1 X63.201 Y91.695 E6772.4401
G1 X64.911 Y90.397 E6772.80077
G1 X66.727 Y89.245 E6773.16207
G1 X68.635 Y88.248 E6773.52374
G1 X70.626 Y87.41 E6773.88664
G1 X72.667 Y86.747 E6774.24717
G1 X74.758 Y86.257 E6774.60797
G1 X76.9 Y85.94 E6774.97175
G1 X79.035 Y85.806 E6775.33114
G1 X81.198 Y85.851 E6775.6946
G1 X83.325 Y86.075 E6776.05391
G1 X85.449 Y86.48 E6776.41717
G1 X87.522 Y87.058 E6776.77872
G1 X89.541 Y87.81 E6777.14067
G1 X91.481 Y88.723 E6777.50088
G1 X93.355 Y89.805 E6777.86442
G1 X95.115 Y91.028 E6778.22448
G1 X96.774 Y92.4 E6778.58616
G1 X98.313 Y93.907 E6778.94802
G1 X99.692 Y95.504 E6779.3025
G1 X100.96 Y97.243 E6779.66407
G1 X102.071 Y99.07 E6780.0233
G1 X103.038 Y101.012 E6780.38777
G1 X103.834 Y103.011 E6780.74925
G1 X104.459 Y105.069 E6781.11058
G1 X104.64 Y105.917 E6781.25625
G1 X105.177 Y105.86 E6781.34698
G1 X105.177 Y105.8 E6781.35706
G1 X129.702 Y105.8 E6785.47726
G1 X130.077 Y105.863 E6785.54114
G1 X130.655 Y104.196 E6785.83755
G1 X131.328 Y102.674 E6786.11713
G1 X132.13 Y101.212 E6786.39728
G1 X133.056 Y99.814 E6786.67899
G1 X134.085 Y98.511 E6786.95792
G1 X135.225 Y97.294 E6787.23807
G1 X136.491 Y96.151 E6787.52462
G1 X137.815 Y95.147 E6787.80377
G1 X139.222 Y94.253 E6788.08383
G1 X140.701 Y93.481 E6788.36411
G1 X142.246 Y92.831 E6788.64571
G1 X143.824 Y92.319 E6788.92441
G1 X145.443 Y91.942 E6789.20368
G1 X145.443 Y88.584 E6789.76783
G1 X152.622 Y88.584 E6790.9739
G1 X152.922 Y88.584 E6791.0243
G1 X152.922 Y88.884 E6791.05689
G1 X152.921 Y91.956 E6791.57299
G1 X153.732 Y92.111 E6791.7117
G1 X155.338 Y92.559 E6791.99181
G1 X156.892 Y93.138 E6792.27041
G1 X158.413 Y93.853 E6792.55277
G1 X159.86 Y94.688 E6792.83344
G1 X161.222 Y95.635 E6793.11213
G1 X162.508 Y96.698 E6793.39243
G1 X163.7 Y97.866 E6793.6728
G1 X164.763 Y99.097 E6793.94604
G1 X165.76 Y100.466 E6794.23056
G1 X166.62 Y101.883 E6794.50903
G1 X167.358 Y103.361 E6794.78656
G1 X167.98 Y104.927 E6795.06965
G1 X168.464 Y106.521 E6795.34951
G1 X168.81 Y108.138 E6795.62732
G1 X169.023 Y109.806 E6795.90981
G1 X169.095 Y111.471 E6796.1898
G1 X169.03 Y113.137 E6796.4699
G1 X168.824 Y114.79 E6796.74975
G1 X168.476 Y116.435 E6797.03223
G1 X168.001 Y118.018 E6797.30988
G1 X167.389 Y119.571 E6797.59032
G1 X166.649 Y121.067 E6797.87071
G1 X165.786 Y122.497 E6798.15131
G1 X164.807 Y123.848 E6798.4316
G1 X163.719 Y125.112 E6798.71179
G1 X162.508 Y126.302 E6798.99702
G1 X161.222 Y127.365 E6799.27733
G1 X159.86 Y128.312 E6799.55602
G1 X158.413 Y129.147 E6799.83668
G1 X156.892 Y129.862 E6800.11904
G1 X155.338 Y130.441 E6800.39764
G1 X153.732 Y130.889 E6800.67775
G1 X152.084 Y131.203 E6800.95959
G1 X150.439 Y131.376 E6801.23748
G1 X148.76 Y131.412 E6801.51962
G1 X147.108 Y131.307 E6801.79771
G1 X145.448 Y131.062 E6802.07961
G1 X143.824 Y130.681 E6802.35985
G1 X142.246 Y130.169 E6802.63856
G1 X140.701 Y129.519 E6802.92016
G1 X139.222 Y128.747 E6803.20044
G1 X137.815 Y127.853 E6803.4805
G1 X136.491 Y126.849 E6803.75965
G1 X135.246 Y125.727 E6804.04122
G1 X134.13 Y124.539 E6804.31505
G1 X133.087 Y123.227 E6804.59663
G1 X132.165 Y121.843 E6804.87601
G1 X131.356 Y120.377 E6805.15731
G1 X130.677 Y118.857 E6805.43699
G1 X130.076 Y117.141 E6805.74245
G1 X129.73 Y117.2 E6805.80142
G1 X105.177 Y117.2 E6809.92632
G1 X105.177 Y117.155 E6809.93388
G1 X104.639 Y117.099 E6810.02475
G1 X104.478 Y117.859 E6810.15527
G1 X103.864 Y119.907 E6810.51446
G1 X103.074 Y121.91 E6810.87619
G1 X102.12 Y123.842 E6811.23818
G1 X101.007 Y125.685 E6811.59989
G1 X99.744 Y127.429 E6811.96164
G1 X98.341 Y129.061 E6812.32321
G1 X96.774 Y130.6 E6812.69219
G1 X95.115 Y131.972 E6813.05387
G1 X93.355 Y133.195 E6813.41393
G1 X91.481 Y134.277 E6813.77747
G1 X89.541 Y135.19 E6814.13768
G1 X87.522 Y135.942 E6814.49963
G1 X85.449 Y136.52 E6814.86118
G1 X83.325 Y136.925 E6815.22444
G1 X81.198 Y137.149 E6815.58375
G1 X79.035 Y137.194 E6815.94722
G1 X76.9 Y137.06 E6816.3066
G1 X74.758 Y136.743 E6816.67038
G1 X72.667 Y136.253 E6817.03118
G1 X70.626 Y135.59 E6817.39171
G1 X68.635 Y134.752 E6817.75462
G1 X66.727 Y133.755 E6818.11628
G1 X64.911 Y132.603 E6818.47758
G1 X63.201 Y131.305 E6818.83825
G1 X61.596 Y129.859 E6819.20118
G0 F2400 X61.46 Y129.714
G0 X61.97 Y129.235
G0 X62.427 Y129.005
;TYPE:SKIN
G1 F402 X61.06 Y127.551 E6819.53646
G1 X59.769 Y125.928 E6819.88486
G1 X58.641 Y124.236 E6820.2265
G1 X57.648 Y122.436 E6820.57186
G1 X56.804 Y120.548 E6820.91929
G1 X56.129 Y118.62 E6821.26247
G1 X55.621 Y116.652 E6821.60394
G1 X55.272 Y114.611 E6821.9518
G1 X55.097 Y112.563 E6822.29712
G1 X55.092 Y110.512 E6822.64169
G1 X55.259 Y108.478 E6822.98455
G1 X55.6 Y106.44 E6823.33169
G1 X56.11 Y104.44 E6823.67845
G1 X56.777 Y102.516 E6824.02055
G1 X57.609 Y100.637 E6824.36578
G1 X58.584 Y98.856 E6824.70689
G1 X59.727 Y97.13 E6825.05468
G1 X60.999 Y95.518 E6825.39965
G1 X62.405 Y94.017 E6825.74517
G1 X63.957 Y92.614 E6826.09665
G1 X65.589 Y91.375 E6826.44089
G1 X67.319 Y90.279 E6826.78495
G1 X69.142 Y89.327 E6827.13046
G1 X71.042 Y88.527 E6827.4768
G1 X72.999 Y87.89 E6827.82255
G1 X74.963 Y87.43 E6828.16143
G1 X77.041 Y87.123 E6828.51433
G1 X79.05 Y86.997 E6828.8525
G1 X81.133 Y87.04 E6829.20252
G1 X83.146 Y87.252 E6829.54258
G1 X85.178 Y87.64 E6829.89012
G1 X87.155 Y88.19 E6830.23487
G1 X89.087 Y88.911 E6830.58131
G1 X90.915 Y89.771 E6830.9207
G1 X92.722 Y90.814 E6831.27122
G1 X94.403 Y91.982 E6831.61511
G1 X95.964 Y93.273 E6831.95542
G1 X97.45 Y94.727 E6832.3047
G1 X98.762 Y96.245 E6832.64177
G1 X99.963 Y97.894 E6832.98449
G1 X101.039 Y99.666 E6833.33277
G1 X101.947 Y101.486 E6833.67447
G1 X102.707 Y103.394 E6834.01951
G1 X103.304 Y105.364 E6834.36533
G1 X103.7 Y107.214 E6834.68317
G1 X105.802 Y106.99 E6835.03831
G1 X129.601 Y106.99 E6839.03654
G1 X130.872 Y107.204 E6839.25308
G1 X131.764 Y104.631 E6839.71058
G1 X132.396 Y103.201 E6839.97323
G1 X133.144 Y101.835 E6840.23488
G1 X134.017 Y100.518 E6840.50033
G1 X134.99 Y99.285 E6840.7642
G1 X136.063 Y98.139 E6841.02795
G1 X137.247 Y97.07 E6841.29594
G1 X138.499 Y96.121 E6841.55987
G1 X139.811 Y95.289 E6841.82087
G1 X141.208 Y94.56 E6842.0856
G1 X142.664 Y93.946 E6842.35107
G1 X144.154 Y93.463 E6842.61421
G1 X146.633 Y92.886 E6843.04181
G1 X146.633 Y89.774 E6843.56463
G1 X151.732 Y89.774 E6844.42126
G1 X151.731 Y92.94 E6844.95315
G1 X153.463 Y93.271 E6845.24939
G1 X154.971 Y93.691 E6845.51238
G1 X156.438 Y94.239 E6845.77547
G1 X157.847 Y94.902 E6846.03708
G1 X159.227 Y95.698 E6846.30472
G1 X160.51 Y96.589 E6846.56714
G1 X161.7 Y97.573 E6846.82656
G1 X162.828 Y98.677 E6847.09172
G1 X163.838 Y99.847 E6847.35139
G1 X164.769 Y101.126 E6847.61716
G1 X165.577 Y102.458 E6847.87889
G1 X166.263 Y103.829 E6848.13644
G1 X166.863 Y105.34 E6848.40957
G1 X167.307 Y106.803 E6848.66642
G1 X167.635 Y108.333 E6848.9293
G1 X167.837 Y109.913 E6849.1969
G1 X167.903 Y111.464 E6849.45771
G1 X167.841 Y113.049 E6849.72419
G1 X167.651 Y114.586 E6849.98437
G1 X167.319 Y116.15 E6850.25298
G1 X166.875 Y117.63 E6850.51257
G1 X166.301 Y119.085 E6850.77534
G1 X165.606 Y120.493 E6851.03913
G1 X164.792 Y121.84 E6851.30354
G1 X163.87 Y123.112 E6851.56747
G1 X162.851 Y124.297 E6851.83003
G1 X161.7 Y125.427 E6852.10101
G1 X160.51 Y126.411 E6852.36043
G1 X159.227 Y127.302 E6852.62285
G1 X157.847 Y128.098 E6852.89049
G1 X156.438 Y128.761 E6853.1521
G1 X154.971 Y129.309 E6853.41519
G1 X153.461 Y129.729 E6853.6785
G1 X151.905 Y130.026 E6853.94463
G1 X150.374 Y130.187 E6854.20326
G1 X148.774 Y130.221 E6854.47212
G1 X147.249 Y130.124 E6854.72883
G1 X145.656 Y129.889 E6854.99935
G1 X144.154 Y129.537 E6855.25853
G1 X142.661 Y129.052 E6855.52225
G1 X141.208 Y128.44 E6855.78713
G1 X139.811 Y127.711 E6856.05186
G1 X138.496 Y126.877 E6856.31346
G1 X137.254 Y125.935 E6856.57534
G1 X136.077 Y124.873 E6856.84167
G1 X135.032 Y123.761 E6857.09804
G1 X134.048 Y122.523 E6857.36371
G1 X133.184 Y121.227 E6857.62539
G1 X132.423 Y119.848 E6857.89
G1 X131.781 Y118.411 E6858.15441
G1 X130.867 Y115.798 E6858.61948
G1 X129.628 Y116.01 E6858.83065
G1 X105.666 Y116.01 E6862.85627
G1 X103.696 Y115.805 E6863.18902
G1 X103.321 Y117.574 E6863.49281
G1 X102.738 Y119.519 E6863.83394
G1 X101.986 Y121.424 E6864.17801
G1 X101.077 Y123.268 E6864.5234
G1 X100.013 Y125.028 E6864.86891
G1 X98.807 Y126.693 E6865.2143
G1 X97.467 Y128.252 E6865.55966
G1 X95.98 Y129.714 E6865.91
G1 X94.395 Y131.023 E6866.25535
G1 X92.722 Y132.186 E6866.59765
G1 X90.915 Y133.229 E6866.94817
G1 X89.087 Y134.089 E6867.28756
G1 X87.155 Y134.81 E6867.634
G1 X85.178 Y135.36 E6867.97875
G1 X83.146 Y135.748 E6868.32629
G1 X81.133 Y135.96 E6868.66635
G1 X79.05 Y136.003 E6869.01637
G1 X77.041 Y135.877 E6869.35454
G1 X74.963 Y135.57 E6869.70744
G1 X72.999 Y135.11 E6870.04632
G1 X71.042 Y134.473 E6870.39207
G1 X69.142 Y133.673 E6870.73841
G1 X67.319 Y132.721 E6871.08392
G1 X65.589 Y131.625 E6871.42798
G1 X63.964 Y130.391 E6871.77077
G1 X62.427 Y129.005 E6872.11847
G0 F2400 X66.147 Y132.332
G1 F402 X58.741 Y124.926 E6873.87805
G1 X58.635 Y124.82
G0 F2400 X57.562 Y122.898
G1 F402 X68.16 Y133.496 E6876.396
G1 X68.266 Y133.602
G0 F2400 X69.777 Y134.265
G1 F402 X56.811 Y121.299 E6879.47657
G1 X56.705 Y121.193
G0 F2400 X56.258 Y119.897
G1 F402 X71.199 Y134.839 E6883.02649
G1 X71.305 Y134.945
G0 F2400 X72.457 Y135.248
G1 F402 X55.814 Y118.605 E6886.98066
G0 F2400 X55.52 Y117.463
G1 F402 X73.62 Y135.562 E6891.28088
G0 F2400 X74.728 Y135.822
G1 F402 X55.268 Y116.362 E6895.90434
G0 F2400 X55.092 Y115.338
G1 F402 X75.741 Y135.987 E6900.81029
G0 F2400 X76.736 Y136.133
G1 F402 X54.947 Y114.344 E6905.9871
G0 F2400 X54.868 Y113.417
G1 F402 X77.667 Y136.215 E6911.40374
G0 F2400 X78.572 Y136.272
G1 F402 X54.796 Y112.496 E6917.05263
G0 F2400 X54.794 Y111.645
G1 F402 X79.442 Y136.294 E6922.90882
G0 F2400 X80.273 Y136.276
G1 F402 X54.792 Y110.795 E6928.9628
G0 F2400 X54.834 Y109.988
G1 F402 X81.105 Y136.259 E6935.20447
G0 F2400 X81.876 Y136.182
G1 F402 X54.898 Y109.204 E6941.61411
G0 F2400 X54.964 Y108.421
G1 F402 X82.644 Y136.101 E6948.19054
G0 F2400 X83.395 Y136.004
G1 F402 X55.085 Y107.694 E6954.91666
G0 F2400 X55.207 Y106.967
G1 F402 X84.108 Y135.868 E6961.78319
G0 F2400 X84.82 Y135.731
G1 F402 X55.338 Y106.249 E6968.78775
G0 F2400 X55.51 Y105.573
G1 F402 X85.513 Y135.577 E6975.91622
G0 F2400 X86.177 Y135.392
G1 F402 X55.683 Y104.897 E6983.16134
G0 F2400 X55.864 Y104.23
G1 F402 X86.841 Y135.208 E6990.52122
G0 F2400 X87.487 Y135.005
G1 F402 X56.082 Y103.6 E6997.98267
G0 F2400 X56.3 Y102.969
G1 F402 X88.105 Y134.774 E7005.53915
G0 F2400 X88.722 Y134.543
G1 F402 X56.523 Y102.344 E7013.18924
G0 F2400 X56.784 Y101.756
G1 F402 X89.331 Y134.303 E7020.92202
G0 F2400 X89.908 Y134.032
G1 F402 X57.044 Y101.167 E7028.73022
G0 F2400 X57.304 Y100.579
G1 F402 X90.485 Y133.76 E7036.61363
G0 F2400 X91.061 Y133.488
G1 F402 X57.6 Y100.026 E7044.56367
G0 F2400 X57.9 Y99.478
G1 F402 X91.6 Y133.177 E7052.57027
G0 F2400 X92.138 Y132.867
G1 F402 X58.2 Y98.929 E7060.63352
G0 F2400 X58.522 Y98.403
G1 F402 X92.676 Y132.557 E7068.7481
G0 F2400 X93.191 Y132.224
G1 F402 X58.86 Y97.893 E7076.90473
G0 F2400 X59.198 Y97.382
G1 F402 X93.691 Y131.875 E7085.09985
G0 F2400 X94.192 Y131.527
G1 F402 X59.543 Y96.878 E7093.33203
G0 F2400 X59.917 Y96.404
G1 F402 X94.684 Y131.171 E7101.59225
G0 F2400 X95.148 Y130.787
G1 F402 X60.291 Y95.929 E7109.87397
G0 F2400 X60.665 Y95.455
G1 F402 X95.614 Y130.403 E7118.17731
G0 F2400 X96.078 Y130.019
G1 F402 X61.065 Y95.006 E7126.49597
G0 F2400 X61.475 Y94.568
G1 F402 X96.515 Y129.607 E7134.82093
G0 F2400 X96.942 Y129.186
G1 F402 X61.886 Y94.13 E7143.14981
G0 F2400 X62.306 Y93.702
G1 F402 X97.37 Y128.766 E7151.48059
G0 F2400 X97.789 Y128.336
G1 F402 X62.752 Y93.299 E7159.80496
G0 F2400 X63.198 Y92.896
G1 F402 X98.181 Y127.88 E7168.11662
G0 F2400 X98.573 Y127.423
G1 F402 X63.643 Y92.493 E7176.41556
G0 F2400 X64.115 Y92.116
G1 F402 X98.965 Y126.967 E7184.69562
G0 F2400 X99.33 Y126.483
G1 F402 X64.597 Y91.75 E7192.94776
G0 F2400 X65.079 Y91.384
G1 F402 X99.686 Y125.99 E7201.16984
G0 F2400 X100.042 Y125.498
G1 F402 X65.573 Y91.029 E7209.35926
G0 F2400 X66.093 Y90.7
G1 F402 X100.385 Y124.992 E7217.50662
G0 F2400 X100.704 Y124.463
G1 F402 X66.612 Y90.371 E7225.60647
G0 F2400 X67.132 Y90.042
G1 F402 X101.024 Y123.934 E7233.6588
G0 F2400 X101.343 Y123.405
G1 F402 X67.687 Y89.748 E7241.65517
G0 F2400 X68.244 Y89.457
G1 F402 X101.623 Y122.837 E7249.58574
G0 F2400 X101.903 Y122.268
G1 F402 X68.802 Y89.166 E7257.45025
G0 F2400 X69.383 Y88.899
G1 F402 X102.184 Y121.7 E7265.24337
G0 F2400 X102.435 Y121.102
G1 F402 X69.98 Y88.647 E7272.95429
G0 F2400 X70.577 Y88.396
G1 F402 X102.675 Y120.494 E7280.58038
G0 F2400 X102.915 Y119.886
G1 F402 X71.191 Y88.162 E7288.11762
G0 F2400 X71.832 Y87.954
G1 F402 X103.131 Y119.253 E7295.55388
G0 F2400 X103.327 Y118.6
G1 F402 X72.472 Y87.745 E7302.88466
G0 F2400 X73.126 Y87.551
G1 F402 X103.523 Y117.948 E7310.10662
G0 F2400 X103.692 Y117.269
G1 F402 X73.814 Y87.39 E7317.20539
G0 F2400 X74.501 Y87.229
G1 F402 X103.841 Y116.569 E7324.17621
G0 F2400 X104.289 Y116.168
G1 F402 X75.21 Y87.09 E7331.08491
G0 F2400 X75.95 Y86.981
G1 F402 X105.235 Y116.266 E7338.04267
G0 F2400 X106.126 Y116.309
G1 F402 X76.689 Y86.872 E7345.03655
G0 F2400 X77.462 Y86.795
G1 F402 X106.975 Y116.309 E7352.0486
G0 F2400 X107.823 Y116.309
G1 F402 X78.26 Y86.745 E7359.07253
G0 F2400 X79.06 Y86.696
G1 F402 X108.672 Y116.309 E7366.1081
G0 F2400 X109.52 Y116.309
G1 F402 X79.926 Y86.714 E7373.13939
G0 F2400 X80.793 Y86.733
G1 F402 X110.369 Y116.309 E7380.16629
G0 F2400 X111.217 Y116.309
G1 F402 X81.706 Y86.798 E7387.17775
G0 F2400 X82.655 Y86.898
G1 F402 X112.066 Y116.309 E7394.16544
G0 F2400 X112.915 Y116.309
G1 F402 X83.648 Y87.042 E7401.11893
G0 F2400 X84.697 Y87.242
G1 F402 X103.827 Y106.372 E7405.66399
G0 F2400 X104.302 Y106.848
G1 F402 X113.763 Y116.309 E7407.9118
G0 F2400 X114.612 Y116.309
G1 F402 X105.068 Y106.766 E7410.17922
G0 F2400 X105.841 Y106.689
G1 F402 X115.46 Y116.309 E7412.4647
G0 F2400 X116.309 Y116.309
G1 F402 X106.689 Y106.689 E7414.7503
G0 F2400 X107.538 Y106.689
G1 F402 X117.157 Y116.309 E7417.03577
G0 F2400 X118.006 Y116.309
G1 F402 X108.386 Y106.689 E7419.32137
G0 F2400 X109.235 Y106.689
G1 F402 X118.854 Y116.309 E7421.60684
G0 F2400 X119.703 Y116.309
G1 F402 X110.083 Y106.689 E7423.89244
G0 F2400 X110.932 Y106.689
G1 F402 X120.551 Y116.309 E7426.17792
G0 F2400 X121.4 Y116.309
G1 F402 X111.78 Y106.689 E7428.46351
G0 F2400 X112.629 Y106.689
G1 F402 X122.248 Y116.309 E7430.74899
G0 F2400 X123.097 Y116.309
G1 F402 X113.477 Y106.689 E7433.03458
G0 F2400 X114.326 Y106.689
G1 F402 X123.945 Y116.309 E7435.32006
G0 F2400 X124.794 Y116.309
G1 F402 X115.174 Y106.689 E7437.60566
G0 F2400 X116.023 Y106.689
G1 F402 X125.642 Y116.309 E7439.89113
G0 F2400 X126.491 Y116.309
G1 F402 X116.872 Y106.689 E7442.17661
G0 F2400 X117.72 Y106.689
G1 F402 X127.34 Y116.309 E7444.4622
G0 F2400 X128.188 Y116.309
G1 F402 X118.569 Y106.689 E7446.74768
G0 F2400 X119.417 Y106.689
G1 F402 X129.037 Y116.309 E7449.03328
G0 F2400 X129.851 Y116.275
G1 F402 X120.266 Y106.689 E7451.31068
G0 F2400 X121.114 Y106.689
G1 F402 X130.576 Y116.151 E7453.55873
G0 F2400 X130.722 Y116.297
G1 F402 X144.304 Y129.879 E7456.78565
G0 F2400 X145.414 Y130.14
G1 F402 X121.963 Y106.689 E7462.35732
G0 F2400 X122.811 Y106.689
G1 F402 X146.427 Y130.305 E7467.9682
G0 F2400 X147.404 Y130.434
G1 F402 X123.66 Y106.689 E7473.6096
G0 F2400 X124.508 Y106.689
G1 F402 X148.31 Y130.491 E7479.26467
G0 F2400 X149.179 Y130.511
G1 F402 X125.357 Y106.689 E7484.92449
G0 F2400 X126.205 Y106.689
G1 F402 X150.009 Y130.493 E7490.58003
G0 F2400 X150.807 Y130.442
G1 F402 X127.054 Y106.689 E7496.22346
G0 F2400 X127.902 Y106.689
G1 F402 X151.575 Y130.362 E7501.84787
G0 F2400 X152.313 Y130.251
G1 F402 X128.751 Y106.689 E7507.44592
G0 F2400 X129.599 Y106.689
G1 F402 X153.026 Y130.116 E7513.01189
G0 F2400 X153.725 Y129.966
G1 F402 X130.616 Y106.857 E7518.50231
G0 F2400 X130.876 Y106.269
G1 F402 X154.388 Y129.781 E7524.08848
G0 F2400 X155.052 Y129.597
G1 F402 X131.094 Y105.638 E7529.78072
G0 F2400 X131.313 Y105.008
G1 F402 X155.67 Y129.366 E7535.56777
G0 F2400 X156.288 Y129.136
G1 F402 X131.54 Y104.388 E7541.4476
G0 F2400 X131.801 Y103.799
G1 F402 X156.883 Y128.882 E7547.40689
G0 F2400 X157.459 Y128.609
G1 F402 X132.06 Y103.21 E7553.44139
G0 F2400 X132.351 Y102.652
G1 F402 X158.033 Y128.334 E7559.54312
G0 F2400 X158.571 Y128.024
G1 F402 X132.651 Y102.104 E7565.7014
G0 F2400 X132.961 Y101.565
G1 F402 X159.11 Y127.714 E7571.91408
G0 F2400 X159.63 Y127.386
G1 F402 X133.299 Y101.055 E7578.17001
G0 F2400 X133.638 Y100.545
G1 F402 X160.13 Y127.038 E7584.46431
G0 F2400 X160.631 Y126.69
G1 F402 X133.998 Y100.057 E7590.79199
G0 F2400 X134.372 Y99.583
G1 F402 X161.1 Y126.31 E7597.14212
G0 F2400 X161.564 Y125.926
G1 F402 X134.746 Y99.108 E7603.51375
G0 F2400 X135.154 Y98.668
G1 F402 X162.019 Y125.532 E7609.89643
G0 F2400 X162.447 Y125.112
G1 F402 X135.565 Y98.229 E7616.28338
G0 F2400 X135.986 Y97.802
G1 F402 X162.875 Y124.691 E7622.67188
G0 F2400 X163.285 Y124.252
G1 F402 X136.432 Y97.4 E7629.05171
G0 F2400 X136.878 Y96.998
G1 F402 X163.676 Y123.796 E7635.41859
G0 F2400 X164.069 Y123.339
G1 F402 X137.346 Y96.616 E7641.76765
G0 F2400 X137.829 Y96.251
G1 F402 X164.428 Y122.85 E7648.08725
G0 F2400 X164.785 Y122.359
G1 F402 X138.312 Y95.885 E7654.37704
G0 F2400 X138.83 Y95.555
G1 F402 X165.131 Y121.856 E7660.62583
G0 F2400 X165.451 Y121.328
G1 F402 X139.35 Y95.226 E7666.82723
G0 F2400 X139.884 Y94.912
G1 F402 X165.771 Y120.799 E7672.97767
G0 F2400 X166.063 Y120.242
G1 F402 X140.442 Y94.622 E7679.06479
G0 F2400 X140.999 Y94.33
G1 F402 X166.343 Y119.674 E7685.08622
G0 F2400 X166.616 Y119.099
G1 F402 X141.591 Y94.073 E7691.03197
G0 F2400 X142.187 Y93.821
G1 F402 X166.857 Y118.491 E7696.89327
G0 F2400 X167.097 Y117.883
G1 F402 X142.8 Y93.585 E7702.66606
G0 F2400 X143.441 Y93.378
G1 F402 X167.304 Y117.241 E7708.33562
G0 F2400 X167.5 Y116.589
G1 F402 X144.082 Y93.171 E7713.89945
G0 F2400 X144.771 Y93.011
G1 F402 X167.675 Y115.915 E7719.34116
G0 F2400 X167.824 Y115.215
G1 F402 X145.46 Y92.851 E7724.65458
G0 F2400 X146.148 Y92.691
G1 F402 X167.961 Y114.504 E7729.83708
G0 F2400 X168.055 Y113.75
G1 F402 X146.332 Y92.026 E7734.99832
G0 F2400 X146.332 Y91.177
G1 F402 X168.143 Y112.989 E7740.18047
G0 F2400 X168.174 Y112.171
G1 F402 X146.332 Y90.329 E7745.36987
G0 F2400 X146.332 Y89.48
G1 F402 X168.195 Y111.344 E7750.56437
G0 F2400 X168.159 Y110.459
G1 F402 X147.173 Y89.473 E7755.55039
G0 F2400 X148.022 Y89.473
G1 F402 X168.091 Y109.542 E7760.31854
G0 F2400 X167.967 Y108.57
G1 F402 X152.102 Y92.705 E7764.08787
G0 F2400 X152.031 Y92.634
G1 F402 X148.87 Y89.473 E7764.83889
G0 F2400 X149.719 Y89.473
G1 F402 X152.031 Y91.785 E7765.38819
G0 F2400 X152.031 Y90.937
G1 F402 X150.567 Y89.473 E7765.73602
G0 F2400 X151.416 Y89.473
G1 F402 X152.031 Y90.088 E7765.88213
G0 F2400 X152.291 Y92.477
G0 X153.151 Y92.906
G1 F402 X167.768 Y107.522 E7769.35484
G0 F2400 X167.499 Y106.405
G1 F402 X154.281 Y93.187 E7772.49527
G1 X154.175 Y93.081
G0 F2400 X155.518 Y93.576
G1 F402 X167.121 Y105.179 E7775.25201
G1 X167.227 Y105.285
G0 F2400 X166.562 Y103.771
G1 F402 X156.931 Y94.139 E7777.54033
G1 X156.825 Y94.033
G0 F2400 X158.671 Y95.032
G1 F402 X165.664 Y102.024 E7779.20167
G1 X165.77 Y102.13
G0 F2400 X163.595 Y99.107
G1 F402 X161.542 Y97.053 E7779.68955
G1 X161.436 Y96.947
G0 F2400 X131.178 Y117.602
G1 F402 X143.079 Y129.503 E7782.51709
G1 X143.185 Y129.609
G0 F2400 X141.701 Y128.973
G1 F402 X131.704 Y118.976 E7784.89225
G1 X131.598 Y118.87
G0 F2400 X132.514 Y120.635
G1 F402 X140.055 Y128.176 E7786.6839
G1 X140.161 Y128.282
G0 F2400 X137.625 Y126.594
G1 F402 X134.092 Y123.061 E7787.5233
G1 X133.986 Y122.955
G0 F2400 X129.647 Y106.439
G0 X104.143 Y106.603
G0 X103.595 Y105.292
G1 F402 X85.805 Y87.503 E7791.74987
G1 X85.699 Y87.397
G0 F2400 X86.981 Y87.829
G1 F402 X103.226 Y104.075 E7795.60961
G1 X103.332 Y104.181
G0 F2400 X102.788 Y102.788
G1 F402 X88.295 Y88.295 E7799.05297
G1 X88.189 Y88.189
G0 F2400 X89.732 Y88.884
G1 F402 X102.225 Y101.377 E7802.02115
G1 X102.331 Y101.483
G0 F2400 X101.384 Y99.687
G1 F402 X91.406 Y89.709 E7804.3918
G1 X91.3 Y89.603
G0 F2400 X93.614 Y91.068
G1 F402 X100.049 Y97.504 E7805.9208
G1 X100.155 Y97.61
G0 F2400 X99.887 Y97.805
;MESH:NONMESH
G0 F600 X99.887 Y97.805 Z3.094
G0 F2400 X96.297 Y92.912
G0 X96.364 Y92.839
;TIME_ELAPSED:12472.027257
;LAYER:9
;TYPE:WALL-INNER
;MESH:[RUG]_ABU3-35_sulfinamide.stl
G1 F600 X97.88 Y94.323 E7806.2772
G1 X99.219 Y95.873 E7806.62131
G1 X100.453 Y97.567 E7806.97341
G1 X101.551 Y99.372 E7807.32835
G1 X102.485 Y101.243 E7807.67966
G1 X103.265 Y103.203 E7808.03406
G1 X103.874 Y105.21 E7808.38642
G1 X104.166 Y106.574 E7808.62076
G1 X105.777 Y106.403 E7808.89293
G1 X105.777 Y106.4 E7808.89343
G1 X129.651 Y106.4 E7812.90426
G1 X130.478 Y106.539 E7813.04515
G1 X131.213 Y104.421 E7813.42179
G1 X131.867 Y102.941 E7813.69362
G1 X132.646 Y101.52 E7813.96587
G1 X133.537 Y100.174 E7814.23705
G1 X134.54 Y98.904 E7814.50893
G1 X135.646 Y97.722 E7814.78088
G1 X136.869 Y96.617 E7815.05779
G1 X138.165 Y95.635 E7815.33096
G1 X139.517 Y94.776 E7815.60006
G1 X140.959 Y94.024 E7815.87328
G1 X142.454 Y93.395 E7816.14577
G1 X143.991 Y92.895 E7816.4173
G1 X145.87 Y92.456 E7816.74147
G1 X145.87 Y89.184 E7817.29117
G1 X152.494 Y89.184 E7818.404
G1 X152.494 Y92.458 E7818.95403
G1 X153.918 Y92.785 E7819.19949
G1 X155.16 Y93.132 E7819.41614
G1 X156.656 Y93.69 E7819.68438
G1 X158.13 Y94.383 E7819.95802
G1 X159.535 Y95.194 E7820.23056
G1 X160.87 Y96.121 E7820.50361
G1 X162.105 Y97.142 E7820.77281
G1 X163.26 Y98.275 E7821.04462
G1 X164.3 Y99.478 E7821.31178
G1 X165.248 Y100.78 E7821.58235
G1 X166.095 Y102.173 E7821.85624
G1 X166.809 Y103.603 E7822.12476
G1 X167.414 Y105.127 E7822.40023
G1 X167.88 Y106.662 E7822.66973
G1 X168.218 Y108.243 E7822.94134
G1 X168.425 Y109.856 E7823.21455
G1 X168.494 Y111.459 E7823.4841
G1 X168.431 Y113.095 E7823.75915
G1 X168.233 Y114.682 E7824.02784
G1 X167.896 Y116.281 E7824.30237
G1 X167.433 Y117.823 E7824.57285
G1 X166.843 Y119.321 E7824.84333
G1 X166.124 Y120.775 E7825.11584
G1 X165.285 Y122.164 E7825.38846
G1 X164.337 Y123.474 E7825.66012
G1 X163.286 Y124.696 E7825.9309
G1 X162.098 Y125.863 E7826.21067
G1 X160.87 Y126.879 E7826.47843
G1 X159.535 Y127.806 E7826.75148
G1 X158.13 Y128.617 E7827.02402
G1 X156.656 Y129.31 E7827.29766
G1 X155.157 Y129.869 E7827.56643
G1 X153.59 Y130.306 E7827.83973
G1 X152.005 Y130.608 E7828.1108
G1 X150.399 Y130.777 E7828.3821
G1 X148.773 Y130.811 E7828.65533
G1 X147.174 Y130.71 E7828.92449
G1 X145.553 Y130.471 E7829.19977
G1 X143.99 Y130.104 E7829.46949
G1 X142.454 Y129.605 E7829.74081
G1 X140.959 Y128.976 E7830.0133
G1 X139.517 Y128.224 E7830.28652
G1 X138.162 Y127.363 E7830.55623
G1 X136.876 Y126.388 E7830.82735
G1 X135.662 Y125.293 E7831.10201
G1 X134.592 Y124.155 E7831.36443
G1 X133.569 Y122.869 E7831.6405
G1 X132.679 Y121.533 E7831.91019
G1 X131.897 Y120.117 E7832.18194
G1 X131.233 Y118.631 E7832.45538
G1 X130.475 Y116.465 E7832.84091
G1 X129.688 Y116.6 E7832.97506
G1 X105.643 Y116.6 E7837.01462
G1 X104.164 Y116.446 E7837.26443
G1 X103.898 Y117.703 E7837.48028
G1 X103.297 Y119.711 E7837.83241
G1 X102.529 Y121.659 E7838.18419
G1 X101.595 Y123.548 E7838.53822
G1 X100.508 Y125.351 E7838.89191
G1 X99.275 Y127.054 E7839.24513
G1 X97.909 Y128.643 E7839.59717
G1 X96.364 Y130.161 E7839.96105
G1 X94.757 Y131.49 E7840.31138
G1 X93.036 Y132.686 E7840.66347
G1 X91.198 Y133.747 E7841.02001
G1 X89.305 Y134.638 E7841.3715
G1 X87.341 Y135.37 E7841.72363
G1 X85.307 Y135.937 E7842.07837
G1 X83.246 Y136.33 E7842.43086
G1 X81.158 Y136.55 E7842.78358
G1 X79.049 Y136.593 E7843.13797
G1 X76.966 Y136.463 E7843.48859
G1 X74.863 Y136.152 E7843.84574
G1 X72.833 Y135.676 E7844.19603
G1 X70.834 Y135.026 E7844.54917
G1 X68.893 Y134.209 E7844.90297
G1 X67.025 Y133.234 E7845.25697
G1 X65.255 Y132.111 E7845.60913
G1 X63.586 Y130.844 E7845.96116
G1 X62.012 Y129.425 E7846.31719
G1 X60.616 Y127.94 E7846.65959
G1 X59.298 Y126.283 E7847.01529
G1 X58.138 Y124.546 E7847.3662
G1 X57.121 Y122.703 E7847.71984
G1 X56.258 Y120.775 E7848.07471
G1 X55.568 Y118.801 E7848.42602
G1 X55.042 Y116.768 E7848.77881
G1 X54.687 Y114.697 E7849.13181
G1 X54.507 Y112.595 E7849.48624
G1 X54.502 Y110.495 E7849.83904
G1 X54.673 Y108.405 E7850.19133
G1 X55.02 Y106.323 E7850.54593
G1 X55.541 Y104.283 E7850.89965
G1 X56.222 Y102.315 E7851.24951
G1 X57.082 Y100.375 E7851.60602
G1 X58.085 Y98.541 E7851.9572
G1 X59.241 Y96.796 E7852.30885
G1 X60.555 Y95.129 E7852.66545
G1 X61.985 Y93.602 E7853.01691
G1 X63.58 Y92.161 E7853.37804
G1 X65.255 Y90.889 E7853.73138
G1 X67.025 Y89.766 E7854.08354
G1 X68.893 Y88.791 E7854.43754
G1 X70.834 Y87.974 E7854.79134
G1 X72.833 Y87.324 E7855.14448
G1 X74.863 Y86.848 E7855.49477
G1 X76.966 Y86.537 E7855.85191
G1 X79.049 Y86.407 E7856.20254
G1 X81.158 Y86.45 E7856.55692
G1 X83.246 Y86.67 E7856.90965
G1 X85.307 Y87.063 E7857.26214
G1 X87.341 Y87.63 E7857.61688
G1 X89.305 Y88.362 E7857.969
G1 X91.198 Y89.253 E7858.32049
G1 X93.036 Y90.314 E7858.67703
G1 X94.757 Y91.51 E7859.02912
G1 X96.364 Y92.839 E7859.37946
G0 F2400 X96.297 Y92.912
G0 X104.143 Y106.606
G0 X130.498 Y106.573
G0 X145.901 Y92.48
G0 X145.94 Y89.254
G0 X145.27 Y88.584
;TYPE:WALL-OUTER
G1 F600 X153.094 Y88.584 E7860.69389
G1 X153.094 Y91.98 E7861.26442
G1 X154.069 Y92.204 E7861.43249
G1 X155.338 Y92.559 E7861.65386
G1 X156.892 Y93.138 E7861.93247
G1 X158.413 Y93.853 E7862.21482
G1 X159.86 Y94.688 E7862.49549
G1 X161.222 Y95.635 E7862.77418
G1 X162.508 Y96.698 E7863.05448
G1 X163.699 Y97.866 E7863.33473
G1 X164.77 Y99.105 E7863.60987
G1 X165.752 Y100.453 E7863.89005
G1 X166.619 Y101.88 E7864.17057
G1 X167.357 Y103.358 E7864.4481
G1 X167.979 Y104.924 E7864.73118
G1 X168.463 Y106.518 E7865.01105
G1 X168.809 Y108.135 E7865.28885
G1 X169.023 Y109.802 E7865.57121
G1 X169.095 Y111.468 E7865.85136
G1 X169.03 Y113.134 E7866.13146
G1 X168.824 Y114.786 E7866.41114
G1 X168.477 Y116.432 E7866.69375
G1 X168.002 Y118.015 E7866.97141
G1 X167.39 Y119.568 E7867.25184
G1 X166.65 Y121.064 E7867.53224
G1 X165.787 Y122.494 E7867.81283
G1 X164.809 Y123.845 E7868.09303
G1 X163.721 Y125.11 E7868.37334
G1 X162.508 Y126.302 E7868.65905
G1 X161.222 Y127.365 E7868.93936
G1 X159.86 Y128.312 E7869.21805
G1 X158.413 Y129.147 E7869.49871
G1 X156.892 Y129.862 E7869.78107
G1 X155.338 Y130.441 E7870.05967
G1 X153.732 Y130.889 E7870.33978
G1 X152.084 Y131.203 E7870.62162
G1 X150.439 Y131.376 E7870.89951
G1 X148.76 Y131.412 E7871.18165
G1 X147.108 Y131.307 E7871.45974
G1 X145.448 Y131.062 E7871.74164
G1 X143.824 Y130.681 E7872.02188
G1 X142.246 Y130.169 E7872.30059
G1 X140.701 Y129.519 E7872.58219
G1 X139.222 Y128.747 E7872.86247
G1 X137.815 Y127.853 E7873.14253
G1 X136.491 Y126.849 E7873.42168
G1 X135.246 Y125.727 E7873.70324
G1 X134.132 Y124.541 E7873.9766
G1 X133.089 Y123.23 E7874.25805
G1 X132.167 Y121.846 E7874.53743
G1 X131.357 Y120.38 E7874.81882
G1 X130.678 Y118.86 E7875.0985
G1 X130.076 Y117.142 E7875.40433
G1 X129.736 Y117.2 E7875.46227
G1 X105.177 Y117.2 E7879.58818
G1 X105.177 Y117.155 E7879.59574
G1 X104.639 Y117.099 E7879.68662
G1 X104.479 Y117.854 E7879.81627
G1 X103.866 Y119.903 E7880.17558
G1 X103.076 Y121.906 E7880.53731
G1 X102.122 Y123.837 E7880.89915
G1 X101.01 Y125.681 E7881.26091
G1 X99.747 Y127.425 E7881.62267
G1 X98.344 Y129.057 E7881.98423
G1 X96.774 Y130.6 E7882.35405
G1 X95.115 Y131.972 E7882.71573
G1 X93.355 Y133.195 E7883.07578
G1 X91.481 Y134.277 E7883.43932
G1 X89.541 Y135.19 E7883.79953
G1 X87.522 Y135.942 E7884.16149
G1 X85.449 Y136.52 E7884.52304
G1 X83.325 Y136.925 E7884.8863
G1 X81.198 Y137.149 E7885.24561
G1 X79.035 Y137.194 E7885.60907
G1 X76.9 Y137.06 E7885.96846
G1 X74.758 Y136.743 E7886.33223
G1 X72.667 Y136.253 E7886.69304
G1 X70.626 Y135.59 E7887.05356
G1 X68.635 Y134.752 E7887.41647
G1 X66.727 Y133.755 E7887.77814
G1 X64.911 Y132.603 E7888.13944
G1 X63.201 Y131.305 E7888.5001
G1 X61.596 Y129.859 E7888.86304
G1 X60.161 Y128.332 E7889.21507
G1 X58.814 Y126.638 E7889.57867
G1 X57.626 Y124.859 E7889.93806
G1 X56.581 Y122.966 E7890.30132
G1 X55.703 Y121.004 E7890.66243
G1 X54.992 Y118.971 E7891.02426
G1 X54.456 Y116.9 E7891.38366
G1 X54.091 Y114.766 E7891.74737
G1 X53.907 Y112.623 E7892.10872
G1 X53.902 Y110.471 E7892.47026
G1 X54.077 Y108.328 E7892.83148
G1 X54.431 Y106.207 E7893.19274
G1 X54.967 Y104.106 E7893.55701
G1 X55.665 Y102.09 E7893.91543
G1 X56.54 Y100.116 E7894.27818
G1 X57.571 Y98.232 E7894.63898
G1 X58.758 Y96.439 E7895.00024
G1 X60.098 Y94.74 E7895.36376
G1 X61.562 Y93.176 E7895.72366
G1 X63.201 Y91.695 E7896.09478
G1 X64.911 Y90.397 E7896.45544
G1 X66.727 Y89.245 E7896.81674
G1 X68.635 Y88.248 E7897.17841
G1 X70.626 Y87.41 E7897.54132
G1 X72.667 Y86.747 E7897.90184
G1 X74.758 Y86.257 E7898.26265
G1 X76.9 Y85.94 E7898.62642
G1 X79.035 Y85.806 E7898.98581
G1 X81.198 Y85.851 E7899.34927
G1 X83.325 Y86.075 E7899.70858
G1 X85.449 Y86.48 E7900.07184
G1 X87.522 Y87.058 E7900.43339
G1 X89.541 Y87.81 E7900.79535
G1 X91.481 Y88.723 E7901.15556
G1 X93.355 Y89.805 E7901.5191
G1 X95.115 Y91.028 E7901.87915
G1 X96.774 Y92.4 E7902.24083
G1 X98.313 Y93.907 E7902.6027
G1 X99.689 Y95.5 E7902.95634
G1 X100.957 Y97.239 E7903.31791
G1 X102.075 Y99.079 E7903.67961
G1 X103.03 Y100.992 E7904.03882
G1 X103.832 Y103.007 E7904.40317
G1 X104.457 Y105.064 E7904.76434
G1 X104.64 Y105.92 E7904.9114
G1 X105.177 Y105.863 E7905.00212
G1 X105.177 Y105.8 E7905.01271
G1 X129.702 Y105.8 E7909.13291
G1 X130.077 Y105.863 E7909.19679
G1 X130.654 Y104.199 E7909.49267
G1 X131.327 Y102.677 E7909.77225
G1 X132.129 Y101.215 E7910.05239
G1 X133.054 Y99.817 E7910.33402
G1 X134.083 Y98.514 E7910.61295
G1 X135.223 Y97.296 E7910.89322
G1 X136.491 Y96.151 E7911.18024
G1 X137.815 Y95.147 E7911.45939
G1 X139.222 Y94.253 E7911.73945
G1 X140.701 Y93.481 E7912.01973
G1 X142.246 Y92.831 E7912.30133
G1 X143.826 Y92.318 E7912.58041
G1 X145.27 Y91.98 E7912.82956
G1 X145.27 Y88.584 E7913.40009
G0 F2400 X145.47 Y88.584
G0 X145.94 Y89.254
G0 X146.46 Y89.774
;TYPE:SKIN
G1 F402 X151.904 Y89.774 E7914.31468
G1 X151.904 Y92.928 E7914.84455
G1 X153.772 Y93.357 E7915.16654
G1 X154.974 Y93.692 E7915.37618
G1 X156.438 Y94.239 E7915.63873
G1 X157.847 Y94.902 E7915.90034
G1 X159.227 Y95.698 E7916.16799
G1 X160.502 Y96.583 E7916.42873
G1 X161.714 Y97.585 E7916.69292
G1 X162.829 Y98.679 E7916.95535
G1 X163.831 Y99.836 E7917.21248
G1 X164.76 Y101.113 E7917.47778
G1 X165.582 Y102.466 E7917.74375
G1 X166.262 Y103.826 E7917.9992
G1 X166.862 Y105.337 E7918.27233
G1 X167.306 Y106.8 E7918.52918
G1 X167.634 Y108.331 E7918.79223
G1 X167.837 Y109.909 E7919.05951
G1 X167.903 Y111.461 E7919.32049
G1 X167.841 Y113.046 E7919.58697
G1 X167.651 Y114.582 E7919.84698
G1 X167.32 Y116.147 E7920.11572
G1 X166.876 Y117.627 E7920.37531
G1 X166.302 Y119.082 E7920.63808
G1 X165.607 Y120.49 E7920.90187
G1 X164.793 Y121.837 E7921.16628
G1 X163.872 Y123.109 E7921.43011
G1 X162.853 Y124.295 E7921.6928
G1 X161.7 Y125.427 E7921.96426
G1 X160.51 Y126.411 E7922.22367
G1 X159.227 Y127.302 E7922.4861
G1 X157.847 Y128.098 E7922.75374
G1 X156.438 Y128.761 E7923.01535
G1 X154.971 Y129.309 E7923.27844
G1 X153.461 Y129.729 E7923.54175
G1 X151.905 Y130.026 E7923.80787
G1 X150.374 Y130.187 E7924.0665
G1 X148.774 Y130.221 E7924.33536
G1 X147.249 Y130.124 E7924.59208
G1 X145.656 Y129.889 E7924.8626
G1 X144.154 Y129.537 E7925.12177
G1 X142.661 Y129.052 E7925.3855
G1 X141.208 Y128.44 E7925.65037
G1 X139.811 Y127.711 E7925.9151
G1 X138.496 Y126.877 E7926.17671
G1 X137.254 Y125.935 E7926.43859
G1 X136.083 Y124.879 E7926.7035
G1 X135.039 Y123.768 E7926.95962
G1 X134.041 Y122.514 E7927.22887
G1 X133.186 Y121.23 E7927.48803
G1 X132.424 Y119.85 E7927.75286
G1 X131.782 Y118.414 E7928.01712
G1 X130.867 Y115.799 E7928.48256
G1 X129.634 Y116.01 E7928.69272
G1 X105.666 Y116.01 E7932.71934
G1 X103.696 Y115.805 E7933.05209
G1 X103.322 Y117.569 E7933.35503
G1 X102.74 Y119.516 E7933.69642
G1 X101.988 Y121.42 E7934.04034
G1 X101.078 Y123.263 E7934.38565
G1 X100.016 Y125.024 E7934.73113
G1 X98.81 Y126.689 E7935.07652
G1 X97.476 Y128.242 E7935.42047
G1 X95.966 Y129.725 E7935.77603
G1 X94.403 Y131.018 E7936.11682
G1 X92.722 Y132.186 E7936.46071
G1 X90.915 Y133.229 E7936.81122
G1 X89.087 Y134.089 E7937.15061
G1 X87.155 Y134.81 E7937.49706
G1 X85.178 Y135.36 E7937.8418
G1 X83.146 Y135.748 E7938.18935
G1 X81.133 Y135.96 E7938.5294
G1 X79.05 Y136.003 E7938.87942
G1 X77.041 Y135.877 E7939.2176
G1 X74.963 Y135.57 E7939.57049
G1 X72.999 Y135.11 E7939.90937
G1 X71.042 Y134.473 E7940.25513
G1 X69.142 Y133.673 E7940.60147
G1 X67.319 Y132.721 E7940.94698
G1 X65.589 Y131.625 E7941.29103
G1 X63.964 Y130.391 E7941.63383
G1 X62.427 Y129.005 E7941.98152
G1 X61.068 Y127.56 E7942.31478
G1 X59.768 Y125.925 E7942.6657
G1 X58.647 Y124.246 E7943.00487
G1 X57.65 Y122.44 E7943.35144
G1 X56.806 Y120.553 E7943.69872
G1 X56.132 Y118.627 E7944.04153
G1 X55.622 Y116.652 E7944.38421
G1 X55.273 Y114.618 E7944.73092
G1 X55.097 Y112.566 E7945.07692
G1 X55.092 Y110.517 E7945.42115
G1 X55.259 Y108.479 E7945.76468
G1 X55.597 Y106.449 E7946.11042
G1 X56.106 Y104.454 E7946.45631
G1 X56.774 Y102.527 E7946.79895
G1 X57.617 Y100.625 E7947.14846
G1 X58.586 Y98.855 E7947.48747
G1 X59.719 Y97.144 E7947.83223
G1 X61.005 Y95.511 E7948.18143
G1 X62.401 Y94.021 E7948.52445
G1 X63.958 Y92.614 E7948.877
G1 X65.59 Y91.375 E7949.22124
G1 X67.319 Y90.279 E7949.56516
G1 X69.142 Y89.327 E7949.91067
G1 X71.042 Y88.527 E7950.25701
G1 X72.999 Y87.89 E7950.60276
G1 X74.963 Y87.43 E7950.94164
G1 X77.041 Y87.123 E7951.29454
G1 X79.05 Y86.997 E7951.63271
G1 X81.133 Y87.04 E7951.98273
G1 X83.146 Y87.252 E7952.32278
G1 X85.178 Y87.64 E7952.67033
G1 X87.155 Y88.19 E7953.01508
G1 X89.087 Y88.911 E7953.36152
G1 X90.915 Y89.771 E7953.70091
G1 X92.722 Y90.814 E7954.05143
G1 X94.403 Y91.982 E7954.39531
G1 X95.966 Y93.275 E7954.7361
G1 X97.45 Y94.727 E7955.0849
G1 X98.759 Y96.241 E7955.42114
G1 X99.959 Y97.89 E7955.76376
G1 X101.038 Y99.665 E7956.11274
G1 X101.943 Y101.476 E7956.45286
G1 X102.705 Y103.39 E7956.79896
G1 X103.302 Y105.359 E7957.14462
G1 X103.7 Y107.217 E7957.46384
G1 X105.835 Y106.99 E7957.82455
G1 X129.601 Y106.99 E7961.81723
G1 X130.872 Y107.204 E7962.03377
G1 X131.763 Y104.634 E7962.49074
G1 X132.395 Y103.204 E7962.7534
G1 X133.143 Y101.838 E7963.01504
G1 X134.016 Y100.52 E7963.28063
G1 X134.988 Y99.288 E7963.54427
G1 X136.062 Y98.141 E7963.80825
G1 X137.247 Y97.07 E7964.07659
G1 X138.499 Y96.121 E7964.34052
G1 X139.811 Y95.289 E7964.60152
G1 X141.208 Y94.56 E7964.86625
G1 X142.662 Y93.948 E7965.13128
G1 X144.157 Y93.461 E7965.39543
G1 X146.46 Y92.925 E7965.79267
G1 X146.46 Y89.774 E7966.32204
G0 F2400 X165.412 Y121.389
G1 F402 X159.055 Y127.746 E7967.83239
G1 X158.949 Y127.852
G0 F2400 X157.238 Y128.715
G1 F402 X166.403 Y119.55 E7970.00988
G1 X166.509 Y119.444
G0 F2400 X167.013 Y118.091
G1 F402 X155.777 Y129.327 E7972.67942
G1 X155.671 Y129.433
G0 F2400 X154.507 Y129.749
G1 F402 X167.428 Y116.828 E7975.74929
G0 F2400 X167.722 Y115.685
G1 F402 X153.353 Y130.054 E7979.16319
G0 F2400 X152.305 Y130.254
G1 F402 X167.948 Y114.611 E7982.87978
G0 F2400 X168.069 Y113.641
G1 F402 X151.322 Y130.389 E7986.85878
G0 F2400 X150.376 Y130.486
G1 F402 X168.154 Y112.708 E7991.08262
G0 F2400 X168.186 Y111.827
G1 F402 X149.509 Y130.505 E7995.52017
G0 F2400 X148.651 Y130.514
G1 F402 X168.18 Y110.985 E8000.16002
G0 F2400 X168.146 Y110.17
G1 F402 X147.853 Y130.463 E8004.98139
G0 F2400 X147.068 Y130.4
G1 F402 X168.072 Y109.396 E8009.97169
G0 F2400 X167.975 Y108.644
G1 F402 X146.328 Y130.291 E8015.11475
G0 F2400 X145.589 Y130.182
G1 F402 X167.851 Y107.92 E8020.40393
G0 F2400 X167.701 Y107.221
G1 F402 X144.901 Y130.021 E8025.82094
G0 F2400 X144.215 Y129.859
G1 F402 X167.538 Y106.536 E8031.3622
G0 F2400 X167.341 Y105.884
G1 F402 X143.564 Y129.661 E8037.01132
G0 F2400 X142.923 Y129.453
G1 F402 X167.143 Y105.234 E8042.76558
G0 F2400 X166.901 Y104.627
G1 F402 X142.301 Y129.227 E8048.61025
G0 F2400 X141.704 Y128.975
G1 F402 X166.66 Y104.02 E8054.53937
G0 F2400 X166.399 Y103.432
G1 F402 X141.108 Y128.723 E8060.54821
G0 F2400 X140.548 Y128.434
G1 F402 X166.116 Y102.867 E8066.62273
G0 F2400 X165.832 Y102.302
G1 F402 X139.991 Y128.143 E8072.76224
G0 F2400 X139.449 Y127.837
G1 F402 X165.511 Y101.774 E8078.95438
G0 F2400 X165.191 Y101.246
G1 F402 X138.929 Y127.508 E8085.19391
G0 F2400 X138.409 Y127.179
G1 F402 X164.854 Y100.734 E8091.47692
G0 F2400 X164.497 Y100.243
G1 F402 X137.921 Y126.819 E8097.79106
G0 F2400 X137.438 Y126.454
G1 F402 X164.139 Y99.752 E8104.13501
G0 F2400 X163.753 Y99.289
G1 F402 X136.964 Y126.079 E8110.49987
G0 F2400 X136.518 Y125.676
G1 F402 X163.36 Y98.835 E8116.87708
G0 F2400 X162.959 Y98.386
G1 F402 X136.072 Y125.274 E8123.26523
G0 F2400 X135.645 Y124.852
G1 F402 X162.531 Y97.966 E8129.65302
G0 F2400 X162.102 Y97.546
G1 F402 X135.234 Y124.414 E8136.03653
G0 F2400 X134.823 Y123.977
G1 F402 X161.654 Y97.146 E8142.41125
G0 F2400 X161.189 Y96.762
G1 F402 X134.446 Y123.506 E8148.76518
G0 F2400 X134.07 Y123.033
G1 F402 X160.725 Y96.378 E8155.09808
G0 F2400 X160.227 Y96.027
G1 F402 X133.704 Y122.55 E8161.39963
G0 F2400 X133.365 Y122.04
G1 F402 X159.726 Y95.68 E8167.66256
G0 F2400 X159.213 Y95.344
G1 F402 X133.026 Y121.531 E8173.88428
G0 F2400 X132.714 Y120.995
G1 F402 X158.675 Y95.034 E8180.0523
G0 F2400 X158.137 Y94.724
G1 F402 X132.412 Y120.448 E8186.16412
G0 F2400 X132.116 Y119.896
G1 F402 X157.571 Y94.441 E8192.21192
G0 F2400 X156.994 Y94.169
G1 F402 X131.854 Y119.31 E8198.185
G0 F2400 X131.591 Y118.724
G1 F402 X156.407 Y93.908 E8204.08098
G0 F2400 X155.79 Y93.676
G1 F402 X131.357 Y118.11 E8209.88609
G0 F2400 X131.137 Y117.481
G1 F402 X155.173 Y93.445 E8215.59675
G0 F2400 X154.516 Y93.253
G1 F402 X130.917 Y116.852 E8221.20358
G0 F2400 X130.697 Y116.224
G1 F402 X153.853 Y93.067 E8226.70529
G0 F2400 X153.164 Y92.908
G1 F402 X129.785 Y116.287 E8232.25986
G0 F2400 X128.914 Y116.309
G1 F402 X152.474 Y92.75 E8237.85731
G0 F2400 X152.203 Y92.172
G1 F402 X128.066 Y116.309 E8243.59197
G0 F2400 X127.217 Y116.309
G1 F402 X152.203 Y91.324 E8249.52822
G0 F2400 X152.203 Y90.475
G1 F402 X126.369 Y116.309 E8255.66606
G0 F2400 X125.52 Y116.309
G1 F402 X152.203 Y89.627 E8262.0055
G0 F2400 X151.508 Y89.473
G1 F402 X124.672 Y116.309 E8268.38141
G0 F2400 X123.823 Y116.309
G1 F402 X150.659 Y89.473 E8274.75732
G0 F2400 X149.811 Y89.473
G1 F402 X122.975 Y116.309 E8281.13323
G0 F2400 X122.126 Y116.309
G1 F402 X145.625 Y92.81 E8286.7163
G0 F2400 X146.159 Y92.276
G1 F402 X148.962 Y89.473 E8287.38226
G0 F2400 X148.114 Y89.473
G1 F402 X146.159 Y91.428 E8287.84675
G0 F2400 X146.159 Y90.579
G1 F402 X147.265 Y89.473 E8288.10952
G0 F2400 X146.417 Y89.473
G1 F402 X146.159 Y89.731 E8288.17082
G0 F2400 X145.901 Y92.48
G0 X144.521 Y93.066
G1 F402 X121.278 Y116.309 E8293.69307
G0 F2400 X120.429 Y116.309
G1 F402 X129.988 Y106.75 E8295.96417
G0 F2400 X129.201 Y106.689
G1 F402 X119.58 Y116.309 E8298.24989
G0 F2400 X118.732 Y116.309
G1 F402 X128.352 Y106.689 E8300.53548
G0 F2400 X127.504 Y106.689
G1 F402 X117.883 Y116.309 E8302.8212
G0 F2400 X117.035 Y116.309
G1 F402 X126.655 Y106.689 E8305.10679
G0 F2400 X125.807 Y106.689
G1 F402 X116.186 Y116.309 E8307.39251
G0 F2400 X115.338 Y116.309
G1 F402 X124.958 Y106.689 E8309.6781
G0 F2400 X124.109 Y106.689
G1 F402 X114.489 Y116.309 E8311.9637
G0 F2400 X113.641 Y116.309
G1 F402 X123.261 Y106.689 E8314.24929
G0 F2400 X122.412 Y106.689
G1 F402 X112.792 Y116.309 E8316.53489
G0 F2400 X111.944 Y116.309
G1 F402 X121.564 Y106.689 E8318.82048
G0 F2400 X120.715 Y106.689
G1 F402 X111.095 Y116.309 E8321.10608
G0 F2400 X110.247 Y116.309
G1 F402 X119.867 Y106.689 E8323.39168
G0 F2400 X119.018 Y106.689
G1 F402 X109.398 Y116.309 E8325.67727
G0 F2400 X108.55 Y116.309
G1 F402 X118.17 Y106.689 E8327.96287
G0 F2400 X117.321 Y106.689
G1 F402 X107.701 Y116.309 E8330.24846
G0 F2400 X106.853 Y116.309
G1 F402 X116.473 Y106.689 E8332.53406
G0 F2400 X115.624 Y106.689
G1 F402 X106.004 Y116.309 E8334.81965
G0 F2400 X105.202 Y116.263
G1 F402 X114.776 Y106.689 E8337.09432
G0 F2400 X113.927 Y106.689
G1 F402 X104.433 Y116.184 E8339.3501
G0 F2400 X103.784 Y116.832
G1 F402 X84.899 Y135.717 E8343.83694
G0 F2400 X83.85 Y135.917
G1 F402 X113.079 Y106.689 E8350.78128
G0 F2400 X112.23 Y106.689
G1 F402 X82.838 Y136.081 E8357.76446
G0 F2400 X81.89 Y136.181
G1 F402 X111.382 Y106.689 E8364.77141
G0 F2400 X110.533 Y106.689
G1 F402 X80.96 Y136.263 E8371.79771
G0 F2400 X80.093 Y136.281
G1 F402 X109.684 Y106.689 E8378.82829
G0 F2400 X108.836 Y106.689
G1 F402 X79.227 Y136.299 E8385.86315
G0 F2400 X78.413 Y136.263
G1 F402 X107.987 Y106.689 E8392.88958
G0 F2400 X107.139 Y106.689
G1 F402 X77.615 Y136.213 E8399.90412
G0 F2400 X76.832 Y136.148
G1 F402 X106.29 Y106.689 E8406.9031
G0 F2400 X105.398 Y106.733
G1 F402 X76.092 Y136.039 E8413.86585
G0 F2400 X75.352 Y135.93
G1 F402 X104.448 Y106.834 E8420.77871
G0 F2400 X103.867 Y106.567
G1 F402 X74.633 Y135.801 E8427.72435
G0 F2400 X73.946 Y135.64
G1 F402 X103.717 Y105.868 E8434.7977
G0 F2400 X103.56 Y105.177
G1 F402 X73.259 Y135.478 E8441.99685
G0 F2400 X72.595 Y135.294
G1 F402 X103.362 Y104.526 E8449.30684
G0 F2400 X103.165 Y103.875
G1 F402 X71.955 Y135.085 E8456.72195
G0 F2400 X71.314 Y134.877
G1 F402 X102.963 Y103.229 E8464.24125
G0 F2400 X102.721 Y102.622
G1 F402 X70.691 Y134.652 E8471.85119
G0 F2400 X70.094 Y134.4
G1 F402 X102.479 Y102.015 E8479.54548
G0 F2400 X102.237 Y101.409
G1 F402 X69.497 Y134.148 E8487.32399
G0 F2400 X68.909 Y133.888
G1 F402 X101.959 Y100.839 E8495.17615
G0 F2400 X101.676 Y100.273
G1 F402 X68.351 Y133.597 E8503.09364
G0 F2400 X67.794 Y133.306
G1 F402 X101.393 Y99.707 E8511.07636
G0 F2400 X101.085 Y99.167
G1 F402 X67.237 Y133.015 E8519.11823
G0 F2400 X66.712 Y132.691
G1 F402 X100.764 Y98.639 E8527.20858
G0 F2400 X100.444 Y98.111
G1 F402 X66.192 Y132.362 E8535.34632
G0 F2400 X65.673 Y132.033
G1 F402 X100.112 Y97.594 E8543.52861
G0 F2400 X99.755 Y97.102
G1 F402 X65.172 Y131.685 E8551.74511
G0 F2400 X64.69 Y131.319
G1 F402 X99.398 Y96.611 E8559.99131
G0 F2400 X99.04 Y96.121
G1 F402 X64.207 Y130.954 E8568.26721
G0 F2400 X63.728 Y130.584
G1 F402 X98.652 Y95.66 E8576.56473
G0 F2400 X98.258 Y95.205
G1 F402 X63.283 Y130.181 E8584.87448
G0 F2400 X62.837 Y129.778
G1 F402 X97.865 Y94.75 E8593.19671
G0 F2400 X97.454 Y94.312
G1 F402 X62.39 Y129.376 E8601.52749
G0 F2400 X61.967 Y128.951
G1 F402 X97.026 Y93.892 E8609.85708
G0 F2400 X96.597 Y93.473
G1 F402 X61.555 Y128.514 E8618.18252
G0 F2400 X61.144 Y128.076
G1 F402 X96.168 Y93.053 E8626.50368
G0 F2400 X95.704 Y92.669
G1 F402 X60.742 Y127.63 E8634.81011
G0 F2400 X60.366 Y127.158
G1 F402 X95.239 Y92.285 E8643.09551
G0 F2400 X94.774 Y91.901
G1 F402 X59.99 Y126.685 E8651.35977
G0 F2400 X59.614 Y126.212
G1 F402 X94.289 Y91.537 E8659.59812
G0 F2400 X93.789 Y91.189
G1 F402 X59.266 Y125.712 E8667.80037
G0 F2400 X58.927 Y125.203
G1 F402 X93.289 Y90.841 E8675.96437
G0 F2400 X92.78 Y90.501
G1 F402 X58.587 Y124.694 E8684.08821
G0 F2400 X58.263 Y124.17
G1 F402 X92.242 Y90.19 E8692.16133
G0 F2400 X91.704 Y89.88
G1 F402 X57.962 Y123.622 E8700.17802
G0 F2400 X57.66 Y123.076
G1 F402 X91.166 Y89.569 E8708.13875
G0 F2400 X90.598 Y89.289
G1 F402 X57.361 Y122.526 E8716.03546
G0 F2400 X57.098 Y121.94
G1 F402 X90.021 Y89.018 E8723.85745
G0 F2400 X89.443 Y88.747
G1 F402 X56.836 Y121.354 E8731.60448
G0 F2400 X56.574 Y120.768
G1 F402 X88.843 Y88.499 E8739.2712
G0 F2400 X88.225 Y88.268
G1 F402 X56.346 Y120.147 E8746.84526
G0 F2400 X56.126 Y119.518
G1 F402 X87.607 Y88.037 E8754.32477
G0 F2400 X86.97 Y87.826
G1 F402 X55.906 Y118.89 E8761.7052
G0 F2400 X55.719 Y118.228
G1 F402 X86.306 Y87.641 E8768.9723
G0 F2400 X85.642 Y87.457
G1 F402 X55.545 Y117.554 E8776.12298
G0 F2400 X55.371 Y116.879
G1 F402 X84.958 Y87.292 E8783.15249
G0 F2400 X84.246 Y87.156
G1 F402 X55.234 Y116.167 E8790.04527
G0 F2400 X55.11 Y115.443
G1 F402 X83.534 Y87.02 E8796.79835
G0 F2400 X82.793 Y86.911
G1 F402 X54.986 Y114.718 E8803.40496
G0 F2400 X54.914 Y113.942
G1 F402 X82.025 Y86.831 E8809.8462
G0 F2400 X81.258 Y86.749
G1 F402 X54.847 Y113.161 E8816.12126
G0 F2400 X54.797 Y112.362
G1 F402 X80.435 Y86.724 E8822.21253
G0 F2400 X79.603 Y86.707
G1 F402 X54.794 Y111.517 E8828.10697
G0 F2400 X54.792 Y110.67
G1 F402 X78.749 Y86.713 E8833.79886
G0 F2400 X77.843 Y86.771
G1 F402 X54.853 Y109.761 E8839.26101
G0 F2400 X54.928 Y108.837
G1 F402 X76.929 Y86.836 E8844.48818
G0 F2400 X75.934 Y86.982
G1 F402 X55.058 Y107.859 E8849.44818
G0 F2400 X55.227 Y106.841
G1 F402 X74.939 Y87.129 E8854.13152
G0 F2400 X73.835 Y87.384
G1 F402 X55.464 Y105.756 E8858.49636
G0 F2400 X55.755 Y104.616
G1 F402 X72.701 Y87.67 E8862.52253
G1 X72.807 Y87.564
G0 F2400 X71.443 Y88.079
G1 F402 X56.169 Y103.354 E8866.15156
G1 X56.063 Y103.46
G0 F2400 X56.683 Y101.991
G1 F402 X70.061 Y88.613 E8869.33001
G1 X70.167 Y88.507
G0 F2400 X68.505 Y89.321
G1 F402 X57.364 Y100.462 E8871.97698
G1 X57.258 Y100.568
G0 F2400 X58.43 Y98.547
G1 F402 X66.598 Y90.378 E8873.91772
G1 X66.704 Y90.272
G0 F2400 X63.565 Y92.563
G1 F402 X60.64 Y95.489 E8874.61278
G1 X60.534 Y95.595
G0 F2400 X86.032 Y135.433
G1 F402 X103.523 Y117.942 E8878.76843
G1 X103.629 Y117.836
G0 F2400 X103.161 Y119.152
G1 F402 X87.207 Y135.106 E8882.55891
G1 X87.101 Y135.212
G0 F2400 X88.556 Y134.606
G1 F402 X102.68 Y120.482 E8885.9146
G1 X102.786 Y120.376
G0 F2400 X102.057 Y121.953
G1 F402 X90.04 Y133.97 E8888.76969
G1 X89.934 Y134.076
G0 F2400 X91.793 Y133.066
G1 F402 X101.17 Y123.689 E8890.99755
G1 X101.276 Y123.583
G0 F2400 X99.6 Y126.107
G1 F402 X94.15 Y131.557 E8892.29241
G1 X94.044 Y131.663
G0 F2400 X105.805 Y106.428
G0 X130.498 Y106.573
G0 X131.094 Y105.645
G1 F402 X143.323 Y93.415 E8895.19799
G1 X143.429 Y93.309
G0 F2400 X141.982 Y93.908
G1 F402 X131.574 Y104.315 E8897.67068
G1 X131.468 Y104.421
G0 F2400 X132.312 Y102.729
G1 F402 X140.397 Y94.644 E8899.59158
G1 X140.503 Y94.538
G0 F2400 X138.297 Y95.896
G1 F402 X133.619 Y100.573 E8900.7029
G1 X133.513 Y100.679
G0 F2400 X133.797 Y100.868
;MESH:NONMESH
G0 F600 X133.797 Y100.868 Z3.294
G0 F2400 X168.393 Y111.46
G0 X168.494 Y111.456
;TIME_ELAPSED:13425.233582
;LAYER:10
;TYPE:WALL-INNER
;MESH:[RUG]_ABU3-35_sulfinamide.stl
G1 F600 X168.431 Y113.092 E8900.97795
G1 X168.233 Y114.679 E8901.24663
G1 X167.896 Y116.278 E8901.52117
G1 X167.434 Y117.82 E8901.7916
G1 X166.844 Y119.318 E8902.06208
G1 X166.126 Y120.773 E8902.33466
G1 X165.287 Y122.161 E8902.60714
G1 X164.339 Y123.472 E8902.87893
G1 X163.288 Y124.693 E8903.14959
G1 X162.098 Y125.863 E8903.42995
G1 X160.87 Y126.879 E8903.69771
G1 X159.535 Y127.806 E8903.97076
G1 X158.13 Y128.617 E8904.2433
G1 X156.656 Y129.31 E8904.51694
G1 X155.157 Y129.869 E8904.78571
G1 X153.59 Y130.306 E8905.05901
G1 X152.005 Y130.608 E8905.33008
G1 X150.399 Y130.777 E8905.60138
G1 X148.773 Y130.811 E8905.87461
G1 X147.174 Y130.71 E8906.14377
G1 X145.553 Y130.471 E8906.41905
G1 X143.99 Y130.104 E8906.68877
G1 X142.454 Y129.605 E8906.9601
G1 X140.959 Y128.976 E8907.23258
G1 X139.517 Y128.224 E8907.5058
G1 X138.162 Y127.363 E8907.77551
G1 X136.876 Y126.388 E8908.04663
G1 X135.662 Y125.293 E8908.32129
G1 X134.589 Y124.152 E8908.58442
G1 X133.575 Y122.877 E8908.8581
G1 X132.68 Y121.535 E8909.1291
G1 X131.899 Y120.12 E8909.40063
G1 X131.234 Y118.634 E8909.67413
G1 X130.476 Y116.463 E8910.06045
G1 X129.664 Y116.6 E8910.1988
G1 X105.643 Y116.6 E8914.23432
G1 X104.164 Y116.446 E8914.48414
G1 X103.899 Y117.699 E8914.6993
G1 X103.298 Y119.707 E8915.05143
G1 X102.528 Y121.659 E8915.40396
G1 X101.6 Y123.539 E8915.75618
G1 X100.51 Y125.347 E8916.11085
G1 X99.277 Y127.05 E8916.46407
G1 X97.912 Y128.639 E8916.816
G1 X96.364 Y130.161 E8917.18071
G1 X94.757 Y131.49 E8917.53105
G1 X93.036 Y132.686 E8917.88314
G1 X91.198 Y133.747 E8918.23968
G1 X89.305 Y134.638 E8918.59117
G1 X87.341 Y135.37 E8918.94329
G1 X85.307 Y135.937 E8919.29803
G1 X83.246 Y136.33 E8919.65052
G1 X81.158 Y136.55 E8920.00324
G1 X79.049 Y136.593 E8920.35763
G1 X76.966 Y136.463 E8920.70825
G1 X74.863 Y136.152 E8921.0654
G1 X72.833 Y135.676 E8921.41569
G1 X70.834 Y135.026 E8921.76883
G1 X68.893 Y134.209 E8922.12263
G1 X67.025 Y133.234 E8922.47663
G1 X65.255 Y132.111 E8922.82879
G1 X63.586 Y130.844 E8923.18082
G1 X62.012 Y129.425 E8923.53685
G1 X60.624 Y127.949 E8923.87724
G1 X59.297 Y126.281 E8924.23532
G1 X58.141 Y124.549 E8924.58516
G1 X57.123 Y122.707 E8924.93873
G1 X56.26 Y120.779 E8925.2936
G1 X55.569 Y118.805 E8925.64496
G1 X55.043 Y116.773 E8925.99759
G1 X54.689 Y114.703 E8926.3504
G1 X54.507 Y112.597 E8926.70553
G1 X54.502 Y110.5 E8927.05782
G1 X54.673 Y108.408 E8927.41045
G1 X55.019 Y106.328 E8927.76469
G1 X55.54 Y104.288 E8928.11841
G1 X56.223 Y102.315 E8928.46918
G1 X57.077 Y100.383 E8928.82405
G1 X58.083 Y98.545 E8929.17606
G1 X59.238 Y96.8 E8929.52762
G1 X60.552 Y95.133 E8929.88422
G1 X61.982 Y93.605 E8930.2358
G1 X63.58 Y92.161 E8930.59763
G1 X65.255 Y90.889 E8930.95098
G1 X67.025 Y89.766 E8931.30314
G1 X68.893 Y88.791 E8931.65714
G1 X70.834 Y87.974 E8932.01094
G1 X72.833 Y87.324 E8932.36408
G1 X74.863 Y86.848 E8932.71437
G1 X76.966 Y86.537 E8933.07151
G1 X79.049 Y86.407 E8933.42214
G1 X81.158 Y86.45 E8933.77652
G1 X83.246 Y86.67 E8934.12925
G1 X85.307 Y87.063 E8934.48174
G1 X87.341 Y87.63 E8934.83648
G1 X89.305 Y88.362 E8935.1886
G1 X91.198 Y89.253 E8935.54009
G1 X93.036 Y90.314 E8935.89663
G1 X94.757 Y91.51 E8936.24872
G1 X96.364 Y92.839 E8936.59906
G1 X97.88 Y94.323 E8936.95546
G1 X99.211 Y95.865 E8937.29768
G1 X100.454 Y97.569 E8937.65202
G1 X101.549 Y99.368 E8938.00583
G1 X102.483 Y101.239 E8938.35715
G1 X103.264 Y103.199 E8938.71161
G1 X103.873 Y105.204 E8939.06364
G1 X104.166 Y106.574 E8939.29901
G1 X105.777 Y106.403 E8939.57118
G1 X105.777 Y106.4 E8939.57168
G1 X129.657 Y106.4 E8943.58352
G1 X130.478 Y106.538 E8943.72338
G1 X131.21 Y104.422 E8944.09954
G1 X131.866 Y102.944 E8944.37121
G1 X132.642 Y101.527 E8944.64262
G1 X133.536 Y100.176 E8944.91478
G1 X134.538 Y98.906 E8945.18655
G1 X135.644 Y97.725 E8945.45838
G1 X136.869 Y96.617 E8945.73588
G1 X138.165 Y95.635 E8946.00905
G1 X139.517 Y94.776 E8946.27815
G1 X140.959 Y94.024 E8946.55137
G1 X142.454 Y93.395 E8946.82386
G1 X143.989 Y92.896 E8947.09502
G1 X145.704 Y92.495 E8947.39091
G1 X145.705 Y89.184 E8947.94716
G1 X152.659 Y89.184 E8949.11543
G1 X152.659 Y92.483 E8949.66966
G1 X153.857 Y92.769 E8949.87658
G1 X155.157 Y93.131 E8950.10329
G1 X156.656 Y93.69 E8950.37206
G1 X158.13 Y94.383 E8950.6457
G1 X159.535 Y95.194 E8950.91824
G1 X160.87 Y96.121 E8951.19129
G1 X162.098 Y97.137 E8951.45905
G1 X163.267 Y98.282 E8951.73395
G1 X164.288 Y99.465 E8951.99648
G1 X165.252 Y100.789 E8952.27163
G1 X166.086 Y102.157 E8952.54079
G1 X166.816 Y103.622 E8952.81577
G1 X167.411 Y105.117 E8953.0861
G1 X167.879 Y106.658 E8953.35666
G1 X168.218 Y108.24 E8953.62847
G1 X168.425 Y109.853 E8953.90167
G1 X168.494 Y111.456 E8954.17123
G0 F2400 X168.393 Y111.456
G0 X167.342 Y117.785
G0 X168.003 Y118.012
;TYPE:WALL-OUTER
G1 F600 X167.391 Y119.565 E8954.45166
G1 X166.652 Y121.062 E8954.73213
G1 X165.789 Y122.491 E8955.01259
G1 X164.811 Y123.843 E8955.29292
G1 X163.723 Y125.107 E8955.5731
G1 X162.508 Y126.302 E8955.85941
G1 X161.222 Y127.365 E8956.13971
G1 X159.86 Y128.312 E8956.4184
G1 X158.413 Y129.147 E8956.69907
G1 X156.892 Y129.862 E8956.98142
G1 X155.338 Y130.441 E8957.26002
G1 X153.732 Y130.889 E8957.54013
G1 X152.084 Y131.203 E8957.82198
G1 X150.439 Y131.376 E8958.09986
G1 X148.76 Y131.412 E8958.382
G1 X147.108 Y131.307 E8958.66009
G1 X145.448 Y131.062 E8958.942
G1 X143.824 Y130.681 E8959.22224
G1 X142.246 Y130.169 E8959.50094
G1 X140.701 Y129.519 E8959.78254
G1 X139.222 Y128.747 E8960.06282
G1 X137.815 Y127.853 E8960.34288
G1 X136.491 Y126.849 E8960.62203
G1 X135.246 Y125.727 E8960.9036
G1 X134.134 Y124.544 E8961.17636
G1 X133.091 Y123.232 E8961.45794
G1 X132.168 Y121.848 E8961.73741
G1 X131.359 Y120.383 E8962.01857
G1 X130.679 Y118.863 E8962.29832
G1 X130.077 Y117.139 E8962.6051
G1 X129.718 Y117.2 E8962.66628
G1 X105.177 Y117.2 E8966.78916
G1 X105.177 Y117.155 E8966.79672
G1 X104.639 Y117.099 E8966.8876
G1 X104.48 Y117.85 E8967.01656
G1 X103.867 Y119.899 E8967.37587
G1 X103.077 Y121.901 E8967.73744
G1 X102.124 Y123.833 E8968.09936
G1 X101.012 Y125.677 E8968.46112
G1 X99.75 Y127.421 E8968.82278
G1 X98.347 Y129.053 E8969.18434
G1 X96.774 Y130.6 E8969.55499
G1 X95.115 Y131.972 E8969.91666
G1 X93.355 Y133.195 E8970.27672
G1 X91.481 Y134.277 E8970.64026
G1 X89.541 Y135.19 E8971.00047
G1 X87.522 Y135.942 E8971.36243
G1 X85.449 Y136.52 E8971.72398
G1 X83.325 Y136.925 E8972.08724
G1 X81.198 Y137.149 E8972.44655
G1 X79.035 Y137.194 E8972.81001
G1 X76.9 Y137.06 E8973.1694
G1 X74.758 Y136.743 E8973.53317
G1 X72.667 Y136.253 E8973.89398
G1 X70.626 Y135.59 E8974.2545
G1 X68.635 Y134.752 E8974.61741
G1 X66.727 Y133.755 E8974.97908
G1 X64.911 Y132.603 E8975.34037
G1 X63.201 Y131.305 E8975.70104
G1 X61.596 Y129.859 E8976.06398
G1 X60.164 Y128.335 E8976.4153
G1 X58.817 Y126.642 E8976.77877
G1 X57.629 Y124.863 E8977.13815
G1 X56.583 Y122.97 E8977.5015
G1 X55.705 Y121.008 E8977.86261
G1 X54.993 Y118.975 E8978.2245
G1 X54.457 Y116.905 E8978.58373
G1 X54.092 Y114.771 E8978.94744
G1 X53.907 Y112.627 E8979.30897
G1 X53.902 Y110.476 E8979.67034
G1 X54.077 Y108.332 E8980.03173
G1 X54.43 Y106.212 E8980.3928
G1 X54.966 Y104.111 E8980.75707
G1 X55.666 Y102.09 E8981.11639
G1 X56.535 Y100.124 E8981.4775
G1 X57.569 Y98.236 E8981.83914
G1 X58.755 Y96.443 E8982.2003
G1 X60.095 Y94.744 E8982.56382
G1 X61.559 Y93.179 E8982.92385
G1 X63.201 Y91.695 E8983.29567
G1 X64.911 Y90.397 E8983.65634
G1 X66.727 Y89.245 E8984.01764
G1 X68.635 Y88.248 E8984.37931
G1 X70.626 Y87.41 E8984.74221
G1 X72.667 Y86.747 E8985.10274
G1 X74.758 Y86.257 E8985.46354
G1 X76.9 Y85.94 E8985.82732
G1 X79.035 Y85.806 E8986.1867
G1 X81.198 Y85.851 E8986.55017
G1 X83.325 Y86.075 E8986.90948
G1 X85.449 Y86.48 E8987.27274
G1 X87.522 Y87.058 E8987.63429
G1 X89.541 Y87.81 E8987.99624
G1 X91.481 Y88.723 E8988.35645
G1 X93.355 Y89.805 E8988.71999
G1 X95.115 Y91.028 E8989.08005
G1 X96.774 Y92.4 E8989.44173
G1 X98.313 Y93.907 E8989.80359
G1 X99.686 Y95.497 E8990.15652
G1 X100.954 Y97.235 E8990.51796
G1 X102.073 Y99.075 E8990.87975
G1 X103.028 Y100.988 E8991.23896
G1 X103.831 Y103.003 E8991.60337
G1 X104.456 Y105.06 E8991.96454
G1 X104.64 Y105.92 E8992.11229
G1 X105.177 Y105.863 E8992.20302
G1 X105.177 Y105.8 E8992.2136
G1 X129.708 Y105.8 E8996.33481
G1 X130.077 Y105.862 E8996.39767
G1 X130.65 Y104.207 E8996.6919
G1 X131.329 Y102.676 E8996.97327
G1 X132.128 Y101.218 E8997.25258
G1 X133.053 Y99.819 E8997.53434
G1 X134.081 Y98.516 E8997.81317
G1 X135.221 Y97.299 E8998.09332
G1 X136.491 Y96.151 E8998.38093
G1 X137.815 Y95.147 E8998.66008
G1 X139.222 Y94.253 E8998.94014
G1 X140.701 Y93.481 E8999.22042
G1 X142.246 Y92.831 E8999.50202
G1 X143.824 Y92.319 E8999.78073
G1 X145.104 Y92.019 E9000.00159
G1 X145.105 Y88.584 E9000.57867
G1 X153.259 Y88.584 E9001.94855
G1 X153.259 Y92.009 E9002.52395
G1 X153.996 Y92.185 E9002.65124
G1 X155.338 Y92.559 E9002.88529
G1 X156.892 Y93.138 E9003.1639
G1 X158.413 Y93.853 E9003.44625
G1 X159.86 Y94.688 E9003.72692
G1 X161.222 Y95.635 E9004.00561
G1 X162.508 Y96.698 E9004.28591
G1 X163.7 Y97.866 E9004.56628
G1 X164.759 Y99.092 E9004.83844
G1 X165.756 Y100.461 E9005.12296
G1 X166.61 Y101.864 E9005.3989
G1 X167.361 Y103.371 E9005.68177
G1 X167.978 Y104.921 E9005.96204
G1 X168.462 Y106.514 E9006.24175
G1 X168.809 Y108.132 E9006.51975
G1 X169.023 Y109.799 E9006.80211
G1 X169.095 Y111.465 E9007.08226
G1 X169.03 Y113.131 E9007.36236
G1 X168.824 Y114.783 E9007.64204
G1 X168.477 Y116.429 E9007.92465
G1 X168.003 Y118.012 E9008.20226
G0 F2400 X167.93 Y118.198
G0 X167.09 Y117.875
;TYPE:FILL
G1 F900 X151.07 Y101.855 E9012.00842
G0 F2400 X151.071 Y101.008
G1 F900 X167.297 Y117.234 E9015.86352
G0 F2400 X167.492 Y116.58
G1 F900 X151.071 Y100.159 E9019.76495
G0 F2400 X151.244 Y99.484
G1 F900 X167.666 Y115.906 E9023.66662
G0 F2400 X167.814 Y115.205
G1 F900 X152.093 Y99.484 E9027.40174
G0 F2400 X152.498 Y99.04
G1 F900 X167.952 Y114.495 E9031.07354
G0 F2400 X168.046 Y113.74
G1 F900 X152.498 Y98.192 E9034.76755
G0 F2400 X152.498 Y97.343
G1 F900 X168.134 Y112.98 E9038.4826
G0 F2400 X168.165 Y112.162
G1 F900 X152.498 Y96.495 E9042.20489
G0 F2400 X152.498 Y95.646
G1 F900 X168.187 Y111.336 E9045.93252
G0 F2400 X168.149 Y110.45
G1 F900 X152.498 Y94.798 E9049.65113
G0 F2400 X152.498 Y93.949
G1 F900 X168.08 Y109.532 E9053.35334
G0 F2400 X167.956 Y108.559
G1 F900 X152.498 Y93.101 E9057.02597
G0 F2400 X153.165 Y92.92
G1 F900 X167.754 Y107.509 E9060.49214
G0 F2400 X167.483 Y106.389
G1 F900 X154.297 Y93.203 E9063.62498
G1 X154.191 Y93.097
G0 F2400 X155.534 Y93.591
G1 F900 X167.106 Y105.163 E9066.37434
G1 X167.212 Y105.269
G0 F2400 X166.544 Y103.753
G1 F900 X156.951 Y94.16 E9068.65352
G1 X156.845 Y94.054
G0 F2400 X158.697 Y95.057
G1 F900 X165.637 Y101.998 E9070.3025
G1 X165.743 Y102.104
G0 F2400 X163.501 Y99.013
G1 F900 X161.617 Y97.129 E9070.75012
G1 X161.511 Y97.023
G0 F2400 X151.07 Y102.704
G1 F900 X166.849 Y118.483 E9074.49902
G0 F2400 X166.609 Y119.092
G1 F900 X151.07 Y103.552 E9078.19102
G0 F2400 X151.069 Y104.4
G1 F900 X166.336 Y119.667 E9081.81827
G0 F2400 X166.056 Y120.235
G1 F900 X151.069 Y105.249 E9085.37888
G0 F2400 X151.069 Y106.097
G1 F900 X165.763 Y120.791 E9088.87
G0 F2400 X165.443 Y121.32
G1 F900 X151.069 Y106.945 E9092.2852
G0 F2400 X151.069 Y107.794
G1 F900 X165.124 Y121.849 E9095.6245
G0 F2400 X164.778 Y122.352
G1 F900 X151.061 Y108.634 E9098.88361
G0 F2400 X150.948 Y109.371
G1 F900 X164.422 Y122.844 E9102.08475
G0 F2400 X164.062 Y123.332
G1 F900 X150.706 Y109.977 E9105.25786
G0 F2400 X150.324 Y110.443
G1 F900 X163.669 Y123.788 E9108.42847
G0 F2400 X163.277 Y124.245
G1 F900 X149.838 Y110.806 E9111.62141
G0 F2400 X149.155 Y110.971
G1 F900 X162.867 Y124.684 E9114.87934
G0 F2400 X162.44 Y125.104
G1 F900 X135.573 Y98.238 E9121.26249
G0 F2400 X135.995 Y97.811
G1 F900 X147.366 Y109.182 E9123.9641
G0 F2400 X147.293 Y108.261
G1 F900 X136.44 Y97.408 E9126.54264
G0 F2400 X136.885 Y97.005
G1 F900 X147.293 Y107.413 E9129.01546
G0 F2400 X147.293 Y106.564
G1 F900 X137.354 Y96.625 E9131.37684
G0 F2400 X137.837 Y96.259
G1 F900 X147.293 Y105.715 E9133.62347
G0 F2400 X147.293 Y104.866
G1 F900 X138.319 Y95.893 E9135.75547
G0 F2400 X138.838 Y95.563
G1 F900 X147.292 Y104.017 E9137.76404
G0 F2400 X147.292 Y103.169
G1 F900 X139.357 Y95.233 E9139.64942
G0 F2400 X139.891 Y94.919
G1 F900 X147.292 Y102.32 E9141.4078
G0 F2400 X147.291 Y101.471
G1 F900 X140.449 Y94.629 E9143.03338
G0 F2400 X141.006 Y94.337
G1 F900 X145.864 Y99.195 E9144.18758
G0 F2400 X146.152 Y99.483
G1 F900 X147.291 Y100.622 E9144.45819
G0 F2400 X147.291 Y99.774
G1 F900 X147.001 Y99.483 E9144.52721
G0 F2400 X145.864 Y98.346
G1 F900 X141.598 Y94.081 E9145.54065
G0 F2400 X142.195 Y93.829
G1 F900 X145.864 Y97.498 E9146.41236
G0 F2400 X145.864 Y96.649
G1 F900 X142.809 Y93.594 E9147.13819
G0 F2400 X143.449 Y93.386
G1 F900 X145.864 Y95.8 E9147.71184
G0 F2400 X145.864 Y94.952
G1 F900 X144.091 Y93.179 E9148.13309
G0 F2400 X144.779 Y93.019
G1 F900 X145.864 Y94.103 E9148.39075
G0 F2400 X145.864 Y93.255
G1 F900 X145.467 Y92.858 E9148.48507
G0 F2400 X135.162 Y98.676
G1 F900 X162.012 Y125.525 E9154.86419
G0 F2400 X161.557 Y125.919
G1 F900 X134.753 Y99.115 E9161.23249
G0 F2400 X134.379 Y99.59
G1 F900 X161.093 Y126.303 E9167.5793
G0 F2400 X160.624 Y126.683
G1 F900 X134.005 Y100.064 E9173.90365
G0 F2400 X133.646 Y100.553
G1 F900 X160.123 Y127.031 E9180.19438
G0 F2400 X159.622 Y127.378
G1 F900 X133.308 Y101.063 E9186.44639
G0 F2400 X132.97 Y101.574
G1 F900 X159.103 Y127.707 E9192.65527
G0 F2400 X158.565 Y128.018
G1 F900 X132.661 Y102.114 E9198.80975
G0 F2400 X132.361 Y102.662
G1 F900 X158.027 Y128.328 E9204.90768
G0 F2400 X157.452 Y128.602
G1 F900 X132.07 Y103.22 E9210.93813
G0 F2400 X131.809 Y103.808
G1 F900 X156.875 Y128.874 E9216.89351
G0 F2400 X156.281 Y129.129
G1 F900 X131.548 Y104.395 E9222.76989
G0 F2400 X131.321 Y105.016
G1 F900 X155.663 Y129.359 E9228.55337
G0 F2400 X155.044 Y129.588
G1 F900 X131.103 Y105.647 E9234.24147
G0 F2400 X130.884 Y106.277
G1 F900 X154.38 Y129.773 E9239.82383
G0 F2400 X153.717 Y129.958
G1 F900 X130.625 Y106.867 E9245.31009
G0 F2400 X129.61 Y106.7
G1 F900 X153.018 Y130.108 E9250.87155
G0 F2400 X152.305 Y130.244
G1 F900 X128.762 Y106.7 E9256.4652
G0 F2400 X127.913 Y106.7
G1 F900 X151.565 Y130.352 E9262.08463
G0 F2400 X150.798 Y130.433
G1 F900 X127.064 Y106.7 E9267.72342
G0 F2400 X126.216 Y106.7
G1 F900 X150.001 Y130.485 E9273.37445
G0 F2400 X149.17 Y130.502
G1 F900 X125.367 Y106.7 E9279.02963
G0 F2400 X124.519 Y106.7
G1 F900 X148.3 Y130.481 E9284.67971
G0 F2400 X147.393 Y130.423
G1 F900 X123.67 Y106.7 E9290.31601
G0 F2400 X122.822 Y106.7
G1 F900 X146.415 Y130.293 E9295.92142
G0 F2400 X145.399 Y130.126
G1 F900 X121.973 Y106.7 E9301.48715
G0 F2400 X121.125 Y106.7
G1 F900 X130.567 Y116.142 E9303.73046
G0 F2400 X130.742 Y116.317
G1 F900 X144.29 Y129.865 E9306.9493
G1 X144.396 Y129.971
G0 F2400 X143.064 Y129.488
G1 F900 X131.198 Y117.621 E9309.76863
G1 X131.092 Y117.515
G0 F2400 X131.724 Y118.996
G1 F900 X141.682 Y128.955 E9312.13465
G1 X141.788 Y129.061
G0 F2400 X140.033 Y128.153
G1 F900 X132.538 Y120.659 E9313.91525
G1 X132.432 Y120.553
G0 F2400 X134.15 Y123.12
G1 F900 X137.568 Y126.537 E9314.72721
G1 X137.674 Y126.643
G0 F2400 X130.496 Y116.429
G0 X129.841 Y116.265
G1 F900 X120.276 Y106.7 E9316.99974
G0 F2400 X119.428 Y106.7
G1 F900 X129.027 Y116.299 E9319.28035
G0 F2400 X128.178 Y116.299
G1 F900 X118.579 Y106.7 E9321.56095
G0 F2400 X117.731 Y106.7
G1 F900 X127.33 Y116.299 E9323.84156
G0 F2400 X126.481 Y116.299
G1 F900 X116.882 Y106.7 E9326.12216
G0 F2400 X116.034 Y106.7
G1 F900 X125.633 Y116.299 E9328.40277
G0 F2400 X124.784 Y116.299
G1 F900 X115.185 Y106.7 E9330.68338
G0 F2400 X114.337 Y106.7
G1 F900 X116.831 Y109.194 E9331.27592
G0 F2400 X115.706 Y108.918
G1 F900 X113.488 Y106.7 E9331.80289
G0 F2400 X112.639 Y106.7
G1 F900 X114.777 Y108.837 E9332.31073
G0 F2400 X113.919 Y108.827
G1 F900 X111.791 Y106.7 E9332.8162
G0 F2400 X110.942 Y106.7
G1 F900 X113.079 Y108.837 E9333.32393
G0 F2400 X112.231 Y108.837
G1 F900 X110.094 Y106.7 E9333.83165
G0 F2400 X109.245 Y106.7
G1 F900 X111.382 Y108.837 E9334.33938
G0 F2400 X110.534 Y108.837
G1 F900 X108.397 Y106.7 E9334.8471
G0 F2400 X107.548 Y106.7
G1 F900 X109.685 Y108.837 E9335.35483
G0 F2400 X108.836 Y108.836
G1 F900 X106.7 Y106.7 E9335.86232
G0 F2400 X105.851 Y106.7
G1 F900 X107.987 Y108.836 E9336.3698
G0 F2400 X107.139 Y108.836
G1 F900 X105.081 Y106.778 E9336.85876
G0 F2400 X104.314 Y106.86
G1 F900 X106.29 Y108.836 E9337.32823
G0 F2400 X105.442 Y108.836
G1 F900 X83.66 Y87.054 E9342.50337
G0 F2400 X82.667 Y86.91
G1 F900 X104.593 Y108.836 E9347.71272
G0 F2400 X103.745 Y108.836
G1 F900 X81.718 Y86.81 E9352.94595
G0 F2400 X80.803 Y86.742
G1 F900 X102.896 Y108.836 E9358.1951
G0 F2400 X102.048 Y108.836
G1 F900 X79.936 Y86.724 E9363.44864
G0 F2400 X79.07 Y86.706
G1 F900 X101.199 Y108.836 E9368.70635
G0 F2400 X100.351 Y108.836
G1 F900 X78.27 Y86.755 E9373.95252
G0 F2400 X77.471 Y86.805
G1 F900 X99.502 Y108.836 E9379.18682
G0 F2400 X98.654 Y108.836
G1 F900 X76.697 Y86.88 E9384.40342
G0 F2400 X75.958 Y86.988
G1 F900 X97.805 Y108.836 E9389.59412
G0 F2400 X96.957 Y108.836
G1 F900 X75.219 Y87.098 E9394.75881
G0 F2400 X74.51 Y87.238
G1 F900 X96.108 Y108.836 E9399.89023
G0 F2400 X95.26 Y108.836
G1 F900 X73.823 Y87.399 E9404.9834
G0 F2400 X73.136 Y87.561
G1 F900 X94.411 Y108.836 E9410.03808
G0 F2400 X93.562 Y108.836
G1 F900 X72.48 Y87.754 E9415.04691
G0 F2400 X71.839 Y87.961
G1 F900 X92.714 Y108.836 E9420.00656
G0 F2400 X91.865 Y108.836
G1 F900 X71.199 Y88.169 E9424.91667
G0 F2400 X70.584 Y88.403
G1 F900 X91.017 Y108.836 E9429.7713
G0 F2400 X90.168 Y108.836
G1 F900 X69.988 Y88.655 E9434.56594
G0 F2400 X69.39 Y88.906
G1 F900 X89.32 Y108.836 E9439.30107
G0 F2400 X88.471 Y108.836
G1 F900 X68.808 Y89.173 E9443.97276
G0 F2400 X68.251 Y89.464
G1 F900 X87.623 Y108.836 E9448.57531
G0 F2400 X86.774 Y108.836
G1 F900 X67.693 Y89.755 E9453.10873
G0 F2400 X67.139 Y90.049
G1 F900 X85.926 Y108.836 E9457.57229
G0 F2400 X85.077 Y108.836
G1 F900 X66.62 Y90.378 E9461.95757
G0 F2400 X66.101 Y90.708
G1 F900 X84.229 Y108.836 E9466.26456
G0 F2400 X83.38 Y108.836
G1 F900 X65.581 Y91.037 E9470.49339
G0 F2400 X65.088 Y91.392
G1 F900 X82.532 Y108.837 E9474.63799
G0 F2400 X81.715 Y108.868
G1 F900 X64.605 Y91.758 E9478.70312
G0 F2400 X64.123 Y92.124
G1 F900 X80.961 Y108.963 E9482.70374
G0 F2400 X80.284 Y109.134
G1 F900 X63.65 Y92.5 E9486.65578
G0 F2400 X63.205 Y92.903
G1 F900 X79.689 Y109.388 E9490.5723
G0 F2400 X79.186 Y109.733
G1 F900 X62.759 Y93.306 E9494.47515
G0 F2400 X62.313 Y93.709
G1 F900 X78.793 Y110.189 E9498.3906
G0 F2400 X78.505 Y110.749
G1 F900 X61.893 Y94.137 E9502.33741
G0 F2400 X61.482 Y94.575
G1 F900 X78.377 Y111.469 E9506.35134
G0 F2400 X78.605 Y112.546
G1 F900 X61.072 Y95.013 E9510.51697
G0 F2400 X60.673 Y95.462
G1 F900 X95.607 Y130.396 E9518.81686
G0 F2400 X96.071 Y130.012
G1 F900 X79.623 Y113.564 E9522.72471
G1 X79.517 Y113.458
G0 F2400 X80.937 Y114.03
G1 F900 X96.506 Y129.599 E9526.42371
G0 F2400 X96.934 Y129.178
G1 F900 X81.897 Y114.141 E9529.99632
G0 F2400 X82.761 Y114.157
G1 F900 X97.362 Y128.757 E9533.46522
G0 F2400 X97.782 Y128.329
G1 F900 X83.612 Y114.159 E9536.83184
G0 F2400 X84.462 Y114.16
G1 F900 X98.173 Y127.872 E9540.08953
G0 F2400 X98.566 Y127.416
G1 F900 X85.311 Y114.161 E9543.23876
G0 F2400 X86.16 Y114.161
G1 F900 X98.958 Y126.959 E9546.27941
G0 F2400 X99.322 Y126.475
G1 F900 X87.008 Y114.161 E9549.20506
G0 F2400 X87.857 Y114.161
G1 F900 X99.678 Y125.983 E9552.01371
G0 F2400 X100.035 Y125.49
G1 F900 X88.705 Y114.161 E9554.70546
G0 F2400 X89.554 Y114.161
G1 F900 X100.377 Y124.984 E9557.27687
G0 F2400 X100.696 Y124.455
G1 F900 X90.402 Y114.161 E9559.7226
G0 F2400 X91.251 Y114.161
G1 F900 X101.015 Y123.926 E9562.04253
G0 F2400 X101.334 Y123.396
G1 F900 X92.1 Y114.162 E9564.23642
G0 F2400 X92.949 Y114.162
G1 F900 X101.615 Y122.828 E9566.29535
G0 F2400 X101.896 Y122.26
G1 F900 X93.797 Y114.162 E9568.21946
G0 F2400 X94.646 Y114.162
G1 F900 X102.176 Y121.692 E9570.0085
G0 F2400 X102.427 Y121.095
G1 F900 X95.494 Y114.162 E9571.65569
G0 F2400 X96.343 Y114.162
G1 F900 X102.668 Y120.487 E9573.15844
G0 F2400 X102.908 Y119.879
G1 F900 X97.191 Y114.162 E9574.51673
G0 F2400 X98.04 Y114.162
G1 F900 X103.123 Y119.245 E9575.72439
G0 F2400 X103.319 Y118.593
G1 F900 X98.889 Y114.163 E9576.7769
G0 F2400 X99.738 Y114.163
G1 F900 X103.514 Y117.939 E9577.67403
G0 F2400 X103.684 Y117.26
G1 F900 X100.586 Y114.163 E9578.40996
G0 F2400 X101.435 Y114.163
G1 F900 X103.832 Y116.56 E9578.97946
G0 F2400 X104.276 Y116.155
G1 F900 X102.283 Y114.163 E9579.45285
G0 F2400 X103.132 Y114.163
G1 F900 X105.223 Y116.254 E9579.94965
G0 F2400 X106.116 Y116.299
G1 F900 X103.98 Y114.163 E9580.45714
G0 F2400 X104.829 Y114.163
G1 F900 X106.965 Y116.299 E9580.96462
G0 F2400 X107.813 Y116.299
G1 F900 X105.677 Y114.163 E9581.47211
G0 F2400 X106.525 Y114.162
G1 F900 X108.662 Y116.299 E9581.97984
G0 F2400 X109.511 Y116.299
G1 F900 X107.374 Y114.162 E9582.48756
G0 F2400 X108.222 Y114.162
G1 F900 X110.359 Y116.299 E9582.99529
G0 F2400 X111.208 Y116.299
G1 F900 X109.07 Y114.161 E9583.50325
G0 F2400 X109.919 Y114.161
G1 F900 X112.056 Y116.299 E9584.01109
G0 F2400 X112.905 Y116.299
G1 F900 X110.767 Y114.161 E9584.51906
G0 F2400 X111.616 Y114.161
G1 F900 X113.753 Y116.299 E9585.0269
G0 F2400 X114.602 Y116.299
G1 F900 X112.465 Y114.162 E9585.53463
G0 F2400 X113.341 Y114.189
G1 F900 X115.45 Y116.299 E9586.03582
G0 F2400 X116.299 Y116.299
G1 F900 X114.169 Y114.169 E9586.54188
G0 F2400 X115.011 Y114.163
G1 F900 X117.147 Y116.299 E9587.04937
G0 F2400 X117.996 Y116.299
G1 F900 X115.773 Y114.076 E9587.57753
G0 F2400 X116.48 Y113.935
G1 F900 X118.844 Y116.299 E9588.13918
G0 F2400 X119.693 Y116.299
G1 F900 X117.101 Y113.707 E9588.75501
G0 F2400 X117.614 Y113.371
G1 F900 X120.541 Y116.299 E9589.45055
G0 F2400 X121.39 Y116.299
G1 F900 X118.045 Y112.954 E9590.24528
G0 F2400 X118.378 Y112.439
G1 F900 X122.238 Y116.299 E9591.16237
G0 F2400 X123.087 Y116.299
G1 F900 X118.578 Y111.79 E9592.23365
G0 F2400 X118.487 Y110.85
G1 F900 X123.936 Y116.299 E9593.52827
G1 X124.042 Y116.405
G0 F2400 X104.143 Y106.606
G0 X103.813 Y106.359
G1 F900 X84.708 Y87.254 E9598.06739
G0 F2400 X85.82 Y87.517
G1 F900 X103.583 Y105.28 E9602.28766
G1 X103.689 Y105.386
G0 F2400 X103.213 Y104.062
G1 F900 X86.996 Y87.844 E9606.14074
G1 X86.89 Y87.738
G0 F2400 X88.311 Y88.311
G1 F900 X102.77 Y102.77 E9609.57603
G1 X102.876 Y102.876
G0 F2400 X102.205 Y101.357
G1 F900 X89.753 Y88.904 E9612.53459
G1 X89.647 Y88.798
G0 F2400 X91.431 Y89.734
G1 F900 X101.359 Y99.662 E9614.89336
G1 X101.465 Y99.768
G0 F2400 X99.995 Y97.449
G1 F900 X93.655 Y91.11 E9616.39955
G1 X93.549 Y91.004
G0 F2400 X60.299 Y95.938
G1 F900 X95.142 Y130.78 E9624.67771
G0 F2400 X94.678 Y131.164
G1 F900 X59.925 Y96.412 E9632.93448
G0 F2400 X59.551 Y96.887
G1 F900 X94.185 Y131.521 E9641.1631
G0 F2400 X93.685 Y131.869
G1 F900 X59.206 Y97.39 E9649.35489
G0 F2400 X58.868 Y97.901
G1 F900 X93.184 Y132.216 E9657.50784
G0 F2400 X92.669 Y132.549
G1 F900 X58.53 Y98.411 E9665.61873
G0 F2400 X58.209 Y98.938
G1 F900 X92.131 Y132.861 E9673.6783
G0 F2400 X91.593 Y133.171
G1 F900 X57.908 Y99.486 E9681.68145
G0 F2400 X57.607 Y100.034
G1 F900 X91.055 Y133.481 E9689.62817
G0 F2400 X90.478 Y133.753
G1 F900 X57.312 Y100.587 E9697.50801
G0 F2400 X57.052 Y101.176
G1 F900 X89.901 Y134.025 E9705.31254
G0 F2400 X89.324 Y134.296
G1 F900 X56.792 Y101.764 E9713.04175
G0 F2400 X56.533 Y102.353
G1 F900 X88.715 Y134.536 E9720.68792
G0 F2400 X88.097 Y134.766
G1 F900 X56.309 Y102.978 E9728.24036
G0 F2400 X56.091 Y103.608
G1 F900 X87.479 Y134.996 E9735.69777
G0 F2400 X86.832 Y135.198
G1 F900 X55.872 Y104.238 E9743.05349
G0 F2400 X55.691 Y104.905
G1 F900 X86.169 Y135.384 E9750.29481
G0 F2400 X85.505 Y135.568
G1 F900 X55.518 Y105.581 E9757.41936
G0 F2400 X55.345 Y106.257
G1 F900 X84.812 Y135.724 E9764.42036
G0 F2400 X84.099 Y135.859
G1 F900 X55.215 Y106.975 E9771.28285
G0 F2400 X55.094 Y107.702
G1 F900 X83.386 Y135.995 E9778.0048
G0 F2400 X82.634 Y136.091
G1 F900 X54.973 Y108.43 E9784.57672
G0 F2400 X54.907 Y109.213
G1 F900 X81.867 Y136.173 E9790.98209
G0 F2400 X81.095 Y136.25
G1 F900 X54.843 Y109.997 E9797.21937
G0 F2400 X54.801 Y110.804
G1 F900 X80.264 Y136.267 E9803.26907
G0 F2400 X79.432 Y136.284
G1 F900 X54.803 Y111.654 E9809.12074
G0 F2400 X54.805 Y112.505
G1 F900 X78.56 Y136.26 E9814.76464
G0 F2400 X77.655 Y136.204
G1 F900 X54.879 Y113.427 E9820.17606
G0 F2400 X54.959 Y114.356
G1 F900 X76.725 Y136.122 E9825.3474
G0 F2400 X75.729 Y135.975
G1 F900 X55.104 Y115.35 E9830.24765
G0 F2400 X55.28 Y116.374
G1 F900 X74.713 Y135.807 E9834.86469
G0 F2400 X73.605 Y135.548
G1 F900 X55.535 Y117.478 E9839.15791
G0 F2400 X55.831 Y118.622
G1 F900 X72.441 Y135.232 E9843.10424
G1 X72.547 Y135.338
G0 F2400 X71.183 Y134.823
G1 F900 X56.275 Y119.914 E9846.64632
G1 X56.169 Y119.808
G0 F2400 X56.83 Y121.319
G1 F900 X69.758 Y134.246 E9849.71774
G1 X69.864 Y134.352
G0 F2400 X68.138 Y133.474
G1 F900 X57.585 Y122.922 E9852.22488
G1 X57.479 Y122.816
G0 F2400 X58.781 Y124.966
G1 F900 X66.115 Y132.3 E9853.96735
G1 X66.221 Y132.406
G0 F2400 X79.313 Y113.001
;TYPE:SKIN
G1 F402 X78.871 Y112.43 E9854.08866
G1 X78.667 Y111.838 E9854.19386
G1 X78.667 Y111.148 E9854.30978
G1 X78.899 Y110.522 E9854.42194
G1 X79.317 Y109.996 E9854.53481
G1 X79.937 Y109.571 E9854.66109
G1 X80.615 Y109.322 E9854.78243
G1 X81.357 Y109.186 E9854.90917
G1 X81.972 Y109.141 E9855.01276
G1 X82.572 Y109.127 E9855.11359
G1 X113.467 Y109.128 E9860.30395
G1 X113.467 Y109.11 E9860.30697
G1 X114.444 Y109.128 E9860.47114
G1 X115.192 Y109.128 E9860.5968
G1 X116.262 Y109.303 E9860.77895
G1 X117.013 Y109.567 E9860.91269
G1 X117.643 Y109.999 E9861.04102
G1 X118.085 Y110.57 E9861.16233
G1 X118.289 Y111.162 E9861.26752
G1 X118.289 Y111.852 E9861.38344
G1 X118.057 Y112.477 E9861.49545
G1 X117.639 Y113.004 E9861.60845
G1 X117.019 Y113.429 E9861.73473
G1 X116.341 Y113.678 E9861.85608
G1 X115.599 Y113.814 E9861.98281
G1 X115.186 Y113.845 E9862.05239
G1 X115.186 Y113.873 E9862.05709
G1 X114.432 Y113.873 E9862.18376
G1 X113.467 Y113.897 E9862.34593
G1 X113.467 Y113.873 E9862.34997
G1 X82.197 Y113.867 E9867.60333
G1 X81.521 Y113.833 E9867.71704
G1 X80.694 Y113.697 E9867.85784
G1 X79.943 Y113.433 E9867.99158
G1 X79.313 Y113.001 E9868.11991
G0 F2400 X79.662 Y113.603
G1 F402 X78.587 Y112.528 E9868.37532
G0 F2400 X78.367 Y111.459
G1 F402 X80.949 Y114.042 E9868.98889
G0 F2400 X81.907 Y114.151
G1 F402 X78.497 Y110.741 E9869.79906
G0 F2400 X78.785 Y110.181
G1 F402 X82.771 Y114.166 E9870.74597
G0 F2400 X83.619 Y114.166
G1 F402 X79.179 Y109.726 E9871.80086
G0 F2400 X79.682 Y109.38
G1 F402 X84.468 Y114.166 E9872.93795
G0 F2400 X85.316 Y114.166
G1 F402 X80.276 Y109.126 E9874.1354
G0 F2400 X80.953 Y108.954
G1 F402 X86.165 Y114.167 E9875.37382
G0 F2400 X87.014 Y114.167
G1 F402 X81.706 Y108.859 E9876.63494
G0 F2400 X82.523 Y108.827
G1 F402 X87.862 Y114.167 E9877.90354
G0 F2400 X88.711 Y114.167
G1 F402 X83.371 Y108.827 E9879.17226
G0 F2400 X84.219 Y108.827
G1 F402 X89.56 Y114.167 E9880.4411
G0 F2400 X90.409 Y114.168
G1 F402 X85.068 Y108.827 E9881.71005
G0 F2400 X85.917 Y108.827
G1 F402 X91.257 Y114.168 E9882.97889
G0 F2400 X92.106 Y114.168
G1 F402 X86.765 Y108.827 E9884.24785
G0 F2400 X87.614 Y108.827
G1 F402 X92.954 Y114.168 E9885.51669
G0 F2400 X93.803 Y114.168
G1 F402 X88.462 Y108.827 E9886.78564
G0 F2400 X89.311 Y108.827
G1 F402 X94.652 Y114.168 E9888.0546
G0 F2400 X95.501 Y114.168
G1 F402 X90.159 Y108.827 E9889.32368
G0 F2400 X91.008 Y108.827
G1 F402 X96.349 Y114.168 E9890.59263
G0 F2400 X97.198 Y114.168
G1 F402 X91.856 Y108.827 E9891.86171
G0 F2400 X92.705 Y108.827
G1 F402 X98.047 Y114.169 E9893.1309
G0 F2400 X98.895 Y114.169
G1 F402 X93.553 Y108.827 E9894.4001
G0 F2400 X94.402 Y108.827
G1 F402 X99.744 Y114.169 E9895.66929
G0 F2400 X100.593 Y114.169
G1 F402 X95.25 Y108.827 E9896.93861
G0 F2400 X96.099 Y108.827
G1 F402 X101.441 Y114.169 E9898.2078
G0 F2400 X102.29 Y114.17
G1 F402 X96.947 Y108.827 E9899.47723
G0 F2400 X97.796 Y108.827
G1 F402 X103.139 Y114.17 E9900.74666
G0 F2400 X103.987 Y114.17
G1 F402 X98.645 Y108.827 E9902.01598
G0 F2400 X99.494 Y108.827
G1 F402 X104.836 Y114.17 E9903.28529
G0 F2400 X105.685 Y114.17
G1 F402 X100.342 Y108.827 E9904.55472
G0 F2400 X101.191 Y108.827
G1 F402 X106.534 Y114.17 E9905.82415
G0 F2400 X107.382 Y114.17
G1 F402 X102.039 Y108.827 E9907.09359
G0 F2400 X102.888 Y108.827
G1 F402 X108.231 Y114.17 E9908.36302
G0 F2400 X109.079 Y114.17
G1 F402 X103.736 Y108.827 E9909.63245
G0 F2400 X104.585 Y108.827
G1 F402 X109.928 Y114.171 E9910.902
G0 F2400 X110.777 Y114.171
G1 F402 X105.433 Y108.827 E9912.17167
G0 F2400 X106.282 Y108.827
G1 F402 X111.625 Y114.171 E9913.44122
G0 F2400 X112.474 Y114.171
G1 F402 X107.13 Y108.827 E9914.71089
G0 F2400 X107.979 Y108.827
G1 F402 X113.349 Y114.198 E9915.98686
G0 F2400 X114.178 Y114.178
G1 F402 X108.827 Y108.827 E9917.25819
G0 F2400 X109.676 Y108.827
G1 F402 X115.021 Y114.172 E9918.5281
G0 F2400 X115.782 Y114.085
G1 F402 X110.525 Y108.827 E9919.77722
G0 F2400 X111.373 Y108.827
G1 F402 X116.488 Y113.942 E9920.99248
G0 F2400 X117.108 Y113.714
G1 F402 X112.222 Y108.827 E9922.15345
G0 F2400 X113.07 Y108.827
G1 F402 X117.621 Y113.378 E9923.23471
G0 F2400 X118.055 Y112.963
G1 F402 X113.909 Y108.818 E9924.21963
G0 F2400 X114.767 Y108.827
G1 F402 X118.387 Y112.447 E9925.0797
G0 F2400 X118.588 Y111.799
G1 F402 X115.694 Y108.906 E9925.76716
G0 F2400 X116.817 Y109.18
G1 F402 X118.503 Y110.866 E9926.16774
G1 X118.609 Y110.972
G0 F2400 X147.585 Y108.557
G1 F402 X147.582 Y99.194 E9927.74072
G1 X146.155 Y99.194 E9927.98046
G1 X146.154 Y92.996 E9929.02172
G1 X146.294 Y92.963 E9929.04588
G1 X146.295 Y89.774 E9929.58164
G1 X152.069 Y89.774 E9930.55167
G1 X152.069 Y92.95 E9931.08524
G1 X152.209 Y92.983 E9931.1094
G1 X152.209 Y99.194 E9932.15285
G1 X150.783 Y99.194 E9932.39242
G1 X150.78 Y108.539 E9933.96238
G1 X150.718 Y109.154 E9934.06622
G1 X150.512 Y109.753 E9934.17264
G1 X150.211 Y110.167 E9934.25863
G1 X149.426 Y110.754 E9934.4233
G1 X148.444 Y110.442 E9934.59641
G1 X147.899 Y109.845 E9934.73221
G1 X147.665 Y109.232 E9934.84244
G1 X147.585 Y108.557 E9934.95663
G0 F2400 X149.17 Y110.986
G1 F402 X147.355 Y109.171 E9935.38786
G0 F2400 X147.283 Y108.251
G1 F402 X149.845 Y110.813 E9935.99656
G0 F2400 X150.331 Y110.45
G1 F402 X147.283 Y107.403 E9936.72061
G0 F2400 X147.283 Y106.553
G1 F402 X150.714 Y109.984 E9937.53577
G0 F2400 X150.956 Y109.378
G1 F402 X147.283 Y105.705 E9938.40843
G0 F2400 X147.282 Y104.856
G1 F402 X151.07 Y108.644 E9939.30841
G0 F2400 X151.079 Y107.804
G1 F402 X147.282 Y104.007 E9940.21053
G0 F2400 X147.282 Y103.159
G1 F402 X151.079 Y106.956 E9941.11266
G0 F2400 X151.08 Y106.108
G1 F402 X147.281 Y102.309 E9942.01525
G0 F2400 X147.281 Y101.461
G1 F402 X151.08 Y105.259 E9942.91773
G0 F2400 X151.08 Y104.411
G1 F402 X147.281 Y100.612 E9943.82033
G0 F2400 X147.281 Y99.763
G1 F402 X151.081 Y103.563 E9944.72316
G0 F2400 X151.081 Y102.715
G1 F402 X145.853 Y97.487 E9945.96527
G0 F2400 X145.853 Y98.335
G1 F402 X147.011 Y99.493 E9946.2404
G0 F2400 X146.162 Y99.493
G1 F402 X145.853 Y99.184 E9946.31381
G0 F2400 X145.853 Y96.638
G1 F402 X151.081 Y101.866 E9947.55592
G0 F2400 X151.081 Y101.018
G1 F402 X145.852 Y95.789 E9948.79827
G0 F2400 X145.852 Y94.941
G1 F402 X151.081 Y100.17 E9950.04061
G0 F2400 X151.254 Y99.494
G1 F402 X145.852 Y94.092 E9951.32406
G0 F2400 X145.852 Y93.244
G1 F402 X152.102 Y99.494 E9952.80899
G0 F2400 X152.508 Y99.051
G1 F402 X145.993 Y92.536 E9954.35687
G0 F2400 X145.993 Y91.687
G1 F402 X152.508 Y98.202 E9955.90476
G0 F2400 X152.508 Y97.354
G1 F402 X145.993 Y90.839 E9957.45264
G0 F2400 X145.993 Y89.99
G1 F402 X152.508 Y96.505 E9959.00053
G0 F2400 X152.508 Y95.657
G1 F402 X146.325 Y89.473 E9960.46965
G0 F2400 X147.173 Y89.473
G1 F402 X152.508 Y94.808 E9961.73718
G0 F2400 X152.508 Y93.96
G1 F402 X148.022 Y89.473 E9962.80312
G0 F2400 X148.87 Y89.473
G1 F402 X152.508 Y93.111 E9963.66747
G0 F2400 X152.368 Y92.123
G1 F402 X149.719 Y89.473 E9964.29696
G0 F2400 X150.567 Y89.473
G1 F402 X152.368 Y91.274 E9964.72485
G0 F2400 X152.368 Y90.426
G1 F402 X151.416 Y89.473 E9964.95115
G0 F2400 X152.264 Y89.473
G1 F402 X152.368 Y89.577 E9964.97586
G0 F2400 X152.059 Y89.784
;MESH:NONMESH
G0 F600 X152.059 Y89.784 Z3.494
G0 F2400 X145.735 Y92.519
G0 X140.996 Y94.117
G0 X140.959 Y94.024
;TIME_ELAPSED:13937.383481
;LAYER:11
;TYPE:WALL-INNER
;MESH:[RUG]_ABU3-35_sulfinamide.stl
G1 F600 X142.454 Y93.395 E9965.24835
G1 X143.992 Y92.896 E9965.51999
G1 X145.564 Y92.529 E9965.79119
G1 X145.564 Y89.184 E9966.35315
G1 X152.799 Y89.184 E9967.56863
G1 X152.799 Y92.491 E9968.1242
G1 X154.092 Y92.835 E9968.34899
G1 X155.157 Y93.131 E9968.53469
G1 X156.656 Y93.69 E9968.80346
G1 X158.13 Y94.383 E9969.07709
G1 X159.535 Y95.194 E9969.34964
G1 X160.87 Y96.121 E9969.62268
G1 X162.098 Y97.137 E9969.89044
G1 X163.267 Y98.282 E9970.16535
G1 X164.295 Y99.473 E9970.42966
G1 X165.244 Y100.776 E9970.70047
G1 X166.091 Y102.167 E9970.97407
G1 X166.809 Y103.604 E9971.24395
G1 X167.41 Y105.114 E9971.51698
G1 X167.878 Y106.655 E9971.78755
G1 X168.217 Y108.237 E9972.05936
G1 X168.424 Y109.85 E9972.33256
G1 X168.493 Y111.453 E9972.60212
G1 X168.431 Y113.089 E9972.87716
G1 X168.235 Y114.669 E9973.14463
G1 X167.897 Y116.275 E9973.42035
G1 X167.435 Y117.817 E9973.69079
G1 X166.845 Y119.315 E9973.96127
G1 X166.126 Y120.77 E9974.23392
G1 X165.289 Y122.158 E9974.50622
G1 X164.34 Y123.469 E9974.77812
G1 X163.29 Y124.691 E9975.04879
G1 X162.098 Y125.863 E9975.32963
G1 X160.87 Y126.879 E9975.59739
G1 X159.535 Y127.806 E9975.87044
G1 X158.13 Y128.617 E9976.14298
G1 X156.656 Y129.31 E9976.41662
G1 X155.157 Y129.869 E9976.68539
G1 X153.59 Y130.306 E9976.95869
G1 X152.005 Y130.608 E9977.22976
G1 X150.399 Y130.777 E9977.50106
G1 X148.773 Y130.811 E9977.77429
G1 X147.174 Y130.71 E9978.04345
G1 X145.553 Y130.471 E9978.31873
G1 X143.99 Y130.104 E9978.58845
G1 X142.454 Y129.605 E9978.85978
G1 X140.959 Y128.976 E9979.13226
G1 X139.517 Y128.224 E9979.40548
G1 X138.162 Y127.363 E9979.67519
G1 X136.876 Y126.388 E9979.94631
G1 X135.662 Y125.293 E9980.22097
G1 X134.596 Y124.16 E9980.48232
G1 X133.573 Y122.874 E9980.75839
G1 X132.682 Y121.538 E9981.02817
G1 X131.9 Y120.123 E9981.29978
G1 X131.236 Y118.637 E9981.57322
G1 X130.475 Y116.462 E9981.96034
G1 X129.67 Y116.6 E9982.09755
G1 X105.652 Y116.6 E9986.13257
G1 X104.164 Y116.445 E9986.38391
G1 X103.9 Y117.694 E9986.59838
G1 X103.3 Y119.702 E9986.95046
G1 X102.53 Y121.655 E9987.30314
G1 X101.603 Y123.536 E9987.65544
G1 X100.509 Y125.349 E9988.01118
G1 X99.291 Y127.035 E9988.36061
G1 X97.91 Y128.642 E9988.71658
G1 X96.364 Y130.161 E9989.0807
G1 X94.757 Y131.49 E9989.43104
G1 X93.036 Y132.686 E9989.78313
G1 X91.198 Y133.747 E9990.13967
G1 X89.305 Y134.638 E9990.49116
G1 X87.341 Y135.37 E9990.84328
G1 X85.307 Y135.937 E9991.19802
G1 X83.246 Y136.33 E9991.55051
G1 X81.158 Y136.55 E9991.90323
G1 X79.049 Y136.593 E9992.25762
G1 X76.966 Y136.463 E9992.60825
G1 X74.863 Y136.152 E9992.96539
G1 X72.833 Y135.676 E9993.31568
G1 X70.834 Y135.026 E9993.66882
G1 X68.893 Y134.209 E9994.02262
G1 X67.025 Y133.234 E9994.37662
G1 X65.255 Y132.111 E9994.72878
G1 X63.586 Y130.844 E9995.08081
G1 X62.012 Y129.425 E9995.43684
G1 X60.627 Y127.953 E9995.77639
G1 X59.3 Y126.285 E9996.13448
G1 X58.144 Y124.553 E9996.48431
G1 X57.128 Y122.715 E9996.83713
G1 X56.261 Y120.779 E9997.1935
G1 X55.572 Y118.812 E9997.54365
G1 X55.043 Y116.774 E9997.89738
G1 X54.688 Y114.701 E9998.25071
G1 X54.508 Y112.603 E9998.60447
G1 X54.502 Y110.503 E9998.95727
G1 X54.672 Y108.413 E9999.30955
G1 X55.018 Y106.333 E9999.66379
G1 X55.535 Y104.307 E10000.01507
G92 E0
G1 X56.226 Y102.307 E0.35549
G1 X57.075 Y100.387 E0.70818
G1 X58.08 Y98.548 E1.06025
G1 X59.235 Y96.804 E1.41167
G1 X60.549 Y95.137 E1.76827
G1 X61.981 Y93.609 E2.12009
G1 X63.58 Y92.161 E2.4825
G1 X65.255 Y90.889 E2.83584
G1 X67.025 Y89.766 E3.188
G1 X68.893 Y88.791 E3.542
G1 X70.834 Y87.974 E3.8958
G1 X72.833 Y87.324 E4.24894
G1 X74.863 Y86.848 E4.59923
G1 X76.966 Y86.537 E4.95638
G1 X79.049 Y86.407 E5.307
G1 X81.158 Y86.45 E5.66139
G1 X83.246 Y86.67 E6.01411
G1 X85.307 Y87.063 E6.3666
G1 X87.341 Y87.63 E6.72134
G1 X89.305 Y88.362 E7.07346
G1 X91.198 Y89.253 E7.42495
G1 X93.036 Y90.314 E7.78149
G1 X94.757 Y91.51 E8.13358
G1 X96.364 Y92.839 E8.48392
G1 X97.88 Y94.323 E8.84032
G1 X99.207 Y95.86 E9.18146
G1 X100.451 Y97.566 E9.53618
G1 X101.546 Y99.364 E9.88985
G1 X102.48 Y101.236 E10.24132
G1 X103.261 Y103.192 E10.59515
G1 X103.872 Y105.202 E10.94809
G1 X104.166 Y106.577 E11.18431
G1 X105.777 Y106.406 E11.45648
G1 X105.777 Y106.4 E11.45748
G1 X129.651 Y106.4 E15.46832
G1 X130.478 Y106.539 E15.6092
G1 X131.208 Y104.43 E15.98414
G1 X131.864 Y102.947 E16.25657
G1 X132.642 Y101.529 E16.52829
G1 X133.536 Y100.176 E16.80074
G1 X134.536 Y98.908 E17.07203
G1 X135.642 Y97.727 E17.34386
G1 X136.869 Y96.617 E17.62183
G1 X138.165 Y95.635 E17.895
G1 X139.517 Y94.776 E18.16411
G1 X140.959 Y94.024 E18.43733
G0 F2400 X140.996 Y94.117
G0 X129.667 Y116.561
G0 X104.141 Y116.413
G0 X89.27 Y134.545
G0 X89.541 Y135.19
;TYPE:WALL-OUTER
G1 F600 X87.522 Y135.942 E18.79928
G1 X85.449 Y136.52 E19.16083
G1 X83.325 Y136.925 E19.52409
G1 X81.198 Y137.149 E19.8834
G1 X79.035 Y137.194 E20.24686
G1 X76.9 Y137.06 E20.60625
G1 X74.758 Y136.743 E20.97003
G1 X72.667 Y136.253 E21.33083
G1 X70.626 Y135.59 E21.69136
G1 X68.635 Y134.752 E22.05426
G1 X66.727 Y133.755 E22.41593
G1 X64.911 Y132.603 E22.77723
G1 X63.201 Y131.305 E23.1379
G1 X61.596 Y129.859 E23.50083
G1 X60.167 Y128.339 E23.85132
G1 X58.82 Y126.646 E24.21478
G1 X57.632 Y124.867 E24.57417
G1 X56.588 Y122.978 E24.93676
G1 X55.706 Y121.008 E25.29938
G1 X54.995 Y118.979 E25.66057
G1 X54.458 Y116.909 E26.01985
G1 X54.092 Y114.77 E26.38442
G1 X53.908 Y112.632 E26.74493
G1 X53.902 Y110.48 E27.10647
G1 X54.076 Y108.337 E27.46768
G1 X54.429 Y106.217 E27.82874
G1 X54.961 Y104.13 E28.19057
G1 X55.669 Y102.082 E28.55461
G1 X56.533 Y100.129 E28.91339
G1 X57.566 Y98.239 E29.27524
G1 X58.752 Y96.447 E29.63626
G1 X60.092 Y94.748 E29.99979
G1 X61.563 Y93.177 E30.36135
G1 X63.195 Y91.7 E30.73114
G1 X64.911 Y90.397 E31.09312
G1 X66.727 Y89.245 E31.45442
G1 X68.635 Y88.248 E31.81608
G1 X70.626 Y87.41 E32.17899
G1 X72.667 Y86.747 E32.53952
G1 X74.758 Y86.257 E32.90032
G1 X76.9 Y85.94 E33.2641
G1 X79.035 Y85.806 E33.62348
G1 X81.198 Y85.851 E33.98695
G1 X83.325 Y86.075 E34.34626
G1 X85.449 Y86.48 E34.70952
G1 X87.522 Y87.058 E35.07107
G1 X89.541 Y87.81 E35.43302
G1 X91.481 Y88.723 E35.79323
G1 X93.355 Y89.805 E36.15677
G1 X95.115 Y91.028 E36.51683
G1 X96.774 Y92.4 E36.87851
G1 X98.313 Y93.907 E37.24037
G1 X99.682 Y95.493 E37.59235
G1 X100.951 Y97.232 E37.95402
G1 X102.07 Y99.071 E38.31567
G1 X103.025 Y100.984 E38.67488
G1 X103.829 Y102.999 E39.03935
G1 X104.454 Y105.055 E39.40037
G1 X104.64 Y105.923 E39.5495
G1 X105.177 Y105.866 E39.64022
G1 X105.177 Y105.8 E39.65131
G1 X129.702 Y105.8 E43.77151
G1 X130.077 Y105.863 E43.8354
G1 X130.651 Y104.205 E44.13016
G1 X131.324 Y102.683 E44.40974
G1 X132.13 Y101.215 E44.69109
G1 X133.047 Y99.827 E44.97057
G1 X134.079 Y98.519 E45.25047
G1 X135.219 Y97.301 E45.53074
G1 X136.491 Y96.151 E45.81883
G1 X137.815 Y95.147 E46.09798
G1 X139.222 Y94.253 E46.37803
G1 X140.701 Y93.481 E46.65832
G1 X142.246 Y92.831 E46.93991
G1 X143.824 Y92.319 E47.21862
G1 X144.964 Y92.053 E47.41529
G1 X144.964 Y88.584 E47.99808
G1 X153.399 Y88.584 E49.41516
G1 X153.399 Y92.03 E49.99409
G1 X154.246 Y92.255 E50.14132
G1 X155.338 Y92.559 E50.33175
G1 X156.892 Y93.138 E50.61036
G1 X158.413 Y93.853 E50.89271
G1 X159.86 Y94.688 E51.17338
G1 X161.222 Y95.635 E51.45207
G1 X162.508 Y96.698 E51.73237
G1 X163.7 Y97.866 E52.01274
G1 X164.766 Y99.1 E52.28669
G1 X165.748 Y100.448 E52.56687
G1 X166.615 Y101.874 E52.84725
G1 X167.354 Y103.353 E53.12501
G1 X167.977 Y104.918 E53.408
G1 X168.461 Y106.511 E53.6877
G1 X168.808 Y108.129 E53.9657
G1 X169.022 Y109.796 E54.24806
G1 X169.094 Y111.462 E54.52821
G1 X169.03 Y113.128 E54.8083
G1 X168.825 Y114.78 E55.08797
G1 X168.478 Y116.426 E55.37057
G1 X168.004 Y118.009 E55.64818
G1 X167.392 Y119.562 E55.92861
G1 X166.653 Y121.059 E56.20909
G1 X165.791 Y122.488 E56.48945
G1 X164.813 Y123.84 E56.76979
G1 X163.725 Y125.105 E57.0501
G1 X162.508 Y126.302 E57.33688
G1 X161.222 Y127.365 E57.61718
G1 X159.86 Y128.312 E57.89587
G1 X158.413 Y129.147 E58.17654
G1 X156.892 Y129.862 E58.45889
G1 X155.338 Y130.441 E58.73749
G1 X153.732 Y130.889 E59.0176
G1 X152.084 Y131.203 E59.29945
G1 X150.439 Y131.376 E59.57733
G1 X148.76 Y131.412 E59.85947
G1 X147.108 Y131.307 E60.13756
G1 X145.448 Y131.062 E60.41947
G1 X143.824 Y130.681 E60.69971
G1 X142.246 Y130.169 E60.97841
G1 X140.701 Y129.519 E61.26001
G1 X139.222 Y128.747 E61.54029
G1 X137.815 Y127.853 E61.82035
G1 X136.491 Y126.849 E62.0995
G1 X135.246 Y125.727 E62.38107
G1 X134.136 Y124.546 E62.65336
G1 X133.093 Y123.235 E62.9348
G1 X132.17 Y121.851 E63.21428
G1 X131.36 Y120.386 E63.49551
G1 X130.681 Y118.866 E63.77519
G1 X130.076 Y117.139 E64.08262
G1 X129.718 Y117.2 E64.14363
G1 X105.177 Y117.2 E68.26652
G1 X105.177 Y117.154 E68.27424
G1 X104.639 Y117.098 E68.36512
G1 X104.481 Y117.845 E68.49339
G1 X103.869 Y119.894 E68.85265
G1 X103.079 Y121.897 E69.21438
G1 X102.127 Y123.829 E69.57622
G1 X101.015 Y125.673 E69.93798
G1 X99.759 Y127.411 E70.29823
G1 X98.345 Y129.056 E70.66266
G1 X96.774 Y130.6 E71.03271
G1 X95.115 Y131.972 E71.39439
G1 X93.355 Y133.195 E71.75445
G1 X91.481 Y134.277 E72.11799
G1 X89.541 Y135.19 E72.4782
G0 F2400 X89.354 Y135.259
G0 X89.111 Y134.604
G0 X88.31 Y134.688
;TYPE:FILL
G1 F900 X102.769 Y120.229 E75.91348
G1 X102.875 Y120.123
G0 F2400 X103.217 Y118.933
G1 F900 X86.996 Y135.153 E79.76727
G1 X86.89 Y135.259
G0 F2400 X85.82 Y135.481
G1 F900 X103.577 Y117.724 E83.98612
G0 F2400 X103.816 Y116.637
G1 F900 X84.707 Y135.745 E88.52607
G0 F2400 X83.659 Y135.944
G1 F900 X105.41 Y114.194 E93.69372
G0 F2400 X104.561 Y114.194
G1 F900 X82.667 Y136.089 E98.89559
G0 F2400 X81.718 Y136.189
G1 F900 X103.714 Y114.192 E104.12169
G0 F2400 X102.866 Y114.192
G1 F900 X80.802 Y136.256 E109.36383
G0 F2400 X79.936 Y136.274
G1 F900 X102.017 Y114.192 E114.61013
G0 F2400 X101.169 Y114.192
G1 F900 X79.07 Y136.292 E119.8607
G0 F2400 X78.27 Y136.243
G1 F900 X100.32 Y114.192 E125.09963
G0 F2400 X99.472 Y114.192
G1 F900 X77.471 Y136.193 E130.3268
G0 F2400 X76.697 Y136.118
G1 F900 X98.623 Y114.192 E135.53616
G0 F2400 X97.775 Y114.192
G1 F900 X75.958 Y136.009 E140.71961
G0 F2400 X75.219 Y135.9
G1 F900 X96.926 Y114.192 E145.87705
G0 F2400 X96.078 Y114.192
G1 F900 X74.509 Y135.76 E151.00146
G0 F2400 X73.822 Y135.599
G1 F900 X95.229 Y114.192 E156.08751
G0 F2400 X94.381 Y114.192
G1 F900 X73.135 Y135.438 E161.1353
G0 F2400 X72.479 Y135.245
G1 F900 X93.532 Y114.192 E166.13724
G0 F2400 X92.684 Y114.192
G1 F900 X71.839 Y135.037 E171.08976
G0 F2400 X71.199 Y134.828
G1 F900 X91.835 Y114.192 E175.99262
G0 F2400 X90.986 Y114.192
G1 F900 X70.584 Y134.594 E180.83989
G0 F2400 X69.987 Y134.343
G1 F900 X90.138 Y114.192 E185.62752
G0 F2400 X89.289 Y114.192
G1 F900 X69.39 Y134.092 E190.3554
G0 F2400 X68.808 Y133.825
G1 F900 X88.441 Y114.192 E195.01996
G0 F2400 X87.592 Y114.192
G1 F900 X68.251 Y133.534 E199.61527
G0 F2400 X67.693 Y133.243
G1 F900 X86.744 Y114.192 E204.14156
G0 F2400 X85.895 Y114.192
G1 F900 X67.139 Y132.949 E208.59787
G0 F2400 X66.619 Y132.62
G1 F900 X85.047 Y114.192 E212.97614
G0 F2400 X84.198 Y114.192
G1 F900 X66.1 Y132.291 E217.27613
G0 F2400 X65.58 Y131.962
G1 F900 X83.35 Y114.192 E221.49806
G0 F2400 X82.501 Y114.192
G1 F900 X65.087 Y131.607 E225.63554
G0 F2400 X64.604 Y131.241
G1 F900 X81.672 Y114.172 E229.69081
G0 F2400 X80.905 Y114.092
G1 F900 X64.122 Y130.874 E233.67813
G0 F2400 X63.65 Y130.498
G1 F900 X80.197 Y113.951 E237.60949
G0 F2400 X79.592 Y113.707
G1 F900 X63.204 Y130.095 E241.50308
G0 F2400 X62.758 Y129.693
G1 F900 X79.089 Y113.362 E245.38313
G0 F2400 X78.667 Y112.936
G1 F900 X62.312 Y129.29 E249.26876
G0 F2400 X61.894 Y128.86
G1 F900 X78.336 Y112.417 E253.1753
G0 F2400 X78.149 Y111.756
G1 F900 X61.482 Y128.423 E257.13518
G0 F2400 X61.071 Y127.986
G1 F900 X78.271 Y110.786 E261.22169
G1 X78.377 Y110.68
G0 F2400 X79.909 Y109.148
G1 F900 X96.071 Y92.985 E265.0617
G0 F2400 X96.507 Y93.398
G1 F900 X81.025 Y108.88 E268.74004
G0 F2400 X81.943 Y108.811
G1 F900 X96.935 Y93.818 E272.30207
G0 F2400 X97.365 Y94.238
G1 F900 X82.797 Y108.805 E275.76314
G0 F2400 X83.646 Y108.805
G1 F900 X97.782 Y94.669 E279.12168
G0 F2400 X98.175 Y95.124
G1 F900 X84.495 Y108.805 E282.372
G0 F2400 X85.343 Y108.805
G1 F900 X98.568 Y95.58 E285.5141
G0 F2400 X98.961 Y96.035
G1 F900 X86.192 Y108.805 E288.54798
G0 F2400 X87.04 Y108.805
G1 F900 X99.32 Y96.525 E291.46556
G0 F2400 X99.678 Y97.016
G1 F900 X87.889 Y108.805 E294.26648
G0 F2400 X88.737 Y108.805
G1 F900 X100.035 Y97.507 E296.95075
G0 F2400 X100.373 Y98.017
G1 F900 X89.586 Y108.805 E299.51373
G0 F2400 X90.434 Y108.805
G1 F900 X100.694 Y98.545 E301.95138
G0 F2400 X101.015 Y99.072
G1 F900 X91.283 Y108.805 E304.2637
G0 F2400 X92.131 Y108.805
G1 F900 X101.33 Y99.606 E306.44927
G0 F2400 X101.612 Y100.172
G1 F900 X92.98 Y108.805 E308.50025
G0 F2400 X93.828 Y108.805
G1 F900 X101.895 Y100.738 E310.41687
G0 F2400 X102.178 Y101.304
G1 F900 X94.677 Y108.805 E312.19902
G0 F2400 X95.525 Y108.805
G1 F900 X102.423 Y101.907 E313.8379
G0 F2400 X102.666 Y102.513
G1 F900 X96.374 Y108.805 E315.3328
G0 F2400 X97.222 Y108.805
G1 F900 X102.908 Y103.12 E316.68361
G0 F2400 X103.118 Y103.758
G1 F900 X98.071 Y108.805 E317.88272
G0 F2400 X98.919 Y108.805
G1 F900 X103.317 Y104.407 E318.92763
G0 F2400 X103.515 Y105.058
G1 F900 X99.768 Y108.805 E319.81787
G0 F2400 X100.617 Y108.805
G1 F900 X103.68 Y105.741 E320.54572
G0 F2400 X103.83 Y106.44
G1 F900 X101.465 Y108.805 E321.10761
G0 F2400 X102.314 Y108.805
G1 F900 X104.25 Y106.868 E321.5677
G0 F2400 X105.199 Y106.768
G1 F900 X103.162 Y108.805 E322.05167
G0 F2400 X104.011 Y108.805
G1 F900 X106.116 Y106.699 E322.55191
G0 F2400 X106.965 Y106.699
G1 F900 X104.859 Y108.805 E323.05227
G0 F2400 X105.708 Y108.805
G1 F900 X107.813 Y106.699 E323.55251
G0 F2400 X108.662 Y106.699
G1 F900 X106.556 Y108.805 E324.05287
G0 F2400 X107.405 Y108.805
G1 F900 X109.511 Y106.699 E324.55323
G0 F2400 X110.359 Y106.699
G1 F900 X108.253 Y108.805 E325.05359
G0 F2400 X109.101 Y108.806
G1 F900 X111.208 Y106.699 E325.55419
G0 F2400 X112.056 Y106.699
G1 F900 X109.95 Y108.806 E326.05467
G0 F2400 X110.798 Y108.806
G1 F900 X112.905 Y106.699 E326.55527
G0 F2400 X113.753 Y106.699
G1 F900 X111.647 Y108.806 E327.05575
G0 F2400 X112.495 Y108.806
G1 F900 X114.602 Y106.699 E327.55634
G0 F2400 X115.45 Y106.699
G1 F900 X113.359 Y108.79 E328.05314
G0 F2400 X114.197 Y108.801
G1 F900 X116.299 Y106.699 E328.55255
G0 F2400 X117.147 Y106.699
G1 F900 X115.041 Y108.806 E329.05303
G0 F2400 X115.826 Y108.869
G1 F900 X117.996 Y106.699 E329.56859
G0 F2400 X118.844 Y106.699
G1 F900 X116.553 Y108.99 E330.11291
G0 F2400 X117.176 Y109.216
G1 F900 X119.693 Y106.699 E330.71092
G0 F2400 X120.541 Y106.699
G1 F900 X117.717 Y109.523 E331.38186
G0 F2400 X118.178 Y109.911
G1 F900 X121.39 Y106.699 E332.145
G0 F2400 X122.238 Y106.699
G1 F900 X118.535 Y110.402 E333.02478
G0 F2400 X118.749 Y111.037
G1 F900 X123.087 Y106.699 E334.05544
G0 F2400 X123.936 Y106.699
G1 F900 X118.772 Y111.863 E335.28234
G1 X118.666 Y111.969
G0 F2400 X116.667 Y113.967
G1 F900 X114.335 Y116.299 E335.8364
G0 F2400 X113.487 Y116.299
G1 F900 X115.629 Y114.157 E336.34531
G0 F2400 X114.743 Y114.194
G1 F900 X112.638 Y116.299 E336.84544
G0 F2400 X111.79 Y116.299
G1 F900 X113.89 Y114.199 E337.34437
G0 F2400 X113.047 Y114.193
G1 F900 X110.941 Y116.299 E337.84473
G0 F2400 X110.092 Y116.299
G1 F900 X112.199 Y114.193 E338.34521
G0 F2400 X111.35 Y114.193
G1 F900 X109.244 Y116.299 E338.84557
G0 F2400 X108.395 Y116.299
G1 F900 X110.502 Y114.193 E339.34605
G0 F2400 X109.653 Y114.193
G1 F900 X107.547 Y116.299 E339.84641
G0 F2400 X106.698 Y116.299
G1 F900 X108.805 Y114.193 E340.34689
G0 F2400 X107.956 Y114.193
G1 F900 X105.85 Y116.299 E340.84725
G0 F2400 X105.064 Y116.237
G1 F900 X107.108 Y114.193 E341.33288
G0 F2400 X106.259 Y114.193
G1 F900 X104.296 Y116.157 E341.79938
G1 X104.19 Y116.263
G0 F2400 X102.196 Y121.65
G1 F900 X89.75 Y134.097 E344.75652
G1 X89.644 Y134.203
G0 F2400 X91.428 Y133.267
G1 F900 X101.372 Y123.323 E347.11909
G1 X101.478 Y123.217
G0 F2400 X99.989 Y125.555
G1 F900 X93.65 Y131.893 E348.62504
G1 X93.544 Y131.999
G0 F2400 X104.141 Y116.413
G0 X115.184 Y116.299
G1 F900 X124.784 Y106.699 E350.90589
G0 F2400 X125.633 Y106.699
G1 F900 X116.032 Y116.299 E353.18685
G0 F2400 X116.881 Y116.299
G1 F900 X126.481 Y106.699 E355.46769
G0 F2400 X127.33 Y106.699
G1 F900 X117.729 Y116.299 E357.74865
G0 F2400 X118.578 Y116.299
G1 F900 X128.178 Y106.699 E360.0295
G0 F2400 X129.027 Y106.699
G1 F900 X119.426 Y116.299 E362.31046
G0 F2400 X120.275 Y116.299
G1 F900 X129.839 Y106.735 E364.58275
G0 F2400 X130.565 Y106.857
G1 F900 X121.123 Y116.299 E366.82606
G0 F2400 X121.972 Y116.299
G1 F900 X145.396 Y92.875 E372.39131
G0 F2400 X145.752 Y93.368
G1 F900 X122.82 Y116.299 E377.83956
G0 F2400 X123.669 Y116.299
G1 F900 X145.752 Y94.217 E383.0861
G0 F2400 X145.752 Y95.065
G1 F900 X124.517 Y116.299 E388.13115
G0 F2400 X125.366 Y116.299
G1 F900 X145.752 Y95.914 E392.9745
G0 F2400 X145.752 Y96.762
G1 F900 X126.215 Y116.299 E397.61626
G0 F2400 X127.063 Y116.299
G1 F900 X145.752 Y97.611 E402.05642
G0 F2400 X145.752 Y98.459
G1 F900 X127.912 Y116.299 E406.29499
G0 F2400 X128.76 Y116.299
G1 F900 X145.752 Y99.308 E410.33196
G0 F2400 X146.424 Y99.484
G1 F900 X129.609 Y116.299 E414.327
G0 F2400 X130.626 Y116.13
G1 F900 X146.996 Y99.761 E418.2162
G0 F2400 X146.996 Y100.609
G1 F900 X130.883 Y116.722 E422.04445
G0 F2400 X131.103 Y117.351
G1 F900 X146.996 Y101.458 E425.82043
G0 F2400 X146.996 Y102.306
G1 F900 X131.323 Y117.98 E429.54427
G0 F2400 X131.548 Y118.603
G1 F900 X146.996 Y103.154 E433.21464
G0 F2400 X146.996 Y104.003
G1 F900 X131.811 Y119.189 E436.82253
G0 F2400 X132.072 Y119.776
G1 F900 X146.997 Y104.851 E440.36853
G0 F2400 X146.997 Y105.699
G1 F900 X132.36 Y120.336 E443.84611
G0 F2400 X132.663 Y120.882
G1 F900 X146.998 Y106.547 E447.25193
G0 F2400 X146.998 Y107.396
G1 F900 X132.967 Y121.426 E450.58541
G0 F2400 X133.307 Y121.935
G1 F900 X146.998 Y108.244 E453.83822
G0 F2400 X147.042 Y109.049
G1 F900 X133.646 Y122.444 E457.02083
G0 F2400 X134.005 Y122.934
G1 F900 X147.191 Y109.748 E460.15366
G0 F2400 X147.436 Y110.351
G1 F900 X134.38 Y123.407 E463.25561
G0 F2400 X134.756 Y123.88
G1 F900 X147.776 Y110.86 E466.349
G0 F2400 X148.273 Y111.212
G1 F900 X135.162 Y124.323 E469.46402
G0 F2400 X135.573 Y124.76
G1 F900 X148.894 Y111.44 E472.62881
G0 F2400 X149.85 Y111.332
G1 F900 X135.993 Y125.189 E475.92106
G0 F2400 X136.439 Y125.591
G1 F900 X163.277 Y98.753 E482.29745
G0 F2400 X162.87 Y98.312
G1 F900 X151.062 Y110.12 E485.10289
G0 F2400 X151.33 Y109.004
G1 F900 X162.441 Y97.892 E487.74284
G0 F2400 X162.012 Y97.473
G1 F900 X151.366 Y108.118 E490.27208
G0 F2400 X151.366 Y107.27
G1 F900 X161.557 Y97.079 E492.69334
G0 F2400 X161.093 Y96.695
G1 F900 X151.366 Y106.421 E495.00424
G0 F2400 X151.366 Y105.573
G1 F900 X160.624 Y96.315 E497.20383
G0 F2400 X160.123 Y95.967
G1 F900 X151.366 Y104.724 E499.28439
G0 F2400 X151.367 Y103.875
G1 F900 X159.622 Y95.619 E501.24579
G0 F2400 X159.103 Y95.291
G1 F900 X151.367 Y103.026 E503.08365
G0 F2400 X151.367 Y102.178
G1 F900 X158.565 Y94.98 E504.79381
G0 F2400 X158.027 Y94.67
G1 F900 X151.367 Y101.329 E506.37603
G0 F2400 X151.367 Y100.481
G1 F900 X152.364 Y99.484 E506.6129
G0 F2400 X152.61 Y99.238
G1 F900 X157.452 Y94.395 E507.76342
G0 F2400 X156.875 Y94.124
G1 F900 X152.61 Y98.389 E508.77674
G0 F2400 X152.61 Y97.541
G1 F900 X156.281 Y93.869 E509.64904
G0 F2400 X155.663 Y93.639
G1 F900 X152.61 Y96.692 E510.3744
G0 F2400 X152.61 Y95.844
G1 F900 X155.044 Y93.41 E510.95268
G0 F2400 X154.379 Y93.226
G1 F900 X152.61 Y94.995 E511.37298
G0 F2400 X152.61 Y94.147
G1 F900 X153.712 Y93.045 E511.6348
G0 F2400 X153.015 Y92.893
G1 F900 X152.61 Y93.298 E511.73102
G0 F2400 X151.516 Y99.484
G1 F900 X151.367 Y99.632 E511.7663
G0 F2400 X144.289 Y93.134
G1 F900 X130.748 Y106.675 E514.98348
G1 X130.642 Y106.781
G0 F2400 X131.196 Y105.378
G1 F900 X143.063 Y93.511 E517.80294
G1 X143.169 Y93.405
G0 F2400 X141.681 Y94.045
G1 F900 X131.724 Y104.002 E520.1686
G1 X131.618 Y104.108
G0 F2400 X132.538 Y102.339
G1 F900 X140.031 Y94.846 E521.94885
G1 X140.137 Y94.74
G0 F2400 X137.564 Y96.465
G1 F900 X134.155 Y99.873 E522.75866
G1 X134.049 Y99.979
G0 F2400 X136.885 Y125.993
G1 F900 X163.67 Y99.209 E529.12234
G0 F2400 X164.062 Y99.665
G1 F900 X137.353 Y126.374 E535.46807
G0 F2400 X137.835 Y126.741
G1 F900 X164.42 Y100.156 E541.78434
G0 F2400 X164.777 Y100.648
G1 F900 X138.317 Y127.107 E548.0708
G0 F2400 X138.836 Y127.437
G1 F900 X165.12 Y101.153 E554.31556
G0 F2400 X165.441 Y101.68
G1 F900 X139.355 Y127.766 E560.51328
G0 F2400 X139.89 Y128.08
G1 F900 X165.762 Y102.208 E566.66015
G0 F2400 X166.053 Y102.765
G1 F900 X140.448 Y128.37 E572.74359
G0 F2400 X141.005 Y128.662
G1 F900 X166.336 Y103.331 E578.76193
G0 F2400 X166.606 Y103.91
G1 F900 X141.596 Y128.919 E584.70388
G0 F2400 X142.194 Y129.17
G1 F900 X166.847 Y104.517 E590.56114
G0 F2400 X167.089 Y105.124
G1 F900 X142.807 Y129.406 E596.33024
G0 F2400 X143.448 Y129.613
G1 F900 X167.293 Y105.768 E601.99553
G0 F2400 X167.491 Y106.418
G1 F900 X144.091 Y129.819 E607.5552
G0 F2400 X144.777 Y129.981
G1 F900 X167.664 Y107.094 E612.99288
G0 F2400 X167.814 Y107.793
G1 F900 X145.465 Y130.142 E618.30273
G0 F2400 X146.194 Y130.261
G1 F900 X167.947 Y108.508 E623.47098
G0 F2400 X168.044 Y109.26
G1 F900 X146.933 Y130.37 E628.48658
G0 F2400 X147.709 Y130.443
G1 F900 X168.13 Y110.022 E633.33836
G0 F2400 X168.164 Y110.836
G1 F900 X148.507 Y130.494 E638.00874
G0 F2400 X149.35 Y130.499
G1 F900 X168.183 Y111.667 E642.48312
G0 F2400 X168.149 Y112.548
G1 F900 X150.217 Y130.481 E646.74366
G0 F2400 X151.15 Y130.396
G1 F900 X168.08 Y113.466 E650.76602
G0 F2400 X167.96 Y114.435
G1 F900 X152.114 Y130.281 E654.53084
G0 F2400 X153.162 Y130.081
G1 F900 X167.754 Y115.49 E657.9976
G0 F2400 X167.482 Y116.61
G1 F900 X154.294 Y129.797 E661.13079
G1 X154.188 Y129.903
G0 F2400 X155.532 Y129.409
G1 F900 X167.104 Y117.837 E663.88016
G1 X167.21 Y117.731
G0 F2400 X166.542 Y119.247
G1 F900 X156.948 Y128.841 E666.15958
G1 X156.842 Y128.947
G0 F2400 X158.693 Y127.944
G1 F900 X165.631 Y121.006 E667.80796
G1 X165.737 Y120.9
G0 F2400 X163.485 Y124.001
G1 F900 X161.609 Y125.877 E668.25368
G1 X161.503 Y125.983
G0 F2400 X104.143 Y106.609
G0 X95.607 Y92.601
G1 F900 X60.676 Y127.532 E676.55286
G0 F2400 X60.3 Y127.06
G1 F900 X95.142 Y92.218 E684.8309
G0 F2400 X94.678 Y91.834
G1 F900 X59.925 Y126.586 E693.08767
G0 F2400 X59.548 Y126.114
G1 F900 X94.185 Y91.477 E701.317
G0 F2400 X93.685 Y91.129
G1 F900 X59.208 Y125.606 E709.50832
G0 F2400 X58.869 Y125.097
G1 F900 X93.184 Y90.781 E717.66127
G0 F2400 X92.669 Y90.448
G1 F900 X58.53 Y124.587 E725.77228
G0 F2400 X58.213 Y124.055
G1 F900 X92.131 Y90.137 E733.83078
G0 F2400 X91.593 Y89.827
G1 F900 X57.911 Y123.509 E741.83322
G0 F2400 X57.608 Y122.963
G1 F900 X91.055 Y89.516 E749.77982
G0 F2400 X90.478 Y89.245
G1 F900 X57.318 Y122.405 E757.65824
G0 F2400 X57.056 Y121.818
G1 F900 X89.901 Y88.973 E765.46181
G0 F2400 X89.324 Y88.702
G1 F900 X56.794 Y121.232 E773.19054
G0 F2400 X56.533 Y120.645
G1 F900 X88.716 Y88.461 E780.83695
G0 F2400 X88.098 Y88.231
G1 F900 X56.312 Y120.017 E788.38892
G0 F2400 X56.092 Y119.388
G1 F900 X87.48 Y88 E795.84633
G0 F2400 X86.834 Y87.798
G1 F900 X55.872 Y118.759 E803.20241
G0 F2400 X55.695 Y118.088
G1 F900 X86.17 Y87.614 E810.44278
G0 F2400 X85.506 Y87.428
G1 F900 X55.52 Y117.415 E817.56721
G0 F2400 X55.345 Y116.741
G1 F900 X84.813 Y87.273 E824.56845
G0 F2400 X84.1 Y87.138
G1 F900 X55.22 Y116.018 E831.42998
G0 F2400 X55.095 Y115.294
G1 F900 X83.387 Y87.002 E838.15182
G0 F2400 X82.635 Y86.906
G1 F900 X54.978 Y114.563 E844.72279
G0 F2400 X54.911 Y113.781
G1 F900 X81.868 Y86.824 E851.12744
G0 F2400 X81.096 Y86.747
G1 F900 X54.843 Y113 E857.36484
G0 F2400 X54.807 Y112.188
G1 F900 X80.265 Y86.73 E863.41335
G0 F2400 X79.433 Y86.713
G1 F900 X54.805 Y111.342 E869.26478
G0 F2400 X54.804 Y110.494
G1 F900 X78.562 Y86.736 E874.9094
G0 F2400 X77.657 Y86.793
G1 F900 X54.879 Y109.571 E880.32117
G0 F2400 X54.954 Y108.646
G1 F900 X76.726 Y86.875 E885.49382
G0 F2400 X75.731 Y87.022
G1 F900 X55.103 Y107.649 E890.39466
G0 F2400 X55.272 Y106.632
G1 F900 X74.715 Y87.189 E895.01408
G0 F2400 X73.606 Y87.45
G1 F900 X55.534 Y105.521 E899.30765
G0 F2400 X55.826 Y104.38
G1 F900 X72.442 Y87.765 E903.25529
G1 X72.548 Y87.659
G0 F2400 X71.185 Y88.173
G1 F900 X56.275 Y103.084 E906.79785
G1 X56.169 Y103.19
G0 F2400 X56.83 Y101.68
G1 F900 X69.76 Y88.75 E909.86986
G1 X69.866 Y88.644
G0 F2400 X68.141 Y89.521
G1 F900 X57.586 Y100.075 E912.37748
G1 X57.48 Y100.181
G0 F2400 X58.781 Y98.031
G1 F900 X66.115 Y90.697 E914.11995
G1 X66.221 Y90.591
G0 F2400 X79.283 Y109.821
;TYPE:SKIN
G1 F402 X79.93 Y109.445 E914.24567
G1 X80.649 Y109.224 E914.37204
G1 X81.32 Y109.133 E914.4858
G1 X81.968 Y109.102 E914.59479
G1 X82.574 Y109.096 E914.6966
G1 X113.467 Y109.096 E919.88662
G1 X113.467 Y109.082 E919.88898
G1 X114.485 Y109.096 E920.06002
G1 X115.186 Y109.096 E920.17778
G1 X115.186 Y109.111 E920.1803
G1 X115.652 Y109.134 E920.25869
G1 X116.583 Y109.289 E920.41725
G1 X117.322 Y109.587 E920.55111
G1 X117.903 Y110.026 E920.67345
G1 X118.321 Y110.599 E920.79261
G1 X118.514 Y111.268 E920.90958
G1 X118.477 Y111.956 E921.02533
G1 X118.207 Y112.608 E921.14389
G1 X117.673 Y113.179 E921.27523
G1 X117.026 Y113.555 E921.40095
G1 X116.307 Y113.776 E921.52732
G1 X115.635 Y113.867 E921.64125
G1 X115.186 Y113.888 E921.71676
G1 X115.186 Y113.905 E921.71962
G1 X114.341 Y113.905 E921.86158
G1 X113.467 Y113.914 E922.00842
G1 X113.467 Y113.905 E922.00993
G1 X82.512 Y113.904 E927.21037
G1 X81.965 Y113.897 E927.30227
G1 X81.304 Y113.866 E927.41344
G1 X80.373 Y113.711 E927.572
G1 X79.634 Y113.413 E927.70587
G1 X79.053 Y112.974 E927.82821
G1 X78.635 Y112.401 E927.94736
G1 X78.442 Y111.732 E928.06434
G1 X78.479 Y111.044 E928.18009
G1 X78.749 Y110.392 E928.29865
G1 X79.283 Y109.821 E928.42999
G0 F2400 X80.162 Y109.059
G1 F402 X78.178 Y111.043 E928.90136
G0 F2400 X78.177 Y111.893
G1 F402 X81.228 Y108.841 E929.62636
G0 F2400 X82.119 Y108.798
G1 F402 X78.371 Y112.547 E930.51696
G0 F2400 X78.729 Y113.038
G1 F402 X82.971 Y108.795 E931.52493
G0 F2400 X83.82 Y108.795
G1 F402 X79.174 Y113.441 E932.62876
G0 F2400 X79.7 Y113.763
G1 F402 X84.668 Y108.795 E933.8091
G0 F2400 X85.517 Y108.795
G1 F402 X80.308 Y114.003 E935.04657
G0 F2400 X81.035 Y114.125
G1 F402 X86.366 Y108.795 E936.31303
G0 F2400 X87.214 Y108.795
G1 F402 X81.82 Y114.189 E937.59458
G0 F2400 X82.654 Y114.204
G1 F402 X88.063 Y108.795 E938.8797
G0 F2400 X88.911 Y108.795
G1 F402 X83.502 Y114.204 E940.16481
G0 F2400 X84.351 Y114.204
G1 F402 X89.76 Y108.795 E941.44992
G0 F2400 X90.608 Y108.795
G1 F402 X85.2 Y114.204 E942.73492
G0 F2400 X86.048 Y114.204
G1 F402 X91.457 Y108.795 E944.02003
G0 F2400 X92.305 Y108.795
G1 F402 X86.897 Y114.204 E945.30502
G0 F2400 X87.745 Y114.204
G1 F402 X93.154 Y108.795 E946.59014
G0 F2400 X94.002 Y108.795
G1 F402 X88.594 Y114.204 E947.87513
G0 F2400 X89.442 Y114.204
G1 F402 X94.851 Y108.795 E949.16024
G0 F2400 X95.699 Y108.795
G1 F402 X90.291 Y114.204 E950.44524
G0 F2400 X91.139 Y114.204
G1 F402 X96.548 Y108.795 E951.73035
G0 F2400 X97.396 Y108.795
G1 F402 X91.988 Y114.204 E953.01534
G0 F2400 X92.836 Y114.204
G1 F402 X98.245 Y108.795 E954.30046
G0 F2400 X99.093 Y108.795
G1 F402 X93.685 Y114.204 E955.58545
G0 F2400 X94.533 Y114.204
G1 F402 X99.942 Y108.795 E956.87056
G0 F2400 X100.791 Y108.795
G1 F402 X95.382 Y114.204 E958.15568
G0 F2400 X96.23 Y114.204
G1 F402 X101.639 Y108.795 E959.44079
G0 F2400 X102.488 Y108.795
G1 F402 X97.079 Y114.204 E960.7259
G0 F2400 X97.927 Y114.204
G1 F402 X103.336 Y108.795 E962.01101
G0 F2400 X104.185 Y108.795
G1 F402 X98.776 Y114.204 E963.29613
G0 F2400 X99.624 Y114.204
G1 F402 X105.033 Y108.795 E964.58124
G0 F2400 X105.882 Y108.795
G1 F402 X100.473 Y114.204 E965.86635
G0 F2400 X101.322 Y114.204
G1 F402 X106.73 Y108.795 E967.15135
G0 F2400 X107.579 Y108.795
G1 F402 X102.17 Y114.204 E968.43646
G0 F2400 X103.019 Y114.204
G1 F402 X108.427 Y108.795 E969.72145
G0 F2400 X109.276 Y108.795
G1 F402 X103.867 Y114.204 E971.00657
G0 F2400 X104.716 Y114.204
G1 F402 X110.124 Y108.795 E972.29156
G0 F2400 X110.973 Y108.795
G1 F402 X105.564 Y114.204 E973.57667
G0 F2400 X106.413 Y114.204
G1 F402 X111.821 Y108.795 E974.86167
G0 F2400 X112.67 Y108.795
G1 F402 X107.261 Y114.204 E976.14678
G0 F2400 X108.11 Y114.204
G1 F402 X113.531 Y108.782 E977.43486
G0 F2400 X114.368 Y108.794
G1 F402 X108.958 Y114.204 E978.72021
G0 F2400 X109.807 Y114.204
G1 F402 X115.215 Y108.796 E980.00509
G0 F2400 X115.976 Y108.883
G1 F402 X110.655 Y114.204 E981.26929
G0 F2400 X111.504 Y114.204
G1 F402 X116.697 Y109.011 E982.50309
G0 F2400 X117.301 Y109.255
G1 F402 X112.352 Y114.204 E983.67891
G0 F2400 X113.189 Y114.216
G1 F402 X117.819 Y109.585 E984.77906
G0 F2400 X118.254 Y109.999
G1 F402 X114.045 Y114.208 E985.77907
G0 F2400 X114.897 Y114.205
G1 F402 X118.603 Y110.499 E986.65957
G0 F2400 X118.793 Y111.157
G1 F402 X115.804 Y114.146 E987.36972
G0 F2400 X116.888 Y113.91
G1 F402 X118.77 Y112.029 E987.81674
G1 X118.876 Y111.923
G0 F2400 X147.352 Y109.258
G1 F402 X147.29 Y108.541 E987.93765
G1 X147.287 Y99.194 E989.50794
G1 X146.044 Y99.194 E989.71677
G1 X146.043 Y93.023 E990.75349
G1 X146.154 Y92.997 E990.77265
G1 X146.154 Y89.774 E991.31411
G1 X152.209 Y89.774 E992.33135
G1 X152.209 Y92.945 E992.86408
G1 X152.321 Y92.975 E992.88356
G1 X152.321 Y99.194 E993.92835
G1 X151.078 Y99.194 E994.13717
G1 X151.077 Y108.642 E995.72444
G1 X151.012 Y109.266 E995.82984
G1 X150.785 Y110.037 E995.96486
G1 X150.38 Y110.662 E996.08998
G1 X149.938 Y110.998 E996.18326
G1 X149.327 Y111.201 E996.29142
G1 X148.688 Y111.122 E996.39959
G1 X148.047 Y110.741 E996.52487
G1 X147.58 Y110.043 E996.66595
G1 X147.352 Y109.258 E996.80328
G0 F2400 X150.832 Y110.514
G1 F402 X150.079 Y111.267 E996.98219
G0 F2400 X149.031 Y111.466
G1 F402 X151.322 Y109.175 E997.5265
G0 F2400 X151.376 Y108.273
G1 F402 X148.367 Y111.281 E998.24129
G0 F2400 X147.835 Y110.965
G1 F402 X151.376 Y107.425 E999.08246
G0 F2400 X151.376 Y106.576
G1 F402 X147.495 Y110.457 E1000.00454
G0 F2400 X147.22 Y109.883
G1 F402 X151.376 Y105.728 E1000.99184
G0 F2400 X151.376 Y104.879
G1 F402 X147.046 Y109.209 E1002.0206
G0 F2400 X146.989 Y108.417
G1 F402 X151.376 Y104.03 E1003.06289
G0 F2400 X151.376 Y103.181
G1 F402 X146.989 Y107.568 E1004.10519
G0 F2400 X146.989 Y106.72
G1 F402 X151.376 Y102.333 E1005.14749
G0 F2400 X151.376 Y101.484
G1 F402 X146.989 Y105.872 E1006.18991
G0 F2400 X146.989 Y105.023
G1 F402 X151.376 Y100.636 E1007.2322
G0 F2400 X151.376 Y99.787
G1 F402 X146.988 Y104.175 E1008.27474
G0 F2400 X146.988 Y103.327
G1 F402 X152.619 Y97.695 E1009.61272
G0 F2400 X152.619 Y96.847
G1 F402 X146.987 Y102.479 E1010.95081
G0 F2400 X146.987 Y101.631
G1 F402 X152.619 Y95.998 E1012.28902
G0 F2400 X152.619 Y95.15
G1 F402 X146.986 Y100.783 E1013.62736
G0 F2400 X146.986 Y99.934
G1 F402 X152.619 Y94.301 E1014.96569
G0 F2400 X152.619 Y93.453
G1 F402 X146.578 Y99.494 E1016.40096
G0 F2400 X145.743 Y99.481
G1 F402 X152.509 Y92.715 E1018.00848
G0 F2400 X152.508 Y91.868
G1 F402 X145.743 Y98.632 E1019.61564
G0 F2400 X145.743 Y97.784
G1 F402 X152.508 Y91.019 E1021.22292
G0 F2400 X152.508 Y90.17
G1 F402 X145.743 Y96.935 E1022.83021
G0 F2400 X145.742 Y96.088
G1 F402 X152.356 Y89.473 E1024.40173
G0 F2400 X151.508 Y89.473
G1 F402 X145.742 Y95.239 E1025.77166
G0 F2400 X145.742 Y94.39
G1 F402 X150.659 Y89.473 E1026.93988
G0 F2400 X149.811 Y89.473
G1 F402 X145.742 Y93.542 E1027.90663
G0 F2400 X145.853 Y92.582
G1 F402 X148.962 Y89.473 E1028.64529
G0 F2400 X148.114 Y89.473
G1 F402 X145.853 Y91.734 E1029.18247
G0 F2400 X145.853 Y90.885
G1 F402 X147.265 Y89.473 E1029.51795
G0 F2400 X146.417 Y89.473
G1 F402 X145.853 Y90.037 E1029.65195
G0 F2400 X152.619 Y98.544
G1 F402 X151.67 Y99.494 E1029.87754
G0 F2400 X152.518 Y99.494
G1 F402 X152.619 Y99.393 E1029.90153
G0 F2400 X153.356 Y93.565
;TYPE:SKIN
G1 F402 X153.817 Y93.104 E1029.9563
G0 F2400 X153.918 Y92.579
G1 F402 X152.997 Y93.5 E1030.06571
G0 F2400 X152.638 Y93.434
G1 F402 X153.666 Y92.406 E1030.18783
G0 F2400 X153.311 Y92.337
G1 F402 X152.278 Y93.369 E1030.31048
G0 F2400 X151.92 Y93.304
G1 F402 X152.952 Y92.272 E1030.43308
G0 F2400 X152.298 Y92.501
G1 F402 X152.166 Y92.209 E1030.51879
G0 F2400 X152.199 Y92.142
;MESH:NONMESH
G0 F600 X152.199 Y92.142 Z3.694
G0 F2400 X152.935 Y92.511
;TIME_ELAPSED:14491.282666
;LAYER:12
;TYPE:WALL-INNER
;MESH:[RUG]_ABU3-35_sulfinamide.stl
G1 F600 X154.826 Y93.039 E1030.84863
G1 X156.669 Y93.696 E1031.17734
G1 X158.13 Y94.383 E1031.44857
G1 X159.535 Y95.194 E1031.72111
G1 X160.87 Y96.121 E1031.99416
G1 X162.105 Y97.142 E1032.26336
G1 X163.26 Y98.275 E1032.53518
G1 X164.289 Y99.467 E1032.79973
G1 X165.251 Y100.784 E1033.07372
G1 X166.086 Y102.159 E1033.34398
G1 X166.808 Y103.601 E1033.61491
G1 X167.409 Y105.111 E1033.88794
G1 X167.877 Y106.652 E1034.15851
G1 X168.216 Y108.231 E1034.42982
G1 X168.424 Y109.849 E1034.70388
G1 X168.493 Y111.449 E1034.97293
G1 X168.431 Y113.086 E1035.24815
G1 X168.234 Y114.669 E1035.51614
G1 X167.898 Y116.269 E1035.7908
G1 X167.436 Y117.814 E1036.06172
G1 X166.846 Y119.312 E1036.3322
G1 X166.127 Y120.767 E1036.60486
G1 X165.291 Y122.155 E1036.87707
G1 X164.342 Y123.466 E1037.14897
G1 X163.291 Y124.69 E1037.42
G1 X162.098 Y125.863 E1037.70108
G1 X160.87 Y126.879 E1037.96884
G1 X159.535 Y127.806 E1038.24189
G1 X158.13 Y128.617 E1038.51443
G1 X156.656 Y129.31 E1038.78807
G1 X155.157 Y129.869 E1039.05684
G1 X153.59 Y130.306 E1039.33014
G1 X152.005 Y130.608 E1039.60121
G1 X150.399 Y130.777 E1039.87251
G1 X148.773 Y130.811 E1040.14574
G1 X147.174 Y130.71 E1040.4149
G1 X145.553 Y130.471 E1040.69017
G1 X143.99 Y130.104 E1040.9599
G1 X142.454 Y129.605 E1041.23122
G1 X140.959 Y128.976 E1041.50371
G1 X139.517 Y128.224 E1041.77693
G1 X138.162 Y127.363 E1042.04664
G1 X136.876 Y126.388 E1042.31776
G1 X135.662 Y125.293 E1042.59242
G1 X134.592 Y124.155 E1042.85484
G1 X133.58 Y122.885 E1043.12765
G1 X132.684 Y121.541 E1043.39902
G1 X131.902 Y120.125 E1043.67078
G1 X131.237 Y118.64 E1043.94413
G1 X130.475 Y116.462 E1044.33178
G1 X129.67 Y116.6 E1044.46899
G1 X105.652 Y116.6 E1048.50402
G1 X104.164 Y116.445 E1048.75535
G1 X103.901 Y117.689 E1048.96897
G1 X103.301 Y119.697 E1049.32105
G1 X102.532 Y121.651 E1049.67383
G1 X101.605 Y123.532 E1050.02613
G1 X100.511 Y125.346 E1050.38201
G1 X99.294 Y127.031 E1050.7312
G1 X97.913 Y128.638 E1051.08717
G1 X96.364 Y130.161 E1051.45212
G1 X94.757 Y131.49 E1051.80246
G1 X93.036 Y132.686 E1052.15455
G1 X91.198 Y133.747 E1052.51109
G1 X89.305 Y134.638 E1052.86258
G1 X87.341 Y135.37 E1053.2147
G1 X85.307 Y135.937 E1053.56945
G1 X83.246 Y136.33 E1053.92193
G1 X81.158 Y136.55 E1054.27466
G1 X79.049 Y136.593 E1054.62904
G1 X76.966 Y136.463 E1054.97967
G1 X74.863 Y136.152 E1055.33681
G1 X72.833 Y135.676 E1055.6871
G1 X70.834 Y135.026 E1056.04024
G1 X68.893 Y134.209 E1056.39404
G1 X67.025 Y133.234 E1056.74804
G1 X65.255 Y132.111 E1057.1002
G1 X63.586 Y130.844 E1057.45224
G1 X62.012 Y129.425 E1057.80826
G1 X60.625 Y127.949 E1058.14853
G1 X59.308 Y126.296 E1058.5036
G1 X58.146 Y124.557 E1058.85497
G1 X57.13 Y122.72 E1059.20765
G1 X56.265 Y120.786 E1059.56358
G1 X55.57 Y118.807 E1059.91595
G1 X55.046 Y116.784 E1060.26703
G1 X54.689 Y114.709 E1060.62076
G1 X54.508 Y112.607 E1060.9752
G1 X54.502 Y110.508 E1061.32783
G1 X54.672 Y108.416 E1061.68045
G1 X55.018 Y106.337 E1062.03452
G1 X55.537 Y104.297 E1062.38816
G1 X56.222 Y102.319 E1062.73983
G1 X57.071 Y100.395 E1063.09313
G1 X58.077 Y98.557 E1063.44514
G1 X59.238 Y96.8 E1063.79894
G1 X60.541 Y95.147 E1064.15255
G1 X61.971 Y93.618 E1064.50425
G1 X63.586 Y92.156 E1064.87023
G1 X65.255 Y90.889 E1065.22227
G1 X67.025 Y89.766 E1065.57443
G1 X68.893 Y88.791 E1065.92843
G1 X70.834 Y87.974 E1066.28222
G1 X72.833 Y87.324 E1066.63536
G1 X74.863 Y86.848 E1066.98565
G1 X76.966 Y86.537 E1067.3428
G1 X79.049 Y86.407 E1067.69343
G1 X81.158 Y86.45 E1068.04781
G1 X83.246 Y86.67 E1068.40054
G1 X85.307 Y87.063 E1068.75302
G1 X87.341 Y87.63 E1069.10776
G1 X89.305 Y88.362 E1069.45989
G1 X91.198 Y89.253 E1069.81138
G1 X93.036 Y90.314 E1070.16792
G1 X94.757 Y91.51 E1070.52001
G1 X96.364 Y92.839 E1070.87035
G1 X97.88 Y94.323 E1071.22675
G1 X99.204 Y95.857 E1071.56718
G1 X100.454 Y97.57 E1071.92344
G1 X101.539 Y99.351 E1072.27379
G1 X102.478 Y101.231 E1072.62684
G1 X103.259 Y103.188 E1072.98083
G1 X103.871 Y105.197 E1073.33365
G1 X104.166 Y106.577 E1073.57073
G1 X105.777 Y106.406 E1073.8429
G1 X105.777 Y106.4 E1073.84391
G1 X129.639 Y106.4 E1077.85272
G1 X130.479 Y106.541 E1077.99582
G1 X131.212 Y104.421 E1078.37267
G1 X131.865 Y102.945 E1078.64382
G1 X132.634 Y101.541 E1078.91275
G1 X133.538 Y100.174 E1079.18808
G1 X134.534 Y98.912 E1079.45818
G1 X135.642 Y97.729 E1079.73048
G1 X136.874 Y96.613 E1080.00975
G1 X138.156 Y95.641 E1080.28003
G1 X139.517 Y94.776 E1080.55095
G1 X140.959 Y94.024 E1080.82417
G1 X142.454 Y93.395 E1081.09665
G1 X143.989 Y92.896 E1081.36782
G1 X145.427 Y92.56 E1081.61591
G1 X145.427 Y89.184 E1082.18308
G1 X152.636 Y89.184 E1083.39419
G1 X152.936 Y89.184 E1083.44459
G1 X152.936 Y89.484 E1083.47718
G1 X152.935 Y92.511 E1083.98572
G0 F2400 X152.856 Y92.571
G0 X129.667 Y116.561
G0 X104.141 Y116.413
G0 X70.874 Y134.935
G0 X70.626 Y135.59
;TYPE:WALL-OUTER
G1 F600 X68.635 Y134.752 E1084.34862
G1 X66.727 Y133.755 E1084.71029
G1 X64.911 Y132.603 E1085.07159
G1 X63.201 Y131.305 E1085.43226
G1 X61.596 Y129.859 E1085.79519
G1 X60.171 Y128.342 E1086.14485
G1 X58.823 Y126.65 E1086.50829
G1 X57.634 Y124.871 E1086.86777
G1 X56.59 Y122.983 E1087.23022
G1 X55.708 Y121.012 E1087.59299
G1 X54.995 Y118.981 E1087.95461
G1 X54.46 Y116.914 E1088.31331
G1 X54.093 Y114.78 E1088.67708
G1 X53.908 Y112.637 E1089.03845
G1 X53.902 Y110.485 E1089.39998
G1 X54.076 Y108.342 E1089.76119
G1 X54.429 Y106.22 E1090.12259
G1 X54.963 Y104.12 E1090.48661
G1 X55.663 Y102.099 E1090.84593
G1 X56.531 Y100.133 E1091.20698
G1 X57.567 Y98.239 E1091.56966
G1 X58.745 Y96.457 E1091.92854
G1 X60.089 Y94.752 E1092.29327
G1 X61.553 Y93.186 E1092.65342
G1 X63.201 Y91.695 E1093.02678
G1 X64.911 Y90.397 E1093.38745
G1 X66.727 Y89.245 E1093.74875
G1 X68.635 Y88.248 E1094.11041
G1 X70.626 Y87.41 E1094.47332
G1 X72.667 Y86.747 E1094.83385
G1 X74.758 Y86.257 E1095.19465
G1 X76.9 Y85.94 E1095.55843
G1 X79.035 Y85.806 E1095.91781
G1 X81.198 Y85.851 E1096.28127
G1 X83.325 Y86.075 E1096.64059
G1 X85.449 Y86.48 E1097.00385
G1 X87.522 Y87.058 E1097.3654
G1 X89.541 Y87.81 E1097.72735
G1 X91.481 Y88.723 E1098.08756
G1 X93.355 Y89.805 E1098.4511
G1 X95.115 Y91.028 E1098.81116
G1 X96.774 Y92.4 E1099.17283
G1 X98.313 Y93.907 E1099.5347
G1 X99.679 Y95.49 E1099.88597
G1 X100.948 Y97.228 E1100.2475
G1 X102.068 Y99.067 E1100.60924
G1 X103.023 Y100.979 E1100.9683
G1 X103.827 Y102.994 E1101.33277
G1 X104.453 Y105.05 E1101.69383
G1 X104.64 Y105.923 E1101.84383
G1 X105.177 Y105.866 E1101.93455
G1 X105.177 Y105.8 E1101.94564
G1 X129.69 Y105.8 E1106.06382
G1 X130.078 Y105.865 E1106.12991
G1 X130.655 Y104.196 E1106.42659
G1 X131.323 Y102.686 E1106.70398
G1 X132.125 Y101.223 E1106.98427
G1 X133.049 Y99.825 E1107.2658
G1 X134.077 Y98.522 E1107.54463
G1 X135.224 Y97.297 E1107.82656
G1 X136.484 Y96.156 E1108.11214
G1 X137.815 Y95.147 E1108.39273
G1 X139.222 Y94.253 E1108.67279
G1 X140.701 Y93.481 E1108.95307
G1 X142.246 Y92.831 E1109.23467
G1 X143.824 Y92.319 E1109.51338
G1 X144.827 Y92.084 E1109.68645
G1 X144.827 Y88.584 E1110.27445
G1 X153.236 Y88.584 E1111.68716
G1 X153.536 Y88.584 E1111.73756
G1 X153.536 Y88.884 E1111.77015
G1 X153.535 Y92.056 E1112.30305
G1 X155.003 Y92.466 E1112.55911
G1 X156.9 Y93.142 E1112.89744
G1 X158.413 Y93.853 E1113.17829
G1 X159.86 Y94.688 E1113.45895
G1 X161.222 Y95.635 E1113.73764
G1 X162.508 Y96.698 E1114.01795
G1 X163.699 Y97.866 E1114.29819
G1 X164.764 Y99.099 E1114.57191
G1 X165.747 Y100.445 E1114.85192
G1 X166.613 Y101.871 E1115.13221
G1 X167.353 Y103.35 E1115.41005
G1 X167.976 Y104.915 E1115.69303
G1 X168.46 Y106.508 E1115.97274
G1 X168.807 Y108.125 E1116.25058
G1 X169.022 Y109.793 E1116.53312
G1 X169.094 Y111.458 E1116.8131
G1 X169.03 Y113.124 E1117.09319
G1 X168.826 Y114.77 E1117.37184
G1 X168.479 Y116.422 E1117.65543
G1 X168.005 Y118.006 E1117.9332
G1 X167.393 Y119.559 E1118.21363
G1 X166.654 Y121.056 E1118.4941
G1 X165.793 Y122.485 E1118.77439
G1 X164.815 Y123.836 E1119.05458
G1 X163.726 Y125.104 E1119.33539
G1 X162.508 Y126.302 E1119.6224
G1 X161.222 Y127.365 E1119.9027
G1 X159.86 Y128.312 E1120.18139
G1 X158.413 Y129.147 E1120.46206
G1 X156.892 Y129.862 E1120.74442
G1 X155.338 Y130.441 E1121.02302
G1 X153.732 Y130.889 E1121.30313
G1 X152.084 Y131.203 E1121.58497
G1 X150.439 Y131.376 E1121.86286
G1 X148.76 Y131.412 E1122.14499
G1 X147.108 Y131.307 E1122.42309
G1 X145.448 Y131.062 E1122.70499
G1 X143.824 Y130.681 E1122.98523
G1 X142.246 Y130.169 E1123.26394
G1 X140.701 Y129.519 E1123.54554
G1 X139.222 Y128.747 E1123.82582
G1 X137.815 Y127.853 E1124.10588
G1 X136.491 Y126.849 E1124.38503
G1 X135.246 Y125.727 E1124.66659
G1 X134.138 Y124.548 E1124.93841
G1 X133.095 Y123.238 E1125.21972
G1 X132.172 Y121.854 E1125.4992
G1 X131.362 Y120.388 E1125.78058
G1 X130.682 Y118.869 E1126.06017
G1 X130.076 Y117.139 E1126.36813
G1 X129.718 Y117.2 E1126.42914
G1 X105.177 Y117.2 E1130.55203
G1 X105.177 Y117.154 E1130.55976
G1 X104.639 Y117.098 E1130.65063
G1 X104.482 Y117.84 E1130.77805
G1 X103.87 Y119.889 E1131.1373
G1 X103.081 Y121.893 E1131.49913
G1 X102.129 Y123.825 E1131.86097
G1 X101.017 Y125.669 E1132.22273
G1 X99.762 Y127.407 E1132.58288
G1 X98.348 Y129.052 E1132.94731
G1 X96.774 Y130.6 E1133.3182
G1 X95.115 Y131.972 E1133.67987
G1 X93.355 Y133.195 E1134.03993
G1 X91.481 Y134.277 E1134.40347
G1 X89.541 Y135.19 E1134.76368
G1 X87.522 Y135.942 E1135.12563
G1 X85.449 Y136.52 E1135.48718
G1 X83.325 Y136.925 E1135.85044
G1 X81.198 Y137.149 E1136.20976
G1 X79.035 Y137.194 E1136.57322
G1 X76.9 Y137.06 E1136.9326
G1 X74.758 Y136.743 E1137.29638
G1 X72.667 Y136.253 E1137.65718
G1 X70.626 Y135.59 E1138.01771
G0 F2400 X70.442 Y135.513
G0 X71.183 Y134.823
;TYPE:FILL
G1 F900 X56.277 Y119.916 E1141.55931
G1 X56.171 Y119.81
G0 F2400 X55.831 Y118.622
G1 F900 X72.441 Y135.232 E1145.50565
G1 X72.547 Y135.338
G0 F2400 X73.605 Y135.548
G1 F900 X55.534 Y117.477 E1149.7991
G0 F2400 X55.28 Y116.374
G1 F900 X74.713 Y135.807 E1154.41614
G0 F2400 X75.729 Y135.975
G1 F900 X55.104 Y115.349 E1159.31651
G0 F2400 X54.96 Y114.357
G1 F900 X76.725 Y136.122 E1164.48761
G0 F2400 X77.655 Y136.204
G1 F900 X54.879 Y113.428 E1169.89891
G0 F2400 X54.807 Y112.507
G1 F900 X78.56 Y136.26 E1175.54234
G0 F2400 X79.432 Y136.284
G1 F900 X54.805 Y111.656 E1181.39353
G0 F2400 X54.802 Y110.805
G1 F900 X80.264 Y136.267 E1187.443
G0 F2400 X81.095 Y136.25
G1 F900 X54.843 Y109.998 E1193.68015
G0 F2400 X54.908 Y109.214
G1 F900 X81.867 Y136.173 E1200.08529
G0 F2400 X82.634 Y136.091
G1 F900 X54.974 Y108.431 E1206.65697
G0 F2400 X55.094 Y107.703
G1 F900 X83.386 Y135.995 E1213.3788
G0 F2400 X84.099 Y135.859
G1 F900 X55.215 Y106.976 E1220.24117
G0 F2400 X55.347 Y106.259
G1 F900 X84.812 Y135.724 E1227.2417
G0 F2400 X85.505 Y135.568
G1 F900 X55.519 Y105.582 E1234.36601
G0 F2400 X55.691 Y104.905
G1 F900 X86.169 Y135.384 E1241.60733
G0 F2400 X86.832 Y135.198
G1 F900 X55.872 Y104.238 E1248.96305
G0 F2400 X56.091 Y103.608
G1 F900 X87.479 Y134.996 E1256.42046
G0 F2400 X88.097 Y134.766
G1 F900 X56.309 Y102.978 E1263.9729
G0 F2400 X56.533 Y102.353
G1 F900 X88.715 Y134.536 E1271.61908
G0 F2400 X89.324 Y134.296
G1 F900 X56.792 Y101.764 E1279.34828
G0 F2400 X57.052 Y101.176
G1 F900 X89.901 Y134.025 E1287.15281
G0 F2400 X90.478 Y133.753
G1 F900 X57.312 Y100.587 E1295.03265
G0 F2400 X57.608 Y100.035
G1 F900 X91.055 Y133.481 E1302.97913
G0 F2400 X91.593 Y133.171
G1 F900 X57.909 Y99.487 E1310.98204
G0 F2400 X58.209 Y98.938
G1 F900 X92.131 Y132.861 E1319.04162
G0 F2400 X92.669 Y132.549
G1 F900 X58.53 Y98.411 E1327.15251
G0 F2400 X58.868 Y97.901
G1 F900 X93.184 Y132.216 E1335.30546
G0 F2400 X93.685 Y131.869
G1 F900 X59.206 Y97.389 E1343.49737
G0 F2400 X59.551 Y96.886
G1 F900 X94.185 Y131.521 E1351.72611
G0 F2400 X94.678 Y131.164
G1 F900 X59.925 Y96.411 E1359.983
G0 F2400 X60.299 Y95.937
G1 F900 X95.142 Y130.78 E1368.26127
G0 F2400 X95.607 Y130.396
G1 F900 X60.673 Y95.462 E1376.56117
G0 F2400 X61.074 Y95.015
G1 F900 X78.017 Y111.958 E1380.58662
G0 F2400 X77.993 Y111.085
G1 F900 X61.484 Y94.576 E1384.50896
G0 F2400 X61.894 Y94.138
G1 F900 X78.215 Y110.459 E1388.38663
G0 F2400 X78.559 Y109.955
G1 F900 X62.315 Y93.71 E1392.24612
G0 F2400 X62.76 Y93.307
G1 F900 X78.988 Y109.535 E1396.1017
G0 F2400 X79.515 Y109.214
G1 F900 X63.206 Y92.904 E1399.97664
G0 F2400 X63.65 Y92.5
G1 F900 X80.13 Y108.98 E1403.89209
G0 F2400 X80.842 Y108.844
G1 F900 X64.123 Y92.124 E1407.86444
G0 F2400 X64.605 Y91.758
G1 F900 X81.65 Y108.803 E1411.91412
G0 F2400 X82.498 Y108.803
G1 F900 X65.087 Y91.392 E1416.05077
G0 F2400 X65.581 Y91.037
G1 F900 X83.346 Y108.802 E1420.27151
G0 F2400 X84.195 Y108.802
G1 F900 X66.1 Y90.707 E1424.57067
G0 F2400 X66.619 Y90.378
G1 F900 X85.043 Y108.801 E1428.94787
G0 F2400 X85.891 Y108.801
G1 F900 X67.139 Y90.049 E1433.40312
G0 F2400 X67.693 Y89.755
G1 F900 X86.739 Y108.801 E1437.92821
G0 F2400 X87.587 Y108.801
G1 F900 X68.251 Y89.464 E1442.52233
G0 F2400 X68.808 Y89.173
G1 F900 X88.435 Y108.8 E1447.18547
G0 F2400 X89.284 Y108.8
G1 F900 X69.39 Y88.906 E1451.91204
G0 F2400 X69.988 Y88.655
G1 F900 X90.132 Y108.799 E1456.69801
G0 F2400 X90.98 Y108.799
G1 F900 X70.584 Y88.403 E1461.54386
G0 F2400 X71.199 Y88.169
G1 F900 X91.828 Y108.798 E1466.44506
G0 F2400 X92.676 Y108.798
G1 F900 X71.839 Y87.961 E1471.39567
G0 F2400 X72.48 Y87.754
G1 F900 X93.524 Y108.798 E1476.39547
G0 F2400 X94.373 Y108.798
G1 F900 X73.136 Y87.561 E1481.44113
G0 F2400 X73.823 Y87.399
G1 F900 X95.221 Y108.797 E1486.52503
G0 F2400 X96.069 Y108.797
G1 F900 X74.51 Y87.238 E1491.64719
G0 F2400 X75.219 Y87.098
G1 F900 X96.917 Y108.796 E1496.80237
G0 F2400 X97.765 Y108.796
G1 F900 X75.958 Y86.988 E1501.98357
G0 F2400 X76.697 Y86.88
G1 F900 X98.613 Y108.796 E1507.19055
G0 F2400 X99.462 Y108.796
G1 F900 X77.471 Y86.805 E1512.41534
G0 F2400 X78.27 Y86.755
G1 F900 X100.31 Y108.795 E1517.65178
G0 F2400 X101.158 Y108.795
G1 F900 X79.07 Y86.706 E1522.89974
G0 F2400 X79.936 Y86.724
G1 F900 X102.006 Y108.794 E1528.1433
G0 F2400 X102.854 Y108.794
G1 F900 X80.803 Y86.742 E1533.38247
G0 F2400 X81.718 Y86.81
G1 F900 X103.702 Y108.794 E1538.6056
G0 F2400 X104.55 Y108.793
G1 F900 X82.667 Y86.91 E1543.80474
G0 F2400 X83.66 Y87.054
G1 F900 X105.399 Y108.793 E1548.96966
G0 F2400 X106.256 Y108.802
G1 F900 X104.316 Y106.862 E1549.43058
G0 F2400 X103.813 Y106.358
G1 F900 X84.708 Y87.254 E1553.96958
G0 F2400 X85.82 Y87.517
G1 F900 X103.581 Y105.279 E1558.1895
G1 X103.687 Y105.385
G0 F2400 X103.211 Y104.059
G1 F900 X86.996 Y87.844 E1562.04198
G1 X86.89 Y87.738
G0 F2400 X88.311 Y88.311
G1 F900 X102.768 Y102.768 E1565.47679
G1 X102.874 Y102.874
G0 F2400 X102.203 Y101.354
G1 F900 X89.753 Y88.904 E1568.43476
G1 X89.647 Y88.798
G0 F2400 X91.431 Y89.734
G1 F900 X101.356 Y99.659 E1570.79282
G1 X101.462 Y99.765
G0 F2400 X99.994 Y97.449
G1 F900 X93.655 Y91.11 E1572.29889
G1 X93.549 Y91.004
G0 F2400 X104.143 Y106.609
G0 X105.083 Y106.78
G1 F900 X107.105 Y108.802 E1572.77929
G0 F2400 X107.953 Y108.802
G1 F900 X105.851 Y106.699 E1573.27882
G0 F2400 X106.7 Y106.7
G1 F900 X108.802 Y108.802 E1573.77823
G0 F2400 X109.651 Y108.802
G1 F900 X107.548 Y106.7 E1574.27776
G0 F2400 X108.397 Y106.7
G1 F900 X110.499 Y108.802 E1574.77717
G0 F2400 X111.348 Y108.802
G1 F900 X109.245 Y106.7 E1575.2767
G0 F2400 X110.094 Y106.7
G1 F900 X112.196 Y108.802 E1575.77611
G0 F2400 X113.045 Y108.802
G1 F900 X110.942 Y106.7 E1576.27564
G0 F2400 X111.791 Y106.7
G1 F900 X113.893 Y108.802 E1576.77505
G0 F2400 X114.74 Y108.801
G1 F900 X112.639 Y106.7 E1577.27422
G0 F2400 X113.488 Y106.7
G1 F900 X115.6 Y108.812 E1577.776
G0 F2400 X116.567 Y108.93
G1 F900 X114.337 Y106.7 E1578.30582
G0 F2400 X115.185 Y106.7
G1 F900 X118.308 Y109.822 E1579.04769
G0 F2400 X118.351 Y109.866
G1 F900 X124.784 Y116.299 E1580.5761
G0 F2400 X123.936 Y116.299
G1 F900 X118.986 Y111.35 E1581.75204
G0 F2400 X118.902 Y112.113
G1 F900 X123.087 Y116.299 E1582.74646
G0 F2400 X122.238 Y116.299
G1 F900 X118.658 Y112.719 E1583.59703
G0 F2400 X118.279 Y113.187
G1 F900 X121.39 Y116.299 E1584.33628
G0 F2400 X120.541 Y116.299
G1 F900 X117.813 Y113.571 E1584.98442
G0 F2400 X117.254 Y113.86
G1 F900 X119.693 Y116.299 E1585.5639
G0 F2400 X118.844 Y116.299
G1 F900 X116.606 Y114.061 E1586.09562
G0 F2400 X115.867 Y114.17
G1 F900 X117.996 Y116.299 E1586.60144
G0 F2400 X117.147 Y116.299
G1 F900 X115.045 Y114.197 E1587.10085
G0 F2400 X114.197 Y114.197
G1 F900 X116.299 Y116.299 E1587.60026
G0 F2400 X115.45 Y116.299
G1 F900 X113.349 Y114.198 E1588.09943
G0 F2400 X112.503 Y114.2
G1 F900 X114.602 Y116.299 E1588.59813
G0 F2400 X113.753 Y116.299
G1 F900 X111.657 Y114.202 E1589.09623
G0 F2400 X110.81 Y114.204
G1 F900 X112.905 Y116.299 E1589.59398
[truncated: 23,670,620 more chars]
