# Supplementary material for: Digitizing Chemical Synthesis in 3D Printed Reactionware
Source: Angew Chem Int Ed Engl. 2022 Mar 25;61(24):e202116108. doi: 10.1002/anie.202116108 (PMC9186708; doi:10.1002/anie.202116108)
Supplement: Supplementary file 2 — Supporting Information [file ANIE-61-0-s004.zip]

Archive with 2 entries (2 files):
- Exercise.docx
- Installing ChemSCAD.docx
